# Supplementary material for: Metabolically flexible microorganisms rapidly establish glacial foreland ecosystems
Source: Nat Commun. 2025 Nov 26;16:11634. doi: 10.1038/s41467-025-66734-4 (PMC12749492; doi:10.1038/s41467-025-66734-4)
Supplement: Supplementary file 2 — Supplementary Data 1 [file 41467_2025_66734_MOESM2_ESM.xlsx]

## Sheet: a
LIMS_ID	Sample_ID	Sample_ID_alt	Location	Sample_type	Lacation_sample_type	Depth_cm	Soil_age_yr	Soil water content (%)	Altitude (m.a.s.l)	Lattitude	Longitude
SD2464	AS2	An 0-10	Swizerland	Soil profile	Swizerland Soil profile	0-10	0-7	0.0599496	2226	46.843	8.82746
SD2465	AS2	An 10-20	Swizerland	Soil profile	Swizerland Soil profile	10_20	0-7	0.0411751	2226	46.843	8.82746
SD2466	AS2	An 20-30	Swizerland	Soil profile	Swizerland Soil profile	20-30	0-7	0.0365944	2226	46.843	8.82746
SD2467	AS2	An 30-40	Swizerland	Soil profile	Swizerland Soil profile	30-40	0-7	0.0382798	2226	46.843	8.82746
SD2468	AS2	An 40-45	Swizerland	Soil profile	Swizerland Soil profile	40-50	0-7	0.0375849	2226	46.843	8.82746
SD2469	BS3	A 0-10	Swizerland	Soil profile	Swizerland Soil profile	0-10	8_27	0.00851291	2233.1	46.8437	8.82779
SD2470	BS3	A 10-20	Swizerland	Soil profile	Swizerland Soil profile	10_20	8_27	0.0462057	2233.1	46.8437	8.82779
SD2471	BS3	A 20-30	Swizerland	Soil profile	Swizerland Soil profile	20-30	8_27	0.0378937	2233.1	46.8437	8.82779
SD2472	BS3	A 30-40	Swizerland	Soil profile	Swizerland Soil profile	30-40	8_27	0.0570711	2233.1	46.8437	8.82779
SD2473	BS3	A 40-50	Swizerland	Soil profile	Swizerland Soil profile	40-50	8_27	0.0649799	2233.1	46.8437	8.82779
SD2474	CS4	B 0-10	Swizerland	Soil profile	Swizerland Soil profile	0-10	28-57	0.0421395	2218.2	46.8453	8.82919
SD2475	CS4	B 10-20	Swizerland	Soil profile	Swizerland Soil profile	10_20	28-57	0.0395659	2218.2	46.8453	8.82919
SD2476	CS4	B 20-30	Swizerland	Soil profile	Swizerland Soil profile	20-30	28-57	0.0552456	2218.2	46.8453	8.82919
SD2477	CS4	B 30-40	Swizerland	Soil profile	Swizerland Soil profile	30-40	28-57	0.0559052	2218.2	46.8453	8.82919
SD2478	CS4	B 40-50	Swizerland	Soil profile	Swizerland Soil profile	40-50	28-57	0.0211597	2218.2	46.8453	8.82919
SD2479	DS2	C 0-10	Swizerland	Soil profile	Swizerland Soil profile	0-10	58-127	0.0436855	2216.9	46.8464	8.83035
SD2480	DS2	C 10-20	Swizerland	Soil profile	Swizerland Soil profile	10_20	58-127	0.0318975	2216.9	46.8464	8.83035
SD2481	DS2	C 20-30	Swizerland	Soil profile	Swizerland Soil profile	20-30	58-127	0.0418726	2216.9	46.8464	8.83035
SD2482	DS2	C 30-40	Swizerland	Soil profile	Swizerland Soil profile	30-40	58-127	0.0628769	2216.9	46.8464	8.83035
SD2483	DS2	C 40-50	Swizerland	Soil profile	Swizerland Soil profile	40-50	58-127	0.0849579	2216.9	46.8464	8.83035
SD2484	AS1	A1 N top	Swizerland	Top soil	Swizerland Top soil	0-10	0-7	-	2227	46.8426	8.82738
SD2487	BS1	A1 top	Swizerland	Top soil	Swizerland Top soil	0-10	8_27	-	2237.6	46.8435	8.82753
SD2494	BS2	A2 top	Swizerland	Top soil	Swizerland Top soil	0-10	8_27	-	2235.8	46.8435	8.82769
SD2485	AS3	A3 N top	Swizerland	Top soil	Swizerland Top soil	0-10	0-7	-	2225	46.8432	8.82761
SD2486	AS4	A4 N top	Swizerland	Top soil	Swizerland Top soil	0-10	0-7	-	2225	46.8433	8.82762
SD2488	BS4	A4 top	Swizerland	Top soil	Swizerland Top soil	0-10	8_27	-	2230	46.8439	8.82794
SD2489	CS1	B1 top	Swizerland	Top soil	Swizerland Top soil	0-10	28-57	-	2222	46.8445	8.82859
SD2491	CS2	B2 top	Swizerland	Top soil	Swizerland Top soil	0-10	28-57	-	2222.5	46.8446	8.82862
SD2490	CS3	B4 top	Swizerland	Top soil	Swizerland Top soil	0-10	28-57	-	2218.1	46.8448	8.82903
SD2492	DS1	C2 top	Swizerland	Top soil	Swizerland Top soil	0-10	58-127	-	2217.3	46.8462	8.8301
SD2493	DS3	C5 top	Swizerland	Top soil	Swizerland Top soil	0-10	58-127	-	2210.1	46.8467	8.83085
SF3095	AA1	SA1	Antarctica	Top soil	Antarctica Top soil	0-10	<5y	0.0949106	57.2	-62.6996	-60.4156
SF3096	AA2	SA2	Antarctica	Top soil	Antarctica Top soil	0-10	<5y	0.0617079	56.4	-62.6997	-60.4159
SF3097	AA3	SA3	Antarctica	Top soil	Antarctica Top soil	0-10	<5y	0.0547324	56.5	-62.6996	-60.4157
SF3098	BA1	SA4	Antarctica	Top soil	Antarctica Top soil	0-10	10y	0.0398455	17	-62.6994	-60.4184
SF3099	BA2	SA5	Antarctica	Top soil	Antarctica Top soil	0-10	10y	0.123999	19	-62.6994	-60.4182
SF3100	BA3	SA6	Antarctica	Top soil	Antarctica Top soil	0-10	10y	0.0734881	18	-62.6994	-60.4181
SF3101	CA1	SA7	Antarctica	Top soil	Antarctica Top soil	0-10	21y	0.0397438	19	-62.6999	-60.4188
SF3102	CA2	SA8	Antarctica	Top soil	Antarctica Top soil	0-10	21y	0.110155	19	-62.7001	-60.4187
SF3103	CA3	SA9	Antarctica	Top soil	Antarctica Top soil	0-10	21y	0.0660164	19	-62.7002	-60.4185
SF3104	Blank extraction	CT	CT	CT	CT	CT	CT

## Sheet: b
		SA1	SA2	SA3	SA4	SA5	SA6	SA7	SA8	SA9	A1 Top	A1n Top	A2 Top	A2n Top	A3 Top	A3n Top	A4 Top	A4n Top	B1 Top	B2 Top	B4 Top	B5 Top	C2 Top	C3 Top	C5 Top	A 0 - 10	An 0 - 10	B 0 - 10	C 0 - 10
Parameter																														Indicative guidelines - refer to Notes 6 and 8
Soluble Calcium (mg/kg)																														1150	750	375	175
Soluble Magnesium (mg/kg)																														160	105	60	25
Soluble Potassium (mg/kg)																														112.5	75	60	50
Soluble Phosphorus (mg/kg)																														15	12	10	5
Phosphorus (mg/kg P)																														45note 5	30note 5	24note 5	20note 5
		4.4936	2.0336	2.132	1.5744	6.1664	1.7384	5.576	7.8392	3.9688	3.3128	2.8536	<1	1.9352	9.6432	3.5752	1.5088	3.116	1.5416	2.3944	3.1488	2.6568	2.9848	1.7056	3.1816	2.0992	1.7384	1.5416	3.116	80	50	45	35
																														90note 5	60note 5	48note 5	40note 5
Nitrate Nitrogen (mg/kg N)		0.599	0.345	0.372	0.358	0.63	0.367	1.34	1.34	0.735	0.372	0.349	0.36	1.07	0.36	1.03	1.63	1.57	1.01	0.713	0.815	0.877	1.51	1.24	3.16	0.887	1.39	0.432	17.7	15	12.5	10	10
Ammonium Nitrogen (mg/kg N)		0.23	<0.1	<0.1	0.12	0.416	0.185	0.174	0.542	0.211	0.166	0.554	<0.1	<0.1	<0.1	<0.1	<0.1	0.235	<0.1	<0.1	<0.1	<0.1	0.225	0.782	1.16	0.529	0.158	0.505	1.35	20	18	15	12
Sulfur (mg/kg S)		2.7	8.39	1.2	2.69	9.26	8.76	6.8	1.22	14.65	9.34	11.67	12.11	75.97	15.07	144.27	20.47	29.97	28.07	17.87	35.57	20.37	25.77	29.37	8.87	17.77	93.07	28.17	6.53	10	8	8	7
pH		9.22	9.34	9.28	9.21	9.02	9.2	9.39	9.16	9.33	9.03	9.23	9.1	8.91	9.06	8.66	8.98	8.89	8.95	8.99	8.88	8.81	8.89	8.67	9.03	9.1	8.85	9.04	9	6.5	6.5	6.3	6.3
Electrical Conductivity (dS/m)		0.073	0.084	0.074	0.074	0.081	0.078	0.074	0.078	0.077	0.091	0.081	0.092	0.151	0.086	0.228	0.097	0.113	0.099	0.089	0.107	0.114	0.095	0.135	0.097	0.092	0.174	0.098	0.099	0.2	0.15	0.12	0.1
Estimated Organic Matter (% OM)		0.36225	0.399	0.3885	0.19775	0.105	0.2765	0.38675	0.13125	0.28	10.8325	12.6875	12.9325	13.195	12.7575	13.1075	13.4575	8.925	12.5125	11.4975	12.145	7.1225	10.395	5.88	12.845	13.195	13.3875	11.5325	12.3375	> 5.5	>4 .5	> 3.5	> 2.5
Effective Cation Exchange Capacity (ECEC) (cmol+/kg)		13.2123	15.4065	13.2357	7.43681	5.83417	9.38429	10.239	5.26051	9.91082	17.0261	17.3395	18.1508	18.2615	17.8797	18.6273	18.0632	17.9168	17.8744	17.6549	17.7816	17.7435	18.0475	17.8923	17.9362	17.9862	18.5668	18.0646	17.2029	20.1	14.3	7.8	3.3
Calcium/Magnesium Ratio		23.0547	23.6911	26.7014	9.88597	8.62143	15.1499	23.9066	7.20729	17.0369	59.628	48.5239	51.7138	42.6805	65.3972	40.6225	54.1701	30.4296	51.9094	51.8226	49.7968	57.456	63.4662	73.2719	73.0624	57.0527	38.0642	46.6281	69.0441	6.5	6.35294	4.16667	3.16667
Zinc (mg/kg)		<0.5	<0.5	<0.5	<0.5	<0.5	1.708	<0.5	<0.5	<0.5	0.58	<0.5	0.54	<0.5	<0.5	0.568	<0.5	0.646	0.564	0.564	0.75	0.718	0.848	1.276	0.708	<0.5	<0.5	0.704	0.824	6	5	4	3
Manganese (mg/kg)		11.1606	9.4829	10.374	12.1106	12.1923	15.3026	10.2277	10.2163	10.5697	11.1036	5.3523	8.0788	6.0933	7.9553	5.2193	7.3663	10.7673	7.3758	8.6507	10.7255	13.2848	12.8896	13.3532	11.5121	7.5829	6.5303	9.4639	12.9599	25	22	18	15
Iron (mg/kg)		26.37	32.71	25.31	26.41	24.43	29.13	20.024	24.47	21.81	16.896	16.332	16.438	16.686	16.662	14.772	16.924	16.086	16.542	16.992	17.704	16.71	16.644	20.062	17.5	15.648	16.508	17.436	18.774	25	22	18	15
Copper (mg/kg)		0.462	0.298	0.248	0.296	0.43	0.698	0.342	0.43	0.326	0.484	0.416	0.388	0.32	0.406	0.574	0.412	0.592	0.61	0.5	0.798	0.594	0.95	2.656	0.898	0.376	0.428	0.65	0.91	2.4	2	1.6	1.2
Boron (mg/kg)		0.154	0.165	0.2002	0.1298	0.1012	<0.1	<0.1	<0.1	<0.1	<0.1	<0.1	<0.1	<0.1	<0.1	<0.1	<0.1	<0.1	<0.1	<0.1	<0.1	<0.1	<0.1	<0.1	<0.1	<0.1	<0.1	<0.1	<0.1	2	1.7	1.4	1
Silicon (mg/kg Si)		24.13	21.09	20.71	14.649	17.404	18.81	13.851	19.38	16.948	1.6188	8.284	3.211	2.679	1.4174	2.166	3.572	2.318	1.5219	1.368	<1	<1	<1	<1	1.938	3.002	4.256	2.223	<1	50	45	40	35
Total Carbon (%)		0.207	0.228	0.222	0.113	0.06	0.158	0.221	0.075	0.16	6.19	7.25	7.39	7.54	7.29	7.49	7.69	5.1	7.15	6.57	6.94	4.07	5.94	3.36	7.34	7.54	7.65	6.59	7.05	> 3.1	> 2.6	> 2.0	> 1.4
Total Nitrogen (%)		0.025	<0.02	<0.02	<0.02	<0.02	<0.02	<0.02	<0.02	<0.02	0.028	<0.02	<0.02	<0.02	<0.02	<0.02	<0.02	0.029	<0.02	<0.02	<0.02	0.039	0.051	0.051	<0.02	<0.02	<0.02	<0.02	0.021	> 0.30	> 0.25	> 0.20	> 0.15
Carbon/Nitrogen Ratio		8.28	22.8	22.2	18.8333	15	26.3333	36.8333	75	160	221.071	725	527.857	538.571	729	936.25	854.444	175.862	476.667	410.625	385.556	104.359	116.471	65.8824	407.778	942.5	695.455	470.714	335.714	10–12	10–12	10–12	10–12
Basic Texture		Loam	Loam	Loam	Loam	Loam	Loam	Loam	Loam	Loam	Loam	Loam	Loam	Loam	Loam	Loam	Loam	Loam	Loam	Loam	Loam	Loam	Loam	Loam	Loam	Loam	Loam	Loam	Loam	..	..	..	..
Basic Colour		Brownish	Brownish	Brownish	Brownish	Brownish	Brownish	Brownish	Brownish	Brownish	Brownish	Brownish	Brownish	Brownish	Brownish	Brownish	Brownish	Brownish	Brownish	Brownish	Brownish	Brownish	Brownish	Brownish	Brownish	Brownish	Brownish	Brownish	Brownish	..	..	..	..
Chloride Estimate (equiv. mg/kg)		46.72	53.76	47.36	47.36	51.84	49.92	47.36	49.92	49.28	58.24	51.84	58.88	96.64	55.04	145.92	62.08	72.32	63.36	56.96	68.48	72.96	60.8	86.4	62.08	58.88	111.36	62.72	63.36	..	..	..	..
Total Calcium (mg/kg)																														1000–10 000 Ca
Total Magnesium (mg/kg)																														500–5000 Mg
Total Potassium (mg/kg)																														200–2000 K
Total Sodium (mg/kg)																														100–500 Na
Total Sulfur (mg/kg)																														100–1000 S
Total Phosphorus (mg/kg)																														400–1500 P
Total Zinc (mg/kg)																														20–50 Zn
Total Manganese (mg/kg)																														200–2000 Mn
Total Iron (mg/kg)																														1000–50 000 Fe
Total Copper (mg/kg)																														20–50 Cu
Total Boron (mg/kg)																														2–50 B
Total Silicon (mg/kg)																														1000–3000 Si
Total Aluminium (mg/kg)																														2000–50 000 Al
Total Molybdenum (mg/kg)																														0.5–3.0 Mo
Total Cobalt (mg/kg)																														5–50 Co
Total Selenium (mg/kg)																														0.1–2.0 Se
Total Cadmium (mg/kg)																														<1 Cd
Total Lead (mg/kg)																														2–200 Pb
Total Arsenic (mg/kg)																														1–50 As
Total Chromium (mg/kg)																														5–1000 Cr
Total Nickel (mg/kg)																														5–500 Ni
Total Mercury (mg/kg)																														< 0.2 Hg
Total Silver (mg/kg)																														.. Ag
EC-SE (dS/m)																														..
Chloride (mg/kg)																														..
Labile Carbon (%)																														..
Phosphorus (mg/kg)																														< 10 (Very Low); 10–20 (Low); 20–40 (Medium); 40–100 (High); > 100 (Very High)
Total Organic Carbon (%)		0.172	0.115	0.143	0.14	0.13	0.139	0.167	0.135	0.158	0.503	0.534	1.07	0.481	0.738	0.558	0.504	0.473	0.619	0.279	0.358	0.408	..	0.52	1.18	0.725	0.558	0.323	0.377	< 0.5 (Very Low); 0.5–1.5 (Low); 1.5–2.5 (Medium); 2.5–5.0 (High); > 5.0 (Very High)
pH		8.48	8.35	8.43	8.51	8.41	8.53	8.64	8.45	8.57	7.9	7.89	7.87	7.86	7.87	7.86	7.87	7.87	7.85	7.85	7.86	7.89	7.91	7.85	7.94	7.9	7.89	7.89	7.94	..
