# Supplementary material for: Metabolically flexible microorganisms rapidly establish glacial foreland ecosystems
Source: Nat Commun. 2025 Nov 26;16:11634. doi: 10.1038/s41467-025-66734-4 (PMC12749492; doi:10.1038/s41467-025-66734-4)
Supplement: Supplementary file 3 — Supplementary Data 2 [file 41467_2025_66734_MOESM3_ESM.xlsx]

## Sheet: a
Sample name	Sample name	Soil age	Sample description	16s Copy number (copy/ul)	16S rRNA gene copy ww	16S rRNA gene copy dw
An_0-10	An 0-10	0-7	Switzerland glacial site An, 0-10 cm depth soil	2.21577e+06	1.32946e+08	1.41424e+08
An_10-20	An 10-20	0-7	Switzerland glacial site An, 10-20 cm depth soil	2.39895e+06	1.43937e+08	1.50118e+08
An_20-30	An 20-30	0-7	Switzerland glacial site An, 20-30 cm depth soil	107661	6.45963e+06	6.705e+06
An_30-40	An 30-40	0-7	Switzerland glacial site An, 30-40 cm depth soil	2509.02	150541	156534
An_40-45	An 40-45	0-7	Switzerland glacial site An, 40-45 cm depth soil	6057.3	363438	377631
A_0-10	A 0-10	8_27	Switzerland glacial site A, 0-10 cm depth soil	8.94633e+06	5.3678e+08	5.41389e+08
A_10-20	A 10-20	8_27	Switzerland glacial site A, 10-20 cm depth soil	2.35218e+06	1.41131e+08	1.47968e+08
A_20-30	A 20-30	8_27	Switzerland glacial site A, 20-30 cm depth soil	1.06559e+06	6.39355e+07	6.64537e+07
A_30-40	A 30-40	8_27	Switzerland glacial site A, 30-40 cm depth soil	819270	4.91562e+07	5.21314e+07
A_40-50	A 40-50	8_27	Switzerland glacial site A, 40-50 cm depth soil	84918.5	5.09511e+06	5.4492e+06
B_0-10	B 0-10	28-57	Switzerland glacial site B, 0-10 cm depth soil	1.59616e+06	9.57694e+07	9.99826e+07
B_10-20	B 10-20	28-57	Switzerland glacial site B, 10-20 cm depth soil	549527	3.29716e+07	3.43299e+07
B_20-30	B 20-30	28-57	Switzerland glacial site B, 20-30 cm depth soil	77073.2	4.62439e+06	4.89481e+06
B_30-40	B 30-40	28-57	Switzerland glacial site B, 30-40 cm depth soil	553052	3.31831e+07	3.51481e+07
B_40-50	B 40-50	28-57	Switzerland glacial site B, 40-50 cm depth soil	89451.2	5.36707e+06	5.4831e+06
Blank	Blank	#N/A	UltraPure water	345.076	20704.5	-
C_0-10	C 0-10	58-127	Switzerland glacial site C, 0-10 cm depth soil	2.07707e+07	1.24624e+09	1.30317e+09
C_10-20	C 10-20	58-127	Switzerland glacial site C, 10-20 cm depth soil	2.56989e+06	1.54194e+08	1.59274e+08
C_20-30	C 20-30	58-127	Switzerland glacial site C, 20-30 cm depth soil	406320	2.43792e+07	2.54447e+07
C_30-40	C 30-40	58-127	Switzerland glacial site C, 30-40 cm depth soil	2.14748e+06	1.28849e+08	1.37494e+08
C_40-50	C 40-50	58-127	Switzerland glacial site C, 40-50 cm depth soil	959526	5.75716e+07	6.29169e+07
A1 N top	A1 N top	0-7	Switzerland glacial site A1N, top soil	23397.6	1.40385e+06	-
A3 N top	A3 N top	0-7	Switzerland glacial site A3N, top soil	7.57207e+06	4.54324e+08	-
A4 N top	A4 N top	0-7	Switzerland glacial site A4N, top soil	8.94482e+06	5.36689e+08	-
A1 top	A1 top	8_27	Switzerland glacial site A1, top soil	9.80899e+06	5.88539e+08	-
A4 top	A4 top	8_27	Switzerland glacial site A4N, top soil	1.52754e+07	9.16523e+08	-
B1 top	B1 top	28-57	Switzerland glacial site B1, top soil	5.5577e+06	3.33462e+08	-
B4 top	B4 top	28-57	Switzerland glacial site B4, top soil	8.13637e+06	4.88182e+08	-
B2 top	B2 top	28-57	Switzerland glacial site B2, top soil	5.77137e+06	3.46282e+08	-
C2 top	C2 top	58-127	Switzerland glacial site C2, top soil	3.78144e+06	2.26887e+08	-
C5 top	C5 top	58-127	Switzerland glacial site C5, top soil	5.24295e+06	3.14577e+08	-
A2 top	A2 top	8_27	Switzerland glacial site A2, top soil	3.85439e+06	2.31263e+08	-
SA1	SA1	<5y	Antarctic soil	204227	1.22536e+07	1.35386e+07
SA2	SA2	<5y	Antarctic soil	47098.5	2.82591e+06	3.01176e+06
SA3	SA3	<5y	Antarctic soil	833637	5.00182e+07	5.29144e+07
SA4	SA4	10y	Antarctic soil	854450	5.1267e+07	5.33945e+07
SA5	SA5	10y	Antarctic soil	5.7893e+06	3.47358e+08	3.96527e+08
SA6	SA6	10y	Antarctic soil	66420.4	3.98522e+06	4.30132e+06
SA7	SA7	21y	Antarctic soil	4.12467e+06	2.4748e+08	2.57723e+08
SA8	SA8	21y	Antarctic soil	3.9038e+06	2.34228e+08	2.63223e+08
SA9	SA9	21y	Antarctic soil	21342.3	1.28054e+06	1.37105e+06
Blank (H2O)	Blank (H2O)	#N/A	UltraPure water	396.018	23761.1	-

## Sheet: b
			AA1	AA2	AA3	BA1	BA2	BA3	CA1	CA2	CA3	An 0-10	An 10-20	An 20-30	An 30-40	An 40-45	A 0-10	A 10-20	A 20-30	A 30-40	A 40-50	B 0-10	B 10-20	B 20-30	B 30-40	B 40-50	C 0-10	C 10-20	C 20-30	C 30-40	C 40-50	A1 N top	A3 N top	A4 N top	A1 top	A4 top	B1 top	B4 top	B2 top	C2 top	C5 top	A2 top
Feature ID	Feature frequency	Mean	SF3095	SF3096	SF3097	SF3098	SF3099	SF3100	SF3101	SF3102	SF3103	SD2464_J3370	SD2465_J3370	SD2466_J3370	SD2467_J3370	SD2468_J3370	SD2469_J3370	SD2470_J3370	SD2471_J3370	SD2472_J3370	SD2473_J3370	SD2474_J3370	SD2475_J3370	SD2476_J3370	SD2477_J3370	SD2478_J3370	SD2479_J3370	SD2480_J3370	SD2481_J3370	SD2482_J3370	SD2483_J3370	SD2484_J3370	SD2485_J3370	SD2486_J3370	SD2487_J3370	SD2488_J3370	SD2489_J3370	SD2490_J3370	SD2491_J3370	SD2492_J3370	SD2493_J3370	SD2494_J3370	Domain	Phylum	Class	Order	Family	Genus	Species
fa4713e91fa660c6c9b9f2dd9c3b1269	2058	51.45	344	130	368	26	58	59	12	348	59	15	28	21	13	0	12	44	17	0	0	9	25	32	32	71	0	0	0	8	6	122	15	42	15	81	22	14	0	10	0	0	d__Bacteria	p__Proteobacteria	c__Gammaproteobacteria	o__Burkholderiales	f__Comamonadaceae	g__Polaromonas	NA
251b84415ac4fcbc21189f2339d85390	3258	81.45	76	65	328	28	203	593	19	1379	393	0	0	0	0	0	0	76	27	0	0	0	0	0	0	0	0	0	0	0	0	71	0	0	0	0	0	0	0	0	0	0	d__Bacteria	p__Proteobacteria	c__Gammaproteobacteria	o__Burkholderiales	f__Methylophilaceae	g__Methylotenera	NA
ca85b434502aa8e8c97d97cc9ec81843	806	20.15	86	11	207	32	30	16	9	222	38	15	24	0	11	0	20	5	3	0	0	0	0	0	0	0	0	6	6	8	5	0	21	31	0	0	0	0	0	0	0	0	d__Bacteria	p__Myxococcota	c__Myxococcia	o__Myxococcales	f__Myxococcaceae	g__P3OB-42	NA
805e633f669e5e954d57037440aa8f67	148563	3714.07	802	160	103	637	201	805	130	621	345	1323	2419	2164	578	231	5745	4971	4067	3430	4283	4995	6412	5880	6112	10572	2042	11526	13172	6668	6816	7843	3303	2441	6304	2878	5785	1528	3653	2826	2056	2736	d__Bacteria	p__Actinobacteriota	c__Actinobacteria	o__Micrococcales	f__Micrococcaceae	g__Pseudarthrobacter	NA
2a8da410214e4287ecb2822405072a80	383	9.575	292	4	58	5	5	4	0	0	15	0	0	0	0	0	0	0	0	0	0	0	0	0	0	0	0	0	0	0	0	0	0	0	0	0	0	0	0	0	0	0	d__Bacteria	p__Bacteroidota	c__Bacteroidia	o__Cytophagales	f__Cyclobacteriaceae	g__Algoriphagus	NA
9db3103813997fb1847360e95c8292e6	270	6.75	177	13	54	0	0	0	0	26	0	0	0	0	0	0	0	0	0	0	0	0	0	0	0	0	0	0	0	0	0	0	0	0	0	0	0	0	0	0	0	0	d__Bacteria	p__Proteobacteria	c__Alphaproteobacteria	o__Rhodobacterales	f__Rhodobacteraceae	g__Pseudorhodobacter	NA
49e118df3042c81942e80c2765dd9742	1252	31.3	203	7	53	108	65	42	40	102	0	0	15	12	0	0	28	0	0	9	0	35	0	0	0	0	3	0	5	18	9	408	26	10	22	11	0	0	10	11	0	0	d__Bacteria	p__Proteobacteria	c__Alphaproteobacteria	o__Caulobacterales	f__Caulobacteraceae	g__Brevundimonas	s__uncultured_bacterium
acd765a8c75e075f8703314c08c73427	2153	53.825	0	47	50	424	0	118	120	1027	224	0	0	0	0	0	0	0	0	0	0	0	0	0	0	0	0	0	0	0	0	0	0	46	0	0	56	0	41	0	0	0	d__Bacteria	p__Proteobacteria	c__Gammaproteobacteria	o__Xanthomonadales	f__Xanthomonadaceae	g__Lysobacter	NA
1b382939e54e0734045243bd4097f310	702	17.55	404	0	45	19	0	0	24	0	0	0	0	0	0	0	0	0	0	0	0	0	0	0	0	0	0	0	0	0	0	210	0	0	0	0	0	0	0	0	0	0	d__Bacteria	p__Bacteroidota	c__Bacteroidia	o__Sphingobacteriales	f__Sphingobacteriaceae	g__Pedobacter	NA
66a6bc0ca8f5cc543a544e56921f7ac4	3292	82.3	146	72	42	229	188	367	140	248	127	0	0	0	0	0	118	49	21	30	31	94	29	31	32	49	47	88	120	69	58	152	76	83	56	43	107	29	111	55	82	73	d__Bacteria	p__Actinobacteriota	c__Actinobacteria	o__Propionibacteriales	f__Nocardioidaceae	g__Nocardioides	NA
bcf971085265ea14c19a05b302d949a6	164	4.1	72	0	42	50	0	0	0	0	0	0	0	0	0	0	0	0	0	0	0	0	0	0	0	0	0	0	0	0	0	0	0	0	0	0	0	0	0	0	0	0	d__Bacteria	p__Proteobacteria	c__Alphaproteobacteria	o__Sphingomonadales	f__Sphingomonadaceae	g__Novosphingobium	NA
df6485f0c59f870ffa34796e56205884	4407	110.175	0	36	41	0	0	91	100	0	49	361	539	343	190	0	94	194	173	204	180	45	73	84	98	153	125	89	100	105	0	111	319	185	123	148	54	0	0	0	0	0	d__Bacteria	p__Proteobacteria	c__Gammaproteobacteria	o__Burkholderiales	f__Comamonadaceae	NA	NA
b1843cbc1e301ef5da858b5fd5009d2e	235	5.875	89	0	40	0	0	0	0	0	106	0	0	0	0	0	0	0	0	0	0	0	0	0	0	0	0	0	0	0	0	0	0	0	0	0	0	0	0	0	0	0	d__Bacteria	p__Bacteroidota	c__Bacteroidia	o__Chitinophagales	f__Chitinophagaceae	g__Ferruginibacter	NA
38a438c0ac980ee192378b94dd688973	1478	36.95	50	0	38	55	0	0	29	0	0	63	96	76	25	0	0	84	68	46	40	0	63	57	60	68	0	0	19	0	0	205	55	54	0	106	85	0	0	0	0	36	d__Bacteria	p__Proteobacteria	c__Gammaproteobacteria	o__Burkholderiales	f__Comamonadaceae	g__Acidovorax	s__Acidovorax_avenae
11f63e800d538ce61113253faf0f0363	476	11.9	351	42	37	12	0	0	0	0	0	0	0	0	0	0	0	0	0	0	0	0	0	0	0	0	0	0	0	0	0	0	0	0	0	0	34	0	0	0	0	0	d__Bacteria	p__Proteobacteria	c__Gammaproteobacteria	o__Burkholderiales	f__Oxalobacteraceae	g__Massilia	s__Janthinobacterium_agaricidamnosum
a0d6a266dc769c6270bd30da0579fd02	1280	32	57	15	36	147	40	91	15	135	55	42	91	148	33	0	0	0	0	0	0	0	0	0	0	0	0	0	0	0	0	326	49	0	0	0	0	0	0	0	0	0	d__Bacteria	p__Proteobacteria	c__Alphaproteobacteria	o__Sphingomonadales	f__Sphingomonadaceae	g__Sphingomonas	s__uncultured_bacterium
4656bb2cc98b93c1b1ffec750fcb2270	265	6.625	65	0	36	47	5	79	13	20	0	0	0	0	0	0	0	0	0	0	0	0	0	0	0	0	0	0	0	0	0	0	0	0	0	0	0	0	0	0	0	0	d__Bacteria	p__Bacteroidota	c__Bacteroidia	o__Chitinophagales	f__Chitinophagaceae	g__Ferruginibacter	NA
070e1bc9f4a440fe741081d8d11b1c80	111	2.775	18	0	36	27	0	0	0	0	0	0	0	0	0	0	0	0	0	0	0	0	0	0	0	0	0	0	0	0	0	30	0	0	0	0	0	0	0	0	0	0	d__Bacteria	p__Proteobacteria	c__Gammaproteobacteria	o__Xanthomonadales	f__Xanthomonadaceae	g__Thermomonas	NA
31de871bad103340eaac73b2383506fe	2710	67.75	133	15	35	0	92	0	28	151	18	249	486	136	24	0	33	89	114	95	30	20	16	30	49	41	0	21	53	21	53	274	182	141	0	50	0	0	0	0	31	0	d__Bacteria	p__Proteobacteria	c__Gammaproteobacteria	o__Burkholderiales	f__Comamonadaceae	g__Rhodoferax	NA
bb2a49d9b841fd1c4cad88f7790b2cbb	2507	62.675	83	0	35	62	30	79	93	89	67	97	113	82	18	0	56	61	44	66	59	0	0	0	0	0	0	0	49	80	77	352	201	111	123	68	81	0	123	0	65	43	d__Bacteria	p__Proteobacteria	c__Alphaproteobacteria	o__Sphingomonadales	f__Sphingomonadaceae	g__Sphingomonas	NA
ffc4c5e4efd3429ea1d3331cd10e963a	299	7.475	107	6	25	5	19	3	26	55	5	12	0	0	4	0	6	0	0	0	0	0	0	0	0	0	0	0	0	0	0	9	0	6	6	0	0	0	0	0	0	5	d__Bacteria	p__Verrucomicrobiota	c__Verrucomicrobiae	o__Verrucomicrobiales	f__Verrucomicrobiaceae	g__uncultured	s__uncultured_bacterium
b3e9b641b57872026412d490cbc468d1	4232	105.8	18	0	25	60	0	154	122	75	67	131	204	156	34	0	215	84	65	60	70	119	35	83	68	83	44	96	143	86	113	349	178	261	208	153	180	39	135	171	57	91	d__Bacteria	p__Proteobacteria	c__Alphaproteobacteria	o__Sphingomonadales	f__Sphingomonadaceae	g__Sphingomonas	s__uncultured_bacterium
8b0bd2e8132f5828207ed6a1f734358a	3345	83.625	27	35	23	51	208	136	211	231	59	67	86	98	31	0	36	84	137	139	150	47	56	89	131	148	167	0	153	81	101	28	32	77	39	0	47	27	80	45	170	18	d__Bacteria	p__Actinobacteriota	c__Actinobacteria	o__Micrococcales	f__Intrasporangiaceae	g__Oryzihumus	s__uncultured_bacterium
63ff6c9ccecff0b3bea50fe92c78e652	53	1.325	30	0	23	0	0	0	0	0	0	0	0	0	0	0	0	0	0	0	0	0	0	0	0	0	0	0	0	0	0	0	0	0	0	0	0	0	0	0	0	0	d__Bacteria	p__Proteobacteria	c__Alphaproteobacteria	o__Sphingomonadales	f__Sphingomonadaceae	g__Novosphingobium	NA
5a78a8936d287d363796fcce0c138d48	969	24.225	14	0	23	49	0	74	0	0	20	58	37	0	0	0	0	0	51	0	64	0	21	0	42	62	0	0	31	0	0	366	57	0	0	0	0	0	0	0	0	0	d__Bacteria	p__Actinobacteriota	c__Actinobacteria	o__Propionibacteriales	f__Nocardioidaceae	g__Nocardioides	s__uncultured_bacterium
1638eb2f3468216dc3d01c7ec10a3392	264	6.6	129	3	22	0	0	0	63	9	0	0	0	0	0	0	0	0	0	0	0	0	0	0	0	0	0	0	0	0	0	38	0	0	0	0	0	0	0	0	0	0	d__Bacteria	p__Myxococcota	c__Polyangia	o__mle1-27	f__mle1-27	g__mle1-27	NA
83f6685ecfd8c179fcedfc3b79bfdf80	129	3.225	107	0	22	0	0	0	0	0	0	0	0	0	0	0	0	0	0	0	0	0	0	0	0	0	0	0	0	0	0	0	0	0	0	0	0	0	0	0	0	0	d__Bacteria	p__Proteobacteria	c__Gammaproteobacteria	o__Xanthomonadales	f__Xanthomonadaceae	g__Arenimonas	s__uncultured_bacterium
ba1d2abd48341b9d390ddff0017719ed	1446	36.15	58	13	21	77	36	45	46	61	28	54	79	76	20	0	57	94	43	0	30	84	0	48	0	34	0	39	63	23	0	75	58	22	0	20	90	0	20	0	0	32	d__Bacteria	p__Proteobacteria	c__Alphaproteobacteria	o__Rhizobiales	f__Xanthobacteraceae	NA	NA
c0a9dd93e8d0d383207056584fb959f6	710	17.75	33	11	21	15	73	20	62	137	0	25	53	37	7	0	0	0	0	0	0	0	0	0	0	0	0	36	39	0	50	14	21	0	22	11	23	0	0	0	0	0	d__Bacteria	p__Myxococcota	c__Polyangia	o__Polyangiales	f__Polyangiaceae	g__Pajaroellobacter	NA
ce496d9816d8c54ceb73c1526258984a	45	1.125	24	0	21	0	0	0	0	0	0	0	0	0	0	0	0	0	0	0	0	0	0	0	0	0	0	0	0	0	0	0	0	0	0	0	0	0	0	0	0	0	d__Bacteria	p__Actinobacteriota	c__Acidimicrobiia	o__Microtrichales	f__Iamiaceae	g__Iamia	NA
d5695af3afad7256ad94ba6a38ccd4fb	64	1.6	0	0	20	0	0	0	0	33	0	0	0	0	0	0	0	11	0	0	0	0	0	0	0	0	0	0	0	0	0	0	0	0	0	0	0	0	0	0	0	0	d__Bacteria	p__Proteobacteria	c__Alphaproteobacteria	o__Caulobacterales	f__Caulobacteraceae	g__Brevundimonas	NA
7054936541b1ff2cbf272964b8f3e077	924	23.1	20	45	16	13	114	19	9	13	0	107	150	84	12	0	0	18	24	0	0	0	0	0	12	8	0	0	10	7	33	13	122	75	0	0	0	0	0	0	0	0	d__Bacteria	p__Proteobacteria	c__Gammaproteobacteria	o__Xanthomonadales	f__Xanthomonadaceae	g__Arenimonas	NA
c0dda2468001ff98c4d37d06e737b9e1	132	3.3	24	20	16	0	22	0	0	50	0	0	0	0	0	0	0	0	0	0	0	0	0	0	0	0	0	0	0	0	0	0	0	0	0	0	0	0	0	0	0	0	d__Bacteria	p__Actinobacteriota	c__Actinobacteria	o__Micrococcales	f__Microbacteriaceae	g__Parafrigoribacterium	s__uncultured_bacterium
ba1f2e192429c3c4d8036923e884ec2c	220	5.5	0	13	16	0	21	27	104	15	24	0	0	0	0	0	0	0	0	0	0	0	0	0	0	0	0	0	0	0	0	0	0	0	0	0	0	0	0	0	0	0	d__Bacteria	p__Bacteroidota	c__Bacteroidia	o__Chitinophagales	f__Chitinophagaceae	g__Terrimonas	NA
4c6629dcb79a4548ffae74f1c14bdb17	261	6.525	82	6	16	0	0	0	25	8	9	28	32	0	0	0	0	0	0	19	0	0	0	0	0	0	0	0	0	0	0	18	18	0	0	0	0	0	0	0	0	0	d__Bacteria	p__Myxococcota	c__Polyangia	o__Haliangiales	f__Haliangiaceae	g__Haliangium	NA
fa6f3954c71c23175e8be4e67435dc72	242	6.05	0	0	16	18	105	37	0	66	0	0	0	0	0	0	0	0	0	0	0	0	0	0	0	0	0	0	0	0	0	0	0	0	0	0	0	0	0	0	0	0	d__Bacteria	p__Proteobacteria	c__Gammaproteobacteria	o__Xanthomonadales	f__Xanthomonadaceae	g__Arenimonas	s__uncultured_bacterium
ff63933f545040f67719e750a1f8df88	351	8.775	262	10	15	0	0	16	35	0	3	0	0	0	0	0	0	0	0	0	0	0	0	0	0	0	0	0	0	0	0	0	0	0	0	0	0	0	0	0	0	10	d__Bacteria	p__Bdellovibrionota	c__Bdellovibrionia	o__Bacteriovoracales	f__Bacteriovoracaceae	g__Peredibacter	s__uncultured_bacterium
e3d8effe784171eed3e7f83d05685c68	400	10	0	0	15	16	16	0	0	58	0	0	0	0	0	0	0	0	0	0	0	0	0	0	0	0	14	0	0	0	0	281	0	0	0	0	0	0	0	0	0	0	d__Bacteria	p__Proteobacteria	c__Alphaproteobacteria	o__Sphingomonadales	f__Sphingomonadaceae	g__Novosphingobium	s__uncultured_bacterium
9150199867b39337d55a57410b990dda	118	2.95	58	0	14	0	0	0	0	8	0	0	10	0	0	0	0	0	0	0	0	0	0	0	0	0	0	0	0	0	0	28	0	0	0	0	0	0	0	0	0	0	d__Bacteria	p__Gemmatimonadota	c__Gemmatimonadetes	o__Gemmatimonadales	f__Gemmatimonadaceae	g__Gemmatimonas	NA
60f6f3ff8459a122102e567bcafe16a4	161	4.025	13	0	14	0	25	31	16	62	0	0	0	0	0	0	0	0	0	0	0	0	0	0	0	0	0	0	0	0	0	0	0	0	0	0	0	0	0	0	0	0	d__Bacteria	p__Proteobacteria	c__Alphaproteobacteria	o__Caulobacterales	f__Caulobacteraceae	g__Caulobacter	NA
6b7ab1bb1e2933dc8f506389443fce53	922	23.05	53	7	13	55	84	87	95	279	34	0	51	42	8	0	0	0	16	0	20	0	0	0	0	16	0	27	23	0	0	12	0	0	0	0	0	0	0	0	0	0	d__Bacteria	p__Proteobacteria	c__Gammaproteobacteria	o__Burkholderiales	f__SC-I-84	g__SC-I-84	s__uncultured_bacterium
5fa28e8158a719dd56b4ab41583db0b6	178	4.45	63	0	12	0	63	0	40	0	0	0	0	0	0	0	0	0	0	0	0	0	0	0	0	0	0	0	0	0	0	0	0	0	0	0	0	0	0	0	0	0	d__Bacteria	p__Actinobacteriota	c__Actinobacteria	o__Frankiales	f__uncultured	g__uncultured	NA
8a3f7c30ebd09edf83af0b42e0d6fd7c	12	0.3	0	0	12	0	0	0	0	0	0	0	0	0	0	0	0	0	0	0	0	0	0	0	0	0	0	0	0	0	0	0	0	0	0	0	0	0	0	0	0	0	d__Bacteria	p__Bacteroidota	c__Bacteroidia	o__Chitinophagales	f__Chitinophagaceae	NA	NA
768b2076cb89bdb5e34915beed87eb53	755	18.875	22	24	11	26	38	64	59	440	71	0	0	0	0	0	0	0	0	0	0	0	0	0	0	0	0	0	0	0	0	0	0	0	0	0	0	0	0	0	0	0	d__Bacteria	p__Bacteroidota	c__Bacteroidia	o__Chitinophagales	f__Saprospiraceae	g__uncultured	s__uncultured_bacterium
c357fca0e955a1cd857be69f378c2b1c	302	7.55	31	5	11	0	50	26	63	100	16	0	0	0	0	0	0	0	0	0	0	0	0	0	0	0	0	0	0	0	0	0	0	0	0	0	0	0	0	0	0	0	d__Bacteria	p__Actinobacteriota	c__Actinobacteria	o__Micrococcales	f__Intrasporangiaceae	g__Oryzihumus	s__uncultured_bacterium
4d938c22505bc9841550e53fea6f7faa	162	4.05	103	0	11	0	0	0	0	48	0	0	0	0	0	0	0	0	0	0	0	0	0	0	0	0	0	0	0	0	0	0	0	0	0	0	0	0	0	0	0	0	d__Bacteria	p__Bacteroidota	c__Bacteroidia	o__Sphingobacteriales	f__env.OPS_17	g__env.OPS_17	s__uncultured_bacterium
737a5b3828bbb8aca22429742fe6359d	1249	31.225	70	0	11	0	0	0	0	0	0	63	146	374	159	16	0	0	12	19	17	0	0	0	0	0	0	0	0	0	0	72	261	29	0	0	0	0	0	0	0	0	d__Bacteria	p__Proteobacteria	c__Gammaproteobacteria	o__Burkholderiales	f__Hydrogenophilaceae	g__Thiobacillus	s__uncultured_bacterium
ee646ebb6205ad08215ac53b0724e342	146	3.65	0	0	10	8	32	35	0	61	0	0	0	0	0	0	0	0	0	0	0	0	0	0	0	0	0	0	0	0	0	0	0	0	0	0	0	0	0	0	0	0	d__Bacteria	p__Proteobacteria	c__Alphaproteobacteria	o__Sphingomonadales	f__Sphingomonadaceae	NA	NA
4a81694f7c19da2b6134371c866ec768	300	7.5	16	7	9	19	22	6	9	71	13	19	19	10	0	0	0	0	0	0	0	0	0	0	0	0	0	0	0	0	0	32	21	14	0	0	13	0	0	0	0	0	d__Bacteria	p__Actinobacteriota	c__Acidimicrobiia	o__Microtrichales	f__Ilumatobacteraceae	g__CL500-29_marine_group	NA
f7a0054a8fc8ec9c80ff8f4adfeedec9	23	0.575	14	0	9	0	0	0	0	0	0	0	0	0	0	0	0	0	0	0	0	0	0	0	0	0	0	0	0	0	0	0	0	0	0	0	0	0	0	0	0	0	d__Bacteria	p__Myxococcota	c__Polyangia	o__Blfdi19	f__Blfdi19	g__Blfdi19	s__uncultured_bacterium
a70e2eac902b22265f65aca69436f110	614	15.35	0	0	9	0	0	0	0	0	0	9	0	0	0	0	17	19	0	0	20	21	0	0	27	16	24	13	0	0	10	223	49	24	26	26	32	0	24	0	0	25	d__Bacteria	p__Proteobacteria	c__Gammaproteobacteria	o__Burkholderiales	f__Comamonadaceae	g__Caenimonas	NA
4ec350e71212558934d772522d814f64	2094	52.35	93	30	8	24	35	64	184	111	19	21	0	0	0	0	145	55	28	44	32	45	0	0	0	40	20	92	111	68	78	35	76	103	105	36	48	18	71	89	32	134	d__Bacteria	p__Bacteroidota	c__Bacteroidia	o__Chitinophagales	f__Chitinophagaceae	g__uncultured	s__uncultured_bacterium
1f1a8f88ed4a91bfefe19c9ef3d49988	278	6.95	103	0	8	0	40	15	0	112	0	0	0	0	0	0	0	0	0	0	0	0	0	0	0	0	0	0	0	0	0	0	0	0	0	0	0	0	0	0	0	0	d__Bacteria	p__Bacteroidota	c__Bacteroidia	o__Chitinophagales	f__Chitinophagaceae	g__Sediminibacterium	NA
abbede62fba336ad66b341af99b79180	541	13.525	88	0	8	8	0	7	0	0	9	43	62	12	5	0	12	7	0	0	0	14	0	5	7	36	0	0	0	0	0	44	52	33	22	52	9	0	0	0	0	6	d__Bacteria	p__Proteobacteria	c__Alphaproteobacteria	o__Acetobacterales	f__Acetobacteraceae	g__Roseomonas	NA
b6b8134967950c85f25a6ec978ead5b6	86	2.15	78	0	8	0	0	0	0	0	0	0	0	0	0	0	0	0	0	0	0	0	0	0	0	0	0	0	0	0	0	0	0	0	0	0	0	0	0	0	0	0	d__Bacteria	p__Bacteroidota	c__Bacteroidia	o__Flavobacteriales	f__Flavobacteriaceae	g__Flavobacterium	NA
ec805cd26351edd3a573589e851b2beb	598	14.95	46	0	8	9	0	10	15	0	0	44	62	25	0	0	14	20	15	27	38	0	8	13	16	27	0	0	0	0	0	56	62	23	28	11	0	0	0	11	0	10	d__Bacteria	p__Proteobacteria	c__Alphaproteobacteria	o__Rhizobiales	f__Rhizobiales_Incertae_Sedis	g__uncultured	s__uncultured_bacterium
415013f1d39d5676600c0af38407fb00	20	0.5	12	0	8	0	0	0	0	0	0	0	0	0	0	0	0	0	0	0	0	0	0	0	0	0	0	0	0	0	0	0	0	0	0	0	0	0	0	0	0	0	d__Bacteria	p__Myxococcota	c__Polyangia	o__Haliangiales	f__Haliangiaceae	g__Haliangium	s__uncultured_bacterium
37f55027cca07bc34a1bc74356ef1359	14	0.35	6	0	8	0	0	0	0	0	0	0	0	0	0	0	0	0	0	0	0	0	0	0	0	0	0	0	0	0	0	0	0	0	0	0	0	0	0	0	0	0	d__Bacteria	p__Planctomycetota	c__Planctomycetes	o__Planctomycetales	f__Rubinisphaeraceae	g__SH-PL14	s__uncultured_bacterium
f3956dcb2288f1e790271d18c9172d05	412	10.3	0	0	8	17	0	17	56	0	0	64	72	15	0	0	0	0	0	0	0	0	0	0	0	0	0	0	0	0	0	32	98	33	0	0	0	0	0	0	0	0	d__Bacteria	p__Proteobacteria	c__Gammaproteobacteria	o__Xanthomonadales	f__Rhodanobacteraceae	g__uncultured	NA
6f5e0b3fa6f5d7dee5ebcd0d81dbf9dd	76	1.9	0	0	8	0	0	5	15	0	0	0	0	0	0	0	0	0	8	0	0	0	0	0	0	0	0	0	0	8	0	0	24	0	8	0	0	0	0	0	0	0	d__Bacteria	p__Bacteroidota	c__Bacteroidia	o__Sphingobacteriales	f__KD3-93	g__KD3-93	NA
694cd6d72dcd341a173fde7d75ee067a	528	13.2	16	25	7	0	27	9	0	63	0	46	81	52	51	9	0	0	0	0	0	0	0	0	0	0	0	0	0	0	0	14	103	25	0	0	0	0	0	0	0	0	d__Bacteria	p__Proteobacteria	c__Gammaproteobacteria	o__Burkholderiales	f__Nitrosomonadaceae	g__Ellin6067	s__uncultured_bacterium
1c46660237ad3f95b53653ec11b25a1a	241	6.025	54	0	7	25	0	0	0	123	32	0	0	0	0	0	0	0	0	0	0	0	0	0	0	0	0	0	0	0	0	0	0	0	0	0	0	0	0	0	0	0	d__Bacteria	p__Chloroflexi	c__KD4-96	o__KD4-96	f__KD4-96	g__KD4-96	s__uncultured_bacterium
06f08736785a98d3c1db471cbce12bce	636	15.9	0	0	7	41	60	26	59	41	28	94	108	32	0	0	0	20	0	0	0	0	0	0	13	0	0	0	0	0	0	33	49	0	25	0	0	0	0	0	0	0	d__Bacteria	p__Gemmatimonadota	c__Gemmatimonadetes	o__Gemmatimonadales	f__Gemmatimonadaceae	g__uncultured	NA
a78acff35f8b47701b180dbf6598764c	86	2.15	0	0	7	15	8	5	0	23	28	0	0	0	0	0	0	0	0	0	0	0	0	0	0	0	0	0	0	0	0	0	0	0	0	0	0	0	0	0	0	0	d__Bacteria	p__Proteobacteria	c__Alphaproteobacteria	o__Reyranellales	f__Reyranellaceae	g__Reyranella	NA
a4d9448bc0448ba6be5a7d4ae5b28329	19	0.475	0	0	7	0	0	0	12	0	0	0	0	0	0	0	0	0	0	0	0	0	0	0	0	0	0	0	0	0	0	0	0	0	0	0	0	0	0	0	0	0	d__Bacteria	p__Bacteroidota	c__Bacteroidia	o__Flavobacteriales	f__Flavobacteriaceae	g__Flavobacterium	NA
dca292100e455de635d2ad1ad0d33ede	7	0.175	0	0	7	0	0	0	0	0	0	0	0	0	0	0	0	0	0	0	0	0	0	0	0	0	0	0	0	0	0	0	0	0	0	0	0	0	0	0	0	0	d__Bacteria	p__Verrucomicrobiota	c__Verrucomicrobiae	o__Verrucomicrobiales	f__Rubritaleaceae	g__Luteolibacter	s__uncultured_bacterium
d693c90213e01cbaad22e2542cc603a4	947	23.675	18	0	6	4	12	18	0	23	13	136	145	112	29	0	28	44	29	34	29	2	0	0	10	0	0	36	33	11	17	11	47	56	0	18	23	0	0	0	3	0	d__Bacteria	p__Bacteroidota	c__Kapabacteria	o__Kapabacteriales	f__Kapabacteriales	g__Kapabacteriales	s__uncultured_bacterium
49c7cb2846bbc3c562353baf52da6730	61	1.525	18	0	6	0	6	0	9	12	10	0	0	0	0	0	0	0	0	0	0	0	0	0	0	0	0	0	0	0	0	0	0	0	0	0	0	0	0	0	0	0	d__Bacteria	p__Proteobacteria	c__Alphaproteobacteria	o__Acetobacterales	f__Acetobacteraceae	NA	NA
443444c6ccefcbdbd1d2d5c32321c00a	902	22.55	17	0	6	4	7	6	6	27	0	191	270	98	22	0	0	18	15	13	13	0	0	0	0	0	0	0	0	0	0	33	92	25	39	0	0	0	0	0	0	0	d__Bacteria	p__Proteobacteria	c__Gammaproteobacteria	o__Burkholderiales	NA	NA	NA
78ac93b0b49ee51448bdf350d3ff750a	9	0.225	3	0	6	0	0	0	0	0	0	0	0	0	0	0	0	0	0	0	0	0	0	0	0	0	0	0	0	0	0	0	0	0	0	0	0	0	0	0	0	0	d__Bacteria	p__Proteobacteria	c__Gammaproteobacteria	o__Burkholderiales	NA	NA	NA
a55e5d2a418751ea50c1a94a466a3f85	63	1.575	0	0	6	0	15	8	28	6	0	0	0	0	0	0	0	0	0	0	0	0	0	0	0	0	0	0	0	0	0	0	0	0	0	0	0	0	0	0	0	0	d__Bacteria	p__Proteobacteria	c__Alphaproteobacteria	o__Rhodobacterales	f__Rhodobacteraceae	NA	NA
5f5532ffe21a2cd7458ca1369f9eb513	28	0.7	0	0	6	0	0	0	0	22	0	0	0	0	0	0	0	0	0	0	0	0	0	0	0	0	0	0	0	0	0	0	0	0	0	0	0	0	0	0	0	0	d__Bacteria	p__Verrucomicrobiota	c__Verrucomicrobiae	o__Chthoniobacterales	f__Chthoniobacteraceae	g__Chthoniobacter	s__uncultured_bacterium
a7ede570f7d60881c6c9330f4a579e5e	22	0.55	0	0	6	0	0	0	6	0	0	0	0	0	0	0	0	0	0	0	0	0	0	0	0	0	0	0	0	0	0	0	0	0	10	0	0	0	0	0	0	0	d__Bacteria	p__Patescibacteria	c__Saccharimonadia	o__Saccharimonadales	f__Saccharimonadales	g__Saccharimonadales	NA
10900f7c0dfc455a1412c6d8a5e985ab	495	12.375	29	11	5	42	18	40	0	96	25	0	72	81	34	0	0	0	0	0	0	0	0	0	0	0	0	0	0	0	0	42	0	0	0	0	0	0	0	0	0	0	d__Bacteria	p__Acidobacteriota	c__Vicinamibacteria	o__Vicinamibacterales	f__Vicinamibacteraceae	g__Vicinamibacteraceae	NA
635222ca1975b04e9277c8dfbda214e2	309	7.725	0	8	5	9	0	5	44	33	38	27	11	0	0	0	0	20	0	0	0	0	0	19	0	14	0	0	0	0	0	29	0	21	0	0	0	0	0	0	0	26	d__Bacteria	p__Myxococcota	c__Polyangia	o__Haliangiales	f__Haliangiaceae	g__Haliangium	s__uncultured_bacterium
94646cc1788b1805c6b889d221bba61e	84	2.1	71	0	5	0	0	0	0	5	0	0	0	0	0	0	3	0	0	0	0	0	0	0	0	0	0	0	0	0	0	0	0	0	0	0	0	0	0	0	0	0	d__Bacteria	p__Bacteroidota	c__Bacteroidia	o__Cytophagales	f__Hymenobacteraceae	NA	NA
5443e534632e277dc1f21e5b54cfd8fd	86	2.15	63	0	5	0	6	0	0	12	0	0	0	0	0	0	0	0	0	0	0	0	0	0	0	0	0	0	0	0	0	0	0	0	0	0	0	0	0	0	0	0	d__Bacteria	p__Bacteroidota	c__Bacteroidia	o__Chitinophagales	f__Chitinophagaceae	NA	NA
962fdb2bd000ac913bb20185ac7d27de	984	24.6	28	0	5	37	34	29	24	28	0	23	31	29	9	0	26	0	16	29	0	0	0	0	0	0	0	29	0	0	0	432	50	24	34	0	43	0	0	0	0	24	d__Bacteria	p__Actinobacteriota	c__Actinobacteria	o__Propionibacteriales	f__Nocardioidaceae	g__Nocardioides	NA
ca4563eb6c0fae56993e8dec2d82c576	72	1.8	10	0	5	0	0	0	0	0	0	0	0	0	0	0	0	0	0	0	0	0	0	0	0	0	0	0	0	0	0	57	0	0	0	0	0	0	0	0	0	0	d__Bacteria	p__Bacteroidota	c__Bacteroidia	o__Sphingobacteriales	f__Sphingobacteriaceae	g__Pedobacter	NA
0e14720959023e974580467871fee963	781	19.525	0	0	5	0	7	0	0	11	0	19	37	23	0	0	9	17	36	54	69	16	14	28	52	77	34	16	15	22	21	7	24	10	0	52	12	0	0	0	89	5	d__Bacteria	p__Desulfobacterota	c__Desulfuromonadia	o__Geobacterales	f__Geobacteraceae	g__Geobacter	NA
79377869c2dc5e81ce670cb9c588f327	27	0.675	0	0	5	0	6	0	12	4	0	0	0	0	0	0	0	0	0	0	0	0	0	0	0	0	0	0	0	0	0	0	0	0	0	0	0	0	0	0	0	0	d__Bacteria	p__Acidobacteriota	c__Acidobacteriae	o__Bryobacterales	f__Bryobacteraceae	g__Bryobacter	NA
e6e57c26107207468660e16e3f0881cd	1087	27.175	16	11	4	20	34	24	9	29	0	19	56	0	0	0	37	69	35	0	0	55	0	32	0	0	73	83	76	64	100	0	50	35	0	23	0	0	0	34	81	18	d__Bacteria	p__Proteobacteria	c__Alphaproteobacteria	o__Rhizobiales	f__Devosiaceae	g__Devosia	s__metagenome
1602bc674b9489f6d05fc095cd178528	162	4.05	15	7	4	0	34	0	32	70	0	0	0	0	0	0	0	0	0	0	0	0	0	0	0	0	0	0	0	0	0	0	0	0	0	0	0	0	0	0	0	0	d__Bacteria	p__Myxococcota	c__Polyangia	o__Polyangiales	f__Sandaracinaceae	g__uncultured	NA
fee8436c86d7a8fd13286912da71dc49	416	10.4	0	3	4	12	16	11	16	14	10	61	71	23	0	0	0	0	0	0	0	0	0	0	0	0	0	0	5	8	0	0	106	22	9	0	19	6	0	0	0	0	d__Bacteria	p__Verrucomicrobiota	c__Verrucomicrobiae	o__Verrucomicrobiales	f__Verrucomicrobiaceae	g__uncultured	s__uncultured_bacterium
63f8dea14e659fc45e6bfd4dd22d0410	28	0.7	24	0	4	0	0	0	0	0	0	0	0	0	0	0	0	0	0	0	0	0	0	0	0	0	0	0	0	0	0	0	0	0	0	0	0	0	0	0	0	0	d__Bacteria	p__Patescibacteria	c__Saccharimonadia	o__Saccharimonadales	f__Saccharimonadales	g__Saccharimonadales	s__uncultured_bacterium
d89f1df6b9aa75464d404a6565a3e27a	148	3.7	21	0	4	0	22	0	10	32	0	7	0	0	0	0	0	0	2	0	0	0	0	0	0	0	0	0	0	0	0	0	20	30	0	0	0	0	0	0	0	0	d__Bacteria	p__Planctomycetota	c__vadinHA49	o__vadinHA49	f__vadinHA49	g__vadinHA49	s__uncultured_bacterium
85d6b65dd4961b4a68cc87691b45f00d	121	3.025	0	0	4	0	0	0	20	0	0	12	29	9	0	0	0	0	0	0	0	0	0	0	0	0	0	0	0	0	0	9	22	0	0	0	0	0	16	0	0	0	d__Bacteria	p__Myxococcota	c__Polyangia	o__Polyangiales	f__Polyangiaceae	g__Chondromyces	NA
77618925b0797bd38423eddafe30a29e	117	2.925	0	0	4	0	0	0	0	0	0	0	45	26	15	0	0	0	0	0	0	0	0	0	0	0	0	0	0	0	0	0	27	0	0	0	0	0	0	0	0	0	d__Bacteria	p__Planctomycetota	c__Planctomycetes	o__Pirellulales	f__Pirellulaceae	g__Pirellula	NA
03e6f7ec7c4b10e521db4c919d63b962	45	1.125	0	0	4	4	0	17	8	12	0	0	0	0	0	0	0	0	0	0	0	0	0	0	0	0	0	0	0	0	0	0	0	0	0	0	0	0	0	0	0	0	d__Bacteria	p__Gemmatimonadota	c__S0134_terrestrial_group	o__S0134_terrestrial_group	f__S0134_terrestrial_group	g__S0134_terrestrial_group	s__uncultured_bacterium
f9fce6ee932c6b97a887eb16fab66aac	27	0.675	0	0	4	0	0	0	23	0	0	0	0	0	0	0	0	0	0	0	0	0	0	0	0	0	0	0	0	0	0	0	0	0	0	0	0	0	0	0	0	0	d__Bacteria	p__Verrucomicrobiota	c__Verrucomicrobiae	o__Pedosphaerales	f__Pedosphaeraceae	NA	NA
d50706f84ad2be04b147f0a3b36039d3	14	0.35	0	0	4	0	3	0	0	7	0	0	0	0	0	0	0	0	0	0	0	0	0	0	0	0	0	0	0	0	0	0	0	0	0	0	0	0	0	0	0	0	d__Bacteria	p__Proteobacteria	c__Gammaproteobacteria	o__Pseudomonadales	f__Moraxellaceae	g__[Agitococcus]_lubricus_group	s__metagenome
49a290370bf0d84b2e3e2f9c41785497	95	2.375	4	7	3	19	0	0	8	33	21	0	0	0	0	0	0	0	0	0	0	0	0	0	0	0	0	0	0	0	0	0	0	0	0	0	0	0	0	0	0	0	d__Bacteria	p__Armatimonadota	c__Fimbriimonadia	o__Fimbriimonadales	f__Fimbriimonadaceae	g__Fimbriimonadaceae	s__uncultured_bacterium
e34442e6a2c63287a0a6449da4dc7355	179	4.475	12	5	3	0	31	11	13	86	12	0	6	0	0	0	0	0	0	0	0	0	0	0	0	0	0	0	0	0	0	0	0	0	0	0	0	0	0	0	0	0	d__Bacteria	p__Acidobacteriota	c__Acidobacteriae	o__Acidobacteriae	f__Acidobacteriae	g__Paludibaculum	s__uncultured_bacterium
b447008779c4de37e2c006e57137a416	457	11.425	6	3	3	14	16	7	6	74	0	31	71	58	6	0	0	0	0	0	35	0	0	0	0	42	0	0	0	0	0	27	58	0	0	0	0	0	0	0	0	0	d__Bacteria	p__Chloroflexi	c__OLB14	o__OLB14	f__OLB14	g__OLB14	s__uncultured_bacterium
9a76169a2b43b5879adf86c9e239093a	66	1.65	39	0	3	24	0	0	0	0	0	0	0	0	0	0	0	0	0	0	0	0	0	0	0	0	0	0	0	0	0	0	0	0	0	0	0	0	0	0	0	0	d__Bacteria	p__Proteobacteria	c__Gammaproteobacteria	o__Beggiatoales	f__Beggiatoaceae	g__uncultured	NA
8ffc119334782b9b14d77811c70aa530	3465	86.625	27	0	3	16	29	40	15	43	49	74	89	75	32	0	173	141	193	203	160	56	98	124	217	254	58	65	71	65	108	84	107	168	122	83	69	43	84	105	0	122	d__Bacteria	p__Actinobacteriota	c__Actinobacteria	o__Frankiales	f__Sporichthyaceae	g__uncultured	s__uncultured_bacterium
b178ff9b1e2ead48a095b0ab6266c53f	17	0.425	14	0	3	0	0	0	0	0	0	0	0	0	0	0	0	0	0	0	0	0	0	0	0	0	0	0	0	0	0	0	0	0	0	0	0	0	0	0	0	0	d__Bacteria	p__Proteobacteria	c__Alphaproteobacteria	o__Acetobacterales	f__Acetobacteraceae	g__Acidiphilium	s__uncultured_bacterium
e41530444b0e712fff5b6d5ebd455aa7	37	0.925	12	0	3	0	0	0	5	13	4	0	0	0	0	0	0	0	0	0	0	0	0	0	0	0	0	0	0	0	0	0	0	0	0	0	0	0	0	0	0	0	Unassigned	NA	NA	NA	NA	NA	NA
d8e5c905b52c8fdfd786777224131634	181	4.525	9	0	3	15	5	29	12	7	0	0	0	0	0	0	21	8	0	0	0	0	0	7	0	0	0	0	0	0	0	0	6	18	0	0	7	0	0	21	0	13	d__Bacteria	p__Bacteroidota	c__Bacteroidia	o__Cytophagales	f__Microscillaceae	g__uncultured	NA
646545a8285efad755e141c220e1d213	72	1.8	9	0	3	6	6	12	7	5	24	0	0	0	0	0	0	0	0	0	0	0	0	0	0	0	0	0	0	0	0	0	0	0	0	0	0	0	0	0	0	0	d__Bacteria	p__Actinobacteriota	c__Acidimicrobiia	o__Microtrichales	f__Ilumatobacteraceae	g__Ilumatobacter	s__uncultured_bacterium
48a34b294d9fc612a5d82fbf029d2a4d	31	0.775	7	0	3	0	3	0	2	16	0	0	0	0	0	0	0	0	0	0	0	0	0	0	0	0	0	0	0	0	0	0	0	0	0	0	0	0	0	0	0	0	d__Bacteria	p__Bacteroidota	c__Bacteroidia	o__Cytophagales	f__Microscillaceae	g__uncultured	s__uncultured_bacterium
54bacafd283bac0b7c9dad85db540e25	137	3.425	6	0	3	0	0	5	14	0	0	5	0	4	2	0	0	17	7	6	0	0	0	0	0	0	0	0	0	0	12	0	10	9	15	6	0	0	16	0	0	0	d__Bacteria	p__Bacteroidota	c__Bacteroidia	o__Sphingobacteriales	f__AKYH767	g__AKYH767	s__uncultured_bacterium
84716245f53ab2236b84538a9cdd74ed	9	0.225	6	0	3	0	0	0	0	0	0	0	0	0	0	0	0	0	0	0	0	0	0	0	0	0	0	0	0	0	0	0	0	0	0	0	0	0	0	0	0	0	d__Bacteria	p__Proteobacteria	c__Alphaproteobacteria	o__Rhizobiales	f__Beijerinckiaceae	g__Methylobacterium-Methylorubrum	NA
2c5f528c35e42eadf049315674938543	258	6.45	3	0	3	5	0	23	0	0	10	15	20	0	0	0	0	0	0	0	0	0	0	0	0	0	0	0	0	0	0	11	135	33	0	0	0	0	0	0	0	0	d__Bacteria	p__Verrucomicrobiota	c__Verrucomicrobiae	o__Opitutales	f__Opitutaceae	g__Lacunisphaera	s__uncultured_bacterium
b6dbf37ae754967fb1729b257f8f74dd	75	1.875	0	0	3	8	0	9	31	6	18	0	0	0	0	0	0	0	0	0	0	0	0	0	0	0	0	0	0	0	0	0	0	0	0	0	0	0	0	0	0	0	d__Bacteria	p__Acidobacteriota	c__Vicinamibacteria	o__Vicinamibacterales	f__Vicinamibacteraceae	g__Luteitalea	NA
8892802548d9c61bfaffa21c7936de03	28	0.7	0	0	3	0	6	0	6	0	0	0	0	0	0	0	0	0	0	0	0	0	0	0	0	0	0	0	0	0	0	0	13	0	0	0	0	0	0	0	0	0	d__Bacteria	p__Desulfobacterota	c__Desulfuromonadia	o__PB19	f__PB19	g__PB19	NA
46fd909ab90105ab6d051780fb72f219	21	0.525	0	0	3	0	9	0	0	9	0	0	0	0	0	0	0	0	0	0	0	0	0	0	0	0	0	0	0	0	0	0	0	0	0	0	0	0	0	0	0	0	d__Bacteria	p__Gemmatimonadota	c__Gemmatimonadetes	o__Gemmatimonadales	f__Gemmatimonadaceae	g__uncultured	s__uncultured_bacterium
facccf7cc677f39b38edd5e1e53b6938	14	0.35	0	0	3	0	0	3	2	0	6	0	0	0	0	0	0	0	0	0	0	0	0	0	0	0	0	0	0	0	0	0	0	0	0	0	0	0	0	0	0	0	d__Bacteria	p__Bdellovibrionota	c__Oligoflexia	o__Oligoflexales	f__Oligoflexales	g__Oligoflexus	NA
b4b551806aa18ed90e36ba98370ea25f	3	0.075	0	0	3	0	0	0	0	0	0	0	0	0	0	0	0	0	0	0	0	0	0	0	0	0	0	0	0	0	0	0	0	0	0	0	0	0	0	0	0	0	d__Bacteria	p__Patescibacteria	c__Saccharimonadia	o__Saccharimonadales	f__Saccharimonadales	g__Saccharimonadales	s__uncultured_bacterium
84032058ad018fa1676be6df6ffffa15	3	0.075	0	0	3	0	0	0	0	0	0	0	0	0	0	0	0	0	0	0	0	0	0	0	0	0	0	0	0	0	0	0	0	0	0	0	0	0	0	0	0	0	d__Bacteria	p__Patescibacteria	c__Saccharimonadia	o__Saccharimonadales	f__Saccharimonadales	g__Saccharimonadales	s__uncultured_bacterium
7445d0d34a0fd2d2cac9b36e921eb70f	3	0.075	0	0	3	0	0	0	0	0	0	0	0	0	0	0	0	0	0	0	0	0	0	0	0	0	0	0	0	0	0	0	0	0	0	0	0	0	0	0	0	0	d__Bacteria	p__Verrucomicrobiota	c__Verrucomicrobiae	o__Opitutales	f__Opitutaceae	g__Opitutus	NA
8ef9c884a21d98da57d7ef91818125e8	166	4.15	0	7	2	11	0	18	41	78	9	0	0	0	0	0	0	0	0	0	0	0	0	0	0	0	0	0	0	0	0	0	0	0	0	0	0	0	0	0	0	0	d__Bacteria	p__Bacteroidota	c__Bacteroidia	o__Chitinophagales	f__Saprospiraceae	g__uncultured	s__uncultured_bacterium
cf3dea266e169f856fd3d93572240407	328	8.2	0	3	2	4	0	10	56	8	24	17	46	21	0	0	12	0	0	6	5	0	0	0	0	0	0	0	0	0	0	27	48	0	10	0	0	0	0	0	0	29	d__Bacteria	p__Gemmatimonadota	c__Gemmatimonadetes	o__Gemmatimonadales	f__Gemmatimonadaceae	g__Gemmatimonas	s__uncultured_bacterium
9075f56c7f0815b711da96aaa03253a8	135	3.375	23	0	2	0	19	0	0	34	0	13	0	0	0	0	0	11	0	0	0	6	0	0	0	0	0	12	0	0	0	0	0	13	0	0	0	2	0	0	0	0	d__Bacteria	p__Bacteroidota	c__Bacteroidia	o__Chitinophagales	f__37-13	g__37-13	s__uncultured_bacterium
3720fc3149a7ef9b5d42ae520776e68d	47	1.175	5	0	2	4	0	0	0	0	23	7	6	0	0	0	0	0	0	0	0	0	0	0	0	0	0	0	0	0	0	0	0	0	0	0	0	0	0	0	0	0	d__Bacteria	p__Myxococcota	c__Polyangia	o__Blfdi19	f__Blfdi19	g__Blfdi19	NA
1e301bae84496505cef3f84ca9995289	69	1.725	0	0	2	0	12	11	0	30	14	0	0	0	0	0	0	0	0	0	0	0	0	0	0	0	0	0	0	0	0	0	0	0	0	0	0	0	0	0	0	0	d__Bacteria	p__Bacteroidota	c__Bacteroidia	o__Chitinophagales	f__Saprospiraceae	g__uncultured	s__uncultured_bacterium
8afe70136a9f3441410bb50e424cea94	47	1.175	0	0	2	0	26	0	4	15	0	0	0	0	0	0	0	0	0	0	0	0	0	0	0	0	0	0	0	0	0	0	0	0	0	0	0	0	0	0	0	0	d__Bacteria	p__Bacteroidota	c__Bacteroidia	o__Flavobacteriales	f__NS9_marine_group	g__NS9_marine_group	NA
9d47db04684e20fa85ab067027dbbc8d	30	0.75	0	0	2	0	12	0	0	16	0	0	0	0	0	0	0	0	0	0	0	0	0	0	0	0	0	0	0	0	0	0	0	0	0	0	0	0	0	0	0	0	d__Bacteria	p__Myxococcota	c__Polyangia	o__mle1-27	f__mle1-27	g__mle1-27	NA
d6984474549b3cb5962d86eb932a2074	5	0.125	0	0	2	0	0	0	3	0	0	0	0	0	0	0	0	0	0	0	0	0	0	0	0	0	0	0	0	0	0	0	0	0	0	0	0	0	0	0	0	0	d__Bacteria	p__Bacteroidota	c__Bacteroidia	o__Chitinophagales	f__Saprospiraceae	g__Phaeodactylibacter	NA
2e5132f0f36533579348c4feb85c03d3	2	0.05	0	0	2	0	0	0	0	0	0	0	0	0	0	0	0	0	0	0	0	0	0	0	0	0	0	0	0	0	0	0	0	0	0	0	0	0	0	0	0	0	d__Bacteria	p__Proteobacteria	c__Gammaproteobacteria	o__Coxiellales	f__Coxiellaceae	g__Coxiella	s__uncultured_bacterium
f4dcaf0687b6ddff257d978f1e1a3d88	2	0.05	0	0	2	0	0	0	0	0	0	0	0	0	0	0	0	0	0	0	0	0	0	0	0	0	0	0	0	0	0	0	0	0	0	0	0	0	0	0	0	0	d__Bacteria	p__Proteobacteria	c__Gammaproteobacteria	o__Burkholderiales	f__Nitrosomonadaceae	g__MND1	s__uncultured_bacterium
84ec1399e8ee3618cc0686f28b89dbcb	383	9.575	20	237	0	80	0	4	5	0	22	0	0	0	0	0	0	0	0	0	0	0	0	0	0	0	0	15	0	0	0	0	0	0	0	0	0	0	0	0	0	0	d__Bacteria	p__Proteobacteria	c__Gammaproteobacteria	o__Enterobacterales	f__Erwiniaceae	g__Pantoea	s__Pantoea_agglomerans
1ea83794b96a00695927de44a90aa26d	624	15.6	101	234	0	169	10	0	0	0	0	0	0	0	0	0	29	0	0	0	0	0	0	0	0	0	0	0	0	8	9	3	0	61	0	0	0	0	0	0	0	0	d__Bacteria	p__Proteobacteria	c__Alphaproteobacteria	o__Sphingomonadales	f__Sphingomonadaceae	g__Sphingomonas	NA
7b8003f4e9ca0013bf18e85bdedea725	350	8.75	38	196	0	0	0	12	0	0	104	0	0	0	0	0	0	0	0	0	0	0	0	0	0	0	0	0	0	0	0	0	0	0	0	0	0	0	0	0	0	0	d__Bacteria	p__Actinobacteriota	c__Rubrobacteria	o__Rubrobacterales	f__Rubrobacteriaceae	g__Rubrobacter	NA
8fade7bb6019133dd187b3cfee21119e	327	8.175	45	182	0	0	0	17	0	0	83	0	0	0	0	0	0	0	0	0	0	0	0	0	0	0	0	0	0	0	0	0	0	0	0	0	0	0	0	0	0	0	d__Bacteria	p__Actinobacteriota	c__Actinobacteria	o__Pseudonocardiales	f__Pseudonocardiaceae	g__Prauserella	NA
33d5a2c7d222f0b503a88a922c1312e1	280	7	18	178	0	84	0	0	0	0	0	0	0	0	0	0	0	0	0	0	0	0	0	0	0	0	0	0	0	0	0	0	0	0	0	0	0	0	0	0	0	0	d__Bacteria	p__Actinobacteriota	c__Actinobacteria	o__Micrococcales	f__Microbacteriaceae	g__Curtobacterium	NA
b57744bd30af9f7a4d538d0aba27596b	396	9.9	187	129	0	73	7	0	0	0	0	0	0	0	0	0	0	0	0	0	0	0	0	0	0	0	0	0	0	0	0	0	0	0	0	0	0	0	0	0	0	0	d__Bacteria	p__Proteobacteria	c__Gammaproteobacteria	o__Burkholderiales	f__Oxalobacteraceae	g__Duganella	NA
565eb788433094300eceacd42ade4899	508	12.7	59	120	0	44	5	4	63	52	55	0	0	0	0	0	17	0	0	0	0	67	0	0	0	0	0	0	0	0	0	8	14	0	0	0	0	0	0	0	0	0	d__Bacteria	p__Actinobacteriota	c__Actinobacteria	o__Corynebacteriales	f__Nocardiaceae	g__Rhodococcus	NA
929d9a7f88bd83bc06d889c356d9a13e	3371	84.275	14	92	0	37	0	0	0	0	0	0	0	0	0	0	0	0	0	0	0	1051	0	0	0	8	1326	0	0	294	115	0	0	7	0	214	95	23	0	0	95	0	d__Bacteria	p__Proteobacteria	c__Gammaproteobacteria	o__Enterobacterales	f__Yersiniaceae	g__Serratia	NA
4e25dc455b2386be6744255dbebb4a18	178	4.45	0	91	0	40	0	20	0	0	0	0	12	0	10	0	0	0	0	0	0	0	0	0	0	0	0	0	0	0	0	0	0	0	5	0	0	0	0	0	0	0	d__Bacteria	p__Proteobacteria	c__Gammaproteobacteria	o__Acidiferrobacterales	f__Acidiferrobacteraceae	g__uncultured	s__uncultured_bacterium
b9781e39f4300fcfc6d995cf5df79388	716	17.9	14	86	0	41	0	0	0	0	0	27	0	0	0	0	20	67	0	20	0	0	0	0	0	0	0	0	0	51	0	46	177	0	0	0	106	0	0	0	0	61	d__Bacteria	p__Actinobacteriota	c__Actinobacteria	o__Micrococcales	f__Microbacteriaceae	NA	NA
677929eac52be081cdae08a0b9c70eb2	183	4.575	0	80	0	45	0	0	0	0	0	0	0	0	0	0	0	0	0	0	0	0	0	0	0	0	11	0	0	24	0	0	23	0	0	0	0	0	0	0	0	0	d__Bacteria	p__Proteobacteria	c__Gammaproteobacteria	o__Enterobacterales	f__Enterobacteriaceae	g__Klebsiella	s__Klebsiella_pneumoniae
d23fbef2f31d48eda40876cdbc49933a	183	4.575	25	57	0	0	0	12	0	0	58	0	0	22	0	0	0	0	0	0	0	0	0	0	0	0	0	0	0	0	0	9	0	0	0	0	0	0	0	0	0	0	d__Bacteria	p__Firmicutes	c__Bacilli	o__Staphylococcales	f__Staphylococcaceae	g__Staphylococcus	s__Staphylococcus_aureus
bb03e6ea99adcfcf8083ec2c9af114fb	78	1.95	0	51	0	0	0	5	0	0	19	0	0	0	0	3	0	0	0	0	0	0	0	0	0	0	0	0	0	0	0	0	0	0	0	0	0	0	0	0	0	0	d__Bacteria	p__Actinobacteriota	c__Actinobacteria	o__Propionibacteriales	f__Propionibacteriaceae	g__Cutibacterium	s__uncultured_bacterium
763bea1b6ed17db542ef64698cab0d0d	3182	79.55	152	46	0	86	88	55	45	128	64	162	196	122	90	0	91	110	126	182	193	0	0	32	60	92	0	0	22	0	61	437	155	180	0	96	0	0	0	0	0	111	d__Bacteria	p__Actinobacteriota	c__Actinobacteria	o__Frankiales	f__uncultured	g__uncultured	NA
a7169bcdeb455242621613a0e228009d	4308	107.7	0	42	0	18	97	130	44	101	103	257	317	162	59	0	153	128	105	80	81	106	60	49	46	86	0	0	0	113	0	707	221	254	220	229	188	0	84	0	0	68	d__Bacteria	p__Proteobacteria	c__Gammaproteobacteria	o__Burkholderiales	f__Comamonadaceae	g__Rhizobacter	s__uncultured_bacterium
f25190bde5e3d655b623b6061fce8a5c	1249	31.225	45	39	0	177	56	262	43	287	340	0	0	0	0	0	0	0	0	0	0	0	0	0	0	0	0	0	0	0	0	0	0	0	0	0	0	0	0	0	0	0	d__Bacteria	p__Proteobacteria	c__Alphaproteobacteria	o__Sphingomonadales	f__Sphingomonadaceae	g__Sphingomonas	NA
58a5a670dc756012275820f05765d946	53	1.325	0	36	0	17	0	0	0	0	0	0	0	0	0	0	0	0	0	0	0	0	0	0	0	0	0	0	0	0	0	0	0	0	0	0	0	0	0	0	0	0	d__Bacteria	p__Firmicutes	c__Desulfitobacteriia	o__Desulfitobacteriales	f__Desulfitobacteriaceae	g__Desulfosporosinus	s__Desulfosporosinus_meridiei_DSM_13257
2f79b47bdf8be35dcedfcc08056cf1b8	562	14.05	0	34	0	0	103	0	0	416	9	0	0	0	0	0	0	0	0	0	0	0	0	0	0	0	0	0	0	0	0	0	0	0	0	0	0	0	0	0	0	0	d__Bacteria	p__Proteobacteria	c__Alphaproteobacteria	o__Sphingomonadales	f__Sphingomonadaceae	g__Sphingomonas	s__uncultured_bacterium
bd4a9d036bf9ba8056c57bb94122a865	70	1.75	0	32	0	0	0	6	0	0	32	0	0	0	0	0	0	0	0	0	0	0	0	0	0	0	0	0	0	0	0	0	0	0	0	0	0	0	0	0	0	0	d__Bacteria	p__Firmicutes	c__Bacilli	o__Lactobacillales	f__Lactobacillaceae	g__Lactobacillus	NA
96f58a6da2f80a851f2375f6c613a609	76	1.9	18	31	0	0	7	0	0	20	0	0	0	0	0	0	0	0	0	0	0	0	0	0	0	0	0	0	0	0	0	0	0	0	0	0	0	0	0	0	0	0	d__Bacteria	p__Proteobacteria	c__Gammaproteobacteria	o__Burkholderiales	f__TRA3-20	g__TRA3-20	s__uncultured_bacterium
ec69936c17f37d20d7eba29c621126dd	4234	105.85	0	31	0	137	16	156	286	625	552	95	54	13	7	0	165	28	13	29	18	311	27	27	15	40	64	29	33	56	43	0	109	197	184	128	372	0	58	158	69	89	d__Bacteria	p__Actinobacteriota	c__Thermoleophilia	o__Solirubrobacterales	f__Solirubrobacteraceae	g__uncultured	NA
0df06b191dca3c7a0b99e670c37b1309	87	2.175	0	31	0	18	0	0	0	0	0	0	0	0	0	0	0	0	0	0	0	0	0	0	0	0	0	0	0	0	0	0	0	0	0	0	0	0	38	0	0	0	d__Bacteria	p__Proteobacteria	c__Gammaproteobacteria	o__Methylococcales	f__Methylomonadaceae	g__Methylomonas	NA
fe0d3c0b7fc1fea0d28aa205b36cc4cd	1069	26.725	0	29	0	5	65	3	0	963	0	0	0	0	0	0	0	0	0	0	0	0	0	0	0	0	0	0	0	0	0	4	0	0	0	0	0	0	0	0	0	0	d__Bacteria	p__Proteobacteria	c__Gammaproteobacteria	o__Salinisphaerales	f__Solimonadaceae	g__uncultured	s__uncultured_bacterium
66bb43aa98c0a088e306d33f9c35f871	60	1.5	0	28	0	14	0	0	0	0	0	0	0	0	0	0	0	0	0	0	0	0	0	0	0	0	0	0	0	0	0	0	0	0	0	0	0	0	18	0	0	0	d__Bacteria	p__Firmicutes	c__Desulfotomaculia	o__Desulfotomaculales	f__Desulfallas-Sporotomaculum	g__Desulfallas-Sporotomaculum	s__Desulfallas_gibsoniae_DSM_7213
1bfa5c0bbafb3a1bff066a17234ff32e	147	3.675	54	27	0	0	0	0	0	0	0	0	0	0	0	0	0	0	0	0	0	0	0	0	0	0	0	0	0	0	0	0	0	0	0	0	43	23	0	0	0	0	d__Bacteria	p__Proteobacteria	c__Gammaproteobacteria	o__Burkholderiales	f__Oxalobacteraceae	g__Massilia	s__uncultured_bacterium
0941602516deb05c9eccf604dd8e997b	60	1.5	0	27	0	9	0	0	0	0	0	0	0	0	0	0	0	0	0	0	0	0	0	0	0	0	0	0	0	0	0	0	0	0	0	0	0	0	24	0	0	0	d__Bacteria	p__Bacteroidota	c__Bacteroidia	o__Cytophagales	f__Spirosomaceae	g__Dyadobacter	NA
522fc227af623db2c94ac4f6eacc041c	281	7.025	0	26	0	0	28	27	24	93	0	0	0	0	0	0	0	0	0	0	0	0	0	0	0	19	0	0	0	38	26	0	0	0	0	0	0	0	0	0	0	0	d__Bacteria	p__Bacteroidota	c__Bacteroidia	o__Chitinophagales	f__Chitinophagaceae	g__Ferruginibacter	NA
88671020de151326abf5383ea6ad0bec	2033	50.825	0	25	0	98	39	137	148	304	327	54	109	98	22	0	0	64	89	59	57	0	35	71	101	110	0	0	0	0	0	50	36	0	0	0	0	0	0	0	0	0	d__Bacteria	p__Gemmatimonadota	c__Gemmatimonadetes	o__Gemmatimonadales	f__Gemmatimonadaceae	g__Gemmatimonas	s__uncultured_bacterium
b5c5886ff266ea4b0929cabe7b6e8329	1879	46.975	0	25	0	91	91	667	173	77	716	0	0	0	0	0	0	0	0	0	0	0	0	39	0	0	0	0	0	0	0	0	0	0	0	0	0	0	0	0	0	0	d__Bacteria	p__Actinobacteriota	c__Actinobacteria	o__Propionibacteriales	f__Nocardioidaceae	g__Marmoricola	NA
4e2f1cabf04693cc4b10854fdf92e54d	37	0.925	4	23	0	10	0	0	0	0	0	0	0	0	0	0	0	0	0	0	0	0	0	0	0	0	0	0	0	0	0	0	0	0	0	0	0	0	0	0	0	0	d__Bacteria	p__Proteobacteria	c__Gammaproteobacteria	o__Xanthomonadales	f__Rhodanobacteraceae	NA	NA
f10b12befc8b62351acf53047f2505f6	1096	27.4	0	23	0	0	0	112	141	0	0	25	22	0	0	0	33	26	0	0	32	46	0	0	0	16	41	0	24	44	39	67	60	48	57	56	37	0	40	46	61	0	d__Bacteria	p__Actinobacteriota	c__Actinobacteria	o__Propionibacteriales	f__Nocardioidaceae	g__Nocardioides	NA
e2e10a48fe37854dceaf88fdf41799c3	164	4.1	0	23	0	7	16	27	13	53	25	0	0	0	0	0	0	0	0	0	0	0	0	0	0	0	0	0	0	0	0	0	0	0	0	0	0	0	0	0	0	0	d__Bacteria	p__Proteobacteria	c__Alphaproteobacteria	o__Sphingomonadales	f__Sphingomonadaceae	g__Novosphingobium	NA
73513bc02c0866efebf6fc35352d4786	3258	81.45	0	22	0	164	14	145	226	82	527	178	118	46	0	0	236	68	42	32	59	92	0	0	17	22	0	0	0	0	32	0	165	134	288	145	129	23	63	44	39	106	d__Bacteria	p__Actinobacteriota	c__Thermoleophilia	o__Solirubrobacterales	f__Solirubrobacteraceae	g__uncultured	NA
385b00f19a2598a2de1b9e467a26d923	598	14.95	0	22	0	0	35	18	18	159	85	30	33	0	0	0	0	0	16	18	0	0	0	0	0	0	0	0	0	0	0	0	31	41	10	45	37	0	0	0	0	0	d__Bacteria	p__Verrucomicrobiota	c__Verrucomicrobiae	o__Pedosphaerales	f__Pedosphaeraceae	g__Pedosphaeraceae	NA
3984f0ae78c1c5b49b12a1375ed2370b	61	1.525	0	22	0	0	0	0	0	0	39	0	0	0	0	0	0	0	0	0	0	0	0	0	0	0	0	0	0	0	0	0	0	0	0	0	0	0	0	0	0	0	d__Bacteria	p__Firmicutes	c__Bacilli	o__Bacillales	f__Bacillaceae	NA	NA
e2fcc92ed4f145071525b58f2f750e39	56	1.4	0	22	0	0	0	0	0	0	0	0	0	0	0	0	0	0	0	0	0	0	0	0	0	0	0	0	0	0	0	0	0	0	0	0	0	0	0	0	0	34	d__Bacteria	p__Firmicutes	c__Bacilli	o__Bacillales	f__Bacillaceae	g__Bacillus	NA
604513935ce2c377e372ef9b9a826c41	203	5.075	0	20	0	0	9	8	34	98	34	0	0	0	0	0	0	0	0	0	0	0	0	0	0	0	0	0	0	0	0	0	0	0	0	0	0	0	0	0	0	0	d__Bacteria	p__Acidobacteriota	c__Blastocatellia	o__Blastocatellales	f__Blastocatellaceae	g__Blastocatella	NA
a23f82a1dcaae620b86b986e64bd7bb7	555	13.875	10	19	0	0	124	0	0	372	30	0	0	0	0	0	0	0	0	0	0	0	0	0	0	0	0	0	0	0	0	0	0	0	0	0	0	0	0	0	0	0	d__Bacteria	p__Actinobacteriota	c__Actinobacteria	o__Micrococcales	f__Intrasporangiaceae	NA	NA
90a9d4d5f86538db13546b1af5a3c12d	1498	37.45	0	19	0	0	0	0	30	126	25	0	0	0	0	0	96	56	0	0	0	121	0	0	0	42	77	0	54	110	72	43	0	0	98	0	0	104	85	112	134	94	d__Bacteria	p__Proteobacteria	c__Gammaproteobacteria	o__Burkholderiales	f__Comamonadaceae	NA	NA
e5ba69817688d4262b9b0887e6304934	29	0.725	0	19	0	0	0	0	0	10	0	0	0	0	0	0	0	0	0	0	0	0	0	0	0	0	0	0	0	0	0	0	0	0	0	0	0	0	0	0	0	0	d__Bacteria	p__Planctomycetota	c__Planctomycetes	o__Isosphaerales	f__Isosphaeraceae	NA	NA
42f320f74b5be46373082b221539ae5c	399	9.975	89	18	0	22	11	23	0	46	60	0	0	0	0	0	0	0	0	0	0	0	0	0	0	0	0	0	0	0	0	130	0	0	0	0	0	0	0	0	0	0	d__Bacteria	p__Proteobacteria	c__Gammaproteobacteria	o__Xanthomonadales	f__Xanthomonadaceae	g__Thermomonas	NA
060fdbbfa61cbfb4d47350dc2a2019cd	10974	274.35	0	18	0	127	40	140	41	72	118	439	686	468	155	0	301	424	540	545	522	124	362	433	607	927	169	453	457	269	335	216	500	327	252	203	209	66	80	0	228	121	d__Bacteria	p__Chloroflexi	c__KD4-96	o__KD4-96	f__KD4-96	g__KD4-96	s__uncultured_bacterium
b12a73d37866ce69c6ae4f3431630da3	18	0.45	0	18	0	0	0	0	0	0	0	0	0	0	0	0	0	0	0	0	0	0	0	0	0	0	0	0	0	0	0	0	0	0	0	0	0	0	0	0	0	0	d__Bacteria	p__Thermotogota	c__Thermotogae	o__Thermotogales	f__Fervidobacteriaceae	g__Fervidobacterium	NA
c26c356a5a6c34006677e6dbbaad48cb	18	0.45	0	18	0	0	0	0	0	0	0	0	0	0	0	0	0	0	0	0	0	0	0	0	0	0	0	0	0	0	0	0	0	0	0	0	0	0	0	0	0	0	d__Bacteria	p__Proteobacteria	c__Gammaproteobacteria	o__Burkholderiales	f__Oxalobacteraceae	g__Noviherbaspirillum	NA
19131e5eef529000c14aa41927d81cec	1042	26.05	0	17	0	36	8	38	0	99	66	68	63	61	0	0	28	24	17	21	0	0	0	15	19	13	0	0	0	0	0	44	276	61	0	0	11	0	15	0	0	42	d__Bacteria	p__Actinobacteriota	c__Acidimicrobiia	o__uncultured	f__uncultured	g__uncultured	NA
427efd3487e6a2d8815c19308d4510fd	434	10.85	0	17	0	0	0	0	42	0	0	84	135	49	14	0	14	0	0	0	0	0	0	0	0	0	0	0	0	0	0	33	46	0	0	0	0	0	0	0	0	0	d__Bacteria	p__Acidobacteriota	c__Blastocatellia	o__Blastocatellales	f__Blastocatellaceae	NA	NA
c7c180e338213ca3b088f3da64dc472e	350	8.75	0	17	0	0	24	0	0	144	11	9	24	35	7	0	0	18	18	17	18	0	0	0	0	8	0	0	0	0	0	0	0	0	0	0	0	0	0	0	0	0	d__Bacteria	p__Actinobacteriota	c__Acidimicrobiia	o__Microtrichales	f__Iamiaceae	g__Iamia	NA
40a5e8bbeaeee814d78bece5ec7410ec	562	14.05	0	16	0	13	118	38	44	200	0	0	0	0	0	0	10	8	9	11	11	8	0	9	9	9	0	0	0	0	0	0	0	11	0	8	22	0	8	0	0	0	d__Bacteria	p__Verrucomicrobiota	c__Verrucomicrobiae	o__Chthoniobacterales	f__Chthoniobacteraceae	g__Candidatus_Udaeobacter	s__uncultured_bacterium
cbb64f99eea2ac6651bc44d6b263b0e3	497	12.425	0	15	0	0	0	0	67	0	0	0	20	0	0	0	0	0	0	0	0	0	0	0	0	0	0	0	0	0	0	158	61	0	60	0	0	0	54	13	18	31	d__Bacteria	p__Bacteroidota	c__Bacteroidia	o__Chitinophagales	f__Chitinophagaceae	g__Ferruginibacter	s__uncultured_bacterium
9780c7633803df2dca47755537a56361	308	7.7	0	15	0	4	0	0	289	0	0	0	0	0	0	0	0	0	0	0	0	0	0	0	0	0	0	0	0	0	0	0	0	0	0	0	0	0	0	0	0	0	d__Bacteria	p__Verrucomicrobiota	c__Verrucomicrobiae	o__Pedosphaerales	f__Pedosphaeraceae	g__Pedosphaeraceae	NA
1e3e4d8ace0f5acef651d3c5038d743f	35	0.875	0	15	0	3	0	0	0	4	0	0	0	0	0	0	0	0	0	0	0	0	0	0	0	0	0	0	0	0	0	0	0	0	0	0	0	0	13	0	0	0	d__Bacteria	p__Firmicutes	c__Clostridia	o__Clostridiales	f__Clostridiaceae	g__Clostridium_sensu_stricto_1	s__Clostridium_perfringens
ac6b797eb3a663b33348673394456484	22	0.55	0	15	0	7	0	0	0	0	0	0	0	0	0	0	0	0	0	0	0	0	0	0	0	0	0	0	0	0	0	0	0	0	0	0	0	0	0	0	0	0	d__Bacteria	p__Firmicutes	c__Clostridia	o__Clostridia	f__Hungateiclostridiaceae	g__Hungateiclostridium	NA
4bf03fa8fb8cd66f79240593a6defce9	1841	46.025	32	14	0	8	0	0	0	0	0	0	12	0	0	0	0	0	11	0	0	231	0	8	0	16	63	0	31	185	127	130	28	10	14	174	212	13	39	417	56	10	d__Bacteria	p__Actinobacteriota	c__Actinobacteria	o__Micrococcales	f__Micrococcaceae	g__Paenarthrobacter	NA
8b0766d107153c82e4ab5f287749c893	45	1.125	28	14	0	0	0	0	0	0	0	0	0	0	0	0	0	0	3	0	0	0	0	0	0	0	0	0	0	0	0	0	0	0	0	0	0	0	0	0	0	0	d__Bacteria	p__Firmicutes	c__Bacilli	o__Bacillales	f__Bacillaceae	g__Bacillus	s__uncultured_bacterium
dbb0ca3c9ff81a0aca07e1134edb5427	28	0.7	4	14	0	0	0	0	0	0	0	0	0	0	0	0	0	0	0	0	0	0	0	0	0	0	0	0	0	0	0	0	10	0	0	0	0	0	0	0	0	0	d__Bacteria	p__Actinobacteriota	c__Actinobacteria	o__Corynebacteriales	f__Nocardiaceae	g__Rhodococcus	NA
d48c7a498b573fd4f2d3fc9b7f0206a7	3156	78.9	0	14	0	0	21	0	0	219	92	226	332	124	35	0	77	52	45	26	50	65	57	52	67	239	0	0	0	0	0	243	251	164	339	125	104	0	66	0	0	71	d__Bacteria	p__Proteobacteria	c__Gammaproteobacteria	o__Burkholderiales	f__Comamonadaceae	g__Polaromonas	NA
dfa6be6ab09b40cf408366b32d58f694	171	4.275	0	14	0	9	67	6	0	75	0	0	0	0	0	0	0	0	0	0	0	0	0	0	0	0	0	0	0	0	0	0	0	0	0	0	0	0	0	0	0	0	d__Bacteria	p__Acidobacteriota	c__Vicinamibacteria	o__Vicinamibacterales	f__uncultured	g__uncultured	s__uncultured_Acidobacteria_bacterium
98657df9036ef23ce41998a132461032	48	1.2	0	14	0	0	0	0	34	0	0	0	0	0	0	0	0	0	0	0	0	0	0	0	0	0	0	0	0	0	0	0	0	0	0	0	0	0	0	0	0	0	d__Bacteria	p__Proteobacteria	c__Alphaproteobacteria	o__Sphingomonadales	f__Sphingomonadaceae	g__Sphingomonas	NA
a0b5175e56c5e825ff92a35a6b1f0c11	892	22.3	0	13	0	10	50	47	0	261	25	24	41	0	0	0	0	27	33	32	32	26	20	38	33	45	0	12	19	0	18	0	23	0	0	24	39	0	0	0	0	0	d__Bacteria	p__Chloroflexi	c__KD4-96	o__KD4-96	f__KD4-96	g__KD4-96	s__uncultured_bacterium
5e38222956abe161097dae8eec57706f	192	4.8	0	13	0	0	48	39	10	59	23	0	0	0	0	0	0	0	0	0	0	0	0	0	0	0	0	0	0	0	0	0	0	0	0	0	0	0	0	0	0	0	d__Bacteria	p__Gemmatimonadota	c__Gemmatimonadetes	o__Gemmatimonadales	f__Gemmatimonadaceae	g__uncultured	s__uncultured_bacterium
ee02b9d7321d96af270ccd201ba17b6b	34	0.85	0	13	0	7	0	0	0	0	0	0	0	0	0	0	0	0	0	0	0	0	0	0	0	0	0	0	0	0	0	0	0	0	0	0	0	0	14	0	0	0	d__Bacteria	p__Deinococcota	c__Deinococci	o__Thermales	f__Thermaceae	g__Meiothermus	NA
f26ce0e4991b5a342ebbd79bcd493c43	27	0.675	0	13	0	0	0	0	0	0	14	0	0	0	0	0	0	0	0	0	0	0	0	0	0	0	0	0	0	0	0	0	0	0	0	0	0	0	0	0	0	0	d__Bacteria	p__Proteobacteria	c__Alphaproteobacteria	o__Acetobacterales	f__Acetobacteraceae	g__Acetobacter	s__Acetobacter_pasteurianus
ddc91cc52106d4171e6592113e07eac6	13	0.325	0	13	0	0	0	0	0	0	0	0	0	0	0	0	0	0	0	0	0	0	0	0	0	0	0	0	0	0	0	0	0	0	0	0	0	0	0	0	0	0	d__Bacteria	p__Proteobacteria	c__Gammaproteobacteria	o__Enterobacterales	f__Enterobacteriaceae	NA	NA
fddf3dafa3c09ac46826ba75f74c759b	3749	93.725	36	12	0	42	121	188	165	111	47	341	547	519	185	7	10	61	93	84	77	0	0	19	25	18	8	61	41	20	15	619	159	112	0	0	0	0	6	0	0	0	d__Bacteria	p__Proteobacteria	c__Gammaproteobacteria	o__Xanthomonadales	f__Xanthomonadaceae	g__Arenimonas	s__uncultured_bacterium
3e00a33b844a56c2e00acedeffc43b5e	38	0.95	26	12	0	0	0	0	0	0	0	0	0	0	0	0	0	0	0	0	0	0	0	0	0	0	0	0	0	0	0	0	0	0	0	0	0	0	0	0	0	0	d__Bacteria	p__Proteobacteria	c__Alphaproteobacteria	o__Rhizobiales	f__Rhizobiaceae	g__Allorhizobium-Neorhizobium-Pararhizobium-Rhizobium	NA
1298107dd45aa59db891df7fe9b60f87	1020	25.5	0	12	0	45	217	129	0	391	138	0	0	0	0	0	0	0	0	0	0	0	0	0	0	0	0	88	0	0	0	0	0	0	0	0	0	0	0	0	0	0	d__Bacteria	p__Actinobacteriota	c__Actinobacteria	o__Micrococcales	f__Intrasporangiaceae	g__Oryzihumus	s__uncultured_bacterium
c8bdb3e4c1a11c47add38a7663ec5bc9	414	10.35	0	12	0	4	10	0	0	388	0	0	0	0	0	0	0	0	0	0	0	0	0	0	0	0	0	0	0	0	0	0	0	0	0	0	0	0	0	0	0	0	d__Bacteria	p__Patescibacteria	c__Parcubacteria	o__Candidatus_Zambryskibacteria	f__Candidatus_Zambryskibacteria	g__Candidatus_Zambryskibacteria	NA
fb33dbd3dca467b66ed17911cc843906	38	0.95	0	12	0	7	0	0	19	0	0	0	0	0	0	0	0	0	0	0	0	0	0	0	0	0	0	0	0	0	0	0	0	0	0	0	0	0	0	0	0	0	d__Bacteria	p__Bacteroidota	c__Bacteroidia	o__Cytophagales	f__Hymenobacteraceae	g__Hymenobacter	NA
7dafa187620255afc39369ed1d29df21	182	4.55	171	11	0	0	0	0	0	0	0	0	0	0	0	0	0	0	0	0	0	0	0	0	0	0	0	0	0	0	0	0	0	0	0	0	0	0	0	0	0	0	d__Bacteria	p__Bacteroidota	c__Bacteroidia	o__Flavobacteriales	f__Flavobacteriaceae	g__Flavobacterium	s__uncultured_bacterium
b192bcf4602268b74f2f47ee1201f7ec	29	0.725	12	11	0	6	0	0	0	0	0	0	0	0	0	0	0	0	0	0	0	0	0	0	0	0	0	0	0	0	0	0	0	0	0	0	0	0	0	0	0	0	d__Bacteria	p__Proteobacteria	c__Alphaproteobacteria	o__Rhizobiales	f__Beijerinckiaceae	g__Methylobacterium-Methylorubrum	s__uncultured_bacterium
fb14cb9fd7744c9c92dee3eab6705f26	360	9	0	11	0	0	65	7	0	277	0	0	0	0	0	0	0	0	0	0	0	0	0	0	0	0	0	0	0	0	0	0	0	0	0	0	0	0	0	0	0	0	d__Bacteria	p__Acidobacteriota	c__Vicinamibacteria	o__Vicinamibacterales	f__uncultured	g__uncultured	NA
d03ff8a1e5a666f74adecc3a7423fbab	152	3.8	0	11	0	0	0	0	0	141	0	0	0	0	0	0	0	0	0	0	0	0	0	0	0	0	0	0	0	0	0	0	0	0	0	0	0	0	0	0	0	0	d__Bacteria	p__Bacteroidota	c__Bacteroidia	o__Sphingobacteriales	f__Sphingobacteriaceae	NA	NA
98ca1d7d997923e9ae30558df78c898e	130	3.25	0	11	0	0	0	0	44	14	0	0	0	19	0	0	0	0	0	0	0	0	0	0	0	0	0	0	0	0	0	0	0	0	42	0	0	0	0	0	0	0	d__Bacteria	p__Myxococcota	c__Polyangia	o__Haliangiales	f__Haliangiaceae	g__Haliangium	s__uncultured_bacterium
e40cf5d01b2d07cf125628f817fcdc15	34	0.85	0	11	0	5	0	0	0	0	0	0	0	0	0	0	0	0	0	0	0	0	0	0	0	0	0	0	0	0	0	0	0	0	0	0	0	0	18	0	0	0	d__Bacteria	p__Verrucomicrobiota	c__Verrucomicrobiae	o__Opitutales	f__Puniceicoccaceae	g__Coraliomargarita	NA
63159381296cc042b6e3272640ee5630	1129	28.225	8	10	0	8	0	0	0	0	0	0	0	0	0	0	39	0	0	0	0	0	0	0	0	0	0	0	0	0	0	0	719	345	0	0	0	0	0	0	0	0	d__Bacteria	p__Firmicutes	c__Bacilli	o__Exiguobacterales	f__Exiguobacteraceae	g__Exiguobacterium	NA
92d2a6731091aa97b6936604e82ae580	439	10.975	5	10	0	0	155	0	0	234	35	0	0	0	0	0	0	0	0	0	0	0	0	0	0	0	0	0	0	0	0	0	0	0	0	0	0	0	0	0	0	0	d__Bacteria	p__Gemmatimonadota	c__Gemmatimonadetes	o__Gemmatimonadales	f__Gemmatimonadaceae	g__Gemmatimonas	s__uncultured_bacterium
bc7aa32862f2ee33e6e4ffb3cdec6a52	249	6.225	0	10	0	0	17	0	0	215	0	0	0	0	0	0	0	0	0	0	0	0	0	0	0	0	0	0	0	7	0	0	0	0	0	0	0	0	0	0	0	0	d__Bacteria	p__Bacteroidota	c__Bacteroidia	o__Cytophagales	f__Microscillaceae	g__uncultured	NA
cb9ef8ef598579dd2f287e1697de3106	127	3.175	0	10	0	9	0	0	108	0	0	0	0	0	0	0	0	0	0	0	0	0	0	0	0	0	0	0	0	0	0	0	0	0	0	0	0	0	0	0	0	0	d__Bacteria	p__Firmicutes	c__Bacilli	o__Bacillales	f__Planococcaceae	g__Sporosarcina	s__uncultured_bacterium
d06aabb1a119db44587b5946071bc73d	96	2.4	0	10	0	5	0	0	48	13	20	0	0	0	0	0	0	0	0	0	0	0	0	0	0	0	0	0	0	0	0	0	0	0	0	0	0	0	0	0	0	0	d__Bacteria	p__Verrucomicrobiota	c__Verrucomicrobiae	o__Opitutales	f__Opitutaceae	g__Opitutus	NA
d0099ee91dbd9830ee9ca81d0ee85747	16839	420.975	11	9	0	9	0	0	0	0	0	31	775	212	8	0	0	0	0	0	0	455	0	0	0	160	98	1653	5513	2790	4536	16	57	140	0	0	130	0	0	124	33	79	d__Bacteria	p__Proteobacteria	c__Gammaproteobacteria	o__Xanthomonadales	f__Xanthomonadaceae	g__Stenotrophomonas	NA
c55709e0a69833241c99a656870db08a	731	18.275	0	9	0	0	0	0	104	0	0	60	58	51	0	0	38	0	26	0	21	0	0	0	0	0	0	0	0	0	0	34	158	38	43	37	32	0	0	0	0	22	d__Bacteria	p__Actinobacteriota	c__Actinobacteria	o__Propionibacteriales	f__Nocardioidaceae	g__Nocardioides	NA
b549598d373187ffb7bd7f57e7f60d52	253	6.325	0	9	0	0	0	0	36	0	26	57	59	21	0	0	0	0	0	0	0	0	0	0	0	0	0	0	0	0	0	8	37	0	0	0	0	0	0	0	0	0	d__Bacteria	p__Latescibacterota	c__Latescibacterota	o__Latescibacterota	f__Latescibacterota	g__Latescibacterota	s__uncultured_bacterium
baccb9795819a6a44355d8b42c16bc7f	216	5.4	0	9	0	0	56	52	46	45	8	0	0	0	0	0	0	0	0	0	0	0	0	0	0	0	0	0	0	0	0	0	0	0	0	0	0	0	0	0	0	0	d__Bacteria	p__Proteobacteria	c__Gammaproteobacteria	o__Burkholderiales	f__A21b	g__A21b	NA
0e5369f954bb8996865d33a08cc56afe	96	2.4	0	9	0	0	0	0	87	0	0	0	0	0	0	0	0	0	0	0	0	0	0	0	0	0	0	0	0	0	0	0	0	0	0	0	0	0	0	0	0	0	d__Bacteria	p__Firmicutes	c__Bacilli	o__Bacillales	f__Bacillaceae	g__Bacillus	NA
8149bf676bba391e2750ffec661075d7	53	1.325	0	9	0	0	0	0	30	0	14	0	0	0	0	0	0	0	0	0	0	0	0	0	0	0	0	0	0	0	0	0	0	0	0	0	0	0	0	0	0	0	d__Bacteria	p__Acidobacteriota	c__Blastocatellia	o__Blastocatellales	f__Blastocatellaceae	g__Blastocatella	NA
3f5fc1d7d1ca9a7fcf756b7a52e7b6df	25	0.625	0	9	0	8	0	0	0	0	0	0	0	0	0	0	0	0	0	0	0	0	0	0	0	0	0	0	0	0	0	0	0	0	0	0	0	0	8	0	0	0	d__Bacteria	p__Bacteroidota	c__Bacteroidia	o__Cytophagales	f__Cyclobacteriaceae	g__Echinicola	NA
560d322ae5be2cce4417daa3b49db287	15	0.375	0	9	0	6	0	0	0	0	0	0	0	0	0	0	0	0	0	0	0	0	0	0	0	0	0	0	0	0	0	0	0	0	0	0	0	0	0	0	0	0	d__Bacteria	p__Bacteroidota	c__Bacteroidia	o__Cytophagales	f__Spirosomaceae	g__Dyadobacter	NA
86fd5b8bc77ac359c961cfa3a6651af7	9	0.225	0	9	0	0	0	0	0	0	0	0	0	0	0	0	0	0	0	0	0	0	0	0	0	0	0	0	0	0	0	0	0	0	0	0	0	0	0	0	0	0	d__Bacteria	p__Firmicutes	c__Bacilli	o__Paenibacillales	f__Paenibacillaceae	g__Thermobacillus	NA
e6a8fcb27537be8ae10715467d2db3ea	274	6.85	42	8	0	0	41	0	0	106	0	0	0	0	0	0	0	0	0	0	0	0	0	0	0	0	0	0	0	0	0	77	0	0	0	0	0	0	0	0	0	0	d__Bacteria	p__Bacteroidota	c__Bacteroidia	o__Chitinophagales	f__Chitinophagaceae	g__Ferruginibacter	s__uncultured_bacterium
3111013c2c746f02f10f7f9de09b9b3c	37	0.925	0	8	0	0	0	0	29	0	0	0	0	0	0	0	0	0	0	0	0	0	0	0	0	0	0	0	0	0	0	0	0	0	0	0	0	0	0	0	0	0	d__Bacteria	p__Actinobacteriota	c__Actinobacteria	o__Propionibacteriales	f__Nocardioidaceae	g__Aeromicrobium	NA
c40a7a5695ea629d5d79570414af7986	21	0.525	0	8	0	0	0	0	0	0	0	0	0	0	0	0	0	0	0	0	0	0	0	0	0	0	0	0	0	0	0	0	0	0	0	0	0	0	13	0	0	0	d__Bacteria	p__Bacteroidota	c__Chlorobia	o__Chlorobiales	f__Chlorobiaceae	g__Chlorobium	NA
bcf8ac5a9c6f922d3d68ac9c0237a492	8	0.2	0	8	0	0	0	0	0	0	0	0	0	0	0	0	0	0	0	0	0	0	0	0	0	0	0	0	0	0	0	0	0	0	0	0	0	0	0	0	0	0	d__Bacteria	p__Actinobacteriota	c__Actinobacteria	o__Corynebacteriales	f__Corynebacteriaceae	g__Corynebacterium	s__Corynebacterium_glutamicum
33cdf755c349595f4398d8be47654852	8	0.2	0	8	0	0	0	0	0	0	0	0	0	0	0	0	0	0	0	0	0	0	0	0	0	0	0	0	0	0	0	0	0	0	0	0	0	0	0	0	0	0	d__Bacteria	p__Firmicutes	c__Desulfotomaculia	o__Desulfotomaculales	f__Desulfallas-Sporotomaculum	g__Desulfallas-Sporotomaculum	s__Desulfallas_gibsoniae_DSM_7213
db53585c144c320c18ce000c9d38bba0	1007	25.175	0	7	0	5	67	33	12	187	112	31	76	48	8	0	18	20	17	11	7	0	7	15	24	20	0	8	19	9	17	8	127	29	0	0	27	0	29	0	0	9	d__Bacteria	p__Bacteroidota	c__Bacteroidia	o__Sphingobacteriales	f__env.OPS_17	g__env.OPS_17	NA
31334a2e36fae6efa6713d4c2fb5e480	786	19.65	0	7	0	7	160	42	30	151	38	23	39	32	7	0	0	43	54	51	41	0	0	27	0	0	0	0	0	0	0	0	19	0	0	0	15	0	0	0	0	0	d__Bacteria	p__Actinobacteriota	c__Acidimicrobiia	o__IMCC26256	f__IMCC26256	g__IMCC26256	s__uncultured_bacterium
4d66ee483deffc2e46ce3c5a29abf062	433	10.825	0	7	0	11	83	34	0	228	70	0	0	0	0	0	0	0	0	0	0	0	0	0	0	0	0	0	0	0	0	0	0	0	0	0	0	0	0	0	0	0	d__Bacteria	p__Actinobacteriota	c__Actinobacteria	o__Kineosporiales	f__Kineosporiaceae	g__Angustibacter	NA
9d43ff3033e4c6ab4960da74c1330e82	28	0.7	0	7	0	12	0	0	0	0	0	0	0	0	0	0	0	0	0	0	0	0	0	0	0	0	0	0	0	0	0	0	0	0	0	0	0	0	9	0	0	0	d__Bacteria	p__Actinobacteriota	c__Actinobacteria	o__Streptosporangiales	f__Nocardiopsaceae	g__Nocardiopsis	NA
c53ad9b8e5efc48f6eefbbbf66751e04	19	0.475	0	7	0	0	12	0	0	0	0	0	0	0	0	0	0	0	0	0	0	0	0	0	0	0	0	0	0	0	0	0	0	0	0	0	0	0	0	0	0	0	d__Bacteria	p__Proteobacteria	c__Gammaproteobacteria	o__Burkholderiales	f__Comamonadaceae	g__uncultured	NA
af0bd1de39b088cf7b8ed6604fd198fa	14	0.35	0	7	0	0	0	0	0	0	0	0	0	0	0	0	0	0	0	0	0	0	0	0	0	0	0	0	0	0	0	0	0	0	0	0	0	0	7	0	0	0	d__Bacteria	p__Spirochaetota	c__Spirochaetia	o__Spirochaetales	f__Spirochaetaceae	g__Sediminispirochaeta	NA
2b4d11362c03e6d09093b53664a60584	52	1.3	12	6	0	0	7	0	0	18	0	0	0	0	0	0	0	0	0	0	0	0	0	0	0	0	0	0	0	0	0	0	0	0	0	0	0	0	0	0	0	9	d__Bacteria	p__Proteobacteria	c__Alphaproteobacteria	o__Rhizobiales	f__Rhizobiaceae	g__Mesorhizobium	NA
d7eb4fc4647c217ab3543d4de0725b7c	8293	207.325	0	6	0	117	23	309	3	46	67	174	220	206	47	3	352	294	292	288	326	113	182	310	357	394	0	266	846	362	918	29	391	263	105	148	288	11	114	36	0	387	d__Bacteria	p__Chloroflexi	c__P2-11E	o__P2-11E	f__P2-11E	g__P2-11E	s__uncultured_bacterium
6f06628a20c9096da2cb880367efe814	2459	61.475	0	6	0	32	68	49	15	129	7	223	300	235	54	0	60	112	155	127	178	0	29	88	111	188	0	0	0	0	0	21	90	88	94	0	0	0	0	0	0	0	d__Bacteria	p__Nitrospirota	c__Nitrospiria	o__Nitrospirales	f__Nitrospiraceae	g__Nitrospira	s__uncultured_bacterium
2d2c3eeae668e28b315b65191e15baef	290	7.25	0	6	0	0	53	0	39	63	0	33	46	27	0	0	0	0	6	0	0	0	0	0	0	0	0	0	0	0	0	0	17	0	0	0	0	0	0	0	0	0	d__Bacteria	p__Planctomycetota	c__Planctomycetes	o__Planctomycetales	f__Rubinisphaeraceae	g__uncultured	s__uncultured_bacterium
09d7a011c39b1ab1a140d2a8fe87db15	218	5.45	0	6	0	9	0	0	0	7	79	0	0	0	0	0	21	0	0	0	0	9	0	0	0	0	0	0	0	13	12	0	12	0	0	0	0	0	7	18	0	25	d__Bacteria	p__Chloroflexi	c__Chloroflexia	o__Chloroflexales	f__Herpetosiphonaceae	g__Herpetosiphon	NA
4e507539b67807696c0ad5bf7506edc6	200	5	0	6	0	6	0	36	118	0	34	0	0	0	0	0	0	0	0	0	0	0	0	0	0	0	0	0	0	0	0	0	0	0	0	0	0	0	0	0	0	0	d__Bacteria	p__Gemmatimonadota	c__Gemmatimonadetes	o__Gemmatimonadales	f__Gemmatimonadaceae	g__uncultured	s__uncultured_bacterium
0bb2f93db629fa81465b4361c6debddc	26	0.65	0	6	0	0	0	0	0	20	0	0	0	0	0	0	0	0	0	0	0	0	0	0	0	0	0	0	0	0	0	0	0	0	0	0	0	0	0	0	0	0	d__Bacteria	p__Cyanobacteria	c__Cyanobacteriia	o__Pseudanabaenales	f__Pseudanabaenaceae	g__Pseudanabaena_PCC-7429	NA
7085051ea6fb5cfd9d39c23cf3463a91	26	0.65	0	6	0	0	0	0	0	20	0	0	0	0	0	0	0	0	0	0	0	0	0	0	0	0	0	0	0	0	0	0	0	0	0	0	0	0	0	0	0	0	d__Bacteria	p__Verrucomicrobiota	c__Verrucomicrobiae	o__Pedosphaerales	f__Pedosphaeraceae	NA	NA
e5ca6ce40fd4ab92fa97fd6c4a8e7236	25	0.625	0	6	0	7	0	0	0	0	0	0	0	0	0	0	0	0	0	0	0	0	0	0	0	0	0	0	0	0	0	0	0	0	0	0	0	0	12	0	0	0	d__Archaea	p__Halobacterota	c__Halobacteria	o__Halobacterales	f__Haloferacaceae	g__Natronobacterium	NA
ad460170fa30ba7e8f74c918c6fbb3b9	13	0.325	0	6	0	2	0	0	0	0	0	0	0	0	0	0	0	0	0	0	0	0	0	0	0	0	0	0	0	0	0	0	0	0	0	0	0	0	5	0	0	0	d__Bacteria	p__Actinobacteriota	c__Coriobacteriia	o__Coriobacteriales	f__Atopobiaceae	g__Olsenella	NA
b25a144f72f225ec4bec11b4a50dc867	10	0.25	0	6	0	4	0	0	0	0	0	0	0	0	0	0	0	0	0	0	0	0	0	0	0	0	0	0	0	0	0	0	0	0	0	0	0	0	0	0	0	0	d__Bacteria	p__Actinobacteriota	c__Actinobacteria	o__Corynebacteriales	f__Segniliparaceae	g__Segniliparus	NA
e54de8f948e4f1d2a3c9e5a394c5bc37	6	0.15	0	6	0	0	0	0	0	0	0	0	0	0	0	0	0	0	0	0	0	0	0	0	0	0	0	0	0	0	0	0	0	0	0	0	0	0	0	0	0	0	d__Bacteria	p__Firmicutes	c__Bacilli	o__Lactobacillales	f__Lactobacillaceae	g__Lactobacillus	NA
855f1942f4deddc6db83fb84c398c233	405	10.125	58	5	0	9	0	21	41	0	20	80	53	21	0	0	0	0	0	0	0	0	0	0	0	0	0	0	0	0	6	4	39	27	11	10	0	0	0	0	0	0	d__Bacteria	p__Bacteroidota	c__Bacteroidia	o__Chitinophagales	f__Saprospiraceae	g__uncultured	NA
76ce03a82eaf45b00226cb0d00b48cbc	350	8.75	25	5	0	7	66	0	4	193	50	0	0	0	0	0	0	0	0	0	0	0	0	0	0	0	0	0	0	0	0	0	0	0	0	0	0	0	0	0	0	0	d__Bacteria	p__Proteobacteria	c__Gammaproteobacteria	o__Salinisphaerales	f__Solimonadaceae	g__uncultured	s__uncultured_bacterium
568f429a39bfea87fde15f9a159a3eb7	2650	66.25	17	5	0	3	0	37	4	21	7	212	289	167	32	0	12	223	192	121	122	23	73	92	138	193	0	0	20	8	40	10	395	97	4	33	44	0	0	0	0	16	d__Bacteria	p__Actinobacteriota	c__Acidimicrobiia	o__Microtrichales	f__Ilumatobacteraceae	g__CL500-29_marine_group	s__uncultured_bacterium
d1074ae2dc5e81c326cd117fb2319d50	333	8.325	7	5	0	15	54	34	21	87	27	0	51	25	0	0	0	0	7	0	0	0	0	0	0	0	0	0	0	0	0	0	0	0	0	0	0	0	0	0	0	0	d__Bacteria	p__Planctomycetota	c__Planctomycetes	o__Pirellulales	f__Pirellulaceae	g__Pirellula	s__uncultured_bacterium
caa15e719ecf5e0df420e1a46d2dabc3	3563	89.075	0	5	0	7	9	0	15	43	0	79	101	49	18	0	204	148	194	184	181	111	83	83	149	241	113	78	79	67	81	0	119	186	235	141	167	0	83	130	86	94	d__Bacteria	p__Actinobacteriota	c__Thermoleophilia	o__Gaiellales	f__Gaiellaceae	g__Gaiella	NA
2f7f39a801aa1900a7ef66d7f54fc6b6	1864	46.6	0	5	0	11	0	52	11	8	52	0	60	0	0	0	145	83	40	43	54	108	50	0	30	0	78	28	32	37	68	0	41	168	199	142	197	0	0	0	0	122	d__Bacteria	p__Actinobacteriota	c__Acidimicrobiia	o__IMCC26256	f__IMCC26256	g__IMCC26256	NA
748f5e1091680b0ee4428fc49c6ad325	1728	43.2	0	5	0	22	0	74	50	37	0	113	237	194	49	0	21	53	98	71	83	12	23	29	55	72	0	21	16	0	32	43	183	50	29	12	31	0	0	0	0	13	d__Bacteria	p__Actinobacteriota	c__Thermoleophilia	o__Gaiellales	f__Gaiellaceae	g__Gaiella	s__uncultured_bacterium
e45e5f623455e65c691fdb1d86dc03fd	1352	33.8	0	5	0	11	0	20	21	10	11	76	70	15	10	0	154	45	31	24	0	50	8	9	0	0	0	0	20	0	37	0	123	65	129	40	107	0	86	93	0	82	d__Bacteria	p__Actinobacteriota	c__Acidimicrobiia	o__Microtrichales	f__Ilumatobacteraceae	g__uncultured	NA
3c6b296e01e4134acb991b9008243925	360	9	0	5	0	7	105	3	62	116	62	0	0	0	0	0	0	0	0	0	0	0	0	0	0	0	0	0	0	0	0	0	0	0	0	0	0	0	0	0	0	0	d__Bacteria	p__Latescibacterota	c__Latescibacterota	o__Latescibacterota	f__Latescibacterota	g__Latescibacterota	s__uncultured_bacterium
27e65cdc86a6f3ac78ce794d52530f34	117	2.925	0	5	0	0	29	0	0	83	0	0	0	0	0	0	0	0	0	0	0	0	0	0	0	0	0	0	0	0	0	0	0	0	0	0	0	0	0	0	0	0	d__Bacteria	p__Bacteroidota	c__Bacteroidia	o__Chitinophagales	f__Chitinophagaceae	g__Terrimonas	NA
5143699d41255e87bf906da4a9007f2b	86	2.15	0	5	0	0	10	0	29	42	0	0	0	0	0	0	0	0	0	0	0	0	0	0	0	0	0	0	0	0	0	0	0	0	0	0	0	0	0	0	0	0	d__Bacteria	p__Deinococcota	c__Deinococci	o__Deinococcales	f__Deinococcaceae	g__Deinococcus	NA
77f916d34b804ac6002d94f2ab0351e1	65	1.625	0	5	0	0	18	8	6	28	0	0	0	0	0	0	0	0	0	0	0	0	0	0	0	0	0	0	0	0	0	0	0	0	0	0	0	0	0	0	0	0	d__Bacteria	p__Proteobacteria	c__Alphaproteobacteria	o__Acetobacterales	f__Acetobacteraceae	g__uncultured	NA
aff9431d9c2b16dd8588b40c0055c596	51	1.275	0	5	0	0	46	0	0	0	0	0	0	0	0	0	0	0	0	0	0	0	0	0	0	0	0	0	0	0	0	0	0	0	0	0	0	0	0	0	0	0	d__Bacteria	p__Patescibacteria	c__Saccharimonadia	o__Saccharimonadales	f__Saccharimonadales	g__Saccharimonadales	s__uncultured_bacterium
c666b55823f90475d00780648eecef2e	17	0.425	0	5	0	4	0	0	0	0	0	0	0	0	0	0	0	0	0	0	0	0	0	0	0	0	0	0	0	0	0	0	0	0	0	0	0	0	8	0	0	0	d__Archaea	p__Halobacterota	c__Halobacteria	o__Halobacterales	f__Haloferacaceae	g__Halovivax	NA
cfa33ae353032e5e58365670cb226894	8	0.2	0	5	0	3	0	0	0	0	0	0	0	0	0	0	0	0	0	0	0	0	0	0	0	0	0	0	0	0	0	0	0	0	0	0	0	0	0	0	0	0	d__Bacteria	p__Proteobacteria	c__Gammaproteobacteria	o__Pseudomonadales	f__Moraxellaceae	g__Acinetobacter	s__Acinetobacter_sp._TTH0-4
d6b4014c79b828a435ed56df2c4eecda	99	2.475	4	4	0	0	5	36	21	12	14	0	0	0	0	0	0	0	0	3	0	0	0	0	0	0	0	0	0	0	0	0	0	0	0	0	0	0	0	0	0	0	d__Bacteria	p__Desulfobacterota	c__Desulfuromonadia	o__Desulfuromonadia	f__Desulfuromonadaceae	g__Desulfuromonas	s__uncultured_bacterium
e3975077844f31e15f6ee437f752369e	242	6.05	0	4	0	0	7	36	34	77	84	0	0	0	0	0	0	0	0	0	0	0	0	0	0	0	0	0	0	0	0	0	0	0	0	0	0	0	0	0	0	0	d__Bacteria	p__Gemmatimonadota	c__Gemmatimonadetes	o__Gemmatimonadales	f__Gemmatimonadaceae	NA	NA
0d7057fe3b768470ffc22c1205d964bd	193	4.825	0	4	0	0	9	0	0	10	0	21	36	13	0	0	0	19	12	10	8	0	0	0	4	7	0	0	0	0	0	0	23	17	0	0	0	0	0	0	0	0	d__Bacteria	p__Bacteroidota	c__Bacteroidia	o__Chitinophagales	f__uncultured	g__uncultured	s__uncultured_bacterium
fc7a85878a24b8fb45394da381dd6790	192	4.8	0	4	0	0	0	0	22	0	0	13	15	0	0	0	0	24	25	14	0	0	0	0	0	0	0	0	0	0	0	6	19	18	17	15	0	0	0	0	0	0	d__Bacteria	p__Planctomycetota	c__Phycisphaerae	o__Tepidisphaerales	f__WD2101_soil_group	g__WD2101_soil_group	s__uncultured_bacterium
3676f2751212b17db73ceb4c71ac2264	107	2.675	0	4	0	5	29	20	0	35	14	0	0	0	0	0	0	0	0	0	0	0	0	0	0	0	0	0	0	0	0	0	0	0	0	0	0	0	0	0	0	0	d__Bacteria	p__Bacteroidota	c__Bacteroidia	o__Chitinophagales	f__Chitinophagaceae	g__Aurantisolimonas	s__uncultured_bacterium
58910b3bf42d9b7405a2a07dfe194c8a	105	2.625	0	4	0	0	0	0	74	0	27	0	0	0	0	0	0	0	0	0	0	0	0	0	0	0	0	0	0	0	0	0	0	0	0	0	0	0	0	0	0	0	d__Bacteria	p__Bacteroidota	c__Bacteroidia	o__Chitinophagales	f__Chitinophagaceae	g__Terrimonas	s__uncultured_bacterium
6ab343db3928ef28b30fda5a6bd421c6	98	2.45	0	4	0	4	13	0	0	71	6	0	0	0	0	0	0	0	0	0	0	0	0	0	0	0	0	0	0	0	0	0	0	0	0	0	0	0	0	0	0	0	d__Bacteria	p__Bacteroidota	c__Bacteroidia	o__Cytophagales	f__Spirosomaceae	g__Spirosoma	NA
cc52edb01972353dfdf9dd42ac706531	97	2.425	0	4	0	4	35	7	0	47	0	0	0	0	0	0	0	0	0	0	0	0	0	0	0	0	0	0	0	0	0	0	0	0	0	0	0	0	0	0	0	0	d__Bacteria	p__Bacteroidota	c__Bacteroidia	o__Flavobacteriales	f__NS9_marine_group	g__NS9_marine_group	NA
56f650cdaeeec74d28c19c541004f135	88	2.2	0	4	0	0	15	0	20	40	9	0	0	0	0	0	0	0	0	0	0	0	0	0	0	0	0	0	0	0	0	0	0	0	0	0	0	0	0	0	0	0	d__Bacteria	p__Planctomycetota	c__Planctomycetes	o__Pirellulales	f__Pirellulaceae	g__Pirellula	s__uncultured_bacterium
90b3c9a4046d0e24c3c32da37b6862e0	84	2.1	0	4	0	0	6	21	5	31	17	0	0	0	0	0	0	0	0	0	0	0	0	0	0	0	0	0	0	0	0	0	0	0	0	0	0	0	0	0	0	0	d__Bacteria	p__Proteobacteria	c__Gammaproteobacteria	o__Xanthomonadales	f__Rhodanobacteraceae	g__Dokdonella	s__uncultured_bacterium
9a32538097816e8506bd4b3fc4fa37df	82	2.05	0	4	0	0	0	0	78	0	0	0	0	0	0	0	0	0	0	0	0	0	0	0	0	0	0	0	0	0	0	0	0	0	0	0	0	0	0	0	0	0	d__Bacteria	p__Patescibacteria	c__Parcubacteria	o__Parcubacteria	f__Parcubacteria	g__Parcubacteria	s__uncultured_bacterium
7e6951bed8c1e67fd7432b1fadffef1e	80	2	0	4	0	0	23	2	0	43	8	0	0	0	0	0	0	0	0	0	0	0	0	0	0	0	0	0	0	0	0	0	0	0	0	0	0	0	0	0	0	0	d__Bacteria	p__Chloroflexi	c__Chloroflexia	o__Chloroflexales	f__Roseiflexaceae	g__uncultured	s__uncultured_bacterium
53ea454fe08147d9c168f5af55d57a10	78	1.95	0	4	0	4	3	0	45	22	0	0	0	0	0	0	0	0	0	0	0	0	0	0	0	0	0	0	0	0	0	0	0	0	0	0	0	0	0	0	0	0	d__Bacteria	p__Bacteroidota	c__Bacteroidia	o__Cytophagales	f__Hymenobacteraceae	g__Hymenobacter	NA
cae2da5e17bb59b840c1929e121aafe1	67	1.675	0	4	0	3	11	22	0	18	9	0	0	0	0	0	0	0	0	0	0	0	0	0	0	0	0	0	0	0	0	0	0	0	0	0	0	0	0	0	0	0	d__Bacteria	p__Deinococcota	c__Deinococci	o__Deinococcales	f__Deinococcaceae	g__Deinococcus	NA
8843b72fe8d50d6fa43d53fc5e39a2e7	47	1.175	0	4	0	0	20	0	17	6	0	0	0	0	0	0	0	0	0	0	0	0	0	0	0	0	0	0	0	0	0	0	0	0	0	0	0	0	0	0	0	0	d__Bacteria	p__Bacteroidota	c__Rhodothermia	o__Rhodothermales	f__Rhodothermaceae	g__Rubrivirga	s__uncultured_bacterium
9b593c73ac66d51565bc3adad82ab71e	41	1.025	0	4	0	0	10	0	7	20	0	0	0	0	0	0	0	0	0	0	0	0	0	0	0	0	0	0	0	0	0	0	0	0	0	0	0	0	0	0	0	0	d__Bacteria	p__Bdellovibrionota	c__Oligoflexia	o__0319-6G20	f__0319-6G20	g__0319-6G20	s__uncultured_bacterium
fadcbdf8b6c799f946fafdbe3246bbc6	23	0.575	0	4	0	0	0	0	19	0	0	0	0	0	0	0	0	0	0	0	0	0	0	0	0	0	0	0	0	0	0	0	0	0	0	0	0	0	0	0	0	0	d__Bacteria	p__Verrucomicrobiota	c__Verrucomicrobiae	o__Chthoniobacterales	f__Chthoniobacteraceae	g__Chthoniobacter	NA
8ce458ebd128a36f6af284f8fd6155f1	21	0.525	0	4	0	0	0	0	17	0	0	0	0	0	0	0	0	0	0	0	0	0	0	0	0	0	0	0	0	0	0	0	0	0	0	0	0	0	0	0	0	0	d__Bacteria	p__Cyanobacteria	c__Sericytochromatia	o__Sericytochromatia	f__Sericytochromatia	g__Sericytochromatia	s__uncultured_bacterium
33fa636acae5b679d472b4ccaa5cc095	19	0.475	0	4	0	0	7	0	0	8	0	0	0	0	0	0	0	0	0	0	0	0	0	0	0	0	0	0	0	0	0	0	0	0	0	0	0	0	0	0	0	0	d__Bacteria	p__Planctomycetota	c__Planctomycetes	o__Gemmatales	f__Gemmataceae	g__Fimbriiglobus	s__uncultured_bacterium
ba1f38493e8f0db2770f96f48fa323b7	18	0.45	0	4	0	5	0	0	0	0	0	0	0	0	0	0	0	0	0	0	0	0	0	0	0	0	0	0	0	0	0	0	0	0	0	0	0	0	9	0	0	0	d__Bacteria	p__Proteobacteria	c__Alphaproteobacteria	o__Caulobacterales	f__Hyphomonadaceae	g__Hirschia	NA
9b48c2f8ef8b9607fac02975fa9a0d73	10	0.25	0	4	0	6	0	0	0	0	0	0	0	0	0	0	0	0	0	0	0	0	0	0	0	0	0	0	0	0	0	0	0	0	0	0	0	0	0	0	0	0	d__Bacteria	p__Acidobacteriota	c__Acidobacteriae	o__Acidobacteriales	f__Acidobacteriaceae_(Subgroup_1)	g__Terriglobus	NA
154d8a841fe55ae464a7668259207c15	10	0.25	0	4	0	0	6	0	0	0	0	0	0	0	0	0	0	0	0	0	0	0	0	0	0	0	0	0	0	0	0	0	0	0	0	0	0	0	0	0	0	0	d__Bacteria	p__Planctomycetota	c__Planctomycetes	o__Pirellulales	f__Pirellulaceae	g__uncultured	NA
c0267a7ca78b7a3f2c1e79a969de74e1	4	0.1	0	4	0	0	0	0	0	0	0	0	0	0	0	0	0	0	0	0	0	0	0	0	0	0	0	0	0	0	0	0	0	0	0	0	0	0	0	0	0	0	d__Bacteria	p__Chloroflexi	c__Chloroflexia	o__Thermomicrobiales	f__JG30-KF-CM45	g__JG30-KF-CM45	NA
1e26a1c65ca5c758f29c7ef371696373	405	10.125	12	3	0	14	4	75	123	3	129	0	0	21	4	0	0	0	0	12	0	0	0	5	0	0	0	0	0	0	0	0	0	0	0	0	0	0	0	0	0	0	d__Bacteria	p__Proteobacteria	c__Gammaproteobacteria	o__Xanthomonadales	NA	NA	NA
03a69a348330d217e50f7e4774900133	85	2.125	4	3	0	7	8	20	25	18	0	0	0	0	0	0	0	0	0	0	0	0	0	0	0	0	0	0	0	0	0	0	0	0	0	0	0	0	0	0	0	0	d__Bacteria	p__Gemmatimonadota	c__Gemmatimonadetes	o__Gemmatimonadales	f__Gemmatimonadaceae	g__uncultured	s__uncultured_bacterium
8caebff91f762213491a3e2335e32315	446	11.15	0	3	0	0	49	0	0	126	0	21	15	25	0	0	42	27	16	0	14	0	17	0	0	14	0	14	19	20	0	0	0	24	0	0	0	0	0	0	0	0	d__Bacteria	p__Bacteroidota	c__Bacteroidia	o__Chitinophagales	f__Chitinophagaceae	g__uncultured	NA
3fc4b11727f34c0939c8b80a385eca56	361	9.025	0	3	0	6	5	12	0	22	29	37	68	87	0	3	0	7	12	0	10	0	0	0	0	0	0	0	0	0	0	5	55	0	0	0	0	0	0	0	0	0	d__Bacteria	p__Chloroflexi	c__Anaerolineae	o__Anaerolineales	f__Anaerolineaceae	g__uncultured	NA
206c091b36e4cd9aa50131bff2fb7474	338	8.45	0	3	0	0	5	4	11	12	6	6	14	23	0	0	10	19	28	4	12	16	16	21	24	17	0	0	7	0	9	0	14	12	0	16	29	0	0	0	0	0	d__Bacteria	p__Desulfobacterota	c__uncultured	o__uncultured	f__uncultured	g__uncultured	s__uncultured_bacterium
de7df1ed66f5d8cdad16ff34c01e7c1e	160	4	0	3	0	2	0	5	18	132	0	0	0	0	0	0	0	0	0	0	0	0	0	0	0	0	0	0	0	0	0	0	0	0	0	0	0	0	0	0	0	0	d__Bacteria	p__Proteobacteria	c__Gammaproteobacteria	o__Pseudomonadales	f__Moraxellaceae	g__Psychrobacter	NA
29b4d39ce6cb1752600d4a58e28eb0ef	159	3.975	0	3	0	0	54	0	0	89	13	0	0	0	0	0	0	0	0	0	0	0	0	0	0	0	0	0	0	0	0	0	0	0	0	0	0	0	0	0	0	0	d__Bacteria	p__Verrucomicrobiota	c__Verrucomicrobiae	o__Opitutales	f__Opitutaceae	g__Lacunisphaera	NA
f8d01125ecb20bd5d0b42b971412125e	116	2.9	0	3	0	5	4	0	0	66	14	6	5	5	0	0	8	0	0	0	0	0	0	0	0	0	0	0	0	0	0	0	0	0	0	0	0	0	0	0	0	0	d__Bacteria	p__Myxococcota	c__Myxococcia	o__Myxococcales	f__Myxococcaceae	NA	NA
2b90b6ecbf71244951d4644fc13a988e	96	2.4	0	3	0	0	2	0	0	81	10	0	0	0	0	0	0	0	0	0	0	0	0	0	0	0	0	0	0	0	0	0	0	0	0	0	0	0	0	0	0	0	d__Bacteria	p__Bacteroidota	c__Kryptonia	o__Kryptoniales	f__BSV26	g__BSV26	s__uncultured_bacterium
f1bfdb9baec8c030b05380b17d4b36de	57	1.425	0	3	0	0	10	0	0	44	0	0	0	0	0	0	0	0	0	0	0	0	0	0	0	0	0	0	0	0	0	0	0	0	0	0	0	0	0	0	0	0	d__Bacteria	p__Actinobacteriota	c__Thermoleophilia	o__Gaiellales	f__uncultured	g__uncultured	s__uncultured_bacterium
213641f761fae21d52e6fa5104a9d651	42	1.05	0	3	0	0	0	0	39	0	0	0	0	0	0	0	0	0	0	0	0	0	0	0	0	0	0	0	0	0	0	0	0	0	0	0	0	0	0	0	0	0	d__Bacteria	p__Myxococcota	c__Polyangia	o__Blfdi19	f__Blfdi19	g__Blfdi19	s__uncultured_bacterium
284200489565f897598515684afc2156	36	0.9	0	3	0	0	2	0	8	23	0	0	0	0	0	0	0	0	0	0	0	0	0	0	0	0	0	0	0	0	0	0	0	0	0	0	0	0	0	0	0	0	d__Bacteria	p__Proteobacteria	c__Gammaproteobacteria	o__Diplorickettsiales	f__Diplorickettsiaceae	g__uncultured	NA
aca087e1f6b38db6b2cb800753085ab9	29	0.725	0	3	0	0	0	0	0	26	0	0	0	0	0	0	0	0	0	0	0	0	0	0	0	0	0	0	0	0	0	0	0	0	0	0	0	0	0	0	0	0	d__Bacteria	p__Chloroflexi	c__Chloroflexia	o__Thermomicrobiales	NA	NA	NA
48ce0805d6dccc05d72e00de6ffdf397	28	0.7	0	3	0	0	25	0	0	0	0	0	0	0	0	0	0	0	0	0	0	0	0	0	0	0	0	0	0	0	0	0	0	0	0	0	0	0	0	0	0	0	d__Bacteria	p__Verrucomicrobiota	c__Verrucomicrobiae	o__Pedosphaerales	f__Pedosphaeraceae	g__Pedosphaeraceae	s__uncultured_bacterium
a0831e5fa0d3e299e66cd8ca5c48079c	24	0.6	0	3	0	0	10	0	0	11	0	0	0	0	0	0	0	0	0	0	0	0	0	0	0	0	0	0	0	0	0	0	0	0	0	0	0	0	0	0	0	0	d__Bacteria	p__Bacteroidota	c__Kapabacteria	o__Kapabacteriales	f__Kapabacteriales	g__Kapabacteriales	s__uncultured_bacterium
6dc53072fd79d7601510c197bd2a8cde	19	0.475	0	3	0	0	0	0	16	0	0	0	0	0	0	0	0	0	0	0	0	0	0	0	0	0	0	0	0	0	0	0	0	0	0	0	0	0	0	0	0	0	d__Bacteria	p__Actinobacteriota	c__Thermoleophilia	o__Gaiellales	f__uncultured	g__uncultured	s__uncultured_bacterium
94d1f44f81c2a66e7f38cce1d1e45328	6	0.15	0	3	0	3	0	0	0	0	0	0	0	0	0	0	0	0	0	0	0	0	0	0	0	0	0	0	0	0	0	0	0	0	0	0	0	0	0	0	0	0	d__Bacteria	p__Firmicutes	c__Bacilli	o__Lactobacillales	f__Streptococcaceae	g__Streptococcus	s__Streptococcus_pyogenes
d72cbe84950a059700fab22bf7e1d430	817	20.425	0	2	0	0	34	0	0	0	0	14	52	46	0	0	14	127	111	46	64	18	14	15	18	42	0	0	0	0	10	0	95	15	4	48	16	4	0	0	0	8	d__Bacteria	p__Bacteroidota	c__Bacteroidia	o__Cytophagales	f__Microscillaceae	g__uncultured	NA
94119ab8b4e292e171631376aa714122	554	13.85	0	2	0	36	0	0	0	3	0	0	114	91	0	10	0	11	41	36	45	0	3	26	35	101	0	0	0	0	0	0	0	0	0	0	0	0	0	0	0	0	d__Bacteria	p__Actinobacteriota	c__Acidimicrobiia	o__Microtrichales	f__Ilumatobacteraceae	g__CL500-29_marine_group	NA
eff36eaa24e17ae54474a00e383dff99	509	12.725	0	2	0	7	19	20	9	6	7	38	75	68	29	0	0	10	10	0	0	0	0	0	0	7	3	11	5	4	5	29	126	19	0	0	0	0	0	0	0	0	d__Bacteria	p__Bacteroidota	c__Bacteroidia	o__Cytophagales	f__Microscillaceae	g__OLB12	NA
8df75bbb8934a781451d4cd8100f8534	89	2.225	0	2	0	0	7	0	0	80	0	0	0	0	0	0	0	0	0	0	0	0	0	0	0	0	0	0	0	0	0	0	0	0	0	0	0	0	0	0	0	0	d__Bacteria	p__Verrucomicrobiota	c__Verrucomicrobiae	o__Verrucomicrobiales	f__Verrucomicrobiaceae	g__uncultured	s__uncultured_bacterium
709277b5387c886d89a24c33260c44ba	70	1.75	0	2	0	0	0	0	52	0	0	0	0	0	0	0	0	0	0	0	0	0	0	0	0	0	0	0	0	0	0	0	0	0	7	0	0	0	5	0	0	4	d__Bacteria	p__Bacteroidota	c__Kapabacteria	o__Kapabacteriales	f__Kapabacteriales	g__Kapabacteriales	s__uncultured_bacterium
f417d31c58c62f9d88229d4bffd1b72b	66	1.65	0	2	0	0	22	0	0	42	0	0	0	0	0	0	0	0	0	0	0	0	0	0	0	0	0	0	0	0	0	0	0	0	0	0	0	0	0	0	0	0	d__Bacteria	p__Bacteroidota	c__Bacteroidia	o__Sphingobacteriales	f__AKYH767	g__AKYH767	s__uncultured_bacterium
b0162613b52607d1d8434062ba737bf8	48	1.2	0	2	0	0	25	0	0	0	21	0	0	0	0	0	0	0	0	0	0	0	0	0	0	0	0	0	0	0	0	0	0	0	0	0	0	0	0	0	0	0	d__Bacteria	p__Proteobacteria	c__Gammaproteobacteria	o__Burkholderiales	f__A21b	g__A21b	NA
66095f9f20a1235857a6dbe6aebbf1ea	41	1.025	0	2	0	0	32	0	0	7	0	0	0	0	0	0	0	0	0	0	0	0	0	0	0	0	0	0	0	0	0	0	0	0	0	0	0	0	0	0	0	0	d__Bacteria	p__Cyanobacteria	c__Cyanobacteriia	o__Leptolyngbyales	f__Leptolyngbyaceae	g__uncultured	NA
1b7d82257cb406a19ec074d39f3e43b8	39	0.975	0	2	0	0	0	3	34	0	0	0	0	0	0	0	0	0	0	0	0	0	0	0	0	0	0	0	0	0	0	0	0	0	0	0	0	0	0	0	0	0	d__Bacteria	p__Myxococcota	c__Polyangia	o__Haliangiales	f__Haliangiaceae	g__Haliangium	s__uncultured_bacterium
d01bbb2b57bd35beea97eef12e2b5539	38	0.95	0	2	0	0	6	0	0	30	0	0	0	0	0	0	0	0	0	0	0	0	0	0	0	0	0	0	0	0	0	0	0	0	0	0	0	0	0	0	0	0	d__Bacteria	p__Myxococcota	c__Polyangia	o__Blfdi19	f__Blfdi19	g__Blfdi19	s__uncultured_bacterium
d54eb03c799027a8e7dc774e65c681d9	36	0.9	0	2	0	0	14	0	0	20	0	0	0	0	0	0	0	0	0	0	0	0	0	0	0	0	0	0	0	0	0	0	0	0	0	0	0	0	0	0	0	0	d__Bacteria	p__Bdellovibrionota	c__Bdellovibrionia	o__Bacteriovoracales	f__Bacteriovoracaceae	g__Peredibacter	NA
3c017e9d68179f9fa2b238a7e09c9667	33	0.825	0	2	0	0	12	0	0	19	0	0	0	0	0	0	0	0	0	0	0	0	0	0	0	0	0	0	0	0	0	0	0	0	0	0	0	0	0	0	0	0	d__Bacteria	p__Bdellovibrionota	c__Oligoflexia	o__0319-6G20	f__0319-6G20	g__0319-6G20	s__uncultured_bacterium
3bad73b6b301104b2471ba9f3530d75a	33	0.825	0	2	0	0	0	0	14	17	0	0	0	0	0	0	0	0	0	0	0	0	0	0	0	0	0	0	0	0	0	0	0	0	0	0	0	0	0	0	0	0	d__Bacteria	p__Planctomycetota	c__Pla4_lineage	o__Pla4_lineage	f__Pla4_lineage	g__Pla4_lineage	s__uncultured_bacterium
ae60a0222ff3b8e94f3229e108132e28	32	0.8	0	2	0	0	8	0	0	22	0	0	0	0	0	0	0	0	0	0	0	0	0	0	0	0	0	0	0	0	0	0	0	0	0	0	0	0	0	0	0	0	d__Bacteria	p__Bacteroidota	c__Bacteroidia	o__Sphingobacteriales	f__env.OPS_17	g__env.OPS_17	NA
904d72013e0edcf75d122f5d9603e660	30	0.75	0	2	0	0	26	2	0	0	0	0	0	0	0	0	0	0	0	0	0	0	0	0	0	0	0	0	0	0	0	0	0	0	0	0	0	0	0	0	0	0	d__Bacteria	p__Cyanobacteria	c__Cyanobacteriia	o__Leptolyngbyales	f__Leptolyngbyaceae	g__Chamaesiphon_PCC-7430	NA
dd834e0a6d01ac6f4b06f554b629fd97	23	0.575	0	2	0	0	4	0	0	17	0	0	0	0	0	0	0	0	0	0	0	0	0	0	0	0	0	0	0	0	0	0	0	0	0	0	0	0	0	0	0	0	d__Bacteria	p__Patescibacteria	c__Saccharimonadia	o__Saccharimonadales	f__Saccharimonadales	g__Saccharimonadales	s__uncultured_bacterium
f4ca345a1a96e2d08447b51700636496	22	0.55	0	2	0	0	0	0	20	0	0	0	0	0	0	0	0	0	0	0	0	0	0	0	0	0	0	0	0	0	0	0	0	0	0	0	0	0	0	0	0	0	d__Bacteria	p__Bdellovibrionota	c__Bdellovibrionia	o__Bdellovibrionales	f__Bdellovibrionaceae	g__OM27_clade	NA
e8ec00e409b86d3b1b0553f60b03db3e	22	0.55	0	2	0	0	9	0	0	11	0	0	0	0	0	0	0	0	0	0	0	0	0	0	0	0	0	0	0	0	0	0	0	0	0	0	0	0	0	0	0	0	d__Bacteria	p__Planctomycetota	c__Phycisphaerae	o__Tepidisphaerales	f__Tepidisphaeraceae	g__Tepidisphaeraceae	s__uncultured_bacterium
2255e9f343b73143d7d1f503671d6e29	18	0.45	0	2	0	0	4	0	3	9	0	0	0	0	0	0	0	0	0	0	0	0	0	0	0	0	0	0	0	0	0	0	0	0	0	0	0	0	0	0	0	0	d__Bacteria	p__Proteobacteria	c__Gammaproteobacteria	o__Cellvibrionales	f__Cellvibrionaceae	g__Cellvibrionaceae	NA
59b702bde63accac78340401452797fa	2	0.05	0	2	0	0	0	0	0	0	0	0	0	0	0	0	0	0	0	0	0	0	0	0	0	0	0	0	0	0	0	0	0	0	0	0	0	0	0	0	0	0	Unassigned	NA	NA	NA	NA	NA	NA
6b7958854a29714783a20032dbb992d8	514	12.85	452	0	0	0	0	0	0	0	0	25	37	0	0	0	0	0	0	0	0	0	0	0	0	0	0	0	0	0	0	0	0	0	0	0	0	0	0	0	0	0	d__Bacteria	p__Proteobacteria	c__Gammaproteobacteria	o__Burkholderiales	f__Comamonadaceae	g__Rhodoferax	NA
119aab790720c7d15afd83ef2c0a7d0c	288	7.2	149	0	0	0	0	0	0	0	0	0	0	0	0	0	0	0	0	0	0	0	0	0	0	0	0	0	0	0	0	139	0	0	0	0	0	0	0	0	0	0	d__Bacteria	p__Proteobacteria	c__Alphaproteobacteria	o__Rhodobacterales	f__Rhodobacteraceae	NA	NA
e1518fe3e83c3b782489b49611ccea26	332	8.3	148	0	0	0	23	23	0	78	60	0	0	0	0	0	0	0	0	0	0	0	0	0	0	0	0	0	0	0	0	0	0	0	0	0	0	0	0	0	0	0	d__Bacteria	p__Bacteroidota	c__Bacteroidia	o__Sphingobacteriales	f__Sphingobacteriaceae	g__Pedobacter	NA
9deb8d2225a97f2557973b74b6ff1556	150	3.75	142	0	0	0	0	0	0	0	0	8	0	0	0	0	0	0	0	0	0	0	0	0	0	0	0	0	0	0	0	0	0	0	0	0	0	0	0	0	0	0	d__Bacteria	p__Proteobacteria	c__Gammaproteobacteria	o__Xanthomonadales	f__Xanthomonadaceae	g__Lysobacter	NA
e5fc525332989c9557f18758c5649ec8	1190	29.75	75	0	0	0	22	34	0	37	22	40	58	39	0	0	90	0	0	0	0	76	0	0	0	46	0	0	0	0	0	79	53	89	119	0	77	0	70	82	0	82	d__Bacteria	p__Proteobacteria	c__Gammaproteobacteria	o__Burkholderiales	f__Comamonadaceae	g__Acidovorax	s__Acidovorax_avenae
20ad5b343a158e617aa2f39adbf005b6	2111	52.775	65	0	0	17	54	36	107	185	96	16	0	0	0	0	36	48	31	0	0	29	37	20	37	35	8	0	39	0	25	562	59	156	73	58	25	0	141	66	0	50	d__Bacteria	p__Proteobacteria	c__Gammaproteobacteria	o__Burkholderiales	f__Oxalobacteraceae	g__Massilia	NA
ff89f465bc34d53198a8bcedf522c73f	337	8.425	65	0	0	0	0	0	0	141	0	0	0	0	0	0	0	52	0	0	0	0	0	0	0	0	0	0	0	0	0	0	41	38	0	0	0	0	0	0	0	0	d__Bacteria	p__Proteobacteria	c__Gammaproteobacteria	o__Burkholderiales	f__Comamonadaceae	g__Rhizobacter	NA
c08e277d35495549bb343228f15c11c9	4063	101.575	64	0	0	0	0	118	32	0	96	286	431	284	60	0	87	138	0	93	97	28	33	51	58	128	0	18	33	40	31	1001	244	190	112	147	48	0	55	0	0	60	d__Bacteria	p__Proteobacteria	c__Alphaproteobacteria	o__Sphingomonadales	f__Sphingomonadaceae	g__Novosphingobium	s__uncultured_bacterium
4ec678e8ffdb68326c99153ee73ec2cf	122	3.05	64	0	0	0	0	0	0	0	0	0	15	17	0	0	0	0	9	0	0	0	0	0	0	17	0	0	0	0	0	0	0	0	0	0	0	0	0	0	0	0	d__Bacteria	p__Actinobacteriota	c__Thermoleophilia	o__Gaiellales	f__uncultured	g__uncultured	NA
c5ade28864145995edec9b46da821f16	242	6.05	58	0	0	8	25	0	14	58	0	0	0	0	0	0	0	0	31	0	0	0	0	0	0	0	0	0	0	0	0	34	0	0	0	0	0	0	0	0	14	0	d__Bacteria	p__Proteobacteria	c__Alphaproteobacteria	o__Caulobacterales	f__Caulobacteraceae	g__Brevundimonas	NA
271f57681e54e320577b3bcc1636a463	110	2.75	56	0	0	0	7	0	0	47	0	0	0	0	0	0	0	0	0	0	0	0	0	0	0	0	0	0	0	0	0	0	0	0	0	0	0	0	0	0	0	0	d__Bacteria	p__Bacteroidota	c__Bacteroidia	o__Chitinophagales	f__Chitinophagaceae	g__Ferruginibacter	s__uncultured_bacterium
4963a7c6e7c28d8325a11f3843388d59	2828	70.7	53	0	0	5	0	5	26	38	15	169	184	206	26	0	79	76	123	60	100	54	84	102	194	366	0	0	0	0	0	100	185	126	144	143	80	26	8	0	0	51	d__Bacteria	p__Proteobacteria	c__Gammaproteobacteria	o__Burkholderiales	f__Gallionellaceae	g__Sideroxydans	NA
09058abb6bc6821de2d35db7d4356cc6	341	8.525	52	0	0	0	0	0	0	0	0	25	56	43	0	0	0	0	21	7	10	0	0	0	0	0	0	0	0	0	0	39	46	42	0	0	0	0	0	0	0	0	d__Bacteria	p__Bacteroidota	c__Bacteroidia	o__Sphingobacteriales	f__KD3-93	g__KD3-93	NA
a0bd0072dea4d707cb16d0131479e0c2	52	1.3	52	0	0	0	0	0	0	0	0	0	0	0	0	0	0	0	0	0	0	0	0	0	0	0	0	0	0	0	0	0	0	0	0	0	0	0	0	0	0	0	d__Bacteria	p__Proteobacteria	c__Gammaproteobacteria	o__Burkholderiales	f__Comamonadaceae	g__Polaromonas	s__uncultured_bacterium
7145d570a98a9fa010f504a1cd02cdd6	128	3.2	49	0	0	0	6	0	3	40	0	0	3	0	6	0	0	4	4	0	4	0	0	0	0	0	0	0	0	0	0	2	7	0	0	0	0	0	0	0	0	0	d__Bacteria	p__Verrucomicrobiota	c__Verrucomicrobiae	o__Verrucomicrobiales	f__Verrucomicrobiaceae	g__Verrucomicrobium	NA
8bdd1fbe772904a0f65016d07923c492	73	1.825	41	0	0	0	0	0	0	0	0	0	5	0	0	0	0	0	0	0	0	0	0	0	0	0	0	0	0	0	0	27	0	0	0	0	0	0	0	0	0	0	d__Bacteria	p__Proteobacteria	c__Alphaproteobacteria	o__Caulobacterales	f__Caulobacteraceae	g__Phenylobacterium	NA
c5abc7864b7b7e8c8c0b9670738ce089	60	1.5	39	0	0	0	0	0	0	21	0	0	0	0	0	0	0	0	0	0	0	0	0	0	0	0	0	0	0	0	0	0	0	0	0	0	0	0	0	0	0	0	d__Bacteria	p__Myxococcota	c__Polyangia	o__Haliangiales	f__Haliangiaceae	g__Haliangium	s__uncultured_bacterium
4cf9490af23af672d19005d40819f32a	41	1.025	39	0	0	2	0	0	0	0	0	0	0	0	0	0	0	0	0	0	0	0	0	0	0	0	0	0	0	0	0	0	0	0	0	0	0	0	0	0	0	0	d__Bacteria	p__Bacteroidota	c__Bacteroidia	o__Flavobacteriales	f__Weeksellaceae	g__Chryseobacterium	s__uncultured_bacterium
c0e4da5c1dfbf3004edf7394c011abe2	38	0.95	38	0	0	0	0	0	0	0	0	0	0	0	0	0	0	0	0	0	0	0	0	0	0	0	0	0	0	0	0	0	0	0	0	0	0	0	0	0	0	0	d__Bacteria	p__Bdellovibrionota	c__Bdellovibrionia	o__Bacteriovoracales	f__Bacteriovoracaceae	g__Peredibacter	s__uncultured_bacterium
89ac141285dfb5f16b04f54d9bf7ad99	865	21.625	36	0	0	66	41	36	0	49	34	97	210	154	70	0	0	0	0	0	0	0	0	0	0	0	0	0	0	0	0	31	41	0	0	0	0	0	0	0	0	0	d__Bacteria	p__Proteobacteria	c__Gammaproteobacteria	o__Burkholderiales	f__Nitrosomonadaceae	g__Ellin6067	s__uncultured_bacterium
957ebc9e79cd6f49b4d8aa5031c74295	181	4.525	34	0	0	0	29	0	0	118	0	0	0	0	0	0	0	0	0	0	0	0	0	0	0	0	0	0	0	0	0	0	0	0	0	0	0	0	0	0	0	0	d__Bacteria	p__Bacteroidota	c__Bacteroidia	o__Chitinophagales	f__Chitinophagaceae	g__Ferruginibacter	s__uncultured_bacterium
da7cc031ff4bcd34671f84c3b34aac84	124	3.1	29	0	0	0	24	0	28	43	0	0	0	0	0	0	0	0	0	0	0	0	0	0	0	0	0	0	0	0	0	0	0	0	0	0	0	0	0	0	0	0	d__Bacteria	p__Actinobacteriota	c__Actinobacteria	o__Frankiales	f__uncultured	g__uncultured	NA
5255c3448fd43342e1bbc92c6c9be208	97	2.425	29	0	0	0	0	0	18	35	15	0	0	0	0	0	0	0	0	0	0	0	0	0	0	0	0	0	0	0	0	0	0	0	0	0	0	0	0	0	0	0	d__Bacteria	p__Bacteroidota	c__Bacteroidia	o__Chitinophagales	f__Chitinophagaceae	g__Terrimonas	NA
593c7e968b59d58c05fd2a91f580e47c	3769	94.225	28	0	0	0	11	0	0	18	20	644	932	330	78	0	33	91	72	66	93	0	0	0	20	29	0	0	0	0	0	508	418	231	61	86	0	0	0	0	0	0	d__Bacteria	p__Proteobacteria	c__Gammaproteobacteria	o__Burkholderiales	f__Methylophilaceae	g__Methylotenera	s__uncultured_bacterium
25f1bad8a7f837277d45c5ee45687baa	82	2.05	28	0	0	0	0	0	17	37	0	0	0	0	0	0	0	0	0	0	0	0	0	0	0	0	0	0	0	0	0	0	0	0	0	0	0	0	0	0	0	0	d__Bacteria	p__Chloroflexi	c__Chloroflexia	o__Chloroflexales	f__Herpetosiphonaceae	g__Herpetosiphon	NA
af8840c0c62ad3373f5b0f83cefcb0db	80	2	28	0	0	0	36	0	0	16	0	0	0	0	0	0	0	0	0	0	0	0	0	0	0	0	0	0	0	0	0	0	0	0	0	0	0	0	0	0	0	0	d__Bacteria	p__Proteobacteria	c__Gammaproteobacteria	o__Burkholderiales	f__Nitrosomonadaceae	g__Ellin6067	s__uncultured_bacterium
7ec48d4d248e372de5df475e33b4e697	60	1.5	28	0	0	0	13	0	11	8	0	0	0	0	0	0	0	0	0	0	0	0	0	0	0	0	0	0	0	0	0	0	0	0	0	0	0	0	0	0	0	0	d__Bacteria	p__Proteobacteria	c__Alphaproteobacteria	o__Rhodobacterales	f__Rhodobacteraceae	g__Rhodobacter	NA
2ebcd88d18ca657906b75bfc3c727eb0	98	2.45	25	0	0	0	0	0	0	0	13	18	0	0	0	0	0	21	0	0	0	0	0	0	0	0	0	0	0	0	0	0	21	0	0	0	0	0	0	0	0	0	d__Bacteria	p__Verrucomicrobiota	c__Verrucomicrobiae	o__Pedosphaerales	f__Pedosphaeraceae	g__Pedosphaeraceae	NA
53daaa0053f43469c641ec0c0ada759b	57	1.425	24	0	0	0	8	5	0	20	0	0	0	0	0	0	0	0	0	0	0	0	0	0	0	0	0	0	0	0	0	0	0	0	0	0	0	0	0	0	0	0	d__Bacteria	p__Planctomycetota	c__Planctomycetes	o__Pirellulales	f__Pirellulaceae	g__Pirellula	s__metagenome
5d151ce0b5a604899d938943546003dd	1413	35.325	23	0	0	0	22	0	43	38	14	42	65	42	36	0	0	105	87	58	62	43	42	62	60	62	0	112	105	85	59	28	51	0	0	0	34	0	33	0	0	0	d__Bacteria	p__Proteobacteria	c__Alphaproteobacteria	o__Rhizobiales	f__Rhizobiales_Incertae_Sedis	g__uncultured	s__uncultured_bacterium
cff3e6843fa93ccb429704ef1c3ed341	50	1.25	22	0	0	0	0	0	0	28	0	0	0	0	0	0	0	0	0	0	0	0	0	0	0	0	0	0	0	0	0	0	0	0	0	0	0	0	0	0	0	0	d__Bacteria	p__Proteobacteria	c__Gammaproteobacteria	o__Burkholderiales	f__Comamonadaceae	g__Polaromonas	NA
3e4674fa3e20a571fe75a38ce540720d	254	6.35	21	0	0	20	50	69	37	38	19	0	0	0	0	0	0	0	0	0	0	0	0	0	0	0	0	0	0	0	0	0	0	0	0	0	0	0	0	0	0	0	d__Bacteria	p__Proteobacteria	c__Gammaproteobacteria	o__Xanthomonadales	f__Xanthomonadaceae	NA	NA
3a82a215ddd4f633161e58ef81b87839	26	0.65	20	0	0	0	0	0	0	0	0	0	0	0	0	0	6	0	0	0	0	0	0	0	0	0	0	0	0	0	0	0	0	0	0	0	0	0	0	0	0	0	d__Bacteria	p__Bdellovibrionota	c__Oligoflexia	o__0319-6G20	f__0319-6G20	g__0319-6G20	s__uncultured_bacterium
5c37e4d50d978697fc192f42ecd92419	20	0.5	20	0	0	0	0	0	0	0	0	0	0	0	0	0	0	0	0	0	0	0	0	0	0	0	0	0	0	0	0	0	0	0	0	0	0	0	0	0	0	0	d__Bacteria	p__Actinobacteriota	c__WCHB1-81	o__WCHB1-81	f__WCHB1-81	g__WCHB1-81	s__uncultured_bacterium
61a771e71e7580883c00c35b09999d48	225	5.625	19	0	0	0	6	4	67	69	60	0	0	0	0	0	0	0	0	0	0	0	0	0	0	0	0	0	0	0	0	0	0	0	0	0	0	0	0	0	0	0	d__Bacteria	p__Bacteroidota	c__Bacteroidia	o__Chitinophagales	f__Chitinophagaceae	g__Segetibacter	s__uncultured_bacterium
27f283085f61863c8ad6c373129b6f42	19	0.475	19	0	0	0	0	0	0	0	0	0	0	0	0	0	0	0	0	0	0	0	0	0	0	0	0	0	0	0	0	0	0	0	0	0	0	0	0	0	0	0	d__Bacteria	p__Actinobacteriota	c__Actinobacteria	o__Corynebacteriales	f__Nocardiaceae	g__Rhodococcus	NA
a250caa1e9e39cd7f095fa9dd1494a8e	64	1.6	18	0	0	0	18	0	0	28	0	0	0	0	0	0	0	0	0	0	0	0	0	0	0	0	0	0	0	0	0	0	0	0	0	0	0	0	0	0	0	0	d__Bacteria	p__Proteobacteria	c__Gammaproteobacteria	o__Xanthomonadales	f__Rhodanobacteraceae	g__Rhodanobacter	s__uncultured_bacterium
da11f732fba36215a8dcaac4d82fd857	54	1.35	18	0	0	4	0	0	0	0	0	0	0	0	0	0	0	0	0	0	0	0	0	0	0	0	0	0	0	0	0	32	0	0	0	0	0	0	0	0	0	0	d__Bacteria	p__Proteobacteria	c__Alphaproteobacteria	o__Rhizobiales	f__Beijerinckiaceae	NA	NA
7a3435dac9fd205b9a53e32b5d6e1bc9	49	1.225	18	0	0	0	9	0	0	22	0	0	0	0	0	0	0	0	0	0	0	0	0	0	0	0	0	0	0	0	0	0	0	0	0	0	0	0	0	0	0	0	d__Bacteria	p__Bacteroidota	c__Bacteroidia	o__Chitinophagales	f__Saprospiraceae	g__uncultured	s__uncultured_bacterium
9c6bd88900f635bc30e237e829d8b6ad	1094	27.35	17	0	0	0	0	0	5	0	0	25	51	62	12	0	130	127	141	34	24	0	7	26	15	43	0	0	0	7	9	239	39	35	29	17	0	0	0	0	0	0	d__Bacteria	p__Proteobacteria	c__Alphaproteobacteria	o__Sphingomonadales	f__Sphingomonadaceae	g__Sphingorhabdus	s__uncultured_bacterium
0aa883056ea0f64a803bfce5f53c3565	252	6.3	17	0	0	9	6	0	36	60	6	57	0	39	0	0	0	0	0	0	0	0	0	0	0	0	0	0	0	0	0	0	22	0	0	0	0	0	0	0	0	0	d__Bacteria	p__Actinobacteriota	c__Actinobacteria	o__Pseudonocardiales	f__Pseudonocardiaceae	g__Pseudonocardia	NA
e5701abae521c279d3c45df09d57b2db	263	6.575	16	0	0	5	0	0	0	0	0	10	0	0	0	0	14	19	0	0	0	8	0	25	0	90	0	0	38	22	0	0	0	0	0	0	11	0	0	0	0	5	d__Bacteria	p__Proteobacteria	c__Gammaproteobacteria	o__Burkholderiales	f__Burkholderiaceae	g__Burkholderia-Caballeronia-Paraburkholderia	NA
c4471c720d11483a189ee98a32a0aaa6	109	2.725	16	0	0	9	63	6	0	15	0	0	0	0	0	0	0	0	0	0	0	0	0	0	0	0	0	0	0	0	0	0	0	0	0	0	0	0	0	0	0	0	d__Bacteria	p__Bacteroidota	c__Bacteroidia	o__Flavobacteriales	f__Flavobacteriaceae	g__Flavobacterium	NA
53410a2ea9c922caea5d3e598ceed23a	48	1.2	16	0	0	0	0	0	9	23	0	0	0	0	0	0	0	0	0	0	0	0	0	0	0	0	0	0	0	0	0	0	0	0	0	0	0	0	0	0	0	0	d__Bacteria	p__Bacteroidota	c__Bacteroidia	o__Flavobacteriales	f__Flavobacteriaceae	g__Flavobacterium	NA
c4e58dc77eb4525c2dd7f3b2ca616335	112	2.8	15	0	0	0	27	0	7	8	15	0	0	0	0	0	0	0	0	0	0	0	0	0	0	0	0	0	0	0	0	40	0	0	0	0	0	0	0	0	0	0	d__Bacteria	p__Proteobacteria	c__Gammaproteobacteria	o__Burkholderiales	f__Sutterellaceae	g__AAP99	s__uncultured_bacterium
545f18b2e0723f1f56ecddc22c3d43f7	67	1.675	15	0	0	0	17	0	0	24	11	0	0	0	0	0	0	0	0	0	0	0	0	0	0	0	0	0	0	0	0	0	0	0	0	0	0	0	0	0	0	0	d__Bacteria	p__Proteobacteria	c__Alphaproteobacteria	o__Rhizobiales	f__Rhizobiales_Incertae_Sedis	g__uncultured	s__uncultured_bacterium
0807063f19e9d11e66c897f50dd6842c	66	1.65	15	0	0	7	0	0	44	0	0	0	0	0	0	0	0	0	0	0	0	0	0	0	0	0	0	0	0	0	0	0	0	0	0	0	0	0	0	0	0	0	d__Bacteria	p__Myxococcota	c__Polyangia	o__Polyangiales	f__Polyangiaceae	g__Pajaroellobacter	s__uncultured_bacterium
a2070fe9ef3d41e8ef1bc79b881b1ff1	43	1.075	15	0	0	0	8	0	0	20	0	0	0	0	0	0	0	0	0	0	0	0	0	0	0	0	0	0	0	0	0	0	0	0	0	0	0	0	0	0	0	0	d__Bacteria	p__Verrucomicrobiota	c__Verrucomicrobiae	o__Pedosphaerales	f__Pedosphaeraceae	g__Pedosphaeraceae	NA
a23a48cad11a710995c173e5e58cefc1	15	0.375	15	0	0	0	0	0	0	0	0	0	0	0	0	0	0	0	0	0	0	0	0	0	0	0	0	0	0	0	0	0	0	0	0	0	0	0	0	0	0	0	d__Bacteria	p__Proteobacteria	c__Alphaproteobacteria	o__SAR11_clade	f__Clade_I	g__Clade_Ia	s__uncultured_Pelagibacterales_bacterium
97a5e6960eef4f1082d60b29a03d54d5	24	0.6	14	0	0	0	0	0	0	0	0	0	0	0	0	0	0	0	0	0	0	0	0	0	0	0	0	0	0	0	0	0	0	0	0	0	0	0	0	0	0	10	d__Bacteria	p__Patescibacteria	c__Saccharimonadia	o__Saccharimonadales	f__LWQ8	g__LWQ8	s__uncultured_bacterium
4b1004fd7a6f85317471afb235ebf9f1	14	0.35	14	0	0	0	0	0	0	0	0	0	0	0	0	0	0	0	0	0	0	0	0	0	0	0	0	0	0	0	0	0	0	0	0	0	0	0	0	0	0	0	d__Bacteria	p__Myxococcota	c__Polyangia	o__mle1-27	f__mle1-27	g__mle1-27	NA
9b3bffc03fa784a422025204c7a632b9	200	5	13	0	0	0	29	8	10	34	0	21	42	0	0	0	0	0	0	0	0	0	0	0	0	0	0	0	0	0	0	0	29	14	0	0	0	0	0	0	0	0	d__Bacteria	p__Chloroflexi	c__Chloroflexia	o__Chloroflexales	f__Herpetosiphonaceae	g__Herpetosiphon	NA
060b74954731df58952924f7d9381bb0	45	1.125	13	0	0	0	0	7	0	0	0	0	0	0	0	0	0	0	0	0	0	0	0	0	0	0	0	0	0	0	0	0	0	0	0	0	0	0	0	10	0	15	d__Bacteria	p__Myxococcota	c__Polyangia	o__Haliangiales	f__Haliangiaceae	g__Haliangium	s__uncultured_bacterium
6cf99b509fdf588ac208809ee0b98ad7	16	0.4	13	0	0	0	3	0	0	0	0	0	0	0	0	0	0	0	0	0	0	0	0	0	0	0	0	0	0	0	0	0	0	0	0	0	0	0	0	0	0	0	d__Bacteria	p__Patescibacteria	c__Parcubacteria	NA	NA	NA	NA
e837bffdd4ff615d60dbfec520baad04	355	8.875	12	0	0	0	20	23	0	66	0	0	0	31	0	0	0	0	0	0	0	0	0	0	0	0	0	25	0	0	0	55	95	28	0	0	0	0	0	0	0	0	d__Bacteria	p__Proteobacteria	c__Alphaproteobacteria	o__Sphingomonadales	f__Sphingomonadaceae	g__Sphingomonas	NA
23b870d0574883d71d3be8efbb227f91	302	7.55	12	0	0	4	0	0	11	97	0	8	15	6	0	0	2	56	11	0	4	3	0	6	0	0	0	8	10	0	6	0	29	12	0	2	0	0	0	0	0	0	d__Bacteria	p__Bacteroidota	c__Bacteroidia	o__Cytophagales	f__Microscillaceae	g__uncultured	NA
d79267d871472dcde5f88cd9f90ad254	155	3.875	12	0	0	17	14	26	47	39	0	0	0	0	0	0	0	0	0	0	0	0	0	0	0	0	0	0	0	0	0	0	0	0	0	0	0	0	0	0	0	0	d__Bacteria	p__Acidobacteriota	c__Acidobacteriae	o__Acidobacteriae	f__Acidobacteriae	g__Paludibaculum	s__uncultured_bacterium
4b225522bdb5492a465fa2bda8a0769f	83	2.075	12	0	0	17	0	19	23	0	12	0	0	0	0	0	0	0	0	0	0	0	0	0	0	0	0	0	0	0	0	0	0	0	0	0	0	0	0	0	0	0	d__Bacteria	p__Gemmatimonadota	c__Gemmatimonadetes	o__Gemmatimonadales	f__Gemmatimonadaceae	g__Gemmatimonas	s__uncultured_bacterium
90204d5e3dce849e451b7c689d434e1d	74	1.85	12	0	0	0	0	0	38	24	0	0	0	0	0	0	0	0	0	0	0	0	0	0	0	0	0	0	0	0	0	0	0	0	0	0	0	0	0	0	0	0	d__Bacteria	p__Myxococcota	c__Polyangia	o__Polyangiales	f__Sandaracinaceae	g__uncultured	NA
9476d90e1f76e8d2dc72f507ffc3ae9b	12	0.3	12	0	0	0	0	0	0	0	0	0	0	0	0	0	0	0	0	0	0	0	0	0	0	0	0	0	0	0	0	0	0	0	0	0	0	0	0	0	0	0	d__Bacteria	p__Proteobacteria	c__Alphaproteobacteria	o__Acetobacterales	f__Acetobacteraceae	g__uncultured	s__uncultured_bacterium
e0d74bbe7f21ed0966632f95433819ac	12	0.3	12	0	0	0	0	0	0	0	0	0	0	0	0	0	0	0	0	0	0	0	0	0	0	0	0	0	0	0	0	0	0	0	0	0	0	0	0	0	0	0	d__Bacteria	p__Proteobacteria	c__Alphaproteobacteria	o__Paracaedibacterales	f__Paracaedibacteraceae	g__uncultured	NA
174f198aec0951b4d056976d85f9b07d	11	0.275	11	0	0	0	0	0	0	0	0	0	0	0	0	0	0	0	0	0	0	0	0	0	0	0	0	0	0	0	0	0	0	0	0	0	0	0	0	0	0	0	d__Bacteria	p__Bdellovibrionota	c__Oligoflexia	o__Oligoflexales	f__Oligoflexales	g__Oligoflexus	NA
d22fe81e52328aa8fc7edf64afcb75b4	227	5.675	10	0	0	0	8	4	0	20	7	3	0	8	0	0	0	11	15	12	6	6	14	6	24	38	0	0	10	3	5	0	0	0	2	0	0	0	15	0	0	0	d__Bacteria	p__Firmicutes	c__Desulfitobacteriia	o__Desulfitobacteriales	f__Desulfitobacteriaceae	g__Desulfosporosinus	s__uncultured_bacterium
ede891138a00176dc602553f4b7e0bcd	159	3.975	10	0	0	0	30	0	0	66	53	0	0	0	0	0	0	0	0	0	0	0	0	0	0	0	0	0	0	0	0	0	0	0	0	0	0	0	0	0	0	0	d__Bacteria	p__Actinobacteriota	c__Thermoleophilia	o__Gaiellales	f__Gaiellaceae	g__Gaiella	s__uncultured_bacterium
ac5d53d6e059f86173ebb950e467eb26	130	3.25	10	0	0	0	12	0	8	0	0	0	0	21	0	0	0	0	0	0	0	0	0	0	0	0	0	0	0	0	0	58	21	0	0	0	0	0	0	0	0	0	d__Bacteria	p__Proteobacteria	c__Alphaproteobacteria	o__Rhodobacterales	f__Rhodobacteraceae	NA	NA
642278e943f54f3fe5574da9f93cb92e	81	2.025	10	0	0	5	5	0	12	15	0	0	0	17	0	0	0	0	0	0	0	0	0	10	0	7	0	0	0	0	0	0	0	0	0	0	0	0	0	0	0	0	d__Bacteria	p__Chloroflexi	c__Chloroflexia	o__Thermomicrobiales	f__AKYG1722	g__AKYG1722	s__uncultured_bacterium
daf7c788c0dcb057cf5c85f1fe3f20b5	74	1.85	10	0	0	0	40	0	0	24	0	0	0	0	0	0	0	0	0	0	0	0	0	0	0	0	0	0	0	0	0	0	0	0	0	0	0	0	0	0	0	0	d__Bacteria	p__Actinobacteriota	c__Thermoleophilia	o__Solirubrobacterales	f__Solirubrobacteraceae	g__Conexibacter	NA
24e69208f4c6890aa7aaf886d1fb8f9f	69	1.725	10	0	0	0	0	0	0	0	15	0	0	9	0	0	0	0	5	0	0	0	0	0	0	0	0	0	0	0	0	7	23	0	0	0	0	0	0	0	0	0	d__Bacteria	p__Proteobacteria	c__Alphaproteobacteria	o__Reyranellales	f__Reyranellaceae	g__Reyranella	NA
24a60c6448e70d9198ad6ba93520958c	32	0.8	10	0	0	0	0	0	0	0	22	0	0	0	0	0	0	0	0	0	0	0	0	0	0	0	0	0	0	0	0	0	0	0	0	0	0	0	0	0	0	0	d__Bacteria	p__Firmicutes	c__Bacilli	o__Lactobacillales	f__Carnobacteriaceae	g__Granulicatella	NA
27b0db37fa36de2f32f1dfefcc3f1816	10	0.25	10	0	0	0	0	0	0	0	0	0	0	0	0	0	0	0	0	0	0	0	0	0	0	0	0	0	0	0	0	0	0	0	0	0	0	0	0	0	0	0	d__Bacteria	p__Bacteroidota	c__Bacteroidia	o__Chitinophagales	f__Chitinophagaceae	NA	NA
92a4da6a12eb5275bc9880149003e7a6	10	0.25	10	0	0	0	0	0	0	0	0	0	0	0	0	0	0	0	0	0	0	0	0	0	0	0	0	0	0	0	0	0	0	0	0	0	0	0	0	0	0	0	d__Bacteria	p__Firmicutes	c__Bacilli	o__Paenibacillales	f__Paenibacillaceae	g__Paenibacillus	NA
9d6ca6ca7200802d1ca51e20b7e2baf6	10	0.25	10	0	0	0	0	0	0	0	0	0	0	0	0	0	0	0	0	0	0	0	0	0	0	0	0	0	0	0	0	0	0	0	0	0	0	0	0	0	0	0	d__Bacteria	p__Firmicutes	c__Bacilli	o__Erysipelotrichales	f__Erysipelotrichaceae	g__Dubosiella	s__uncultured_bacterium
d132adf40752af1421421a162949ddb9	49	1.225	9	0	0	0	7	0	0	20	0	0	0	0	0	0	0	0	13	0	0	0	0	0	0	0	0	0	0	0	0	0	0	0	0	0	0	0	0	0	0	0	d__Bacteria	p__Acidobacteriota	c__Blastocatellia	o__Blastocatellales	f__Blastocatellaceae	g__uncultured	NA
953dc3eea06ec8b4f8d02ae10d522ca8	47	1.175	9	0	0	0	0	0	0	38	0	0	0	0	0	0	0	0	0	0	0	0	0	0	0	0	0	0	0	0	0	0	0	0	0	0	0	0	0	0	0	0	d__Bacteria	p__Proteobacteria	c__Gammaproteobacteria	o__Xanthomonadales	f__Xanthomonadaceae	NA	NA
5f58ea096cbe0469620b397e301d9d75	45	1.125	9	0	0	0	6	0	24	6	0	0	0	0	0	0	0	0	0	0	0	0	0	0	0	0	0	0	0	0	0	0	0	0	0	0	0	0	0	0	0	0	d__Bacteria	p__Acidobacteriota	c__Blastocatellia	o__Blastocatellales	f__Blastocatellaceae	NA	NA
6abd57ff76425b6a9f6c49ee5d3205aa	40	1	9	0	0	0	0	0	0	31	0	0	0	0	0	0	0	0	0	0	0	0	0	0	0	0	0	0	0	0	0	0	0	0	0	0	0	0	0	0	0	0	d__Bacteria	p__Proteobacteria	c__Gammaproteobacteria	o__Xanthomonadales	f__Xanthomonadaceae	NA	NA
6d42b31e40f34d1230c05c52a6b946af	22	0.55	9	0	0	0	0	0	6	0	0	0	0	0	0	0	0	0	0	0	0	0	0	0	0	0	0	0	0	0	0	0	0	3	0	0	0	0	0	0	0	4	d__Bacteria	p__Bdellovibrionota	c__Bdellovibrionia	o__Bdellovibrionales	f__Bdellovibrionaceae	g__Bdellovibrio	s__uncultured_bacterium
1fe47d80689c0172defd6193808093c4	19	0.475	9	0	0	0	0	0	10	0	0	0	0	0	0	0	0	0	0	0	0	0	0	0	0	0	0	0	0	0	0	0	0	0	0	0	0	0	0	0	0	0	d__Bacteria	p__Planctomycetota	c__vadinHA49	o__vadinHA49	f__vadinHA49	g__vadinHA49	s__uncultured_bacterium
ea9ea59e692c9f353861587bab2f3ba7	19	0.475	9	0	0	0	0	0	4	6	0	0	0	0	0	0	0	0	0	0	0	0	0	0	0	0	0	0	0	0	0	0	0	0	0	0	0	0	0	0	0	0	d__Bacteria	p__Armatimonadota	c__Fimbriimonadia	o__Fimbriimonadales	f__Fimbriimonadaceae	g__Fimbriimonas	NA
b35cf35771932d9c936f0c43f7af9c14	9	0.225	9	0	0	0	0	0	0	0	0	0	0	0	0	0	0	0	0	0	0	0	0	0	0	0	0	0	0	0	0	0	0	0	0	0	0	0	0	0	0	0	d__Bacteria	p__Chloroflexi	c__Dehalococcoidia	o__S085	f__S085	g__S085	s__uncultured_bacterium
e98b898f44d86bbe6d7769a0073ccaba	9	0.225	9	0	0	0	0	0	0	0	0	0	0	0	0	0	0	0	0	0	0	0	0	0	0	0	0	0	0	0	0	0	0	0	0	0	0	0	0	0	0	0	d__Bacteria	p__Bacteroidota	c__Bacteroidia	o__Sphingobacteriales	f__env.OPS_17	g__env.OPS_17	s__uncultured_bacterium
c68c29d09b76c6738c7e138485cb0638	1219	30.475	8	0	0	26	43	100	67	39	0	0	0	64	0	0	101	64	58	0	77	0	0	0	0	0	0	0	0	0	0	0	96	0	271	0	0	0	0	205	0	0	d__Bacteria	p__Proteobacteria	c__Gammaproteobacteria	o__Burkholderiales	f__Comamonadaceae	g__Rhizobacter	NA
40adf451d11d56f9b08eb0f6099fce67	64	1.6	8	0	0	0	0	0	0	56	0	0	0	0	0	0	0	0	0	0	0	0	0	0	0	0	0	0	0	0	0	0	0	0	0	0	0	0	0	0	0	0	d__Bacteria	p__Proteobacteria	c__Gammaproteobacteria	o__Burkholderiales	f__Oxalobacteraceae	NA	NA
5d8217b0fdac90ed3c7a79cd3f8b22e3	36	0.9	8	0	0	0	0	9	6	13	0	0	0	0	0	0	0	0	0	0	0	0	0	0	0	0	0	0	0	0	0	0	0	0	0	0	0	0	0	0	0	0	d__Bacteria	p__Proteobacteria	c__Alphaproteobacteria	o__Rhizobiales	f__Devosiaceae	g__Devosia	NA
33684aa82744119bcbb72603e520543c	8	0.2	8	0	0	0	0	0	0	0	0	0	0	0	0	0	0	0	0	0	0	0	0	0	0	0	0	0	0	0	0	0	0	0	0	0	0	0	0	0	0	0	Unassigned	NA	NA	NA	NA	NA	NA
7bbfa2aef03d849be9e8dee36ff48533	8	0.2	8	0	0	0	0	0	0	0	0	0	0	0	0	0	0	0	0	0	0	0	0	0	0	0	0	0	0	0	0	0	0	0	0	0	0	0	0	0	0	0	d__Bacteria	p__Bdellovibrionota	c__Oligoflexia	o__0319-6G20	f__0319-6G20	g__0319-6G20	s__uncultured_bacterium
5568a1a19bc84e4a4a09703da1ee139b	8	0.2	8	0	0	0	0	0	0	0	0	0	0	0	0	0	0	0	0	0	0	0	0	0	0	0	0	0	0	0	0	0	0	0	0	0	0	0	0	0	0	0	d__Bacteria	p__Actinobacteriota	c__Acidimicrobiia	o__Microtrichales	f__uncultured	g__uncultured	s__uncultured_Acidimicrobiia_bacterium
705e9dd90d4c1fadc4e33a9d08473898	89	2.225	7	0	0	0	0	6	18	16	5	0	26	0	0	0	0	0	0	0	0	0	0	0	0	0	0	0	0	0	0	11	0	0	0	0	0	0	0	0	0	0	d__Bacteria	p__Actinobacteriota	c__Acidimicrobiia	o__Microtrichales	f__uncultured	g__uncultured	s__uncultured_bacterium
9ea67b17e8a96d472fc9dd904702543b	23	0.575	7	0	0	0	0	16	0	0	0	0	0	0	0	0	0	0	0	0	0	0	0	0	0	0	0	0	0	0	0	0	0	0	0	0	0	0	0	0	0	0	d__Bacteria	p__Proteobacteria	c__Alphaproteobacteria	o__Caulobacterales	f__Caulobacteraceae	g__Phenylobacterium	NA
89ce74b7ad888ac6035b6be694dbacf4	15	0.375	7	0	0	0	0	0	0	8	0	0	0	0	0	0	0	0	0	0	0	0	0	0	0	0	0	0	0	0	0	0	0	0	0	0	0	0	0	0	0	0	d__Bacteria	p__Chloroflexi	c__Chloroflexia	o__Chloroflexales	f__Herpetosiphonaceae	g__Herpetosiphon	s__uncultured_bacterium
023b9f1ee52cf3a86f1f02e47cbe02a7	460	11.5	6	0	0	0	19	35	45	29	33	0	12	8	0	0	10	22	41	22	22	6	11	12	28	42	0	0	4	13	0	12	6	8	0	0	0	0	5	0	0	9	d__Bacteria	p__Firmicutes	c__Clostridia	o__Clostridiales	f__Clostridiaceae	g__Clostridium_sensu_stricto_13	NA
d1291a8c4e6b718555f7860f5b284642	100	2.5	6	0	0	0	0	18	0	0	0	14	15	18	6	0	0	0	13	0	0	5	5	0	0	0	0	0	0	0	0	0	0	0	0	0	0	0	0	0	0	0	d__Bacteria	p__Myxococcota	c__Polyangia	o__Blfdi19	f__Blfdi19	g__Blfdi19	s__uncultured_bacterium
f038c1d459839bb6bce34847008d7fbc	44	1.1	6	0	0	0	0	0	0	13	4	0	0	0	0	0	0	0	0	21	0	0	0	0	0	0	0	0	0	0	0	0	0	0	0	0	0	0	0	0	0	0	d__Bacteria	p__Actinobacteriota	c__Actinobacteria	o__Corynebacteriales	f__Nocardiaceae	g__Rhodococcus	NA
70c52af96ae83b66103a8497a951277d	16	0.4	6	0	0	0	0	0	0	10	0	0	0	0	0	0	0	0	0	0	0	0	0	0	0	0	0	0	0	0	0	0	0	0	0	0	0	0	0	0	0	0	d__Bacteria	p__Proteobacteria	c__Gammaproteobacteria	o__Burkholderiales	f__Nitrosomonadaceae	g__MND1	s__uncultured_bacterium
3afd67634bf30544b954148df92aee73	9	0.225	6	0	0	0	3	0	0	0	0	0	0	0	0	0	0	0	0	0	0	0	0	0	0	0	0	0	0	0	0	0	0	0	0	0	0	0	0	0	0	0	d__Bacteria	p__Cyanobacteria	c__Cyanobacteriia	o__Leptolyngbyales	f__Leptolyngbyaceae	g__Phormidesmis_ANT.L52.6	NA
71e14e4cea46b78381343785cec8a733	6	0.15	6	0	0	0	0	0	0	0	0	0	0	0	0	0	0	0	0	0	0	0	0	0	0	0	0	0	0	0	0	0	0	0	0	0	0	0	0	0	0	0	d__Bacteria	p__Bacteroidota	c__Bacteroidia	o__Cytophagales	f__Hymenobacteraceae	g__Hymenobacter	s__uncultured_bacterium
9bfe08c51b7a63c8130c31cf1c4c5665	522	13.05	5	0	0	34	4	0	21	43	0	0	0	0	0	0	0	59	52	4	4	50	9	16	0	15	25	18	21	24	24	4	0	12	14	0	12	0	11	17	24	0	d__Bacteria	p__Proteobacteria	c__Alphaproteobacteria	o__Rhizobiales	f__Beijerinckiaceae	g__Bosea	NA
665f5fac3dcb9ac52e6076cc182029b7	116	2.9	5	0	0	5	59	0	0	47	0	0	0	0	0	0	0	0	0	0	0	0	0	0	0	0	0	0	0	0	0	0	0	0	0	0	0	0	0	0	0	0	d__Bacteria	p__Bacteroidota	c__Bacteroidia	o__Sphingobacteriales	f__Sphingobacteriaceae	g__Pedobacter	NA
d2211cb4cceaf8e8dde7175afa751520	61	1.525	5	0	0	0	20	0	0	36	0	0	0	0	0	0	0	0	0	0	0	0	0	0	0	0	0	0	0	0	0	0	0	0	0	0	0	0	0	0	0	0	d__Bacteria	p__Proteobacteria	c__Gammaproteobacteria	o__Burkholderiales	f__Nitrosomonadaceae	g__MND1	s__uncultured_bacterium
be09d0cb0f4e31f6fd0321e5b26fa2c0	57	1.425	5	0	0	23	0	0	0	0	29	0	0	0	0	0	0	0	0	0	0	0	0	0	0	0	0	0	0	0	0	0	0	0	0	0	0	0	0	0	0	0	d__Bacteria	p__Actinobacteriota	c__Thermoleophilia	o__Gaiellales	f__Gaiellaceae	g__Gaiella	NA
ddc0010e9f7c1799150628563c9555f0	56	1.4	5	0	0	0	0	0	0	9	0	0	0	0	0	0	0	0	9	0	0	0	0	16	0	0	0	0	0	0	0	0	0	0	0	0	6	0	11	0	0	0	d__Bacteria	p__Proteobacteria	c__Alphaproteobacteria	o__Caulobacterales	f__Caulobacteraceae	g__Phenylobacterium	NA
a9d54561e0fd66a50fe415296d5e1706	51	1.275	5	0	0	2	5	3	0	7	0	0	10	0	0	0	0	0	0	0	0	0	0	0	0	0	0	0	0	0	0	0	15	4	0	0	0	0	0	0	0	0	d__Bacteria	p__Chloroflexi	c__Anaerolineae	o__SBR1031	f__A4b	g__OLB13	s__uncultured_bacterium
7fa4c0325374878293074708d0cb19af	42	1.05	5	0	0	3	0	0	0	28	0	6	0	0	0	0	0	0	0	0	0	0	0	0	0	0	0	0	0	0	0	0	0	0	0	0	0	0	0	0	0	0	d__Bacteria	p__Verrucomicrobiota	c__Verrucomicrobiae	o__Pedosphaerales	f__Pedosphaeraceae	g__uncultured	NA
ca7e993cdd36cc02cc01e9eb3635644d	10	0.25	5	0	0	0	0	0	3	0	0	0	0	0	0	0	0	0	0	0	0	0	0	0	0	0	0	0	0	0	0	0	0	0	0	2	0	0	0	0	0	0	d__Bacteria	p__Proteobacteria	c__Gammaproteobacteria	o__Cellvibrionales	f__Cellvibrionaceae	g__Cellvibrio	s__uncultured_bacterium
c3245e8c97a69e5beb54bacb01697326	5	0.125	5	0	0	0	0	0	0	0	0	0	0	0	0	0	0	0	0	0	0	0	0	0	0	0	0	0	0	0	0	0	0	0	0	0	0	0	0	0	0	0	d__Bacteria	p__Planctomycetota	c__Planctomycetes	o__Gemmatales	f__Gemmataceae	g__Fimbriiglobus	s__uncultured_bacterium
469e7c281ec3fcc7a4ca423e61c5ccbd	194	4.85	4	0	0	0	0	0	0	0	15	23	23	19	0	0	0	0	0	0	0	0	0	8	0	44	0	0	0	0	0	31	27	0	0	0	0	0	0	0	0	0	d__Bacteria	p__Proteobacteria	c__Gammaproteobacteria	o__Burkholderiales	f__Nitrosomonadaceae	g__Nitrosomonas	NA
1719afbe53ae2bf617515c7bc995f8e8	108	2.7	4	0	0	7	0	0	4	5	0	0	13	13	0	0	10	8	0	0	0	0	0	0	0	0	0	0	0	0	0	0	23	5	8	0	0	0	0	0	0	8	d__Bacteria	p__Proteobacteria	c__Gammaproteobacteria	o__Nitrosococcales	f__Nitrosococcaceae	g__AqS1	s__uncultured_bacterium
ed253ec76c0fe0b6ae864021f75676d8	47	1.175	4	0	0	0	0	5	8	0	16	0	0	0	0	0	0	0	0	0	0	0	0	0	0	0	0	0	0	0	0	0	0	0	8	0	0	0	0	0	0	6	d__Bacteria	p__Bacteroidota	c__Rhodothermia	o__Rhodothermales	f__Rhodothermaceae	g__uncultured	s__uncultured_bacterium
7331afd5f3b457b60b42fb886148ee63	39	0.975	4	0	0	0	27	0	8	0	0	0	0	0	0	0	0	0	0	0	0	0	0	0	0	0	0	0	0	0	0	0	0	0	0	0	0	0	0	0	0	0	d__Bacteria	p__Bacteroidota	c__Bacteroidia	o__Cytophagales	f__Hymenobacteraceae	g__Hymenobacter	NA
3007572f0f3d9a45d403ae070b152ad5	18	0.45	4	0	0	0	0	0	11	3	0	0	0	0	0	0	0	0	0	0	0	0	0	0	0	0	0	0	0	0	0	0	0	0	0	0	0	0	0	0	0	0	d__Bacteria	p__Bacteroidota	c__Bacteroidia	o__Cytophagales	NA	NA	NA
ba13bf6e779664292cbdd230513a68e4	12	0.3	4	0	0	0	0	0	0	8	0	0	0	0	0	0	0	0	0	0	0	0	0	0	0	0	0	0	0	0	0	0	0	0	0	0	0	0	0	0	0	0	d__Bacteria	p__Bacteroidota	c__Bacteroidia	o__Sphingobacteriales	f__Lentimicrobiaceae	g__Lentimicrobium	NA
ebd3dc6374b3536f703c3c6f6a8288a5	9	0.225	4	0	0	0	0	0	0	5	0	0	0	0	0	0	0	0	0	0	0	0	0	0	0	0	0	0	0	0	0	0	0	0	0	0	0	0	0	0	0	0	d__Bacteria	p__Actinobacteriota	c__Acidimicrobiia	o__Microtrichales	f__Ilumatobacteraceae	g__uncultured	NA
1c2a37f78ddfa157a3cd864d65ef5e76	6	0.15	3	0	0	0	0	0	0	3	0	0	0	0	0	0	0	0	0	0	0	0	0	0	0	0	0	0	0	0	0	0	0	0	0	0	0	0	0	0	0	0	d__Bacteria	p__Proteobacteria	c__Gammaproteobacteria	o__Xanthomonadales	f__Xanthomonadaceae	g__Pseudoxanthomonas	NA
c5c54bac840e795e20cbf65d255127f9	3	0.075	3	0	0	0	0	0	0	0	0	0	0	0	0	0	0	0	0	0	0	0	0	0	0	0	0	0	0	0	0	0	0	0	0	0	0	0	0	0	0	0	d__Bacteria	p__Bacteroidota	c__Bacteroidia	o__Flavobacteriales	f__Flavobacteriaceae	g__NS5_marine_group	s__uncultured_bacterium
0b1c168b6728a13322fd2a2153700b65	3	0.075	3	0	0	0	0	0	0	0	0	0	0	0	0	0	0	0	0	0	0	0	0	0	0	0	0	0	0	0	0	0	0	0	0	0	0	0	0	0	0	0	d__Bacteria	p__Bdellovibrionota	c__Bdellovibrionia	o__Bacteriovoracales	f__Bacteriovoracaceae	g__Peredibacter	s__uncultured_bacterium
097b6c5f272e428fec502fd74a235cb8	169	4.225	2	0	0	4	6	7	6	8	0	6	12	0	0	0	0	37	0	0	0	0	0	0	0	0	8	7	18	11	31	0	0	0	0	0	0	0	0	0	0	6	d__Bacteria	p__Myxococcota	c__Polyangia	o__Haliangiales	f__Haliangiaceae	g__Haliangium	s__uncultured_bacterium
5c743c31eb6067ce5f19b80f037bb5c2	142	3.55	2	0	0	4	19	9	8	68	19	0	0	0	0	0	0	0	0	0	0	0	0	0	0	0	0	0	0	0	0	0	13	0	0	0	0	0	0	0	0	0	d__Bacteria	p__Actinobacteriota	c__Thermoleophilia	o__Gaiellales	f__uncultured	g__uncultured	s__uncultured_bacterium
0b6cc57b6f53259bb5bc0b0bfdaf4ce3	47	1.175	2	0	0	0	0	0	0	8	0	0	0	0	0	0	0	0	0	0	0	0	0	0	0	0	0	10	12	6	6	0	0	0	0	0	0	3	0	0	0	0	d__Bacteria	p__Bacteroidota	c__Bacteroidia	o__Sphingobacteriales	f__NS11-12_marine_group	g__NS11-12_marine_group	s__uncultured_bacterium
3fd2700c9a2b89b7732ab2dad767ab7e	29	0.725	2	0	0	0	0	0	0	0	27	0	0	0	0	0	0	0	0	0	0	0	0	0	0	0	0	0	0	0	0	0	0	0	0	0	0	0	0	0	0	0	d__Bacteria	p__Bacteroidota	c__Bacteroidia	o__Cytophagales	f__Hymenobacteraceae	g__Hymenobacter	NA
142f6ffdb2c200b829371a4a3bf4773d	14	0.35	2	0	0	4	0	0	0	8	0	0	0	0	0	0	0	0	0	0	0	0	0	0	0	0	0	0	0	0	0	0	0	0	0	0	0	0	0	0	0	0	d__Bacteria	p__Proteobacteria	c__Alphaproteobacteria	o__Acetobacterales	f__Acetobacteraceae	g__uncultured	NA
126ea3f6c675b5fcf2c1ba84a3b44aaf	8	0.2	2	0	0	0	0	0	6	0	0	0	0	0	0	0	0	0	0	0	0	0	0	0	0	0	0	0	0	0	0	0	0	0	0	0	0	0	0	0	0	0	d__Bacteria	p__Verrucomicrobiota	c__Verrucomicrobiae	o__Pedosphaerales	f__Pedosphaeraceae	g__Ellin517	NA
ae0343af7d553f4a75426def7ae30819	2	0.05	2	0	0	0	0	0	0	0	0	0	0	0	0	0	0	0	0	0	0	0	0	0	0	0	0	0	0	0	0	0	0	0	0	0	0	0	0	0	0	0	d__Bacteria	p__Planctomycetota	c__Planctomycetes	o__Isosphaerales	f__Isosphaeraceae	g__uncultured	NA
082bdd0c8860f9c08ef9c93a44e38208	2	0.05	2	0	0	0	0	0	0	0	0	0	0	0	0	0	0	0	0	0	0	0	0	0	0	0	0	0	0	0	0	0	0	0	0	0	0	0	0	0	0	0	d__Bacteria	p__Spirochaetota	c__Leptospirae	o__Leptospirales	f__Leptospiraceae	g__RBG-16-49-21	NA
0fd25ca8191dca1d92215c2e834319aa	20354	508.85	0	0	0	0	0	0	44	74	0	2085	4985	2362	1340	664	174	74	0	0	696	0	0	0	0	0	0	0	0	0	0	3342	4337	177	0	0	0	0	0	0	0	0	d__Bacteria	p__Actinobacteriota	c__Actinobacteria	o__Micrococcales	f__Micrococcaceae	g__Arthrobacter	s__Arthrobacter_sp._PAMC_25486
0f5f7693288de84f4ade2e6abaa2440f	18912	472.8	0	0	0	0	0	0	0	0	0	56	89	72	10	2	1936	669	371	285	359	610	193	314	351	564	141	207	445	655	549	12	292	950	2020	963	1550	231	939	2105	162	1810	d__Archaea	p__Crenarchaeota	c__Nitrososphaeria	o__Nitrososphaerales	f__Nitrososphaeraceae	g__Nitrososphaeraceae	s__uncultured_archaeon
06cf91cc53363bd9538f4e979bce412d	6831	170.775	0	0	0	0	0	0	0	0	0	6	12	11	0	0	40	7	0	11	14	338	73	119	91	174	261	843	997	836	802	0	15	0	11	18	725	85	441	352	515	34	d__Archaea	p__Crenarchaeota	c__Nitrososphaeria	o__Nitrososphaerales	f__Nitrososphaeraceae	g__Nitrososphaeraceae	NA
30d02b56a92923da0edd8d3210a983e5	6772	169.3	0	0	0	0	0	0	0	0	0	313	504	322	41	0	241	226	255	236	261	144	119	139	226	396	35	169	246	170	266	36	402	407	199	255	416	54	147	277	38	232	d__Bacteria	p__Chloroflexi	c__P2-11E	o__P2-11E	f__P2-11E	g__P2-11E	s__uncultured_bacterium
109f4635e7355fc97fc225888ccd3dda	6387	159.675	0	0	0	0	0	0	20	0	0	76	147	243	78	36	11	181	5108	78	133	0	0	0	0	28	0	0	0	0	56	46	76	23	47	0	0	0	0	0	0	0	d__Bacteria	p__Actinobacteriota	c__Actinobacteria	o__Micrococcales	f__Micrococcaceae	g__Paeniglutamicibacter	NA
3c42cb107bd49d655a05b87a38ab33b6	6282	157.05	0	0	0	39	0	14	17	0	8	636	1150	733	188	0	156	229	204	125	147	64	83	145	160	157	0	0	76	43	71	470	329	509	142	147	111	28	38	0	0	63	d__Bacteria	p__Proteobacteria	c__Alphaproteobacteria	o__Sphingomonadales	f__Sphingomonadaceae	g__Sphingomonas	NA
c694b2b2ed604d0a557ef4d129a891e4	6214	155.35	0	0	0	0	0	0	0	0	0	126	323	239	68	0	143	213	246	303	301	171	373	389	718	788	0	126	356	133	572	38	101	147	62	44	103	13	77	0	0	41	d__Bacteria	p__Actinobacteriota	c__Thermoleophilia	o__Gaiellales	f__Gaiellaceae	g__Gaiella	s__uncultured_bacterium
5a9ca01e6ead962f83f56b3a2dd5c28f	5762	144.05	0	0	0	0	0	0	0	0	0	26	27	0	11	0	631	221	49	32	85	184	67	77	31	48	389	163	170	347	116	0	202	652	100	597	680	0	102	92	257	406	d__Bacteria	p__Actinobacteriota	c__Actinobacteria	o__Streptomycetales	f__Streptomycetaceae	g__Streptomyces	NA
ee1956791b886ee43f92c113e82df9a1	5577	139.425	0	0	0	0	0	0	0	0	0	179	208	130	28	0	309	272	277	240	289	154	165	173	243	420	149	135	255	169	288	13	116	220	157	106	192	0	132	233	179	146	d__Bacteria	p__Chloroflexi	c__Gitt-GS-136	o__Gitt-GS-136	f__Gitt-GS-136	g__Gitt-GS-136	s__uncultured_bacterium
c1d986e8fbb5cf3dbcac755d09f05c6c	5310	132.75	0	0	0	0	50	13	0	35	0	688	1387	469	115	0	39	21	42	25	58	0	0	0	26	108	0	0	0	0	0	1358	321	368	43	60	0	0	41	0	0	43	d__Bacteria	p__Proteobacteria	c__Gammaproteobacteria	o__Burkholderiales	f__Comamonadaceae	g__Polaromonas	s__uncultured_bacterium
8fc3a38ee560b0fc289a4bbd5955ff32	5220	130.5	0	0	0	13	0	7	28	0	0	146	221	202	57	0	183	181	205	145	138	208	114	191	200	235	87	305	296	174	234	38	225	237	171	171	324	25	105	138	145	71	d__Bacteria	p__Proteobacteria	c__Alphaproteobacteria	o__Rhizobiales	f__Rhizobiales_Incertae_Sedis	g__uncultured	s__uncultured_bacterium
df1d2224eeb2e4f406648b05a2ef2dbe	5216	130.4	0	0	0	19	12	15	0	0	7	732	907	513	189	0	0	40	75	76	75	0	43	44	54	49	0	0	0	0	0	110	1816	377	30	17	0	0	0	0	0	16	d__Bacteria	p__Proteobacteria	c__Gammaproteobacteria	o__Burkholderiales	NA	NA	NA
5211a447f2ba150eb314b74eae226fb3	5169	129.225	0	0	0	17	14	18	0	9	0	348	411	320	84	9	90	121	215	233	137	23	237	105	243	314	0	10	8	12	39	572	1036	234	42	69	101	0	18	0	0	80	d__Bacteria	p__Proteobacteria	c__Gammaproteobacteria	o__Burkholderiales	f__Hydrogenophilaceae	g__Thiobacillus	s__uncultured_bacterium
c4d9fb2b869c0d2f4401a9d19333fbf0	5129	128.225	0	0	0	0	0	0	0	0	0	99	134	68	0	0	228	119	129	178	177	200	280	381	610	657	39	162	166	122	174	0	59	238	183	92	157	0	114	163	65	135	d__Bacteria	p__Gemmatimonadota	c__Gemmatimonadetes	o__Gemmatimonadales	f__Gemmatimonadaceae	g__uncultured	s__uncultured_bacterium
d7259f1a7d34b046ca771afdd3971e0f	5114	127.85	0	0	0	0	0	0	0	0	0	0	70	45	0	0	67	374	352	387	428	126	258	450	650	741	0	92	179	94	271	0	0	236	0	62	101	0	90	0	0	41	d__Bacteria	p__Chloroflexi	c__P2-11E	o__P2-11E	f__P2-11E	g__P2-11E	s__uncultured_bacterium
72c73c9fb188f3e44e2ea49f4499c353	4492	112.3	0	0	0	0	0	0	0	0	0	80	86	51	12	4	268	187	196	185	147	164	249	204	349	494	10	76	215	91	231	13	97	151	75	113	307	34	155	72	12	164	d__Bacteria	p__Proteobacteria	c__Gammaproteobacteria	o__Burkholderiales	f__Sulfuricellaceae	NA	NA
09bf4a67f0a1adaaa9c4f10c07f5c098	4415	110.375	0	0	0	0	0	193	33	21	0	65	93	66	45	0	276	157	114	86	100	211	101	110	138	196	139	66	110	184	146	0	94	278	162	220	287	99	214	88	109	214	d__Bacteria	p__Proteobacteria	c__Gammaproteobacteria	o__Burkholderiales	f__Nitrosomonadaceae	g__Ellin6067	s__uncultured_bacterium
6d5089a043e1af8a03c3c31e25c3fa61	4326	108.15	0	0	0	0	0	0	0	0	0	77	75	45	10	0	186	142	170	153	141	95	123	143	252	241	65	219	573	197	333	0	39	162	159	151	180	37	79	120	55	104	d__Bacteria	p__Acidobacteriota	c__Holophagae	o__Subgroup_7	f__Subgroup_7	g__Subgroup_7	s__uncultured_bacterium
a6d8ab3b8a3dbbc987169774a16f07cc	4176	104.4	0	0	0	0	0	0	0	0	0	0	0	0	0	0	0	51	97	74	139	275	222	305	324	452	166	251	262	256	260	0	0	116	0	0	448	97	0	251	130	0	d__Bacteria	p__Chloroflexi	c__KD4-96	o__KD4-96	f__KD4-96	g__KD4-96	s__uncultured_bacterium
c973a0e5319a7d71dbd0fa28904ea00f	3831	95.775	0	0	0	0	0	0	0	0	0	35	50	40	10	0	71	128	182	88	158	303	314	328	351	364	48	127	204	107	283	0	30	42	24	42	305	16	30	66	41	44	d__Bacteria	p__Chloroflexi	c__Gitt-GS-136	o__Gitt-GS-136	f__Gitt-GS-136	g__Gitt-GS-136	s__uncultured_bacterium
967cb6c06835bc82811ddc57fcb84b60	3817	95.425	0	0	0	0	0	0	0	0	0	104	145	74	0	0	200	136	140	139	174	140	100	144	185	305	35	79	135	149	86	0	99	142	158	230	380	27	54	88	30	139	d__Bacteria	p__Proteobacteria	c__Gammaproteobacteria	o__Burkholderiales	f__Nitrosomonadaceae	g__IS-44	s__uncultured_bacterium
648e8d0fccbcbea6d9a79d7ca11b2f6a	3723	93.075	0	0	0	24	0	60	41	0	51	73	130	24	0	0	352	120	39	49	89	162	33	65	48	77	133	0	56	85	96	0	188	106	301	152	211	91	161	224	199	283	d__Bacteria	p__Actinobacteriota	c__Acidimicrobiia	o__IMCC26256	f__IMCC26256	g__IMCC26256	s__uncultured_bacterium
187d45a4e8aea6b2b81e4a1c2c7daa10	3674	91.85	0	0	0	0	0	0	0	0	0	50	85	34	10	0	152	116	157	142	127	73	109	137	199	217	154	78	158	171	245	7	33	192	236	163	147	15	83	143	162	79	d__Bacteria	p__Proteobacteria	c__Gammaproteobacteria	o__Burkholderiales	f__Sutterellaceae	g__uncultured	s__uncultured_bacterium
b8c30fa04a281cb4d380978f4e8df531	3636	90.9	0	0	0	0	0	0	0	0	0	93	163	71	0	0	81	66	92	86	97	103	56	93	115	175	157	220	243	123	195	41	189	364	141	133	107	69	111	121	90	41	d__Bacteria	p__Actinobacteriota	c__Thermoleophilia	o__Gaiellales	f__Gaiellaceae	g__Gaiella	NA
667989b3060ee41d76045b7660813e8b	3549	88.725	0	0	0	0	0	0	0	0	0	367	363	202	51	0	193	103	116	93	115	74	43	45	51	101	0	14	47	63	0	151	349	166	237	161	166	27	67	99	0	85	d__Bacteria	p__Proteobacteria	c__Alphaproteobacteria	o__Acetobacterales	f__Acetobacteraceae	g__Belnapia	NA
709da530d4d22c0dc3f2d81846f45ed3	3333	83.325	0	0	0	0	0	0	0	0	0	29	0	0	32	0	293	86	117	72	101	99	69	101	151	165	125	56	104	93	118	0	91	132	142	126	159	44	88	259	266	215	d__Bacteria	p__Acidobacteriota	c__Vicinamibacteria	o__Vicinamibacterales	f__uncultured	g__uncultured	NA
49b031196eba0674ec0dd088fefc2c62	3322	83.05	0	0	0	0	0	0	0	0	0	0	0	0	0	0	154	104	118	96	107	156	73	116	121	177	228	179	160	118	124	0	16	197	111	150	136	55	84	295	164	83	d__Bacteria	p__Chloroflexi	c__KD4-96	o__KD4-96	f__KD4-96	g__KD4-96	s__uncultured_bacterium
a6772a164790bcd0a40146aa2e4950ed	3281	82.025	0	0	0	0	0	16	50	0	0	139	162	63	34	0	178	97	103	100	87	109	22	26	51	64	74	76	77	97	115	21	104	217	339	133	180	39	113	208	80	107	d__Bacteria	p__Acidobacteriota	c__Blastocatellia	o__Blastocatellales	f__Blastocatellaceae	g__uncultured	NA
1cc268177bdf0c4bd9ad7168a8eeb969	3207	80.175	0	0	0	0	0	0	0	0	0	212	208	85	0	0	168	109	87	112	90	102	0	0	0	0	0	0	0	0	0	444	267	189	234	206	210	0	164	190	0	130	d__Bacteria	p__Actinobacteriota	c__Actinobacteria	o__Frankiales	f__uncultured	g__uncultured	s__uncultured_bacterium
aae6558329d7c0b6f155e2bbb8c06f5e	3183	79.575	0	0	0	0	0	0	0	0	0	13	19	11	5	0	86	101	122	132	136	117	167	189	257	341	61	153	138	93	143	0	20	208	46	75	107	25	119	181	42	76	d__Bacteria	p__Actinobacteriota	c__Thermoleophilia	o__Gaiellales	f__uncultured	g__uncultured	s__uncultured_bacterium
b4dff88bea3b609481803b0e5001a77f	3138	78.45	0	0	0	46	0	56	10	45	90	83	160	116	14	0	201	120	104	62	75	132	116	83	98	209	30	106	102	60	38	22	156	142	57	225	280	26	23	8	0	43	d__Bacteria	p__Proteobacteria	c__Gammaproteobacteria	o__Burkholderiales	f__Nitrosomonadaceae	g__IS-44	s__uncultured_bacterium
a47ae2bc93cdc5912842a967561c41ca	3132	78.3	0	0	0	0	0	0	0	0	0	125	144	99	22	0	119	117	106	125	100	71	51	65	76	150	135	68	114	123	141	19	114	214	166	104	99	26	88	119	156	76	d__Bacteria	p__Actinobacteriota	c__MB-A2-108	o__MB-A2-108	f__MB-A2-108	g__MB-A2-108	s__uncultured_bacterium
c90c44106eb79bb1506a68e6637cc42a	3082	77.05	0	0	0	0	0	0	0	0	0	65	77	21	0	0	154	167	147	148	210	62	58	92	160	225	33	111	188	62	196	12	45	242	145	44	57	23	102	122	43	71	d__Bacteria	p__Acidobacteriota	c__Blastocatellia	o__Pyrinomonadales	f__Pyrinomonadaceae	g__RB41	s__uncultured_bacterium
b94769eb72718a0c512ade94384e3902	3078	76.95	0	0	0	0	45	44	49	103	19	160	129	62	14	0	139	110	81	59	68	55	30	41	46	50	43	48	37	57	70	38	246	281	226	163	193	36	126	109	65	36	d__Bacteria	p__Proteobacteria	c__Gammaproteobacteria	o__Xanthomonadales	f__Xanthomonadaceae	g__Arenimonas	NA
ce79f862c4acfcd7651668e50bc14e2a	3056	76.4	0	0	0	0	0	0	0	0	0	108	227	114	42	0	151	101	74	59	113	147	29	66	47	58	92	0	0	28	46	21	304	244	240	164	260	31	45	82	49	114	d__Bacteria	p__Chloroflexi	c__KD4-96	o__KD4-96	f__KD4-96	g__KD4-96	s__uncultured_bacterium
c2b4a793dd280ccdb910f97a0c08cf86	3036	75.9	0	0	0	9	0	0	0	0	2	247	337	195	90	26	37	56	100	135	76	0	78	59	166	466	0	0	59	0	27	35	511	136	0	44	100	7	18	0	0	20	d__Bacteria	p__Proteobacteria	c__Gammaproteobacteria	o__Acidiferrobacterales	f__Acidiferrobacteraceae	g__Sulfurifustis	NA
af65ab7f7b4e1ecc4a2e75205ed628d4	3032	75.8	0	0	0	0	0	0	0	0	0	0	11	13	0	0	107	105	127	83	82	231	126	150	127	169	119	233	252	118	193	0	0	55	49	105	341	33	17	77	63	46	d__Bacteria	p__Proteobacteria	c__Gammaproteobacteria	o__Burkholderiales	f__Nitrosomonadaceae	g__MND1	s__uncultured_bacterium
cc0867c88255de5f9f6f90bc2e4bca05	3021	75.525	0	0	0	0	0	0	0	0	0	102	213	147	61	0	81	94	131	149	162	0	82	85	178	208	0	105	208	80	437	74	190	117	59	0	0	0	0	0	0	58	d__Bacteria	p__Actinobacteriota	c__Thermoleophilia	o__Gaiellales	f__Gaiellaceae	g__Gaiella	NA
42935adcf8c329f53b74ec4819cf97a5	3014	75.35	0	0	0	0	0	0	30	0	0	15	18	21	0	0	23	23	0	0	0	0	0	0	0	0	0	0	0	0	0	2554	144	56	0	10	0	0	36	12	0	72	d__Bacteria	p__Proteobacteria	c__Gammaproteobacteria	o__Xanthomonadales	f__Xanthomonadaceae	g__Thermomonas	NA
30c2c414901c69697e4ad71d300f0e9a	2985	74.625	0	0	0	0	0	0	0	0	0	73	82	48	27	0	182	79	70	78	98	173	46	37	42	107	112	88	107	91	88	0	124	146	228	112	244	58	45	161	111	128	d__Bacteria	p__Actinobacteriota	c__Thermoleophilia	o__Gaiellales	f__Gaiellaceae	g__Gaiella	s__uncultured_bacterium
b49749f899651fb9097481eb124f7b42	2906	72.65	0	0	0	0	0	0	0	0	0	0	78	38	0	0	0	96	104	204	151	0	168	201	344	289	0	280	344	127	294	0	0	150	38	0	0	0	0	0	0	0	d__Bacteria	p__Nitrospirota	c__Nitrospiria	o__Nitrospirales	f__Nitrospiraceae	g__Nitrospira	s__uncultured_bacterium
0057e36d3da2154860fc7ce1bf88cfcb	2902	72.55	0	0	0	0	0	0	0	0	0	0	65	86	0	0	108	186	200	137	207	74	205	186	195	211	0	50	178	85	134	0	87	112	0	74	159	0	66	0	40	57	d__Bacteria	p__Proteobacteria	c__Alphaproteobacteria	o__Sphingomonadales	f__Sphingomonadaceae	g__Sphingomonas	s__uncultured_bacterium
e77e7ca09de4e691738c41f6d22c6fa7	2789	69.725	0	0	0	0	0	0	0	0	0	121	161	136	0	0	95	182	240	206	171	55	104	119	151	201	0	0	42	0	75	0	128	143	78	105	92	0	117	0	0	67	d__Bacteria	p__Chloroflexi	c__KD4-96	o__KD4-96	f__KD4-96	g__KD4-96	s__uncultured_bacterium
6931f1e955e602444105860757e471af	2787	69.675	0	0	0	0	0	0	0	0	0	8	13	7	0	0	0	14	0	0	17	115	51	81	116	114	78	651	510	281	515	0	11	0	0	0	95	0	0	110	0	0	d__Bacteria	p__Chloroflexi	c__P2-11E	o__P2-11E	f__P2-11E	g__P2-11E	s__uncultured_bacterium
f3bf163d1cfe7a4d706c0d4a61e018be	2636	65.9	0	0	0	0	0	0	0	0	0	23	0	0	0	0	32	44	63	53	50	110	58	85	117	160	138	271	187	101	104	0	19	248	60	25	60	0	98	419	73	38	d__Bacteria	p__Chloroflexi	c__KD4-96	o__KD4-96	f__KD4-96	g__KD4-96	NA
3a190bdbe410cd700d7f19d4dfb32e4e	2614	65.35	0	0	0	0	0	0	0	0	0	11	0	0	0	0	0	0	0	0	0	0	16	5	14	38	792	0	0	8	7	0	0	60	1156	213	0	0	0	0	294	0	d__Bacteria	p__Firmicutes	c__Bacilli	o__Bacillales	f__Planococcaceae	g__Psychrobacillus	NA
190321d43c2176dbbd983d860a3c3616	2561	64.025	0	0	0	37	11	5	2	9	70	162	239	192	23	0	116	167	158	136	120	26	38	60	60	94	0	95	140	62	67	0	155	68	21	50	48	6	18	18	24	64	d__Bacteria	p__Planctomycetota	c__Planctomycetes	o__Pirellulales	f__Pirellulaceae	g__Pirellula	s__metagenome
22809e72e47ee9aff3be2342b72be20c	2559	63.975	0	0	0	0	0	0	0	0	0	0	38	21	0	0	213	170	165	141	163	169	187	207	214	167	0	55	42	20	74	0	31	10	27	97	249	0	3	0	4	92	d__Bacteria	p__Actinobacteriota	c__Acidimicrobiia	o__Actinomarinales	f__uncultured	g__uncultured	NA
6e05d903034ee18ab3691c07e330b638	2528	63.2	0	0	0	0	0	0	0	0	0	0	0	0	0	0	441	98	0	43	38	96	0	0	0	36	0	0	0	37	34	0	0	54	687	141	84	0	60	442	45	192	d__Archaea	p__Crenarchaeota	c__Nitrososphaeria	o__Nitrososphaerales	f__Nitrososphaeraceae	g__Nitrososphaeraceae	s__uncultured_archaeon
e8ae368a6fc5a69732478d5e1ae5a8fa	2516	62.9	0	0	0	56	0	0	37	186	0	88	126	0	0	0	98	126	106	104	113	136	0	0	83	141	94	0	50	0	76	0	117	115	130	0	250	49	35	159	0	41	d__Bacteria	p__Chloroflexi	c__KD4-96	o__KD4-96	f__KD4-96	g__KD4-96	s__uncultured_bacterium
722fbb21ac672d1a087858b2b0b54a21	2507	62.675	0	0	0	0	0	0	0	0	0	148	256	246	37	0	100	118	101	87	73	76	35	88	128	114	0	52	57	0	33	27	120	196	45	77	163	30	49	0	0	51	d__Bacteria	p__Nitrospirota	c__Nitrospiria	o__Nitrospirales	f__Nitrospiraceae	g__Nitrospira	s__uncultured_bacterium
8f11af15abdf5815cc0c0b504250191a	2477	61.925	0	0	0	0	9	0	0	0	0	74	77	48	0	0	131	100	134	86	100	125	94	134	151	236	0	10	0	0	0	0	122	162	182	131	143	40	37	55	0	96	d__Bacteria	p__Proteobacteria	c__Gammaproteobacteria	o__Burkholderiales	f__Nitrosomonadaceae	g__Nitrosospira	NA
e8c87909824236c5dff3e81ca8d5b4e0	2392	59.8	0	0	0	0	0	0	0	0	0	0	93	0	0	0	145	150	123	102	93	120	46	86	90	94	0	93	156	131	169	0	48	116	53	116	145	0	58	99	0	66	d__Bacteria	p__Acidobacteriota	c__Vicinamibacteria	o__Subgroup_17	f__Subgroup_17	g__Subgroup_17	s__uncultured_bacterium
4b490d686694a1808e6caeebad412cd3	2391	59.775	0	0	0	0	0	0	0	0	0	0	0	0	0	0	404	89	69	54	46	107	0	0	0	38	0	0	0	0	0	0	0	183	402	267	165	61	141	179	0	186	d__Archaea	p__Crenarchaeota	c__Nitrososphaeria	o__Nitrososphaerales	f__Nitrososphaeraceae	g__Nitrososphaeraceae	NA
e15cb616bbfc94e116f873ba1b50aabc	2365	59.125	0	0	0	0	20	27	54	101	0	118	90	0	0	0	0	0	0	0	0	0	0	0	0	97	62	25	30	37	41	1448	64	49	0	0	0	26	0	0	76	0	d__Bacteria	p__Proteobacteria	c__Gammaproteobacteria	o__Burkholderiales	f__Comamonadaceae	g__Polaromonas	s__uncultured_bacterium
e2c2378854d7ebe603930132eac4804d	2350	58.75	0	0	0	0	0	0	0	0	0	450	953	212	15	0	0	0	0	0	17	0	0	0	0	18	0	0	0	0	0	214	281	190	0	0	0	0	0	0	0	0	d__Bacteria	p__Proteobacteria	c__Gammaproteobacteria	o__Burkholderiales	f__Comamonadaceae	g__Rhodoferax	s__uncultured_bacterium
e795fed13ead27da7c3bedd15b4a59c1	2319	57.975	0	0	0	0	0	0	0	0	0	46	18	13	11	0	0	17	13	12	13	315	65	227	74	202	17	0	383	247	397	26	57	26	0	11	73	0	25	13	18	0	d__Bacteria	p__Actinobacteriota	c__Actinobacteria	o__Corynebacteriales	f__Nocardiaceae	g__Rhodococcus	s__Rhodococcus_qingshengii
837f965e6ee3060ea475d06d2a9bdc2c	2313	57.825	0	0	0	0	0	0	0	0	0	0	0	0	0	0	0	0	0	0	0	0	0	0	0	0	90	0	33	104	141	0	0	1650	0	0	0	0	108	187	0	0	d__Bacteria	p__Actinobacteriota	c__Actinobacteria	o__Micrococcales	f__Microbacteriaceae	NA	NA
eabe5af7e6d35189d637acf2c9a6f27c	2304	57.6	0	0	0	0	0	0	0	0	0	181	321	167	21	0	21	94	82	62	68	0	35	62	80	104	0	144	119	73	75	94	183	108	0	40	67	0	0	55	48	0	d__Bacteria	p__Bacteroidota	c__Bacteroidia	o__Chitinophagales	f__Chitinophagaceae	g__Terrimonas	s__uncultured_bacterium
b524bdb0093f4363f6dcc957c3bc0cab	2254	56.35	0	0	0	0	0	0	0	0	0	0	0	0	0	0	0	13	16	0	0	232	241	338	86	210	0	221	206	145	302	0	0	0	15	28	45	52	104	0	0	0	d__Bacteria	p__Proteobacteria	c__Gammaproteobacteria	o__Xanthomonadales	f__Xanthomonadaceae	g__Stenotrophomonas	NA
5c84240842aabb9ec22d275633827fad	2210	55.25	0	0	0	11	0	6	5	0	0	153	120	66	19	0	150	130	37	60	70	117	0	35	15	61	17	29	44	52	46	7	352	88	76	43	159	0	87	61	40	54	d__Bacteria	p__Bacteroidota	c__Bacteroidia	o__Chitinophagales	f__Saprospiraceae	g__uncultured	s__uncultured_bacterium
53736ec7770ee85e13ee88e6136312cb	2157	53.925	0	0	0	0	0	0	0	0	0	0	28	15	0	0	212	79	76	68	107	49	39	37	64	138	55	84	117	54	76	0	25	164	51	127	39	22	46	132	82	171	d__Bacteria	p__Actinobacteriota	c__Thermoleophilia	o__Gaiellales	f__uncultured	g__uncultured	s__uncultured_bacterium
f172923051ef96f91b5ec060ecea69db	2148	53.7	0	0	0	0	0	0	0	0	0	0	0	0	0	0	292	577	212	51	54	174	29	54	84	46	52	17	33	48	28	0	0	0	0	27	94	34	104	0	42	96	d__Bacteria	p__Actinobacteriota	c__Actinobacteria	o__Streptomycetales	f__Streptomycetaceae	g__Streptomyces	s__Streptomyces_sp._P3
a197d108b3faead8a4eeddae9b1192b7	2125	53.125	0	0	0	0	0	0	0	0	0	0	0	11	0	0	104	53	32	21	37	75	45	35	50	75	152	194	200	119	113	0	10	46	49	79	108	40	61	207	117	92	d__Bacteria	p__Acidobacteriota	c__Blastocatellia	o__Pyrinomonadales	f__Pyrinomonadaceae	g__RB41	s__uncultured_bacterium
c9aabb2e509308524f3a795ec1e7e483	2123	53.075	0	0	0	0	0	0	0	0	0	0	0	0	0	0	19	3	0	0	0	46	0	8	3	5	110	524	303	137	208	0	0	0	2	11	60	37	30	516	81	20	d__Bacteria	p__Actinobacteriota	c__MB-A2-108	o__MB-A2-108	f__MB-A2-108	g__MB-A2-108	s__uncultured_bacterium
5b8d09cf2dd87cfee985fadf151765e3	2119	52.975	0	0	0	0	0	0	0	0	18	13	29	20	0	0	140	65	55	62	79	101	0	62	45	73	0	169	206	98	82	0	64	61	231	94	176	0	103	0	0	73	d__Bacteria	p__Gemmatimonadota	c__Gemmatimonadetes	o__Gemmatimonadales	f__Gemmatimonadaceae	g__uncultured	NA
3b44d1945a2407d9ab7532d922449c28	2051	51.275	0	0	0	0	0	0	0	0	0	0	0	45	0	0	133	99	68	0	0	187	166	149	160	126	0	31	132	60	99	329	0	0	0	101	111	34	0	0	0	21	d__Bacteria	p__Proteobacteria	c__Gammaproteobacteria	o__Burkholderiales	f__Comamonadaceae	g__Polaromonas	NA
e6e50094a36a75437d87728f4e9f0d46	2045	51.125	0	0	0	0	0	0	0	0	0	35	37	30	13	0	39	44	36	34	37	95	58	45	61	84	98	183	144	103	112	0	75	32	0	117	198	58	55	100	104	18	d__Bacteria	p__Proteobacteria	c__Gammaproteobacteria	o__Burkholderiales	f__Nitrosomonadaceae	g__Ellin6067	s__uncultured_bacterium
a8a3daf9c7cbddc3091bdb49fdc0da58	2026	50.65	0	0	0	0	0	0	0	0	0	153	160	102	58	0	63	110	143	118	106	27	93	127	97	170	0	45	37	0	0	42	72	91	107	56	49	0	0	0	0	0	d__Bacteria	p__Proteobacteria	c__Gammaproteobacteria	o__Burkholderiales	f__Comamonadaceae	NA	NA
b25688c97dcfd56f8e69191878439b6f	1979	49.475	0	0	0	0	0	0	0	0	0	7	11	11	3	0	97	66	59	51	83	66	29	35	62	93	37	128	149	70	116	0	26	163	76	129	113	29	56	97	51	66	d__Bacteria	p__Actinobacteriota	c__Acidimicrobiia	o__Actinomarinales	f__uncultured	g__uncultured	s__uncultured_bacterium
3ffb196e2ae3f55468ef9017ba6184fb	1956	48.9	0	0	0	0	0	0	0	0	0	219	447	185	0	0	0	72	54	61	28	0	0	52	101	51	0	0	0	0	0	196	263	227	0	0	0	0	0	0	0	0	d__Bacteria	p__Bacteroidota	c__Bacteroidia	o__Flavobacteriales	f__Flavobacteriaceae	g__Flavobacterium	s__Flavobacterium_crassostreae
eff8bcedc15c88bca6fabe3d86a7a5ea	1945	48.625	0	0	0	0	0	0	0	0	0	58	86	38	0	0	125	129	119	76	89	50	60	57	70	94	0	77	64	34	22	0	112	177	49	48	114	15	101	18	0	63	d__Bacteria	p__Chloroflexi	c__Anaerolineae	o__Anaerolineales	f__Anaerolineaceae	g__uncultured	s__uncultured_bacterium
6f04c1d3670ff8b6dc3d85e1ca2141ba	1939	48.475	0	0	0	0	0	0	0	0	0	62	102	0	13	0	105	125	124	153	104	0	72	0	148	165	0	52	48	0	0	0	50	157	139	65	68	23	77	0	0	87	d__Bacteria	p__Gemmatimonadota	c__Gemmatimonadetes	o__Gemmatimonadales	f__Gemmatimonadaceae	g__uncultured	s__uncultured_bacterium
d72d4f665356214d7448e0a678b41b7d	1932	48.3	0	0	0	0	0	0	0	0	0	314	375	131	0	0	39	131	131	132	131	0	0	19	34	39	0	0	0	0	0	47	311	79	0	19	0	0	0	0	0	0	d__Bacteria	p__Bacteroidota	c__Bacteroidia	o__Flavobacteriales	f__Flavobacteriaceae	g__Flavobacterium	s__uncultured_bacterium
9619a962ec8d0ba4c52e5cbdbeeb75ac	1925	48.125	0	0	0	0	0	0	0	0	0	45	125	128	26	0	83	87	114	109	149	0	81	117	161	137	0	0	80	33	221	0	36	0	35	90	38	0	0	0	0	30	d__Bacteria	p__Chloroflexi	c__JG30-KF-CM66	o__JG30-KF-CM66	f__JG30-KF-CM66	g__JG30-KF-CM66	s__uncultured_bacterium
fe740c9ab45f3541677356dc494de228	1921	48.025	0	0	0	0	0	0	0	0	0	0	0	0	0	0	0	0	0	0	0	546	27	32	39	70	19	0	113	396	394	65	0	0	0	0	20	55	0	145	0	0	d__Bacteria	p__Actinobacteriota	c__Actinobacteria	o__Micrococcales	f__Micrococcaceae	g__Pseudarthrobacter	NA
2341869efc670d92a85b7a406f14d6fc	1919	47.975	0	0	0	0	0	0	0	0	0	0	0	0	0	0	56	107	51	68	89	126	93	124	116	222	0	47	33	52	56	0	0	113	95	55	159	24	76	79	54	24	d__Bacteria	p__Actinobacteriota	c__Acidimicrobiia	o__Microtrichales	f__Iamiaceae	g__Iamia	NA
15326a5ef2a1286d617736dcae60bb8a	1895	47.375	0	0	0	0	0	0	0	0	0	0	25	0	0	0	57	91	117	115	104	45	76	67	124	130	98	75	85	74	80	0	0	146	52	62	79	0	54	61	46	32	d__Bacteria	p__Acidobacteriota	c__Vicinamibacteria	o__Subgroup_17	f__Subgroup_17	g__Subgroup_17	s__uncultured_bacterium
c3c3a88198e0b2d03af3b09ae8cfbd5e	1893	47.325	0	0	0	26	0	0	0	0	0	134	207	105	44	0	0	143	139	155	119	0	64	62	108	131	0	0	0	0	70	35	109	168	0	0	0	0	0	74	0	0	d__Bacteria	p__Proteobacteria	c__Gammaproteobacteria	o__Burkholderiales	f__Nitrosomonadaceae	g__Ellin6067	NA
fe950fbc3a8987581375273fc2793906	1878	46.95	0	0	0	0	0	0	0	0	0	335	564	115	28	0	0	0	0	0	50	0	0	0	0	0	0	0	0	0	0	504	181	101	0	0	0	0	0	0	0	0	d__Bacteria	p__Proteobacteria	c__Gammaproteobacteria	o__Burkholderiales	f__Comamonadaceae	g__Rhodoferax	NA
4d14d341c8e66b55ef7ab44b216a8a3d	1866	46.65	0	0	0	20	4	11	0	0	0	183	263	254	118	14	36	61	59	91	78	0	20	22	47	91	0	0	0	0	0	16	301	109	11	31	14	0	0	0	0	12	d__Bacteria	p__Proteobacteria	c__Gammaproteobacteria	o__Burkholderiales	f__Oxalobacteraceae	NA	NA
10fe8a3ad002a3c8cfb1dc38dce3fc90	1859	46.475	0	0	0	0	0	0	0	0	0	55	126	111	46	0	75	65	73	60	68	39	0	62	0	34	0	74	58	40	79	0	42	112	105	149	157	46	0	133	50	0	d__Bacteria	p__Proteobacteria	c__Alphaproteobacteria	o__Sphingomonadales	f__Sphingomonadaceae	g__Sphingomonas	s__uncultured_bacterium
06afdadc1aa36db03bd4554cc17e79f9	1846	46.15	0	0	0	0	0	0	0	0	0	0	0	9	0	0	0	160	207	125	112	27	114	143	182	146	0	63	200	96	246	0	0	0	0	0	16	0	0	0	0	0	d__Bacteria	p__Proteobacteria	c__Gammaproteobacteria	o__Burkholderiales	f__SC-I-84	g__SC-I-84	s__uncultured_bacterium
3e55bd6335c9e302cdae8872751aafd6	1831	45.775	0	0	0	95	54	180	0	76	235	0	0	69	0	0	90	0	0	0	0	82	0	0	0	0	0	0	0	0	131	67	0	104	116	0	58	87	88	88	139	72	d__Bacteria	p__Proteobacteria	c__Gammaproteobacteria	o__Burkholderiales	f__Comamonadaceae	NA	NA
083b38601bdfa3a72710d7f70afef2c1	1798	44.95	0	0	0	0	0	0	0	0	0	0	21	33	0	0	113	118	109	67	68	160	97	73	61	125	0	82	219	50	100	0	0	0	0	67	190	0	0	0	0	45	d__Bacteria	p__Proteobacteria	c__Gammaproteobacteria	o__Burkholderiales	f__Nitrosomonadaceae	g__Ellin6067	s__uncultured_bacterium
4d23bb0de9631c410992bb3100a92f89	1771	44.275	0	0	0	0	0	0	0	0	0	49	96	58	6	0	91	69	48	37	40	60	0	54	52	0	53	87	121	97	54	0	100	62	119	75	144	0	59	0	55	85	d__Bacteria	p__Chloroflexi	c__Chloroflexia	o__Chloroflexales	f__Roseiflexaceae	g__uncultured	s__uncultured_bacterium
78761f1c56fdcd0bbe401633e6980c97	1755	43.875	0	0	0	0	0	0	0	0	0	0	0	0	0	0	9	41	24	33	22	121	177	156	203	327	0	14	104	32	180	0	0	16	9	69	192	0	0	0	0	26	d__Bacteria	p__Proteobacteria	c__Gammaproteobacteria	o__Acidiferrobacterales	f__Acidiferrobacteraceae	g__Sulfurifustis	NA
06b68ea75941b93edd1c32aefe7d298e	1746	43.65	0	0	0	0	0	0	0	0	0	0	0	9	0	0	0	10	0	8	0	18	105	120	119	95	0	106	326	172	639	0	0	0	0	0	16	0	0	3	0	0	d__Bacteria	p__Chloroflexi	c__Gitt-GS-136	o__Gitt-GS-136	f__Gitt-GS-136	g__Gitt-GS-136	s__uncultured_bacterium
6ed8afbfd278fa6d12091c1bac4c6b81	1736	43.4	0	0	0	0	0	0	0	0	0	25	44	14	0	0	98	77	53	62	75	60	56	43	68	89	0	63	119	50	52	0	29	140	64	51	96	34	49	110	0	115	d__Bacteria	p__Chloroflexi	c__KD4-96	o__KD4-96	f__KD4-96	g__KD4-96	s__uncultured_bacterium
9412165c99a8bf14e3b91bd7adb88b0d	1721	43.025	0	0	0	0	0	0	0	0	0	4	15	16	12	0	0	50	79	111	167	0	57	199	326	626	0	0	0	0	0	0	0	0	0	35	24	0	0	0	0	0	d__Bacteria	p__Proteobacteria	c__Gammaproteobacteria	o__Methylococcales	f__Methylomonadaceae	NA	NA
c47f19036b3c921f52a069b92b43693d	1716	42.9	0	0	0	0	0	0	0	0	0	0	24	28	0	0	113	103	103	85	90	52	94	55	77	69	0	117	194	61	108	0	34	43	17	42	93	0	27	31	0	56	d__Bacteria	p__Latescibacterota	c__Latescibacterota	o__Latescibacterota	f__Latescibacterota	g__Latescibacterota	s__uncultured_bacterium
4efd5a419740ebf65a7025245ca75eba	1712	42.8	0	0	0	0	0	0	0	0	0	0	0	0	0	0	7	0	5	0	0	53	17	10	13	31	51	381	553	193	224	0	0	0	0	0	55	0	28	48	34	9	d__Bacteria	p__Proteobacteria	c__Gammaproteobacteria	o__Acidiferrobacterales	f__Acidiferrobacteraceae	g__Sulfurifustis	NA
11be905efc9a89208016b57486271bcf	1710	42.75	0	0	0	0	0	0	0	0	0	23	56	53	11	0	75	80	78	68	75	93	50	68	100	80	0	94	94	38	55	0	0	80	60	61	133	54	68	0	0	63	d__Bacteria	p__Proteobacteria	c__Alphaproteobacteria	o__Rhizobiales	f__Xanthobacteraceae	g__uncultured	s__uncultured_bacterium
3ee59abfd5173f00aae9237261a3dc6c	1701	42.525	0	0	0	0	0	0	0	0	0	0	0	0	0	0	0	0	0	0	0	0	0	0	0	0	348	158	236	420	349	0	0	0	0	0	0	0	0	0	190	0	d__Archaea	p__Crenarchaeota	c__Nitrososphaeria	o__Nitrososphaerales	f__Nitrososphaeraceae	g__Nitrososphaeraceae	s__uncultured_archaeon
10f1e46334eb457b9719bbb9cb381501	1695	42.375	0	0	0	0	0	0	0	0	0	224	471	252	22	0	0	0	0	0	0	0	0	0	0	0	0	0	0	0	0	226	293	207	0	0	0	0	0	0	0	0	d__Bacteria	p__Bacteroidota	c__Bacteroidia	o__Flavobacteriales	f__Flavobacteriaceae	g__Flavobacterium	NA
6c310ab85bb0a16cabcbd78e66152de5	1659	41.475	0	0	0	0	0	0	0	0	0	49	94	84	14	0	68	77	65	58	72	61	26	48	50	84	34	37	46	43	43	0	61	114	62	66	98	51	46	35	47	26	d__Bacteria	p__Proteobacteria	c__Alphaproteobacteria	o__Rhizobiales	f__Xanthobacteraceae	g__uncultured	NA
28ca06eeabf2287d47e95bf3e399d997	1650	41.25	0	0	0	34	9	30	33	25	0	64	62	34	0	0	109	26	23	27	51	78	15	27	0	0	0	0	27	41	55	31	136	98	160	69	93	0	65	81	46	101	d__Bacteria	p__Acidobacteriota	c__Vicinamibacteria	o__Vicinamibacterales	f__Vicinamibacteraceae	g__Vicinamibacteraceae	NA
90cd09a9af1fb54673de42c9f955e73a	1645	41.125	0	0	0	0	0	0	0	0	0	109	165	122	65	0	17	31	103	143	116	0	42	39	83	164	0	0	0	0	22	113	216	27	18	18	25	0	7	0	0	0	d__Bacteria	p__Proteobacteria	c__Gammaproteobacteria	o__Burkholderiales	f__Hydrogenophilaceae	g__Thiobacillus	s__uncultured_bacterium
c8a3674cfae06b6d07786c8a3c0058b3	1608	40.2	0	0	0	0	49	31	121	47	29	39	108	127	24	4	29	90	111	56	108	0	0	58	57	75	0	0	37	40	59	0	56	60	32	29	39	27	0	0	51	15	d__Bacteria	p__Acidobacteriota	c__Blastocatellia	o__Blastocatellales	f__Blastocatellaceae	g__JGI_0001001-H03	NA
9333dea0ea7650a21c8ee2983f392843	1591	39.775	0	0	0	12	0	39	10	11	0	0	0	0	0	0	65	195	96	33	40	93	43	53	37	169	0	43	69	133	67	0	0	79	100	30	61	13	45	0	45	10	d__Bacteria	p__Proteobacteria	c__Alphaproteobacteria	o__Rhizobiales	f__Rhizobiaceae	g__Allorhizobium-Neorhizobium-Pararhizobium-Rhizobium	NA
3db5a993804f9d0ed45844f922959899	1591	39.775	0	0	0	29	0	31	0	0	23	46	69	102	26	6	133	54	21	22	29	31	18	30	23	35	0	4	66	28	157	11	127	43	47	21	52	0	66	74	0	167	d__Bacteria	p__Gemmatimonadota	c__Gemmatimonadetes	o__Gemmatimonadales	f__Gemmatimonadaceae	g__uncultured	NA
8635f4deabdf5269a43072d7ed4fdf3c	1587	39.675	0	0	0	0	20	26	0	65	0	18	23	23	0	0	94	48	43	19	0	102	0	16	17	31	78	0	44	59	31	65	44	0	155	137	207	41	52	59	33	37	d__Bacteria	p__Proteobacteria	c__Gammaproteobacteria	o__Burkholderiales	f__Comamonadaceae	g__Variovorax	NA
675b19421840471c8f22923c133de709	1584	39.6	0	0	0	0	0	0	0	0	0	25	34	12	0	0	98	0	0	54	0	57	27	33	50	60	23	59	54	42	42	18	177	146	140	70	93	0	64	105	36	65	d__Bacteria	p__Actinobacteriota	c__Thermoleophilia	o__Gaiellales	f__Gaiellaceae	g__Gaiella	NA
a0f7e5d96fea8258195ee9e9b6aa42ac	1570	39.25	0	0	0	0	0	0	0	0	0	76	57	36	21	0	147	45	0	47	48	82	13	24	21	73	0	0	0	0	49	0	114	116	139	98	79	22	0	0	121	142	d__Bacteria	p__Actinobacteriota	c__Thermoleophilia	o__Gaiellales	f__Gaiellaceae	g__Gaiella	s__uncultured_bacterium
cce1b50bdb10f07ee6e439688105f1b8	1548	38.7	0	0	0	0	0	0	0	0	0	54	63	35	0	0	88	68	97	80	86	0	39	62	114	165	0	32	43	0	55	34	37	110	115	37	33	41	0	0	0	60	d__Bacteria	p__Actinobacteriota	c__Thermoleophilia	o__Solirubrobacterales	f__Solirubrobacteraceae	g__Conexibacter	NA
d9ea63dd4043076ec3c1fb3fb3f27b9e	1535	38.375	0	0	0	0	0	0	0	0	0	78	133	68	39	0	53	77	94	51	53	45	57	90	88	147	0	21	47	19	19	0	66	125	20	57	75	0	13	0	0	0	d__Bacteria	p__Proteobacteria	c__Gammaproteobacteria	o__Burkholderiales	f__Nitrosomonadaceae	g__MND1	s__uncultured_bacterium
a6e691c2fa2a278e56c5a9901a3c138d	1511	37.775	0	0	0	0	0	0	0	0	0	36	48	57	13	0	40	110	118	112	111	0	28	72	86	111	0	160	137	43	74	0	25	59	0	35	0	0	36	0	0	0	d__Bacteria	p__Gemmatimonadota	c__Gemmatimonadetes	o__Gemmatimonadales	f__Gemmatimonadaceae	g__uncultured	NA
ef86c96c0c0e8ac38381b5ca65b1a1d6	1511	37.775	0	0	0	0	0	0	0	0	0	0	0	0	2	0	24	35	50	51	39	85	33	76	54	76	71	80	56	65	0	6	42	52	31	119	348	19	19	26	48	4	d__Bacteria	p__Proteobacteria	c__Gammaproteobacteria	o__PLTA13	f__PLTA13	g__PLTA13	s__uncultured_bacterium
819c153e5e60f726544f51b13a32a604	1499	37.475	0	0	0	0	0	0	0	0	0	48	81	58	9	0	43	48	52	56	52	69	51	67	105	161	10	39	38	29	51	24	35	45	37	89	119	7	31	0	0	45	d__Bacteria	p__Actinobacteriota	c__Thermoleophilia	o__Gaiellales	f__uncultured	g__uncultured	s__uncultured_bacterium
c8e9ff5d34b290e3ed3ca2b8494ee7ab	1490	37.25	0	0	0	0	0	0	0	0	0	64	0	0	0	0	61	72	71	58	59	64	0	68	70	46	33	57	70	50	105	0	98	77	53	78	117	30	46	43	0	0	d__Bacteria	p__Acidobacteriota	c__Vicinamibacteria	o__Vicinamibacterales	f__Vicinamibacteraceae	g__Luteitalea	NA
8f2b5a822977297b25502d6072ad4adf	1475	36.875	0	0	0	0	0	0	0	0	0	46	103	54	20	0	50	100	133	148	172	0	80	52	114	107	0	25	51	24	140	0	22	0	0	34	0	0	0	0	0	0	d__Bacteria	p__Latescibacterota	c__Latescibacterota	o__Latescibacterota	f__Latescibacterota	g__Latescibacterota	s__uncultured_bacterium
ebf41897cd60ae6116267d2f8f030c5f	1474	36.85	0	0	0	0	0	0	0	0	0	83	74	48	0	0	80	65	62	0	76	49	62	64	97	72	0	0	0	0	0	0	113	149	167	125	88	0	0	0	0	0	d__Bacteria	p__Proteobacteria	c__Gammaproteobacteria	o__Burkholderiales	f__Comamonadaceae	NA	NA
8c0c34646f82c1290889708925e3a376	1464	36.6	0	0	0	0	0	0	0	0	0	0	0	0	0	0	0	0	0	0	0	0	0	0	0	0	201	98	134	229	233	0	0	0	0	0	0	0	0	402	167	0	d__Archaea	p__Crenarchaeota	c__Nitrososphaeria	o__Nitrososphaerales	f__Nitrososphaeraceae	NA	NA
e5e227cbafd0235df6c3440380b676b7	1436	35.9	0	0	0	0	0	0	0	0	0	0	19	0	0	0	27	24	24	33	33	21	33	33	36	49	125	193	222	141	120	0	0	36	15	28	33	0	0	75	90	26	d__Bacteria	p__Actinobacteriota	c__MB-A2-108	o__MB-A2-108	f__MB-A2-108	g__MB-A2-108	s__uncultured_bacterium
861537896ecc68355aaaf835d9f31fd6	1428	35.7	0	0	0	0	0	0	27	0	0	206	289	79	39	0	0	0	0	29	38	0	0	0	0	64	0	0	0	0	0	312	112	134	79	0	0	0	0	0	0	20	d__Bacteria	p__Proteobacteria	c__Gammaproteobacteria	o__Burkholderiales	f__Comamonadaceae	g__Polaromonas	NA
0af8ae2756de6cf86128801ad550df15	1421	35.525	0	0	0	0	0	0	0	0	0	69	105	59	3	0	68	51	41	30	56	62	29	33	62	57	43	68	37	36	41	0	63	77	28	47	72	0	29	33	23	99	d__Bacteria	p__Verrucomicrobiota	c__Verrucomicrobiae	o__Verrucomicrobiales	f__Verrucomicrobiaceae	g__uncultured	NA
5448dfbf0bd7cb107f69872e28b64a64	1421	35.525	0	0	0	0	0	0	0	0	0	47	87	72	11	0	108	50	76	62	65	29	27	49	83	134	8	5	13	17	76	0	75	39	60	25	65	11	13	23	0	91	d__Bacteria	p__Chloroflexi	c__OLB14	o__OLB14	f__OLB14	g__OLB14	s__uncultured_bacterium
e9eba7064d6fe4e37a933cb897eb3ce0	1406	35.15	0	0	0	0	0	0	0	0	0	70	73	54	25	0	91	58	30	25	23	0	52	39	41	65	34	29	70	81	120	19	74	88	134	77	0	0	0	0	0	34	d__Bacteria	p__Chloroflexi	c__Chloroflexia	o__Chloroflexales	f__Roseiflexaceae	g__uncultured	s__uncultured_bacterium
bebaf5196b8c43f72b5b3dcf2adc8c8a	1396	34.9	0	0	0	0	0	0	0	0	0	0	0	0	0	0	54	81	72	52	77	0	64	96	118	99	0	174	166	101	213	0	29	0	0	0	0	0	0	0	0	0	d__Bacteria	p__Proteobacteria	c__Alphaproteobacteria	o__Rhizobiales	f__Xanthobacteraceae	g__uncultured	s__uncultured_bacterium
db45d9a8b2abb40328c134bb537d62b8	1395	34.875	0	0	0	0	0	0	0	0	0	0	0	0	0	0	162	87	0	67	68	39	0	0	0	40	0	0	0	28	22	28	84	97	129	36	44	0	81	68	0	315	d__Bacteria	p__Gemmatimonadota	c__Gemmatimonadetes	o__Gemmatimonadales	f__Gemmatimonadaceae	g__Gemmatimonas	s__uncultured_bacterium
e387d60d4ded0507c274fc24f13f983a	1392	34.8	0	0	0	0	0	0	0	0	0	20	20	19	0	0	45	70	84	46	39	36	47	62	58	54	92	96	78	85	67	0	70	47	54	33	87	0	0	26	57	0	d__Bacteria	p__Proteobacteria	c__Alphaproteobacteria	o__Rhizobiales	f__Xanthobacteraceae	g__uncultured	s__uncultured_bacterium
ae5ffe4a3a777520c138c69c99a2f09a	1374	34.35	0	0	0	0	0	0	0	0	0	38	161	219	85	0	54	115	143	109	105	0	43	40	80	98	0	0	0	0	0	0	47	0	0	37	0	0	0	0	0	0	d__Bacteria	p__Chloroflexi	c__KD4-96	o__KD4-96	f__KD4-96	g__KD4-96	s__uncultured_bacterium
3bdd75c13b705840e815e7abd5d4e969	1352	33.8	0	0	0	0	0	0	0	0	0	22	56	92	11	0	9	59	108	107	137	0	47	152	124	141	0	0	68	42	106	0	23	0	0	14	34	0	0	0	0	0	d__Bacteria	p__Chloroflexi	c__KD4-96	o__KD4-96	f__KD4-96	g__KD4-96	s__uncultured_bacterium
73a45dd6f91242f7cbe1e78e8fb47d8d	1345	33.625	0	0	0	0	0	0	0	0	0	0	0	0	0	0	0	53	105	97	112	0	118	134	219	154	0	17	65	49	201	0	0	0	8	0	13	0	0	0	0	0	d__Archaea	p__Crenarchaeota	c__Nitrososphaeria	o__Nitrosopumilales	f__Nitrosopumilaceae	g__Nitrosarchaeum	s__uncultured_archaeon
d6f70470d051f5fe85ce1f36b2663971	1342	33.55	0	0	0	0	0	0	0	0	0	25	0	0	0	0	102	89	65	83	71	59	56	45	46	72	0	35	0	0	59	0	70	50	0	68	89	54	62	45	0	97	d__Bacteria	p__Chloroflexi	c__Chloroflexia	o__Chloroflexales	f__Roseiflexaceae	g__uncultured	s__uncultured_bacterium
ca02a670590d1b3b483c94bff38ffb06	1341	33.525	0	0	0	0	0	0	0	0	0	0	0	0	0	0	0	0	0	0	0	0	0	0	0	0	761	0	0	173	51	0	0	0	0	0	0	0	0	0	356	0	d__Bacteria	p__Proteobacteria	c__Gammaproteobacteria	o__Enterobacterales	f__Pectobacteriaceae	g__Pectobacterium	NA
5bbfea788b18e67647228f934c1854e6	1332	33.3	0	0	0	0	39	60	48	47	13	177	248	97	7	0	0	0	36	20	0	0	0	0	0	0	0	0	0	0	0	304	182	0	54	0	0	0	0	0	0	0	d__Bacteria	p__Actinobacteriota	c__Actinobacteria	o__Micrococcales	f__Microbacteriaceae	g__Cryobacterium	NA
02bd0f2ee996a45ab2258121c2593ac5	1326	33.15	0	0	0	0	0	0	0	0	0	0	0	17	0	0	38	82	52	62	49	0	71	49	70	100	62	49	96	70	154	0	48	65	0	0	66	0	0	38	62	26	d__Bacteria	p__Proteobacteria	c__Gammaproteobacteria	o__Burkholderiales	f__Nitrosomonadaceae	g__Ellin6067	NA
efc65af0f713d5274ccece9a9961bf4f	1324	33.1	0	0	0	0	0	0	0	0	0	96	133	0	0	0	23	69	142	143	94	0	60	98	83	124	0	0	0	0	0	0	79	86	60	34	0	0	0	0	0	0	d__Bacteria	p__Acidobacteriota	c__Vicinamibacteria	o__Vicinamibacterales	f__Vicinamibacteraceae	g__Vicinamibacteraceae	NA
fe7bb382bf0b7974aa838d4fdf2d4f06	1320	33	0	0	0	0	0	0	0	0	0	35	73	52	17	0	38	80	80	22	70	56	40	46	56	67	28	58	50	36	58	0	46	111	0	32	96	33	22	0	0	18	d__Bacteria	p__Proteobacteria	c__Gammaproteobacteria	o__Burkholderiales	f__Nitrosomonadaceae	g__MND1	NA
2d47a34cad47ff72cae0412227699188	1311	32.775	0	0	0	0	0	0	0	0	0	0	0	0	4	3	60	63	0	50	71	34	27	29	29	30	62	70	74	96	96	0	18	67	0	68	54	39	80	80	71	36	d__Bacteria	p__Planctomycetota	c__Planctomycetes	o__Gemmatales	f__Gemmataceae	g__uncultured	s__uncultured_bacterium
53aacb822e4445b4e650b49a50d8676f	1308	32.7	0	0	0	0	0	0	0	0	0	49	40	30	0	0	82	57	56	50	57	40	36	40	70	80	0	0	0	69	0	0	0	74	116	55	77	0	70	108	0	52	d__Bacteria	p__Actinobacteriota	c__Thermoleophilia	o__Solirubrobacterales	f__Solirubrobacteraceae	g__Solirubrobacter	s__uncultured_bacterium
a900db3a8c85dd99567433e2d33111c7	1299	32.475	0	0	0	0	0	0	0	0	0	203	195	111	12	0	53	165	120	100	111	0	0	24	42	46	0	0	0	0	0	0	60	22	0	30	0	0	0	0	0	5	d__Bacteria	p__Bacteroidota	c__Bacteroidia	o__Chitinophagales	f__Chitinophagaceae	g__Terrimonas	NA
998e9bff7f9b228d4b2c841ebd00bff7	1290	32.25	0	0	0	0	0	0	0	0	0	0	0	0	0	0	111	70	56	0	0	76	36	44	56	89	0	137	156	84	116	0	0	0	0	0	92	0	68	0	0	99	d__Bacteria	p__Actinobacteriota	c__Thermoleophilia	o__Solirubrobacterales	f__Solirubrobacteraceae	NA	NA
58623e4dbeb0df6dbddd0e1ab2212f3c	1277	31.925	0	0	0	0	0	0	0	0	0	122	187	110	23	0	73	0	0	0	0	0	0	33	46	56	0	0	0	0	0	332	125	45	61	0	0	0	0	0	0	64	d__Bacteria	p__Proteobacteria	c__Gammaproteobacteria	o__Burkholderiales	f__Oxalobacteraceae	g__Massilia	s__uncultured_bacterium
bbc4585cbc744763918d8b6021a4fe27	1276	31.9	0	0	0	0	0	39	146	0	0	0	11	0	0	0	54	41	23	0	26	120	26	66	23	50	0	58	75	52	77	15	0	15	18	14	93	43	126	49	0	16	d__Bacteria	p__Actinobacteriota	c__Actinobacteria	o__Propionibacteriales	f__Nocardioidaceae	g__Nocardioides	NA
9d57c6d7896610d9a710948ee253b680	1276	31.9	0	0	0	0	0	0	0	0	0	29	35	19	0	0	104	65	46	52	66	54	79	58	84	76	0	60	36	0	0	0	26	68	50	102	102	0	46	0	0	19	d__Bacteria	p__Proteobacteria	c__Gammaproteobacteria	o__Xanthomonadales	f__Xanthomonadaceae	g__uncultured	NA
2b58d975f749c59b7b44d6c8b9b5d8ed	1276	31.9	0	0	0	0	0	0	0	0	0	0	0	0	0	0	73	80	0	0	0	0	0	0	0	48	197	73	71	83	87	0	0	0	45	60	0	0	107	175	177	0	d__Bacteria	p__Actinobacteriota	c__Actinobacteria	o__Micrococcales	f__Micrococcaceae	g__Pseudarthrobacter	NA
693ffa714513b0e1a38f456473cfd339	1267	31.675	0	0	0	0	0	0	0	0	0	0	0	0	0	0	0	0	0	0	0	154	10	30	36	48	74	154	91	209	161	0	0	0	0	0	186	0	50	38	26	0	d__Bacteria	p__Chloroflexi	c__Anaerolineae	o__SBR1031	f__A4b	g__A4b	s__uncultured_bacterium
2eb0db7791536c64265346c90e7858b0	1258	31.45	0	0	0	0	0	0	0	0	0	22	14	23	0	0	62	27	0	20	18	12	0	0	0	23	19	0	35	30	39	40	35	49	114	69	36	46	66	273	66	120	d__Bacteria	p__Actinobacteriota	c__Actinobacteria	o__Frankiales	f__Geodermatophilaceae	g__Blastococcus	NA
52c9a76cab5972ca54ce8a39141e5dbe	1247	31.175	0	0	0	0	8	0	0	31	0	49	58	36	15	0	63	42	54	45	43	0	9	11	27	42	0	6	0	18	21	114	100	99	108	60	71	0	48	0	0	69	d__Bacteria	p__Actinobacteriota	c__Thermoleophilia	o__Solirubrobacterales	f__Solirubrobacteraceae	g__Conexibacter	NA
fcbac5351296a020a371b35eb62bad5c	1247	31.175	0	0	0	0	0	0	0	0	0	55	80	0	46	0	0	62	0	0	53	0	49	72	67	127	103	0	79	97	111	0	0	58	0	0	58	0	0	0	130	0	d__Bacteria	p__Proteobacteria	c__Gammaproteobacteria	o__Burkholderiales	f__Comamonadaceae	g__Rhizobacter	NA
b00879cfcc2c49e2165de73e281e615f	1244	31.1	0	0	0	0	0	0	0	0	0	18	53	38	0	0	12	36	52	49	46	71	52	84	106	88	0	23	66	16	181	0	12	0	0	36	131	30	10	34	0	0	d__Bacteria	p__Chloroflexi	c__KD4-96	o__KD4-96	f__KD4-96	g__KD4-96	s__uncultured_bacterium
ae2c081db4ab3b9eea232a8861a411f7	1241	31.025	0	0	0	0	0	0	0	0	0	26	30	30	13	2	39	79	134	127	105	11	66	91	129	150	0	0	0	0	0	0	0	75	19	42	33	0	20	13	0	7	d__Bacteria	p__Acidobacteriota	c__Holophagae	o__Subgroup_7	f__Subgroup_7	g__Subgroup_7	s__uncultured_bacterium
34d1053233c65c82c1aba56a3bc3040a	1237	30.925	0	0	0	0	0	0	0	0	0	9	9	0	3	0	159	37	28	22	27	43	0	18	32	56	22	53	94	79	89	0	18	45	31	43	123	10	0	60	24	103	d__Bacteria	p__Myxococcota	c__bacteriap25	o__bacteriap25	f__bacteriap25	g__bacteriap25	NA
b878d2f66bebacfe291b7b6742a9d6ce	1218	30.45	0	0	0	41	0	34	0	23	0	59	111	61	0	0	55	75	60	48	61	21	0	45	42	52	33	0	0	0	52	0	82	62	51	46	32	28	0	0	44	0	d__Bacteria	p__Proteobacteria	c__Alphaproteobacteria	o__Rhizobiales	f__Rhizobiales_Incertae_Sedis	g__uncultured	s__uncultured_bacterium
305e3267a6697c45257d349af88d9731	1213	30.325	0	0	0	0	0	0	0	0	0	33	68	32	0	0	123	164	160	135	145	28	0	50	0	0	0	0	0	0	27	0	56	37	0	72	55	0	0	0	0	28	d__Bacteria	p__Latescibacterota	c__Latescibacterota	o__Latescibacterota	f__Latescibacterota	g__Latescibacterota	s__uncultured_bacterium
7bef6a0898f40f9d2d19504c202823bc	1211	30.275	0	0	0	0	0	10	8	30	10	94	153	73	0	0	0	60	83	81	97	0	0	17	0	69	0	0	0	0	0	309	117	0	0	0	0	0	0	0	0	0	d__Bacteria	p__Actinobacteriota	c__Actinobacteria	o__Kineosporiales	f__Kineosporiaceae	g__Angustibacter	NA
7c159f3fcd60ae3df1a2cd65eaeb2dd2	1202	30.05	0	0	0	0	0	0	0	0	0	94	55	33	4	0	29	98	42	32	40	91	9	19	17	31	22	16	27	36	37	0	87	49	16	77	153	18	15	22	16	17	d__Bacteria	p__Bacteroidota	c__Bacteroidia	o__Chitinophagales	f__Saprospiraceae	g__uncultured	s__uncultured_bacterium
0727ed114c208a9a7547e20700b0371f	1195	29.875	0	0	0	0	0	0	0	0	0	0	26	0	0	0	53	40	39	34	43	30	20	0	28	52	50	62	50	61	38	0	0	92	46	52	81	40	45	170	0	43	d__Bacteria	p__Gemmatimonadota	c__Gemmatimonadetes	o__Gemmatimonadales	f__Gemmatimonadaceae	g__uncultured	s__uncultured_bacterium
d326bbb64c756840cdf8e484f2ea7652	1177	29.425	0	0	0	0	0	0	0	0	0	69	72	50	0	0	79	92	41	51	65	43	0	0	0	0	0	0	0	0	0	0	104	0	66	56	248	38	52	18	0	33	d__Bacteria	p__Bacteroidota	c__Bacteroidia	o__Chitinophagales	f__Chitinophagaceae	g__uncultured	s__uncultured_bacterium
ede4680b5355ec870d43ae713e236f83	1170	29.25	0	0	0	0	0	0	0	0	0	14	26	0	4	0	93	49	43	57	54	28	46	29	88	133	0	0	6	28	18	0	18	68	56	57	52	12	90	37	0	64	d__Bacteria	p__Bacteroidota	c__Bacteroidia	o__Chitinophagales	f__Chitinophagaceae	g__uncultured	s__uncultured_bacterium
4dcb38b5f6734456f5e0ad8b498a7739	1169	29.225	0	0	0	0	0	0	0	0	0	60	134	100	13	0	38	47	52	43	65	29	59	66	83	102	0	21	37	12	19	0	50	23	11	32	48	0	0	0	0	25	d__Bacteria	p__Proteobacteria	c__Alphaproteobacteria	o__Acetobacterales	f__Acetobacteraceae	g__uncultured	NA
3fda5e17224cf029151142e424d41ea6	1167	29.175	0	0	0	0	0	0	0	0	0	0	0	0	0	0	0	13	26	6	18	28	43	33	52	59	204	146	143	87	131	0	0	0	0	0	27	10	0	34	107	0	d__Bacteria	p__Methylomirabilota	c__Methylomirabilia	o__Rokubacteriales	f__Rokubacteriales	g__Rokubacteriales	s__uncultured_bacterium
5ebd3cee772abecca4d399e926842a2c	1163	29.075	0	0	0	32	34	34	23	142	35	16	0	0	0	0	46	63	67	43	49	31	30	0	25	37	0	0	0	57	0	0	28	98	40	24	47	14	36	72	0	40	d__Bacteria	p__Acidobacteriota	c__Vicinamibacteria	o__Vicinamibacterales	f__uncultured	g__uncultured	s__uncultured_Acidobacteria_bacterium
4b4fecd6870ac5e863af1d7e41b66d8c	1163	29.075	0	0	0	0	0	0	0	0	0	0	28	0	8	0	75	67	62	40	53	69	31	63	44	55	0	69	52	0	40	0	0	31	79	84	74	0	83	0	0	56	d__Bacteria	p__Chloroflexi	c__Chloroflexia	o__Thermomicrobiales	f__JG30-KF-CM45	g__JG30-KF-CM45	s__uncultured_bacterium
750192611ce8ee6c09df2edcbad0f5f4	1162	29.05	0	0	0	0	0	0	0	0	0	0	0	20	0	0	96	100	86	0	34	81	35	62	0	31	0	45	0	0	0	0	34	91	68	87	155	0	43	55	0	39	d__Bacteria	p__Proteobacteria	c__Gammaproteobacteria	o__Burkholderiales	f__TRA3-20	g__TRA3-20	s__metagenome
cbd486069fe34991bcfd5dce08ac6b7b	1158	28.95	0	0	0	0	0	0	0	0	0	0	0	0	0	0	47	67	37	5	9	54	130	123	130	104	0	17	106	38	20	0	0	0	10	0	79	0	122	0	0	60	d__Bacteria	p__Actinobacteriota	NA	NA	NA	NA	NA
534c603faaab00aa5c1b3e44e1b2ec93	1154	28.85	0	0	0	0	0	0	0	0	0	27	41	23	0	0	64	69	81	62	81	34	65	46	92	102	0	0	38	0	0	0	22	43	0	32	38	37	47	74	0	36	d__Bacteria	p__Actinobacteriota	c__Thermoleophilia	o__Solirubrobacterales	f__67-14	g__67-14	s__uncultured_bacterium
c537b46a3c7ac06cd030343688153e1e	1154	28.85	0	0	0	0	0	0	0	0	0	0	0	0	0	0	194	154	134	51	116	123	47	67	42	46	0	0	18	27	39	0	0	0	0	0	50	0	25	0	0	21	d__Bacteria	p__Proteobacteria	c__Gammaproteobacteria	o__Burkholderiales	f__Methylophilaceae	g__Methylotenera	NA
44149fb1962163954d3f333be2db3484	1153	28.825	0	0	0	0	0	0	0	0	0	10	19	9	6	0	56	82	98	33	56	45	36	38	53	97	24	119	110	37	13	0	18	0	0	35	73	9	0	22	25	30	d__Bacteria	p__Armatimonadota	c__Chthonomonadetes	o__Chthonomonadales	f__Chthonomonadales	g__Chthonomonadales	s__uncultured_bacterium
2842962ead9f13727be8ca5039905983	1150	28.75	0	0	0	0	0	0	69	0	0	55	31	59	0	0	0	0	0	0	0	0	0	77	64	98	42	64	53	33	64	0	63	81	60	38	136	37	0	0	26	0	d__Bacteria	p__Acidobacteriota	c__Vicinamibacteria	o__Vicinamibacterales	f__uncultured	g__uncultured	NA
d0efc7ca7ce4c052e090906c46bd484f	1142	28.55	0	0	0	0	0	0	0	0	0	0	10	0	0	0	30	16	62	0	0	280	5	14	5	31	20	0	9	22	25	0	0	5	16	0	281	9	181	92	22	7	d__Bacteria	p__Actinobacteriota	c__Actinobacteria	o__Propionibacteriales	f__Nocardioidaceae	g__Kribbella	NA
6e10f5852caf0139a7b503f69be3e942	1141	28.525	0	0	0	21	0	30	0	0	0	94	99	55	21	0	41	63	52	23	37	24	41	56	40	54	0	30	24	17	24	0	67	66	19	20	55	18	0	0	35	15	d__Bacteria	p__Proteobacteria	c__Gammaproteobacteria	o__Xanthomonadales	f__Rhodanobacteraceae	g__uncultured	s__uncultured_bacterium
b1c3f8fbe694d4e86d86836a48a35663	1139	28.475	0	0	0	0	0	0	0	0	0	13	19	5	3	0	43	33	60	56	52	39	54	63	65	134	36	75	59	56	40	0	20	62	13	22	37	0	0	36	27	17	d__Bacteria	p__Actinobacteriota	c__Thermoleophilia	o__Gaiellales	f__uncultured	g__uncultured	s__uncultured_bacterium
8a2bc6e2f5610f2b56e1df9d693e2aad	1127	28.175	0	0	0	0	0	0	0	0	0	0	0	0	0	0	0	96	106	79	94	0	46	48	75	122	0	70	72	0	200	0	0	27	0	0	92	0	0	0	0	0	d__Bacteria	p__Proteobacteria	c__Gammaproteobacteria	o__Burkholderiales	f__Nitrosomonadaceae	g__MND1	NA
c22d8b3dda1ee3d99436360497b30a13	1117	27.925	0	0	0	0	0	0	0	0	0	0	25	22	0	0	33	52	57	69	61	46	70	59	142	165	0	80	94	0	0	0	0	35	0	0	31	0	49	0	0	27	d__Bacteria	p__Actinobacteriota	c__Thermoleophilia	o__Gaiellales	f__Gaiellaceae	g__Gaiella	s__uncultured_bacterium
2752eb1ac1ee33ae7a0d2990d7e28f32	1116	27.9	0	0	0	0	0	0	0	0	0	0	5	0	0	0	4	15	17	18	26	42	72	58	63	67	158	52	28	65	85	0	0	21	0	17	80	15	34	87	76	11	d__Bacteria	p__Gemmatimonadota	c__Gemmatimonadetes	o__Gemmatimonadales	f__Gemmatimonadaceae	g__uncultured	s__uncultured_bacterium
c8f1d9c1a7d871f5fb6c983689332c7c	1115	27.875	0	0	0	0	0	0	10	0	0	0	47	0	11	0	0	48	57	49	64	49	45	55	77	76	73	44	0	52	0	0	12	87	63	75	0	27	56	38	0	0	d__Bacteria	p__Acidobacteriota	c__Vicinamibacteria	o__Vicinamibacterales	f__Vicinamibacteraceae	g__Vicinamibacteraceae	NA
4b2b51d4350148c771a2bed73bcdecff	1095	27.375	0	0	0	0	0	0	0	0	0	29	56	33	5	0	45	92	66	54	62	0	93	69	79	134	0	21	0	0	0	0	37	45	22	58	75	0	0	3	0	17	d__Bacteria	p__Gemmatimonadota	c__AKAU4049	o__AKAU4049	f__AKAU4049	g__AKAU4049	s__uncultured_bacterium
6946d81a4e413a41eb0e5b81fbead698	1090	27.25	0	0	0	0	0	0	0	0	0	0	0	0	0	0	81	81	56	29	44	35	40	39	48	53	31	73	104	59	98	0	0	17	9	14	45	0	22	25	39	48	d__Bacteria	p__Actinobacteriota	c__Acidimicrobiia	o__IMCC26256	f__IMCC26256	g__IMCC26256	s__uncultured_bacterium
71cab16a58aa9c71539c55c6488a2850	1088	27.2	0	0	0	0	0	0	0	0	0	29	24	14	0	0	145	30	46	42	30	23	11	19	56	27	0	0	0	0	0	0	26	36	225	55	59	13	49	21	0	108	d__Bacteria	p__Gemmatimonadota	c__Gemmatimonadetes	o__Gemmatimonadales	f__Gemmatimonadaceae	g__uncultured	NA
91d14fcc97d65e1f939712be9b99151f	1088	27.2	0	0	0	0	0	0	0	0	0	0	0	0	0	0	79	60	51	27	0	80	34	0	0	0	122	66	107	85	84	0	0	0	0	62	127	0	0	0	71	33	d__Bacteria	p__Proteobacteria	c__Gammaproteobacteria	o__Burkholderiales	f__Nitrosomonadaceae	g__MND1	NA
321c850ffa54021455a69b63ddfeb9f0	1086	27.15	0	0	0	0	0	0	0	0	0	22	22	16	0	0	109	67	56	73	60	23	40	35	69	90	0	6	37	11	0	0	29	43	34	40	24	0	27	67	0	86	d__Bacteria	p__Actinobacteriota	c__Thermoleophilia	o__Solirubrobacterales	f__Solirubrobacteraceae	g__Solirubrobacter	s__metagenome
b67b945e0ff3bc300af15094e776dca7	1085	27.125	0	0	0	0	0	0	0	0	0	0	0	0	0	0	0	0	0	0	0	29	24	32	48	46	88	183	195	74	190	0	0	21	0	0	8	0	0	63	78	6	d__Bacteria	p__Actinobacteriota	c__MB-A2-108	o__MB-A2-108	f__MB-A2-108	g__MB-A2-108	s__uncultured_bacterium
7907156d5a3c416ac2adb1619da86a7f	1083	27.075	0	0	0	0	0	0	0	0	0	40	33	0	26	0	85	83	43	85	0	86	0	27	0	46	0	0	0	52	0	0	0	79	80	48	81	0	59	80	0	50	d__Bacteria	p__Actinobacteriota	c__Actinobacteria	o__Propionibacteriales	f__Nocardioidaceae	g__Nocardioides	s__uncultured_bacterium
bc8e33ed8265170d344e7a3a895bc86f	1080	27	0	0	0	0	0	0	0	0	0	65	151	91	72	7	0	22	28	36	24	0	39	30	84	115	0	0	14	16	44	67	116	41	0	0	18	0	0	0	0	0	d__Bacteria	p__Proteobacteria	c__Gammaproteobacteria	o__Burkholderiales	f__Nitrosomonadaceae	g__Nitrosospira	NA
bc743491e1c86a7b9684c5c8cd28d6f0	1076	26.9	0	0	0	0	0	0	0	0	0	0	0	0	0	0	0	0	0	0	0	151	0	0	0	0	155	91	0	158	0	0	0	0	123	0	0	0	83	129	186	0	d__Bacteria	p__Actinobacteriota	c__Actinobacteria	o__Micrococcales	f__Micrococcaceae	NA	NA
6677da2df4e4c514a29555918166d018	1063	26.575	0	0	0	0	0	0	0	0	0	0	0	0	0	0	28	33	58	49	53	0	0	0	74	92	0	79	97	73	114	0	0	75	0	0	62	0	61	70	0	45	d__Bacteria	p__Acidobacteriota	c__Vicinamibacteria	o__Vicinamibacterales	f__Vicinamibacteraceae	g__Vicinamibacteraceae	NA
e5e203e12ca12350c7b572c4a4785850	1053	26.325	0	0	0	0	36	0	0	15	0	174	264	68	33	0	0	18	0	19	33	0	0	0	0	50	0	0	0	0	0	160	79	49	55	0	0	0	0	0	0	0	d__Bacteria	p__Proteobacteria	c__Gammaproteobacteria	o__Burkholderiales	f__Comamonadaceae	g__uncultured	NA
7087c5a571e341d4782849c9b86d0ac1	1049	26.225	0	0	0	0	0	0	0	0	0	0	69	111	27	0	0	83	104	76	81	0	20	89	116	74	0	0	39	36	95	0	0	0	0	0	0	0	29	0	0	0	d__Bacteria	p__Gemmatimonadota	c__Gemmatimonadetes	o__Gemmatimonadales	f__Gemmatimonadaceae	g__uncultured	s__uncultured_bacterium
4cfb812c8ded374b10fd87d5ff2be37c	1047	26.175	0	0	0	0	0	0	0	0	0	136	228	97	0	0	35	21	36	23	31	0	0	0	0	46	0	0	0	0	0	63	102	102	50	46	19	0	0	0	0	12	d__Bacteria	p__Proteobacteria	c__Gammaproteobacteria	o__Burkholderiales	f__Comamonadaceae	NA	NA
aa76016d4c39a9b60e1762a4658b6fc1	1046	26.15	0	0	0	4	0	0	26	23	0	84	130	67	0	0	71	50	0	26	34	0	0	0	67	37	0	0	0	0	0	0	160	61	114	53	0	0	0	0	0	39	d__Bacteria	p__Chloroflexi	c__Chloroflexia	o__Chloroflexales	f__Roseiflexaceae	g__uncultured	s__uncultured_bacterium
af44901a2e543230fe12bcc193d02f08	1039	25.975	0	0	0	0	0	0	0	0	0	42	68	30	0	0	43	37	0	25	26	47	29	23	57	75	0	0	32	18	38	0	32	102	69	59	76	0	70	20	0	21	d__Bacteria	p__Bacteroidota	c__Bacteroidia	o__Chitinophagales	f__Chitinophagaceae	g__Terrimonas	s__uncultured_bacterium
6cc471e914c6af03587844d53a47bca9	1035	25.875	0	0	0	8	28	50	17	0	0	58	61	37	4	0	28	44	37	28	20	17	0	33	33	59	24	58	41	39	22	0	44	42	48	44	38	0	31	17	0	25	d__Bacteria	p__Proteobacteria	c__Gammaproteobacteria	o__Burkholderiales	f__Nitrosomonadaceae	g__MND1	s__uncultured_bacterium
cc557506d824ad7af4db1ecc92a45b09	1035	25.875	0	0	0	0	0	0	0	0	0	20	41	24	0	0	21	76	89	35	66	0	13	49	36	88	29	52	63	37	20	0	29	0	65	44	39	0	28	45	13	13	d__Bacteria	p__Acidobacteriota	c__Blastocatellia	o__Blastocatellales	f__Blastocatellaceae	g__Stenotrophobacter	NA
27b43035f9aca2ebb9cbcd8a2dc30c94	1028	25.7	0	0	0	0	0	0	0	0	0	0	0	0	0	0	6	13	0	2	0	22	46	67	80	77	6	182	202	123	95	0	0	0	0	6	95	0	0	0	6	0	d__Bacteria	p__Planctomycetota	c__Planctomycetes	o__Pirellulales	f__Pirellulaceae	g__uncultured	NA
6818a25fbcadcdb0163e9d75a167dac3	1025	25.625	0	0	0	0	3	9	0	0	0	12	29	0	0	0	93	40	38	21	27	28	30	57	46	67	0	0	44	24	54	9	48	44	125	26	37	0	20	19	0	75	d__Bacteria	p__Gemmatimonadota	c__Gemmatimonadetes	o__Gemmatimonadales	f__Gemmatimonadaceae	NA	NA
efe1de8faf1f644b2e2c192144fd0e22	1021	25.525	0	0	0	0	0	0	0	0	0	31	41	0	0	0	79	45	31	0	26	69	25	24	0	51	0	24	73	73	73	0	71	41	37	37	82	0	0	48	0	40	d__Bacteria	p__Proteobacteria	c__Gammaproteobacteria	o__Burkholderiales	f__Comamonadaceae	g__Caenimonas	NA
a06af724d1d769f60f649aea24d5b90f	1020	25.5	0	0	0	0	0	0	0	0	0	0	0	0	0	0	0	0	0	0	0	0	0	0	0	0	117	188	191	132	209	0	0	0	0	0	0	0	0	0	183	0	d__Bacteria	p__Actinobacteriota	c__Thermoleophilia	o__Gaiellales	f__Gaiellaceae	g__Gaiella	s__uncultured_bacterium
6f01b70ffe6c5addff434b113be55b25	1017	25.425	0	0	0	0	0	0	0	0	0	0	0	0	0	0	0	0	0	16	32	95	38	0	0	36	85	79	71	92	84	0	0	0	0	63	150	0	79	0	97	0	d__Bacteria	p__Proteobacteria	c__Gammaproteobacteria	o__Burkholderiales	f__A21b	g__A21b	s__uncultured_bacterium
5bd4d104b379f15ff0b754d2feb0aa22	1014	25.35	0	0	0	0	0	0	0	0	0	0	0	0	0	0	76	34	0	0	32	71	41	0	25	46	0	20	19	0	25	0	31	118	80	43	107	0	61	78	72	35	d__Bacteria	p__Proteobacteria	c__Gammaproteobacteria	o__Burkholderiales	f__Comamonadaceae	g__Ramlibacter	NA
985c3758ccf510c535875a5276fee0d2	1013	25.325	0	0	0	0	0	0	0	0	0	0	67	45	19	0	111	40	38	0	36	21	0	0	0	23	0	0	0	0	0	33	0	60	107	59	62	29	75	55	0	133	d__Bacteria	p__Proteobacteria	c__Gammaproteobacteria	o__Burkholderiales	f__Oxalobacteraceae	g__Noviherbaspirillum	s__uncultured_bacterium
043dc6df952fbaea50a6fa5b24ca011f	1012	25.3	0	0	0	0	0	0	0	0	0	0	0	0	0	0	0	40	68	101	89	0	68	135	197	170	0	0	0	0	131	0	0	13	0	0	0	0	0	0	0	0	d__Bacteria	p__Proteobacteria	c__Gammaproteobacteria	o__Burkholderiales	f__Nitrosomonadaceae	g__MND1	NA
57e17022dad804baff42d307e7cd0a1f	1007	25.175	0	0	0	0	0	0	0	0	0	36	65	0	0	0	103	59	93	64	64	0	0	0	75	104	0	0	0	0	0	0	0	82	94	0	83	0	85	0	0	0	d__Bacteria	p__Acidobacteriota	c__Vicinamibacteria	o__Vicinamibacterales	f__uncultured	g__uncultured	NA
54df174f514856e19fb1902740ed6a34	1006	25.15	0	0	0	0	0	0	0	0	0	0	20	10	0	0	0	24	33	39	39	9	36	49	97	95	0	64	174	75	199	6	0	26	0	0	0	0	11	0	0	0	d__Bacteria	p__Gemmatimonadota	c__Gemmatimonadetes	o__Gemmatimonadales	f__Gemmatimonadaceae	g__uncultured	s__uncultured_bacterium
aad12d128d47b829c381e6e205b93ad5	1003	25.075	0	0	0	0	0	0	0	0	0	0	0	0	0	0	0	0	0	0	0	0	0	0	0	33	158	51	45	74	87	0	0	0	0	0	55	42	49	270	139	0	d__Bacteria	p__Proteobacteria	c__Gammaproteobacteria	o__Burkholderiales	f__Nitrosomonadaceae	g__MND1	s__uncultured_bacterium
4d365ad092a883062c121ff270de7f70	999	24.975	0	0	0	0	0	0	0	0	0	34	66	47	24	0	88	66	70	50	41	0	18	64	60	74	0	0	88	0	50	0	30	32	45	25	0	0	0	0	0	27	d__Bacteria	p__Gemmatimonadota	c__Gemmatimonadetes	o__Gemmatimonadales	f__Gemmatimonadaceae	g__uncultured	NA
e8f03367ddb4c38b54e9b008129d82bc	995	24.875	0	0	0	10	0	0	0	0	0	121	173	92	11	0	0	61	77	47	48	3	20	39	34	68	0	39	0	30	45	10	45	0	0	0	0	0	11	11	0	0	d__Bacteria	p__Planctomycetota	c__Planctomycetes	o__Planctomycetales	f__Rubinisphaeraceae	g__uncultured	s__uncultured_bacterium
219609ceb1b44824725bdfcf82c792a1	993	24.825	0	0	0	0	0	0	0	0	0	0	0	0	0	0	48	78	79	58	54	0	56	119	156	153	0	78	61	0	53	0	0	0	0	0	0	0	0	0	0	0	d__Bacteria	p__Nitrospirota	c__Nitrospiria	o__Nitrospirales	f__Nitrospiraceae	g__Nitrospira	s__uncultured_bacterium
da486124395a6bbbd1ffae52f86410c0	990	24.75	0	0	0	0	0	0	0	0	0	0	62	40	15	0	44	74	50	52	64	43	18	50	38	65	0	31	0	30	61	0	129	0	0	62	55	0	0	0	0	7	d__Bacteria	p__Acidobacteriota	c__Acidobacteriae	o__Acidobacteriales	f__uncultured	g__uncultured	s__uncultured_bacterium
947c135a9fbaf4b53e68ee85fbe1a8da	987	24.675	0	0	0	0	0	0	0	0	0	0	0	0	0	0	29	31	29	34	42	20	45	44	82	57	0	64	127	71	95	0	14	23	43	19	70	0	14	34	0	0	d__Bacteria	p__Bacteroidota	c__Bacteroidia	o__Chitinophagales	f__Saprospiraceae	g__uncultured	s__uncultured_bacterium
1c8c37fc5c61833c791a8d666a5bfabd	986	24.65	0	0	0	0	0	0	0	0	0	0	0	0	0	0	0	0	0	0	0	0	0	0	0	0	199	0	0	114	71	0	0	52	0	0	101	31	0	217	201	0	d__Bacteria	p__Chloroflexi	c__Chloroflexia	o__Thermomicrobiales	f__JG30-KF-CM45	g__JG30-KF-CM45	s__uncultured_bacterium
975d14c493c9f6846f73c52fb5946be5	975	24.375	0	0	0	0	0	0	0	0	0	65	55	0	0	0	0	0	44	0	42	72	0	0	0	69	0	0	0	0	66	6	80	49	0	82	118	32	70	54	0	71	d__Bacteria	p__Chloroflexi	c__Anaerolineae	o__Anaerolineales	f__Anaerolineaceae	g__UTCFX1	NA
28c2c8fd4647cdb4d35caae32d2a7f21	970	24.25	0	0	0	0	0	15	0	0	0	19	24	16	0	0	27	47	28	32	0	43	25	42	31	42	20	73	51	61	86	0	25	57	45	28	55	0	27	25	16	10	d__Bacteria	p__Actinobacteriota	c__Acidimicrobiia	o__Microtrichales	f__Ilumatobacteraceae	g__CL500-29_marine_group	NA
b14c864cc56b7cdcbedc70020682c4fb	967	24.175	0	0	0	0	0	0	0	0	0	0	34	0	0	0	91	55	42	48	41	30	17	50	53	54	0	0	0	0	0	0	21	108	72	48	46	19	43	25	0	70	d__Bacteria	p__Gemmatimonadota	c__Gemmatimonadetes	o__Gemmatimonadales	f__Gemmatimonadaceae	g__uncultured	s__uncultured_bacterium
e80f4a5748c8ac1cce350439873ed9d7	966	24.15	0	0	0	0	0	0	0	0	0	12	50	51	9	4	22	36	41	38	39	23	38	36	51	65	56	38	55	64	75	0	9	29	12	20	18	0	16	26	33	0	d__Bacteria	p__RCP2-54	c__RCP2-54	o__RCP2-54	f__RCP2-54	g__RCP2-54	NA
b75a4257fc77ba0e61d93e9bceda2158	966	24.15	0	0	0	0	0	0	0	0	0	0	16	12	0	0	60	61	65	43	44	38	52	44	53	60	0	50	62	30	68	0	0	35	3	21	98	8	15	9	0	19	d__Bacteria	p__Proteobacteria	c__Alphaproteobacteria	o__Elsterales	f__uncultured	g__uncultured	NA
db1483749e31ebd1df9b820b770bdf54	965	24.125	0	0	0	0	0	0	0	0	0	86	94	60	7	0	49	28	29	28	33	24	24	51	60	47	0	15	0	8	10	0	78	55	60	42	38	0	31	0	0	8	d__Bacteria	p__Chloroflexi	c__Anaerolineae	o__SBR1031	f__SBR1031	g__SBR1031	s__uncultured_bacterium
d5097fdcfd381fac9c13df29821110d1	959	23.975	0	0	0	0	0	0	0	0	0	0	0	19	0	0	76	63	0	0	37	93	40	15	29	28	54	48	52	38	0	0	28	0	0	50	80	29	33	0	64	83	d__Bacteria	p__Proteobacteria	c__Gammaproteobacteria	o__Burkholderiales	f__SC-I-84	g__SC-I-84	s__uncultured_bacterium
8801735189534117a8d864217a06dc23	957	23.925	0	0	0	0	0	0	0	0	0	33	53	27	0	0	61	94	88	98	87	0	34	85	85	46	0	0	0	0	0	0	42	63	0	0	0	0	0	0	0	61	d__Bacteria	p__Verrucomicrobiota	c__Verrucomicrobiae	o__Chthoniobacterales	f__Chthoniobacteraceae	g__Chthoniobacter	NA
53bf6ef535e2fe0248405c1bea234577	955	23.875	0	0	0	18	0	6	9	17	0	33	38	33	3	0	118	40	25	15	19	17	0	0	0	11	0	0	9	0	19	17	65	48	105	55	46	6	30	57	0	96	d__Bacteria	p__Acidobacteriota	c__Blastocatellia	o__Blastocatellales	f__Blastocatellaceae	g__Blastocatella	NA
c0287a3ac9e41a87f78e8e0770a60ec0	955	23.875	0	0	0	0	0	0	0	0	0	0	0	0	0	0	44	0	0	0	0	63	0	0	0	0	79	77	67	67	69	0	0	68	35	49	77	42	25	56	137	0	d__Bacteria	p__Actinobacteriota	c__Acidimicrobiia	o__Microtrichales	f__Ilumatobacteraceae	g__uncultured	s__uncultured_bacterium
6b481cdb858613cddd6feaf877b768de	955	23.875	0	0	0	0	0	0	0	0	0	0	0	0	0	0	76	0	0	31	0	0	0	0	0	0	0	107	132	61	96	0	0	70	111	56	58	0	82	75	0	0	d__Bacteria	p__Proteobacteria	c__Gammaproteobacteria	o__Burkholderiales	f__SC-I-84	g__SC-I-84	s__uncultured_bacterium
00a96d8b9cc29d8249bd72d3366e59e4	952	23.8	0	0	0	0	0	0	0	0	0	0	0	0	0	0	12	0	0	0	13	88	36	26	38	83	79	40	35	54	57	0	0	0	0	23	64	25	83	108	88	0	d__Bacteria	p__Actinobacteriota	c__MB-A2-108	o__MB-A2-108	f__MB-A2-108	g__MB-A2-108	s__uncultured_bacterium
5a44f81295021b322cf96df2ff2d958b	946	23.65	0	0	0	0	0	0	0	0	0	51	124	34	0	0	8	69	85	96	83	0	36	52	81	70	0	0	0	0	0	0	37	97	0	10	0	0	0	0	0	13	d__Bacteria	p__Actinobacteriota	c__Acidimicrobiia	o__Microtrichales	f__Ilumatobacteraceae	g__CL500-29_marine_group	NA
98df093179f2d1608f1f89a0e68519ba	946	23.65	0	0	0	0	0	0	0	0	0	46	53	26	7	3	41	49	74	58	70	27	22	22	40	24	0	50	98	26	0	0	20	43	40	0	44	0	63	0	0	0	d__Bacteria	p__Acidobacteriota	c__Holophagae	o__Subgroup_7	f__Subgroup_7	g__Subgroup_7	s__uncultured_bacterium
c0c433b99de57114f6a5fed8546eee96	941	23.525	0	0	0	0	0	0	0	0	0	12	16	0	5	0	105	69	67	86	93	0	16	21	26	57	0	0	0	0	0	0	16	156	51	16	34	0	0	0	0	95	d__Bacteria	p__Chloroflexi	c__Gitt-GS-136	o__Gitt-GS-136	f__Gitt-GS-136	g__Gitt-GS-136	s__uncultured_bacterium
d368a16dc11dfd5b02d0cb6d60cc4b12	939	23.475	0	0	0	0	0	0	0	0	0	33	62	55	18	0	38	17	24	31	45	48	32	49	62	141	0	0	0	13	0	49	0	0	0	57	121	0	0	44	0	0	d__Bacteria	p__Proteobacteria	c__Alphaproteobacteria	o__Rhizobiales	f__Hyphomicrobiaceae	g__Hyphomicrobium	NA
8a912c311af6c22e9d92c2e27b514354	937	23.425	0	0	0	0	0	0	0	0	0	0	8	0	0	0	54	21	11	16	0	57	14	11	14	27	57	61	61	74	72	0	0	35	17	34	85	15	36	66	72	19	d__Bacteria	p__Proteobacteria	c__Alphaproteobacteria	o__Rhizobiales	f__Hyphomicrobiaceae	g__Pedomicrobium	s__uncultured_bacterium
576a33fe95a76d1d6ee050eea8ed5974	933	23.325	0	0	0	0	0	0	0	0	0	78	70	63	0	0	76	23	59	36	42	15	0	0	0	39	0	0	0	0	0	0	81	87	144	47	50	0	23	0	0	0	d__Bacteria	p__Gemmatimonadota	c__Gemmatimonadetes	o__Gemmatimonadales	f__Gemmatimonadaceae	g__uncultured	s__uncultured_bacterium
23c95e42bafbfda05cb848b629330b0d	931	23.275	0	0	0	0	0	0	0	0	0	0	0	0	0	0	0	0	0	0	0	73	17	51	38	58	0	0	62	64	145	0	0	188	45	21	80	0	89	0	0	0	d__Bacteria	p__Chloroflexi	c__KD4-96	o__KD4-96	f__KD4-96	g__KD4-96	s__uncultured_bacterium
d82f07f9fa574d261cf3732cecabb65d	930	23.25	0	0	0	0	0	0	0	0	0	9	24	0	5	0	98	49	47	36	43	42	35	41	45	41	0	28	59	26	33	0	24	0	29	27	83	16	20	33	0	37	d__Bacteria	p__Acidobacteriota	c__Blastocatellia	o__Blastocatellales	f__Blastocatellaceae	NA	NA
46389740a72821fab184aa8bdb6a86e9	930	23.25	0	0	0	0	0	0	0	0	0	0	0	0	0	0	90	92	69	48	62	109	49	0	29	38	0	106	57	37	0	0	0	0	0	0	70	0	46	0	0	28	d__Bacteria	p__Acidobacteriota	c__Vicinamibacteria	o__Vicinamibacterales	f__uncultured	g__uncultured	NA
56e0698f8cdac47b885dde3107ac4c53	927	23.175	0	0	0	0	0	0	0	0	0	0	0	33	24	0	107	65	58	42	61	0	11	0	0	31	0	101	247	48	35	0	0	0	0	0	0	0	0	0	0	64	d__Bacteria	p__Bacteroidota	c__Bacteroidia	o__Chitinophagales	f__Saprospiraceae	g__uncultured	NA
97469448a11d554c7fd7e8f532cd9d05	925	23.125	0	0	0	0	0	0	0	0	0	29	20	0	0	0	34	20	26	14	12	24	0	26	21	30	74	95	43	40	34	0	18	39	25	31	102	53	27	51	37	0	d__Bacteria	p__Acidobacteriota	c__Vicinamibacteria	o__Vicinamibacterales	f__Vicinamibacteraceae	g__Vicinamibacteraceae	s__uncultured_Acidobacteria_bacterium
edb9cd4d6d267317d43ec7fd6ab1bca3	923	23.075	0	0	0	0	0	0	0	0	0	35	57	26	6	0	19	52	51	48	58	33	64	111	87	98	0	8	12	0	0	0	27	63	11	28	22	0	0	0	0	7	d__Bacteria	p__Actinobacteriota	c__Acidimicrobiia	o__IMCC26256	f__IMCC26256	g__IMCC26256	s__uncultured_bacterium
db2823e2b449951cc0435c35cfb512e1	920	23	0	0	0	0	0	0	0	0	0	0	0	0	0	3	0	0	0	0	0	0	0	0	0	0	0	0	0	11	18	0	0	0	0	0	0	0	888	0	0	0	d__Bacteria	p__Cyanobacteria	c__Cyanobacteriia	o__Cyanobacteriales	f__Phormidiaceae	g__Tychonema_CCAP_1459-11B	NA
8e847fbda271d9a1482f6e1ed8242b52	919	22.975	0	0	0	0	0	0	0	0	0	125	210	62	31	0	0	30	0	39	42	54	0	0	0	51	0	0	0	0	0	0	101	114	0	0	60	0	0	0	0	0	d__Bacteria	p__Proteobacteria	c__Alphaproteobacteria	o__Rhodobacterales	f__Rhodobacteraceae	g__Rhodobacter	NA
86330ff79232cd8b2c5cb91345038a38	917	22.925	0	0	0	0	0	0	0	0	0	0	14	45	0	0	0	41	44	69	61	20	65	70	125	78	0	57	70	28	80	0	0	50	0	0	0	0	0	0	0	0	d__Bacteria	p__Acidobacteriota	c__Vicinamibacteria	o__Subgroup_17	f__Subgroup_17	g__Subgroup_17	s__uncultured_bacterium
229d18527119542663605d30e2d48661	911	22.775	0	0	0	0	0	0	0	0	0	0	0	0	0	0	0	0	0	0	0	0	0	0	0	0	157	0	111	153	199	0	0	0	0	0	0	0	0	0	291	0	d__Bacteria	p__Acidobacteriota	c__Blastocatellia	o__Pyrinomonadales	f__Pyrinomonadaceae	g__RB41	NA
e27e68b8c46e61174aa7f03854e86342	906	22.65	0	0	0	0	0	0	0	0	0	18	20	12	0	0	50	43	48	33	32	25	15	28	16	40	0	0	23	17	26	0	80	57	51	30	40	0	37	26	0	139	d__Bacteria	p__Acidobacteriota	c__Vicinamibacteria	o__Subgroup_17	f__Subgroup_17	g__Subgroup_17	s__uncultured_bacterium
7a274c87404ac075c41568d0dac2cf22	899	22.475	0	0	0	0	0	0	0	0	0	0	0	0	0	0	45	43	35	0	25	44	0	0	0	0	60	37	30	71	34	0	0	66	55	51	100	16	58	66	48	15	d__Bacteria	p__Proteobacteria	c__Alphaproteobacteria	o__Rhizobiales	f__Rhizobiales_Incertae_Sedis	g__Bauldia	NA
4ca1b0bd56684db2b0f71bb339bf8cd2	894	22.35	0	0	0	3	0	7	0	0	0	34	51	48	0	0	21	44	44	30	36	0	14	20	31	35	46	48	30	53	59	0	45	48	28	18	0	0	18	30	39	14	d__Bacteria	p__Actinobacteriota	c__Acidimicrobiia	o__Microtrichales	f__uncultured	g__uncultured	s__uncultured_bacterium
2cd55c8b11445cc694caff0ff82e68ae	890	22.25	0	0	0	7	28	48	8	30	27	23	45	34	7	0	14	30	40	37	26	27	24	36	48	76	24	10	15	17	26	13	34	12	12	36	39	0	0	0	37	0	d__Bacteria	p__Actinobacteriota	c__Thermoleophilia	o__Solirubrobacterales	f__Solirubrobacteraceae	g__Conexibacter	NA
9e47fcdd2ba63102c0f8a83decc7c454	888	22.2	0	0	0	0	0	0	0	0	0	0	0	0	0	0	73	83	39	0	0	76	42	48	63	56	0	73	98	50	62	0	0	0	0	0	69	0	0	22	0	34	d__Bacteria	p__Proteobacteria	c__Gammaproteobacteria	o__Xanthomonadales	f__Rhodanobacteraceae	g__Ahniella	s__uncultured_bacterium
fc4de3f9aa75cd7e1bf58649956d4e07	886	22.15	0	0	0	0	0	0	0	0	0	0	10	25	8	0	26	39	80	73	63	13	22	36	68	86	0	37	69	38	54	0	15	44	0	26	29	0	0	0	0	25	d__Bacteria	p__Proteobacteria	c__Alphaproteobacteria	o__Rhizobiales	f__Xanthobacteraceae	g__uncultured	NA
e195bc48529b036b38e1e40fb4589f2d	884	22.1	0	0	0	0	0	0	0	0	0	53	75	114	29	0	24	62	78	70	95	0	0	34	42	51	0	18	19	12	19	13	52	24	0	0	0	0	0	0	0	0	d__Bacteria	p__Acidobacteriota	c__Vicinamibacteria	o__Subgroup_17	f__Subgroup_17	g__Subgroup_17	s__uncultured_bacterium
858c6750212bcaded4c90bc1733b3ee1	883	22.075	0	0	0	0	0	0	0	0	0	15	0	13	0	0	59	60	42	24	33	54	37	23	28	51	37	40	53	30	48	0	27	35	24	35	53	0	21	41	0	0	d__Bacteria	p__Acidobacteriota	c__Vicinamibacteria	o__Vicinamibacterales	f__Vicinamibacteraceae	g__Vicinamibacteraceae	NA
27b1280eeaba70ecae62003141a1de25	880	22	0	0	0	0	0	0	0	0	0	166	255	124	0	0	0	20	0	26	26	0	0	15	45	105	0	0	0	0	0	51	47	0	0	0	0	0	0	0	0	0	d__Bacteria	p__Proteobacteria	c__Alphaproteobacteria	o__Sphingomonadales	f__Sphingomonadaceae	g__Sphingomonas	s__uncultured_bacterium
605091d553f859ecb875bceb20cfa269	872	21.8	0	0	0	0	0	0	0	0	0	0	0	0	0	0	0	13	0	9	0	28	0	11	16	41	81	9	37	47	52	0	11	21	25	30	55	54	39	172	121	0	d__Bacteria	p__Actinobacteriota	c__Thermoleophilia	o__Gaiellales	f__uncultured	g__uncultured	s__uncultured_bacterium
46eca74aca545921c87022e511e36e80	867	21.675	0	0	0	0	0	0	0	0	0	63	94	69	44	0	86	39	0	0	0	0	0	0	0	0	0	0	0	0	0	54	86	76	68	71	0	0	61	0	0	56	d__Bacteria	p__Actinobacteriota	c__Actinobacteria	o__Pseudonocardiales	f__Pseudonocardiaceae	g__Pseudonocardia	NA
1910f099af7002fa62e31a5fcba4db25	867	21.675	0	0	0	0	0	0	0	0	0	0	0	0	0	0	54	0	0	21	0	40	0	0	0	0	28	0	22	33	47	0	36	172	94	36	77	0	51	108	0	48	d__Bacteria	p__Proteobacteria	c__Alphaproteobacteria	o__Sphingomonadales	f__Sphingomonadaceae	g__Sphingomonas	s__uncultured_bacterium
d670321c17baf1bfa4c056d92cb52d8a	859	21.475	0	0	0	3	0	0	0	0	0	69	152	78	17	0	18	46	41	32	65	0	16	35	48	68	0	5	12	14	0	0	34	12	14	41	26	0	7	3	3	0	d__Bacteria	p__Proteobacteria	c__Gammaproteobacteria	o__Ga0077536	f__Ga0077536	g__Ga0077536	NA
c1771777709c9b28f7a5a65978d0b739	858	21.45	0	0	0	0	0	0	0	0	0	0	0	0	0	0	0	0	0	0	0	0	0	0	0	0	0	0	0	32	42	0	0	0	0	0	0	0	0	0	784	0	d__Bacteria	p__Chloroflexi	c__KD4-96	o__KD4-96	f__KD4-96	g__KD4-96	s__uncultured_bacterium
3443e15fbf9d52de84f7db73445e6ccb	854	21.35	0	0	0	0	0	0	0	0	0	0	0	0	0	0	68	20	28	33	22	38	0	0	22	23	0	0	0	27	34	0	0	48	60	38	34	23	67	130	90	49	d__Bacteria	p__Actinobacteriota	c__Thermoleophilia	o__Gaiellales	f__uncultured	g__uncultured	NA
48ff828bca4063b2270c9831d77c3e85	853	21.325	0	0	0	0	0	0	0	0	0	0	0	0	0	0	73	0	0	0	0	0	0	0	24	25	0	0	0	0	88	27	0	84	139	37	66	0	129	161	0	0	d__Bacteria	p__Proteobacteria	c__Alphaproteobacteria	o__Sphingomonadales	f__Sphingomonadaceae	g__uncultured	NA
8073c6b1f9b65edaed6b2bb425d73e31	852	21.3	0	0	0	0	0	0	0	0	0	76	47	27	0	0	112	0	0	0	0	82	0	0	0	16	0	0	0	0	0	0	66	0	143	48	65	0	40	35	0	95	d__Bacteria	p__Actinobacteriota	c__Acidimicrobiia	o__IMCC26256	f__IMCC26256	g__IMCC26256	NA
c6b68767b86fa7d5fa1725638581ceec	850	21.25	0	0	0	0	0	0	0	0	0	0	0	0	0	0	57	86	75	55	56	53	46	66	60	98	0	24	49	0	0	0	0	0	0	23	44	0	13	0	0	45	d__Bacteria	p__Chloroflexi	c__P2-11E	o__P2-11E	f__P2-11E	g__P2-11E	s__uncultured_bacterium
dc6f3825867f745307a2e707efa49914	839	20.975	0	0	0	0	0	0	0	0	0	0	0	0	0	0	0	0	0	0	0	0	0	0	0	0	150	119	210	151	108	0	0	0	0	0	7	0	0	33	61	0	d__Bacteria	p__Proteobacteria	c__Alphaproteobacteria	o__Rhizobiales	f__Methyloligellaceae	g__uncultured	s__uncultured_bacterium
d60cbce30d332606d32e57400d749dfd	837	20.925	0	0	0	0	0	0	0	0	0	0	39	26	0	0	50	38	50	21	25	24	20	0	48	51	0	14	37	29	40	0	86	44	31	33	55	0	26	24	0	26	d__Bacteria	p__Acidobacteriota	c__Acidobacteriae	o__Acidobacteriae	f__Acidobacteriae	g__Paludibaculum	NA
683beb3a02063e69549d4dbff80e5d61	836	20.9	0	0	0	0	0	0	0	0	0	0	0	0	0	0	0	24	30	24	31	119	62	98	118	125	0	0	0	0	0	0	27	32	0	0	87	0	59	0	0	0	d__Bacteria	p__Actinobacteriota	c__Thermoleophilia	o__Gaiellales	NA	NA	NA
63d83167f7f242c1cf6853440c5ee17d	833	20.825	0	0	0	0	4	4	0	11	0	80	113	40	22	0	0	0	0	0	0	0	0	0	0	0	0	0	0	0	0	23	469	67	0	0	0	0	0	0	0	0	d__Bacteria	p__Proteobacteria	c__Gammaproteobacteria	o__Burkholderiales	f__Hydrogenophilaceae	g__uncultured	NA
e33c5c8da35151e83fe2ec9207b8722f	828	20.7	0	0	0	0	0	0	0	0	0	0	0	0	0	0	80	33	0	18	0	55	36	0	34	55	0	44	70	61	0	0	0	54	74	67	73	0	37	0	0	37	d__Bacteria	p__Acidobacteriota	c__Holophagae	o__Subgroup_7	f__Subgroup_7	g__Subgroup_7	s__uncultured_bacterium
f90561c3757552239cec2754bbe855a6	825	20.625	0	0	0	0	0	0	0	0	0	0	0	0	0	0	0	0	0	0	0	0	0	0	0	0	72	210	139	95	189	0	0	0	0	0	42	0	0	36	42	0	d__Archaea	p__Crenarchaeota	c__Nitrososphaeria	o__Nitrososphaerales	f__Nitrososphaeraceae	g__Candidatus_Nitrososphaera	s__uncultured_bacterium
e196a44526f0362631ba7ed98385d6ac	821	20.525	0	0	0	0	0	0	0	0	0	26	31	11	11	0	51	49	56	29	34	43	17	10	27	32	0	22	43	35	48	3	14	46	16	22	48	11	27	29	8	22	d__Bacteria	p__Armatimonadota	c__uncultured	o__uncultured	f__uncultured	g__uncultured	s__uncultured_bacterium
e91e6db4df57bc2f38edef948429c0b5	819	20.475	0	0	0	0	0	0	0	0	0	14	17	7	0	0	59	9	0	11	9	27	0	0	0	40	0	0	0	17	19	7	16	96	90	33	85	13	72	125	5	48	d__Bacteria	p__Acidobacteriota	c__Blastocatellia	o__Pyrinomonadales	f__Pyrinomonadaceae	g__RB41	s__uncultured_bacterium
df09d494fe7b3df5542aecad9ffce4ee	819	20.475	0	0	0	0	0	0	0	0	0	0	0	0	0	0	0	0	0	0	0	0	0	0	0	0	191	131	124	105	127	0	0	0	0	0	0	0	0	0	141	0	d__Bacteria	p__Chloroflexi	c__Anaerolineae	o__Anaerolineales	f__Anaerolineaceae	g__uncultured	s__uncultured_bacterium
5726dbe217493e2c6eb01226cb91a73b	815	20.375	0	0	0	0	0	0	0	0	0	36	0	15	14	0	49	77	45	75	39	0	63	50	86	87	0	0	26	48	0	0	44	27	0	0	0	0	0	0	0	34	d__Bacteria	p__Chloroflexi	c__Anaerolineae	o__Anaerolineales	f__Anaerolineaceae	g__UTCFX1	NA
576901a844b20d5fd431015bb48cd205	814	20.35	0	0	0	0	0	0	0	0	0	0	0	0	0	0	0	0	0	0	0	72	0	25	0	52	44	0	49	94	77	0	0	0	47	64	112	18	29	131	0	0	d__Bacteria	p__Actinobacteriota	c__Thermoleophilia	o__Gaiellales	f__Gaiellaceae	g__Gaiella	s__uncultured_bacterium
6c0a07b76130e9190eea5f39290aad17	813	20.325	0	0	0	0	0	0	0	0	0	80	126	131	34	0	46	44	44	44	39	0	17	0	44	45	0	0	0	0	22	0	52	45	0	0	0	0	0	0	0	0	d__Bacteria	p__Acidobacteriota	c__Vicinamibacteria	o__Vicinamibacterales	f__uncultured	g__uncultured	s__uncultured_Acidobacteria_bacterium
d59bcda07cb311d42d4db27b10f8c259	812	20.3	0	0	0	0	0	0	0	0	0	55	64	41	7	0	42	33	42	29	34	0	20	25	30	41	10	4	0	8	30	13	106	36	28	50	13	0	26	0	0	25	d__Bacteria	p__Chloroflexi	c__Anaerolineae	o__Caldilineales	f__Caldilineaceae	g__uncultured	s__uncultured_bacterium
293445ee59d5861c57387d21af1e7133	810	20.25	0	0	0	0	0	0	0	0	0	0	26	12	0	0	95	54	36	0	0	44	0	47	29	34	65	0	35	67	59	0	11	0	0	0	75	23	0	0	62	36	d__Bacteria	p__Proteobacteria	c__Gammaproteobacteria	o__Burkholderiales	f__A21b	g__A21b	s__uncultured_bacterium
806814516581b52908cd2880a9ee7055	809	20.225	0	0	0	0	0	0	0	0	0	68	78	37	12	0	40	11	0	0	14	20	0	0	13	0	0	0	0	0	0	155	94	66	51	24	43	0	19	41	0	23	d__Bacteria	p__Proteobacteria	c__Alphaproteobacteria	o__Acetobacterales	f__Acetobacteraceae	g__Belnapia	NA
4ce2afa61190cc92ebc11e16832286cb	807	20.175	0	0	0	4	76	108	24	97	29	35	53	49	0	0	62	28	0	27	24	0	0	0	0	0	0	0	0	0	0	30	49	0	66	0	0	0	0	0	0	46	d__Bacteria	p__Acidobacteriota	c__Vicinamibacteria	o__Vicinamibacterales	f__uncultured	g__uncultured	NA
24e2b18cd5f15b9a5401fdfb494288f1	797	19.925	0	0	0	0	0	0	0	0	0	11	27	16	12	0	32	31	45	38	43	22	22	28	36	34	48	31	29	20	27	0	23	62	19	27	59	6	17	0	14	18	d__Bacteria	p__Acidobacteriota	c__Subgroup_22	o__Subgroup_22	f__Subgroup_22	g__Subgroup_22	s__uncultured_bacterium
1fd76726bf30d3c5562d4b8208bc0f4a	793	19.825	0	0	0	0	0	0	0	0	0	0	0	0	0	0	42	0	39	0	0	76	31	43	41	55	35	55	62	72	81	0	0	68	0	0	71	0	0	0	22	0	d__Bacteria	p__Bacteroidota	c__Bacteroidia	o__Chitinophagales	f__Chitinophagaceae	g__uncultured	NA
2902a1bc59d8bbe82d3e9fcd741cae10	779	19.475	0	0	0	0	0	0	0	0	0	0	0	0	0	0	0	0	0	0	0	0	0	0	0	0	260	0	73	90	165	0	0	0	0	0	0	0	0	0	191	0	d__Bacteria	p__Actinobacteriota	c__Actinobacteria	o__Pseudonocardiales	f__Pseudonocardiaceae	g__Crossiella	s__uncultured_bacterium
3824c4cdbe14efd9f5ec4a65660d6c1a	777	19.425	0	0	0	0	0	0	0	0	0	0	0	0	0	0	0	0	0	0	0	0	0	0	0	0	57	24	77	76	61	0	0	0	0	0	0	0	0	319	163	0	d__Bacteria	p__Chloroflexi	c__Chloroflexia	o__Thermomicrobiales	f__JG30-KF-CM45	g__JG30-KF-CM45	s__uncultured_bacterium
712a112cce364bb3ab425d86a5be7e15	772	19.3	0	0	0	0	0	0	0	0	0	0	0	0	0	0	6	0	0	0	0	10	22	15	26	15	30	184	218	75	90	0	0	0	0	0	44	0	0	16	21	0	d__Bacteria	p__Actinobacteriota	NA	NA	NA	NA	NA
85361772277d334dc5000c5ce559b3ed	768	19.2	0	0	0	0	0	0	0	0	0	97	196	111	18	0	7	23	36	36	38	0	4	19	19	47	0	0	0	0	0	0	82	17	18	0	0	0	0	0	0	0	d__Bacteria	p__Gemmatimonadota	c__Gemmatimonadetes	o__Gemmatimonadales	f__Gemmatimonadaceae	g__uncultured	s__uncultured_bacterium
f784565611a488757245c1220cd76feb	767	19.175	0	0	0	0	0	0	0	0	0	0	0	0	0	0	29	30	43	34	41	39	47	29	54	90	0	46	76	55	54	0	0	52	0	0	24	0	0	0	24	0	d__Bacteria	p__Planctomycetota	c__Planctomycetes	o__Pirellulales	f__Pirellulaceae	g__Pirellula	NA
43a818fda97b47f0b971c5312eb58bf1	762	19.05	0	0	0	0	0	0	0	0	0	51	0	37	0	0	0	30	29	0	24	0	0	0	0	25	90	77	89	46	80	0	31	37	0	0	27	36	0	0	53	0	d__Bacteria	p__Acidobacteriota	c__Vicinamibacteria	o__Subgroup_17	f__Subgroup_17	g__Subgroup_17	s__uncultured_bacterium
12af11b7925c103272a39bb0b95bcc32	762	19.05	0	0	0	0	0	0	0	0	0	0	0	0	0	0	0	0	0	0	0	61	0	0	0	36	40	0	41	50	67	0	0	0	0	62	134	55	0	114	78	24	d__Bacteria	p__Chloroflexi	c__Gitt-GS-136	o__Gitt-GS-136	f__Gitt-GS-136	g__Gitt-GS-136	s__uncultured_bacterium
b2e3219b1216c233725b70faa5f17d63	760	19	0	0	0	0	0	0	0	0	0	40	63	37	0	0	80	26	0	17	21	15	0	0	0	0	0	0	0	0	0	57	150	43	72	34	39	0	22	0	0	44	d__Bacteria	p__Proteobacteria	c__Alphaproteobacteria	o__Acetobacterales	f__Acetobacteraceae	g__Acidiphilium	s__uncultured_bacterium
fbbcec06d61d79977fbd020e85385eb7	757	18.925	0	0	0	22	0	92	42	34	84	0	0	0	0	0	80	0	0	0	0	0	0	0	0	0	0	0	0	0	0	58	93	0	0	0	0	78	0	0	33	141	d__Bacteria	p__Actinobacteriota	c__Actinobacteria	o__Frankiales	f__uncultured	g__uncultured	s__uncultured_bacterium
0aa82adb8e2672b96e0c7b6f6690b5e1	755	18.875	0	0	0	0	0	0	0	0	0	57	88	33	12	0	21	21	31	29	21	11	14	30	31	56	27	11	15	8	0	0	52	57	10	43	77	0	0	0	0	0	d__Bacteria	p__Proteobacteria	c__Gammaproteobacteria	o__Xanthomonadales	f__Xanthomonadaceae	g__Lysobacter	NA
a939c972e24724fab1143e9f3a15ea67	755	18.875	0	0	0	0	0	0	0	0	0	19	38	12	0	0	110	44	46	32	39	34	25	0	0	22	0	16	0	0	0	0	91	65	30	18	45	0	36	0	0	33	d__Bacteria	p__Chloroflexi	c__KD4-96	o__KD4-96	f__KD4-96	g__KD4-96	s__uncultured_bacterium
77f9124460cae829e9322c7aa3deead1	754	18.85	0	0	0	0	0	0	0	0	0	0	15	0	0	0	7	50	50	31	36	11	29	53	64	34	0	54	64	35	92	0	0	17	0	39	9	0	37	27	0	0	d__Bacteria	p__Acidobacteriota	c__Vicinamibacteria	o__Vicinamibacterales	f__uncultured	g__uncultured	NA
7fb6611d78a037eb12458855f724b681	750	18.75	0	0	0	0	0	0	0	0	0	35	43	0	0	0	0	26	26	37	27	35	75	54	98	156	0	0	0	0	0	10	68	22	0	0	30	0	0	0	0	8	d__Bacteria	p__Proteobacteria	c__Gammaproteobacteria	o__Acidiferrobacterales	f__Acidiferrobacteraceae	g__Sulfurifustis	NA
aa14ef2718c078590e5d93c590d3e99f	750	18.75	0	0	0	0	0	0	0	0	0	11	25	11	0	0	19	42	55	23	17	46	29	51	37	68	0	40	39	0	18	0	39	41	0	61	72	0	6	0	0	0	d__Bacteria	p__Proteobacteria	c__Alphaproteobacteria	o__Rhizobiales	f__A0839	g__A0839	s__uncultured_bacterium
abf9982c74a742159b60afc9c12285a8	747	18.675	0	0	0	0	0	0	0	0	0	66	91	36	0	0	27	36	52	65	64	0	14	20	22	43	0	0	0	0	0	39	42	42	63	0	0	0	0	0	0	25	d__Bacteria	p__Actinobacteriota	c__Actinobacteria	o__Frankiales	f__Geodermatophilaceae	NA	NA
2c8c25f30ffe6713d9755545d875c24c	747	18.675	0	0	0	0	0	0	0	0	0	0	0	0	0	0	0	0	0	14	0	21	46	30	55	69	0	31	209	71	201	0	0	0	0	0	0	0	0	0	0	0	d__Bacteria	p__Actinobacteriota	c__Thermoleophilia	o__Solirubrobacterales	f__67-14	g__67-14	s__uncultured_bacterium
bf3019601aed1cb95d54abc7525b9621	747	18.675	0	0	0	0	0	0	0	0	0	0	0	0	0	0	0	0	0	0	0	0	0	0	0	0	267	0	0	0	138	0	0	23	0	0	0	0	0	0	319	0	d__Bacteria	p__Actinobacteriota	c__Thermoleophilia	o__Solirubrobacterales	f__Solirubrobacteraceae	g__Solirubrobacter	s__uncultured_bacterium
1cb100f94dc66e5591a253eaeb695dd7	746	18.65	0	0	0	0	0	0	0	0	0	0	0	0	0	0	12	15	9	20	26	34	17	31	33	89	70	0	46	42	47	0	0	53	25	35	47	0	12	51	32	0	d__Bacteria	p__Actinobacteriota	c__Acidimicrobiia	o__Actinomarinales	f__uncultured	g__uncultured	s__uncultured_bacterium
bc266b238bdc03e88acdbe3da4e3a985	746	18.65	0	0	0	0	0	0	0	0	0	0	0	0	0	0	0	0	0	0	0	32	0	0	0	22	126	134	114	78	56	0	0	0	0	0	76	0	0	24	84	0	d__Bacteria	p__Nitrospirota	c__Nitrospiria	o__Nitrospirales	f__Nitrospiraceae	g__Nitrospira	s__uncultured_bacterium
cc06f0dd93876fca7457f09e28bbd496	746	18.65	0	0	0	0	0	0	0	0	0	0	0	0	0	0	0	0	0	0	0	0	0	0	0	0	179	77	71	97	109	0	0	0	0	0	0	28	0	0	185	0	d__Bacteria	p__Actinobacteriota	c__Thermoleophilia	o__uncultured	f__uncultured	g__uncultured	s__uncultured_bacterium
ae9f62d4a527822fe807f0e68704f9cb	740	18.5	0	0	0	0	0	0	0	0	0	0	0	0	0	0	99	0	0	0	0	0	0	0	0	0	0	0	0	0	74	0	57	43	132	0	97	0	48	117	0	73	d__Bacteria	p__Actinobacteriota	c__Acidimicrobiia	o__IMCC26256	f__IMCC26256	g__IMCC26256	s__uncultured_bacterium
d3df65a6e882d78ede7545531bf12f4c	738	18.45	0	0	0	0	0	0	0	0	0	0	69	51	0	0	0	33	44	43	37	29	0	37	48	58	17	32	56	20	0	0	0	0	20	89	55	0	0	0	0	0	d__Bacteria	p__Acidobacteriota	c__Vicinamibacteria	o__Vicinamibacterales	f__uncultured	g__uncultured	s__uncultured_Acidobacteria_bacterium
5f64875d8ddd4cdd2cad466392b82ac8	736	18.4	0	0	0	0	0	0	0	0	0	10	14	9	0	0	50	27	20	30	18	49	43	32	25	57	0	40	43	17	15	0	0	25	17	28	73	0	22	30	0	42	d__Bacteria	p__Proteobacteria	c__Gammaproteobacteria	o__Burkholderiales	NA	NA	NA
8b6ba9f9de7229521958608f10e8ff91	731	18.275	0	0	0	0	0	0	0	0	0	0	30	0	14	0	36	37	46	30	26	0	0	0	6	25	0	38	119	37	108	0	92	0	61	10	0	0	0	0	0	16	d__Bacteria	p__Gemmatimonadota	c__Gemmatimonadetes	o__Gemmatimonadales	f__Gemmatimonadaceae	g__Gemmatimonas	s__uncultured_bacterium
e5dfab08569b80b112cc62fb188084cb	731	18.275	0	0	0	0	0	0	0	0	0	0	0	0	0	0	0	0	0	0	0	0	0	0	0	0	108	139	132	100	156	0	0	0	0	0	0	0	0	0	96	0	d__Bacteria	p__Proteobacteria	c__Gammaproteobacteria	o__Burkholderiales	f__Nitrosomonadaceae	g__MND1	NA
0140b3d13120012e98d7a6e32c2e333d	729	18.225	0	0	0	0	0	0	0	0	0	17	32	25	0	0	28	23	24	13	0	0	15	25	30	44	52	74	75	49	55	0	29	21	0	21	14	0	0	25	38	0	d__Bacteria	p__Chloroflexi	c__KD4-96	o__KD4-96	f__KD4-96	g__KD4-96	NA
ad9e0d243a2208f13a410f5d5d61cafd	725	18.125	0	0	0	0	0	0	0	30	0	5	0	0	0	0	0	0	0	0	0	0	0	0	0	0	0	0	0	0	0	543	32	16	17	0	32	8	16	26	0	0	d__Bacteria	p__Proteobacteria	c__Gammaproteobacteria	o__Xanthomonadales	f__Xanthomonadaceae	g__Lysobacter	s__uncultured_bacterium
f2dc413252c41dd0fb4078a547cea0d3	723	18.075	0	0	0	0	0	0	0	0	0	0	0	0	0	0	26	30	0	0	40	18	0	0	0	0	0	0	26	55	68	0	25	37	0	28	50	43	41	97	97	42	d__Bacteria	p__Actinobacteriota	c__Acidimicrobiia	o__Microtrichales	f__Iamiaceae	g__Iamia	NA
e8b57177ce203394b0ce922e53768531	721	18.025	0	0	0	0	0	0	0	0	0	0	14	0	0	0	21	38	39	56	45	20	55	79	90	131	0	0	0	0	0	0	0	37	17	19	34	0	26	0	0	0	d__Bacteria	p__Gemmatimonadota	c__Gemmatimonadetes	o__Gemmatimonadales	f__Gemmatimonadaceae	g__uncultured	NA
a166c65fe58d9b099b56567de86036d7	719	17.975	0	0	0	0	0	0	0	0	0	0	0	0	0	0	17	23	0	17	21	104	62	78	56	93	0	80	36	45	0	0	0	0	0	0	87	0	0	0	0	0	d__Bacteria	p__Proteobacteria	c__Gammaproteobacteria	o__Burkholderiales	f__Nitrosomonadaceae	g__Ellin6067	NA
04a57a4ba109e887730e1acbedf36a5a	719	17.975	0	0	0	0	0	0	0	0	0	0	0	0	0	0	0	9	0	0	0	53	40	38	32	31	35	114	139	95	84	0	0	0	0	0	49	0	0	0	0	0	d__Bacteria	p__Proteobacteria	c__Alphaproteobacteria	o__Rhizobiales	f__Hyphomicrobiaceae	g__Pedomicrobium	NA
955a4264e03a15f1b33f8e7b010deb3d	716	17.9	0	0	0	0	0	0	0	0	0	18	32	0	0	0	0	0	0	0	0	34	0	32	18	0	0	74	50	60	76	0	26	0	50	24	70	25	31	0	96	0	d__Bacteria	p__Acidobacteriota	c__Blastocatellia	o__Blastocatellales	f__Blastocatellaceae	g__uncultured	NA
564bc1b0396f8b7badc0a32b6a6dfbab	716	17.9	0	0	0	0	0	0	0	0	0	0	0	29	0	0	74	77	35	38	45	0	28	28	32	20	0	27	36	29	36	0	25	0	0	41	48	0	32	0	0	36	d__Bacteria	p__Armatimonadota	c__uncultured	o__uncultured	f__uncultured	g__uncultured	s__uncultured_bacterium
9f8ad9f0aa8ffa6d72b7532a45b7da24	714	17.85	0	0	0	19	98	41	29	73	0	108	89	58	0	0	0	36	21	0	22	0	0	0	0	0	0	0	0	0	0	48	72	0	0	0	0	0	0	0	0	0	d__Bacteria	p__Bacteroidota	c__Bacteroidia	o__Chitinophagales	f__Chitinophagaceae	g__Ferruginibacter	s__uncultured_bacterium
fe0ec8a83cc820dba980a8a663086ba3	714	17.85	0	0	0	0	0	0	0	0	0	0	36	15	0	0	41	42	34	23	0	37	33	30	41	38	0	25	46	0	25	0	21	76	19	30	46	0	34	0	0	22	d__Bacteria	p__Chloroflexi	c__Anaerolineae	o__SBR1031	f__A4b	g__A4b	s__uncultured_bacterium
7d39adf57bd31cbc94e25e6bb0be384a	713	17.825	0	0	0	0	0	0	0	0	0	0	0	0	0	0	0	0	0	22	0	177	32	21	19	29	5	16	28	33	19	0	8	30	0	39	158	18	10	39	10	0	d__Bacteria	p__Planctomycetota	c__Phycisphaerae	o__CCM11a	f__CCM11a	g__CCM11a	s__uncultured_bacterium
255d1867f7ee1dbefed99a262a13b40b	713	17.825	0	0	0	0	0	0	0	0	0	0	0	0	0	0	0	0	0	0	0	78	11	0	0	15	36	0	0	37	0	0	23	0	0	0	411	0	0	102	0	0	d__Bacteria	p__Actinobacteriota	c__Actinobacteria	o__Streptomycetales	f__Streptomycetaceae	g__Streptomyces	s__Streptomyces_peucetius_subsp._caesius_ATCC_27952
f0253f683f4e063cdd69ef0b06894121	708	17.7	0	0	0	0	0	0	0	0	0	8	0	0	0	0	13	102	154	120	193	0	0	7	17	22	0	0	0	0	0	0	12	0	0	51	0	0	0	0	0	9	d__Bacteria	p__Chloroflexi	c__Gitt-GS-136	o__Gitt-GS-136	f__Gitt-GS-136	g__Gitt-GS-136	s__uncultured_bacterium
cd4d3a17567cdd2c75be0f356c51e8b3	707	17.675	0	0	0	0	0	0	0	0	0	0	0	0	0	0	120	40	0	0	0	56	0	0	0	0	0	0	0	0	25	0	0	36	58	37	72	0	79	81	0	103	d__Bacteria	p__Actinobacteriota	c__Acidimicrobiia	o__IMCC26256	f__IMCC26256	g__IMCC26256	s__uncultured_bacterium
0621a0d6a9e8d5e2b5025b7672d2446f	703	17.575	0	0	0	0	0	0	0	0	0	25	16	22	0	0	63	35	52	42	70	9	15	20	46	49	4	9	0	5	11	0	21	30	30	24	17	6	18	25	0	39	d__Bacteria	p__Chloroflexi	c__Ktedonobacteria	o__C0119	f__C0119	g__C0119	s__uncultured_bacterium
63df9de8759e75a2738f981e371054cc	702	17.55	0	0	0	0	0	0	0	0	0	0	0	0	9	0	44	26	0	38	47	0	12	0	0	0	0	75	45	46	0	0	0	0	0	0	74	27	0	95	79	85	d__Bacteria	p__Chloroflexi	c__TK10	o__TK10	f__TK10	g__TK10	NA
31245cc18f42cdeba0ed6cad26400fc6	701	17.525	0	0	0	0	0	0	0	0	0	54	58	37	0	0	0	47	51	53	51	0	45	40	88	128	0	0	0	0	0	0	49	0	0	0	0	0	0	0	0	0	d__Bacteria	p__Actinobacteriota	c__Acidimicrobiia	o__Microtrichales	f__Ilumatobacteraceae	g__uncultured	s__uncultured_bacterium
a01a505c56cba8ddaf28c9aa3ddb4e94	701	17.525	0	0	0	0	0	0	0	0	0	9	16	13	7	0	0	0	42	0	0	41	127	68	257	89	0	0	0	0	0	0	32	0	0	0	0	0	0	0	0	0	d__Bacteria	p__Proteobacteria	c__Alphaproteobacteria	o__Caulobacterales	f__Caulobacteraceae	g__Brevundimonas	NA
57eb0c749720a63a5e8c5eb18cfad083	700	17.5	0	0	0	25	52	22	0	213	14	0	0	0	0	0	0	0	0	0	0	0	0	0	0	0	0	0	0	0	0	374	0	0	0	0	0	0	0	0	0	0	d__Bacteria	p__Actinobacteriota	c__Actinobacteria	o__Frankiales	f__uncultured	g__uncultured	NA
d2e66902d9a7f6b68522b1eeb834bf69	700	17.5	0	0	0	0	0	0	0	0	0	25	13	30	11	0	44	47	76	26	31	0	30	41	39	39	0	0	0	0	0	38	56	31	37	32	24	9	0	0	0	21	d__Bacteria	p__Proteobacteria	c__Alphaproteobacteria	o__Caulobacterales	f__Caulobacteraceae	g__Phenylobacterium	s__uncultured_bacterium
98ae824ce560713c6a1e2ed31ef48a75	700	17.5	0	0	0	0	0	0	0	0	0	0	0	0	5	0	53	18	5	0	16	39	0	0	0	17	0	0	0	0	29	0	33	32	98	38	60	14	78	69	0	96	d__Bacteria	p__Proteobacteria	c__Alphaproteobacteria	o__Rhodobacterales	f__Rhodobacteraceae	g__Rubellimicrobium	s__uncultured_bacterium
0cc4acb76f7a4a811ff2c515b80b4c16	698	17.45	0	0	0	0	0	0	0	0	0	5	8	0	0	0	0	0	0	0	0	0	0	0	0	0	0	0	0	0	0	627	16	15	24	0	0	0	0	0	0	3	d__Bacteria	p__Bacteroidota	c__Bacteroidia	o__Cytophagales	f__Hymenobacteraceae	g__Hymenobacter	s__uncultured_bacterium
92c29d2d693c92b1a640aea70434e88a	698	17.45	0	0	0	0	0	0	0	0	0	0	14	0	11	0	34	32	39	35	30	31	30	34	52	84	0	22	0	0	33	21	0	52	40	0	32	0	23	0	0	49	d__Bacteria	p__Actinobacteriota	c__Thermoleophilia	o__Solirubrobacterales	f__Solirubrobacteraceae	g__Solirubrobacter	s__uncultured_bacterium
999aee32f7459decb6a0981a14896dfb	694	17.35	0	0	0	28	0	35	0	0	10	16	27	25	5	0	10	36	44	40	40	0	13	13	46	129	0	0	16	0	34	41	43	20	7	8	0	0	0	0	0	8	d__Bacteria	p__Bacteroidota	c__Bacteroidia	o__Cytophagales	f__Microscillaceae	g__uncultured	s__uncultured_bacterium
54c6a433004d593705a88328410aada5	693	17.325	0	0	0	0	0	0	0	0	0	22	14	7	7	0	10	22	22	27	23	35	10	21	30	27	50	18	42	53	42	7	0	0	21	13	53	14	23	37	43	0	d__Bacteria	p__Bacteroidota	c__Bacteroidia	o__Chitinophagales	f__Chitinophagaceae	g__Puia	s__uncultured_bacterium
19773a5dd7f11a5dece1c690e532adea	692	17.3	0	0	0	0	0	0	0	0	0	12	11	0	0	0	30	0	0	0	21	27	19	17	17	11	0	5	0	13	16	5	51	187	50	0	31	0	40	61	24	44	d__Bacteria	p__Actinobacteriota	c__Acidimicrobiia	o__uncultured	f__uncultured	g__uncultured	NA
f3fa5ce15414840a15c0ecb93c1916f4	692	17.3	0	0	0	0	0	0	0	0	0	0	0	0	0	0	0	0	0	0	0	0	0	0	0	0	103	61	71	82	77	0	0	46	57	0	0	0	0	107	88	0	d__Bacteria	p__Proteobacteria	c__Gammaproteobacteria	o__Burkholderiales	f__TRA3-20	g__TRA3-20	s__uncultured_bacterium
a4b57cc13f0dc40a6caf2a60f7b8196d	690	17.25	0	0	0	0	0	0	0	0	0	0	0	9	0	0	70	36	26	24	28	60	42	52	38	65	0	40	0	0	0	0	9	0	24	72	30	0	0	0	0	65	d__Bacteria	p__Actinobacteriota	c__Thermoleophilia	o__Gaiellales	f__uncultured	g__uncultured	s__uncultured_bacterium
cec3c25310f913cab963787fc841ca69	687	17.175	0	0	0	0	0	0	0	0	0	6	10	10	0	0	44	40	43	30	41	34	36	36	54	87	0	0	0	0	31	0	16	0	39	0	57	0	47	0	0	26	d__Bacteria	p__Actinobacteriota	c__Thermoleophilia	o__uncultured	f__uncultured	g__uncultured	s__uncultured_bacterium
83032bd8f0f68cc7e85fbbac13b91008	687	17.175	0	0	0	0	0	0	0	0	0	0	18	0	0	0	0	0	6	0	0	0	11	40	65	87	0	56	253	98	53	0	0	0	0	0	0	0	0	0	0	0	d__Bacteria	p__Proteobacteria	c__Gammaproteobacteria	o__Nitrosococcales	f__Nitrosococcaceae	g__wb1-P19	s__uncultured_bacterium
3cad304ae533f22246a6bf719a0ead1d	686	17.15	0	0	0	0	0	0	0	0	0	0	0	0	0	0	0	0	0	0	0	39	31	0	0	43	178	97	70	45	57	0	32	0	0	0	31	0	0	0	63	0	d__Bacteria	p__Nitrospirota	c__Nitrospiria	o__Nitrospirales	f__Nitrospiraceae	g__Nitrospira	s__uncultured_bacterium
e66d54650f75b7072f56a59c2a7d25ca	685	17.125	0	0	0	0	0	0	0	0	0	0	0	0	0	0	0	0	0	0	0	0	0	0	0	0	221	153	132	88	91	0	0	0	0	0	0	0	0	0	0	0	d__Bacteria	p__Proteobacteria	c__Alphaproteobacteria	o__Sphingomonadales	f__Sphingomonadaceae	NA	NA
2c54b74b7c269ba080dc7990342289ad	681	17.025	0	0	0	0	0	0	0	0	0	3	3	10	3	0	96	28	18	9	26	22	3	9	7	18	9	13	35	14	8	0	14	43	13	30	62	0	55	12	0	118	d__Bacteria	p__Chloroflexi	c__Chloroflexia	o__Thermomicrobiales	f__Thermomicrobiaceae	g__Sphaerobacter	NA
23f5ac15bc34ed14c19f536dd5b15cf5	680	17	0	0	0	0	0	0	0	0	0	7	13	5	0	0	42	18	13	20	22	13	0	0	0	6	0	0	0	14	19	8	170	42	52	31	39	12	29	58	0	47	d__Bacteria	p__Gemmatimonadota	c__Gemmatimonadetes	o__Gemmatimonadales	f__Gemmatimonadaceae	g__Roseisolibacter	NA
39316cc3ad89fda152dc00e3a775500b	675	16.875	0	0	0	0	0	0	4	0	0	40	32	42	0	0	77	56	33	24	34	0	0	19	25	21	0	0	0	0	0	5	47	45	92	29	0	0	0	0	0	50	d__Bacteria	p__Chloroflexi	c__Chloroflexia	o__Thermomicrobiales	f__JG30-KF-CM45	g__JG30-KF-CM45	s__uncultured_bacterium
0d605df270f470f88cfd3918e021aa7f	673	16.825	0	0	0	0	0	0	0	0	0	26	25	18	4	0	33	37	30	35	54	14	29	34	48	86	0	27	22	8	13	0	13	31	18	24	21	4	9	8	0	2	d__Bacteria	p__Actinobacteriota	c__Acidimicrobiia	o__Actinomarinales	f__uncultured	g__uncultured	NA
da6e74f039a71c4d5fecb85e7851a8ad	672	16.8	0	0	0	0	0	0	0	0	0	6	9	0	0	0	14	6	0	0	3	52	10	23	15	30	23	96	44	41	28	0	14	0	3	37	169	9	0	12	28	0	d__Bacteria	p__Armatimonadota	c__Fimbriimonadia	o__Fimbriimonadales	f__Fimbriimonadaceae	g__Fimbriimonadaceae	s__uncultured_bacterium
c5a3fce6c12cda8197a5ba55e9696f94	670	16.75	0	0	0	0	0	0	0	0	0	0	0	0	0	0	32	0	38	0	0	0	0	32	0	0	0	130	60	52	0	0	0	101	136	89	0	0	0	0	0	0	d__Bacteria	p__Gemmatimonadota	c__Gemmatimonadetes	o__Gemmatimonadales	f__Gemmatimonadaceae	g__uncultured	s__uncultured_bacterium
7178d5665e1ad6fe8692505eff5d6b40	667	16.675	0	0	0	0	0	0	0	0	0	0	0	0	0	0	32	0	27	16	28	0	40	36	28	45	0	82	123	53	79	0	7	0	0	25	0	13	0	0	0	33	d__Bacteria	p__Proteobacteria	c__Alphaproteobacteria	o__uncultured	f__uncultured	g__uncultured	s__uncultured_bacterium
979f1750e263c9942959332b26cadf51	667	16.675	0	0	0	0	0	0	0	0	0	0	0	0	0	0	0	190	134	140	51	22	0	50	47	33	0	0	0	0	0	0	0	0	0	0	0	0	0	0	0	0	d__Bacteria	p__Bacteroidota	c__Bacteroidia	o__Flavobacteriales	f__Flavobacteriaceae	g__Flavobacterium	NA
02c914de33a376dcfdce6626c3caed5c	665	16.625	0	0	0	0	0	0	0	0	0	0	13	20	9	0	39	43	42	0	25	0	18	26	33	23	15	14	17	33	36	0	24	24	26	34	47	21	14	40	19	10	d__Bacteria	p__Proteobacteria	c__Alphaproteobacteria	o__Rhizobiales	f__Devosiaceae	g__uncultured	NA
c957b7c0253f5a7684cfbb3eb27b180f	654	16.35	0	0	0	0	0	0	0	0	0	12	17	16	0	0	23	32	52	30	65	0	44	47	67	72	0	32	38	0	32	0	16	37	0	22	0	0	0	0	0	0	d__Bacteria	p__Proteobacteria	c__Alphaproteobacteria	o__Rhizobiales	f__Xanthobacteraceae	g__uncultured	NA
96835095a13102597d42767c740b89fe	653	16.325	0	0	0	0	0	0	0	0	0	0	21	24	0	0	12	33	36	42	57	0	36	58	78	105	0	0	0	0	0	0	6	62	27	17	17	0	14	0	0	8	d__Bacteria	p__Planctomycetota	c__Planctomycetes	o__Gemmatales	f__Gemmataceae	g__uncultured	NA
7b5bffb05d828e1f9d542148b7a2e5bd	652	16.3	0	0	0	0	0	0	0	0	0	0	0	0	0	0	0	0	0	0	0	0	0	0	0	0	165	35	56	113	81	0	0	0	0	0	0	0	0	0	202	0	d__Bacteria	p__Actinobacteriota	c__Thermoleophilia	o__Solirubrobacterales	f__Solirubrobacteraceae	g__Solirubrobacter	s__uncultured_bacterium
ef6ce9cecf22b3647a6dc48589b0aeec	647	16.175	0	0	0	0	0	0	0	0	0	0	18	9	0	0	20	35	39	23	32	16	25	17	38	36	18	0	15	18	32	0	10	40	60	29	38	0	15	28	28	8	d__Bacteria	p__Gemmatimonadota	c__Gemmatimonadetes	o__Gemmatimonadales	f__Gemmatimonadaceae	g__uncultured	NA
6cd60bd37f00b25bbec8e13e44854beb	646	16.15	0	0	0	0	0	0	0	0	0	51	43	33	0	0	61	0	0	0	0	22	0	0	0	0	0	0	0	0	0	0	74	62	139	50	51	0	0	0	0	60	d__Bacteria	p__Proteobacteria	c__Alphaproteobacteria	o__Sphingomonadales	f__Sphingomonadaceae	g__Sphingomonas	NA
dd85c2439cf15852d4e48965a409bd49	644	16.1	0	0	0	0	0	0	0	0	0	0	0	0	0	0	140	33	0	0	26	57	0	0	0	20	37	0	0	25	0	0	55	53	92	0	0	0	0	0	44	62	d__Bacteria	p__Actinobacteriota	c__Acidimicrobiia	NA	NA	NA	NA
a8060846c26ec8ea3f9c22969ede199c	643	16.075	0	0	0	0	0	0	0	0	0	0	0	0	0	0	0	0	0	0	0	51	0	0	0	0	65	0	30	65	36	0	0	0	59	64	73	27	0	82	62	29	d__Bacteria	p__Nitrospirota	c__Nitrospiria	o__Nitrospirales	f__Nitrospiraceae	g__Nitrospira	s__uncultured_bacterium
0e455800f9f995374c2e751df67dab8f	642	16.05	0	0	0	0	0	0	0	0	0	0	0	0	0	0	0	0	0	0	0	0	0	0	0	0	37	0	156	217	185	0	0	0	0	0	0	0	0	0	47	0	d__Bacteria	p__Acidobacteriota	c__Thermoanaerobaculia	o__Thermoanaerobaculales	f__Thermoanaerobaculaceae	g__Subgroup_10	s__uncultured_bacterium
7353297d3e40e11fcaf6bb99a80902a3	641	16.025	0	0	0	0	0	0	0	0	0	25	43	38	0	0	30	29	36	26	26	18	0	29	31	21	29	0	0	15	21	0	31	57	39	23	41	0	18	15	0	0	d__Bacteria	p__Actinobacteriota	c__Acidimicrobiia	o__IMCC26256	f__IMCC26256	g__IMCC26256	s__uncultured_bacterium
851aa62cfc884bf49c73e3024eedce89	639	15.975	0	0	0	0	0	0	0	0	0	39	87	74	24	0	0	37	48	48	39	0	0	50	43	91	0	0	0	0	37	0	22	0	0	0	0	0	0	0	0	0	d__Bacteria	p__Acidobacteriota	c__Vicinamibacteria	o__Vicinamibacterales	f__uncultured	g__uncultured	NA
f021f4832a90c7159b1265079308c0d5	637	15.925	0	0	0	0	0	0	0	0	0	0	0	0	0	0	0	39	49	26	0	0	45	86	93	97	0	39	40	0	59	12	52	0	0	0	0	0	0	0	0	0	d__Bacteria	p__Proteobacteria	c__Gammaproteobacteria	o__Burkholderiales	f__Nitrosomonadaceae	g__MND1	NA
63dbe43cd579e1a4d28299eaeb0bfa31	634	15.85	0	0	0	0	0	0	0	0	0	63	78	34	0	0	11	19	14	8	9	0	28	44	44	106	0	0	0	0	0	18	53	15	35	38	17	0	0	0	0	0	d__Bacteria	p__Proteobacteria	c__Alphaproteobacteria	o__Acetobacterales	f__Acetobacteraceae	g__Rhodovastum	NA
31bb89cf2a12c4ef37a61ed13c18f9b2	633	15.825	0	0	0	0	0	0	0	0	0	0	25	0	0	0	35	0	0	0	0	0	0	0	0	0	109	0	52	91	64	0	0	0	0	0	0	0	0	102	155	0	d__Bacteria	p__Actinobacteriota	c__Thermoleophilia	o__Solirubrobacterales	f__67-14	g__67-14	s__uncultured_bacterium
707e5e4a7f9c5e44eeb28d8ae56bacbf	633	15.825	0	0	0	0	0	0	0	0	0	0	0	0	0	0	27	38	42	25	44	34	33	23	28	35	12	51	85	28	46	0	0	21	0	0	44	9	8	0	0	0	d__Bacteria	p__Acidobacteriota	c__Vicinamibacteria	o__Vicinamibacterales	f__uncultured	g__uncultured	s__uncultured_bacterium
5acced69399a9711ffdd0068f8079437	628	15.7	0	0	0	0	0	0	0	0	0	11	6	0	4	0	21	19	25	31	20	0	27	21	60	98	0	36	50	11	22	0	0	61	23	0	12	0	28	17	0	25	d__Bacteria	p__Actinobacteriota	c__Thermoleophilia	o__Gaiellales	f__uncultured	g__uncultured	s__uncultured_bacterium
dc1168ce81b968f8a6c7d087c4116f0f	627	15.675	0	0	0	0	0	0	0	0	0	85	250	104	11	0	0	0	0	0	0	0	0	0	0	0	0	0	0	0	0	43	105	29	0	0	0	0	0	0	0	0	d__Bacteria	p__Proteobacteria	c__Alphaproteobacteria	o__Sphingomonadales	f__Sphingomonadaceae	g__Novosphingobium	s__uncultured_bacterium
00e3f5c55f19d2959640dc3b0669bb74	624	15.6	0	0	0	0	0	0	0	0	0	0	0	0	0	0	0	0	17	17	0	17	0	0	0	37	61	0	33	52	33	0	0	87	85	37	33	0	50	42	0	23	d__Bacteria	p__Proteobacteria	c__Gammaproteobacteria	o__Burkholderiales	f__SC-I-84	g__SC-I-84	s__uncultured_bacterium
fc6249e0ddf6f275460540a43013f158	621	15.525	0	0	0	0	0	14	0	0	40	94	201	106	54	0	0	0	33	0	0	0	0	0	0	0	0	0	0	0	0	25	50	4	0	0	0	0	0	0	0	0	d__Bacteria	p__Actinobacteriota	c__Acidimicrobiia	o__Microtrichales	f__Ilumatobacteraceae	g__CL500-29_marine_group	NA
910fac3719b0ef56d45a1c7c9f9628b0	621	15.525	0	0	0	0	0	0	0	0	0	0	41	53	6	0	53	65	85	54	48	15	41	0	0	0	0	16	0	0	32	0	35	0	0	49	28	0	0	0	0	0	d__Bacteria	p__Proteobacteria	c__Gammaproteobacteria	o__Burkholderiales	f__TRA3-20	g__TRA3-20	NA
412c3d31908bbd44b9ba9257874c7a53	620	15.5	0	0	0	0	0	0	0	0	0	23	37	53	0	0	16	14	16	18	34	36	0	0	12	0	15	0	14	9	13	0	23	47	29	32	109	0	19	16	9	26	d__Bacteria	p__Proteobacteria	c__Alphaproteobacteria	o__Acetobacterales	f__Acetobacteraceae	g__uncultured	NA
5bd5be644b53663c03253d3dea90ba70	620	15.5	0	0	0	0	0	0	0	0	0	0	21	33	0	0	18	41	58	49	45	0	25	17	17	26	0	33	35	18	52	0	0	43	0	18	44	0	14	0	0	13	d__Bacteria	p__Chloroflexi	c__KD4-96	o__KD4-96	f__KD4-96	g__KD4-96	s__uncultured_bacterium
9a19f656978a159acf6218688237da47	619	15.475	0	0	0	0	0	0	0	0	0	41	42	41	0	0	45	18	31	14	18	15	3	5	7	12	0	0	0	0	0	4	37	52	55	42	40	5	35	16	0	41	d__Bacteria	p__Chloroflexi	c__Chloroflexia	o__Thermomicrobiales	f__JG30-KF-CM45	g__JG30-KF-CM45	NA
2c3e4f2f5022b2af3a413654e90d7382	619	15.475	0	0	0	0	0	0	0	0	0	23	32	18	0	0	36	39	32	12	16	23	26	18	29	33	0	12	24	11	20	0	74	0	0	37	57	15	0	14	0	18	d__Bacteria	p__Chloroflexi	c__Anaerolineae	o__SBR1031	f__SBR1031	g__SBR1031	s__uncultured_bacterium
8f464b8bb791b974b47b7fe396abb799	618	15.45	0	0	0	0	0	0	0	0	0	34	36	0	0	0	0	0	85	150	0	0	0	0	0	109	0	65	0	0	0	0	0	0	0	0	0	0	0	0	0	139	d__Bacteria	p__Proteobacteria	c__Gammaproteobacteria	o__Burkholderiales	f__Comamonadaceae	g__Rhizobacter	NA
908ec81eb50d916da8d3047c5eb05ab4	618	15.45	0	0	0	0	0	0	0	0	0	41	0	0	0	0	0	0	67	60	78	48	24	31	44	44	0	29	44	0	0	0	0	0	0	0	50	0	0	58	0	0	d__Bacteria	p__Actinobacteriota	c__Actinobacteria	o__Pseudonocardiales	f__Pseudonocardiaceae	g__Pseudonocardia	s__uncultured_bacterium
f4de554b313201c28c2dc10792d97a27	617	15.425	0	0	0	0	0	0	0	0	0	44	82	54	0	0	45	49	31	21	31	0	11	0	0	0	0	0	0	0	0	0	75	23	33	29	0	17	39	0	0	33	d__Bacteria	p__Chloroflexi	c__Chloroflexia	o__Chloroflexales	f__Roseiflexaceae	g__uncultured	s__uncultured_bacterium
809a3f13f94b9135527257309e231fc7	614	15.35	0	0	0	0	0	0	0	0	0	46	53	29	7	0	17	37	60	51	59	0	12	19	35	23	0	7	8	9	11	0	45	37	29	13	0	0	0	0	0	7	d__Bacteria	p__Acidobacteriota	c__Blastocatellia	o__DS-100	f__DS-100	g__DS-100	s__uncultured_bacterium
accecd98e5659ba3ac251ef17bc428d5	613	15.325	0	0	0	0	0	0	0	8	0	0	0	0	0	0	0	0	0	0	0	136	80	117	60	144	0	0	0	0	0	0	68	0	0	0	0	0	0	0	0	0	d__Bacteria	p__Proteobacteria	c__Alphaproteobacteria	o__Rhizobiales	f__Devosiaceae	g__Devosia	s__metagenome
f4ab08967f420d77c4df2ec76139d969	611	15.275	0	0	0	0	0	0	0	0	0	25	39	32	0	0	12	60	76	57	47	5	16	36	26	30	15	0	0	0	0	0	0	32	0	42	42	3	0	0	14	2	d__Bacteria	p__Verrucomicrobiota	c__Verrucomicrobiae	o__Pedosphaerales	f__Pedosphaeraceae	g__uncultured	s__uncultured_bacterium
56d911259a30cfb1f4dcba90cd2ec2da	607	15.175	0	0	0	0	0	0	0	0	0	30	0	0	0	0	42	0	0	0	37	0	0	0	0	0	0	0	0	0	0	20	160	0	92	47	42	0	0	45	0	92	d__Bacteria	p__Proteobacteria	c__Gammaproteobacteria	o__Xanthomonadales	f__Rhodanobacteraceae	g__Ahniella	s__uncultured_bacterium
22d0ce457b2606ee94ce5ead360574bc	606	15.15	0	0	0	0	13	5	15	21	0	18	29	28	5	0	0	26	63	41	36	0	0	15	22	10	12	0	12	30	20	5	21	15	55	36	10	0	0	18	20	5	d__Bacteria	p__Verrucomicrobiota	c__Verrucomicrobiae	o__Verrucomicrobiales	f__Rubritaleaceae	g__Luteolibacter	s__uncultured_bacterium
bce7382e36b45aa6e0fa2353f78f1bd2	606	15.15	0	0	0	0	0	0	0	0	0	5	8	5	0	0	24	27	24	23	31	17	30	51	43	43	0	29	57	8	49	0	5	35	6	17	22	5	19	9	4	10	d__Bacteria	p__Acidobacteriota	NA	NA	NA	NA	NA
0f0943a7a21e9b4e6da07fc33dc2663f	605	15.125	0	0	0	0	39	64	0	0	48	26	53	49	0	0	14	47	48	0	35	0	0	0	37	28	0	17	41	0	31	0	28	0	0	0	0	0	0	0	0	0	d__Bacteria	p__Actinobacteriota	c__Acidimicrobiia	o__Microtrichales	f__Iamiaceae	g__Iamia	NA
edd9ebca9025ad415b9feaef6b0cbd17	605	15.125	0	0	0	0	0	0	0	0	0	0	0	0	0	0	7	33	38	30	39	0	41	29	36	45	41	17	46	37	99	0	0	0	0	0	20	6	7	6	15	13	d__Bacteria	p__Proteobacteria	c__Gammaproteobacteria	o__Burkholderiales	f__Nitrosomonadaceae	g__MND1	s__uncultured_bacterium
5ce263ecab1d4b3cd32653f489f43d9f	604	15.1	0	0	0	0	0	0	0	0	0	16	41	14	7	0	0	18	32	21	53	11	0	6	15	22	16	13	11	20	14	0	54	93	20	23	42	3	0	4	35	0	d__Bacteria	p__Planctomycetota	c__Planctomycetes	o__Gemmatales	f__Gemmataceae	g__uncultured	s__uncultured_bacterium
44096dd5ff7c9eb280fb1332e5d0244f	601	15.025	0	0	0	0	0	0	0	0	0	0	0	0	0	0	0	13	0	0	0	43	0	0	0	15	63	34	47	35	26	0	0	0	0	0	98	0	0	132	72	23	d__Bacteria	p__Actinobacteriota	c__Thermoleophilia	o__Gaiellales	NA	NA	NA
1f6e5c295f57aeb1145e19308ebde4f6	593	14.825	0	0	0	0	0	8	0	0	0	25	117	37	0	0	6	21	25	3	0	8	13	31	35	55	0	3	52	0	0	49	62	33	0	0	10	0	0	0	0	0	d__Bacteria	p__Bacteroidota	c__Bacteroidia	o__Sphingobacteriales	f__env.OPS_17	g__env.OPS_17	s__uncultured_bacterium
2db4cc57492286c0c4ab6817c2bdc673	593	14.825	0	0	0	0	0	0	0	0	0	0	0	0	0	0	35	0	0	45	0	17	21	25	62	0	53	47	58	42	77	0	0	0	0	0	43	0	53	0	0	15	d__Bacteria	p__Acidobacteriota	c__Vicinamibacteria	o__Vicinamibacterales	f__Vicinamibacteraceae	g__Vicinamibacteraceae	s__uncultured_bacterium
0730544bdd37795ab2085ada6743ea18	590	14.75	0	0	0	0	0	0	0	0	0	33	67	87	6	0	29	30	43	23	27	12	0	0	57	0	0	0	0	19	0	3	32	37	23	18	22	0	11	0	0	11	d__Bacteria	p__Gemmatimonadota	c__Gemmatimonadetes	o__Gemmatimonadales	f__Gemmatimonadaceae	g__uncultured	NA
79f96e2874af6915b3b6297bca2b89e9	589	14.725	0	0	0	0	0	0	0	0	0	0	0	0	0	0	0	0	0	0	0	0	0	0	0	0	0	97	325	167	0	0	0	0	0	0	0	0	0	0	0	0	d__Bacteria	p__Proteobacteria	c__Gammaproteobacteria	o__Nitrosococcales	f__Nitrosococcaceae	g__wb1-P19	s__uncultured_bacterium
ef5b61a62958ff5531d4c78345406dfa	588	14.7	0	0	0	0	0	0	0	0	0	53	59	21	9	2	41	39	34	40	33	23	11	11	0	32	0	0	0	0	22	0	49	30	58	21	0	0	0	0	0	0	d__Bacteria	p__Bacteroidota	c__Bacteroidia	o__Chitinophagales	f__Chitinophagaceae	g__Flavisolibacter	NA
db783e50263489ad88ab0ee9df197364	588	14.7	0	0	0	0	0	0	0	0	0	0	0	0	0	0	13	35	27	12	12	44	32	17	26	56	0	55	61	48	103	0	0	0	0	0	47	0	0	0	0	0	d__Bacteria	p__Proteobacteria	c__Gammaproteobacteria	o__Burkholderiales	f__TRA3-20	g__TRA3-20	s__uncultured_bacterium
aae9d2c4245bd4190ae2b3ea686a7e09	587	14.675	0	0	0	0	0	0	0	0	0	19	32	0	0	0	57	25	0	27	0	13	0	0	0	23	0	0	0	0	0	8	72	49	70	16	33	11	28	19	0	85	d__Bacteria	p__Actinobacteriota	c__Thermoleophilia	o__Gaiellales	f__uncultured	g__uncultured	s__uncultured_bacterium
5008591ff68aa8914cf350342e4cfdef	586	14.65	0	0	0	0	0	0	0	0	0	0	0	0	0	0	0	49	66	47	53	0	31	29	51	62	0	34	27	0	15	12	0	36	34	0	40	0	0	0	0	0	d__Bacteria	p__Proteobacteria	c__Alphaproteobacteria	o__Rhizobiales	f__Xanthobacteraceae	g__uncultured	NA
b0d6925234f0cd0df5dcffd9ee3da19b	585	14.625	0	0	0	0	5	14	0	9	0	53	64	59	4	0	11	7	11	18	14	38	0	0	8	23	0	0	0	0	0	0	32	52	24	46	60	0	16	0	0	17	d__Bacteria	p__Proteobacteria	c__Alphaproteobacteria	o__Acetobacterales	f__Acetobacteraceae	g__Roseomonas	s__uncultured_bacterium
89fff8f8730933579b3dd0db01188f38	583	14.575	0	0	0	0	0	0	0	0	0	24	37	44	0	0	29	42	46	38	39	0	21	34	53	47	0	22	19	0	0	0	0	24	14	18	0	0	32	0	0	0	d__Bacteria	p__Gemmatimonadota	c__Gemmatimonadetes	o__Gemmatimonadales	f__Gemmatimonadaceae	g__uncultured	s__uncultured_bacterium
464db85586dba1cfb3ad3ddeb2e1c2fe	582	14.55	0	0	0	0	0	0	0	0	0	0	0	0	0	0	0	0	0	0	0	46	0	0	0	0	40	17	29	52	36	0	0	101	28	0	69	0	37	71	45	11	d__Bacteria	p__Proteobacteria	c__Gammaproteobacteria	o__Burkholderiales	f__Nitrosomonadaceae	g__Ellin6067	NA
2a4f6bb750726fc83f03b744c2e3b426	580	14.5	0	0	0	8	0	7	0	13	0	52	112	87	25	0	6	16	46	30	40	0	0	5	11	32	0	0	0	0	0	16	50	14	6	4	0	0	0	0	0	0	d__Bacteria	p__Gemmatimonadota	c__Gemmatimonadetes	o__Gemmatimonadales	f__Gemmatimonadaceae	g__uncultured	NA
b320a264d2769eab8388e5a5c4816533	580	14.5	0	0	0	0	0	0	0	0	0	0	12	0	6	0	44	41	35	0	0	0	30	0	0	38	38	0	0	0	43	0	34	0	25	0	75	30	33	0	57	39	d__Bacteria	p__Acidobacteriota	c__Vicinamibacteria	o__Vicinamibacterales	f__uncultured	g__uncultured	s__uncultured_Acidobacteria_bacterium
0dacb976ab7e1142eceebfcf0c2729a0	578	14.45	0	0	0	0	0	0	0	0	0	0	0	0	0	0	0	17	18	16	13	36	81	74	89	102	0	0	21	0	111	0	0	0	0	0	0	0	0	0	0	0	d__Bacteria	p__Actinobacteriota	c__MB-A2-108	o__MB-A2-108	f__MB-A2-108	g__MB-A2-108	s__uncultured_bacterium
d8b253da31cae9272be8c76108df2c79	577	14.425	0	0	0	0	0	0	0	0	0	51	83	74	9	0	51	0	0	0	0	0	0	0	0	0	0	0	0	0	0	0	131	39	0	62	77	0	0	0	0	0	d__Bacteria	p__Proteobacteria	c__Gammaproteobacteria	o__Burkholderiales	f__Comamonadaceae	NA	NA
197f4222e4f91f149da6b6ab5f8db74d	576	14.4	0	0	0	0	0	0	0	0	0	18	26	14	4	0	28	32	11	14	17	21	0	0	0	0	28	11	18	33	35	0	27	30	17	37	56	18	0	39	17	25	d__Bacteria	p__Gemmatimonadota	c__Gemmatimonadetes	o__Gemmatimonadales	f__Gemmatimonadaceae	g__uncultured	s__uncultured_bacterium
d9addab7059c789e95c6341727a7b469	576	14.4	0	0	0	0	0	0	0	0	0	0	0	0	0	0	34	19	17	24	19	17	0	6	11	24	0	0	14	0	24	0	0	94	24	0	47	19	74	82	0	27	d__Bacteria	p__Acidobacteriota	c__Blastocatellia	o__Pyrinomonadales	f__Pyrinomonadaceae	g__RB41	s__uncultured_bacterium
62a8d0fefdc64dc10999e58e26eee875	576	14.4	0	0	0	0	0	0	0	0	0	0	0	0	0	0	0	0	0	0	0	542	6	0	0	28	0	0	0	0	0	0	0	0	0	0	0	0	0	0	0	0	d__Bacteria	p__Acidobacteriota	c__Thermoanaerobaculia	o__Thermoanaerobaculales	f__Thermoanaerobaculaceae	g__Subgroup_10	s__uncultured_bacterium
bd02a43c614c03cf4f6b88a1c1788a84	574	14.35	0	0	0	20	0	37	0	0	0	43	84	57	10	6	0	10	13	10	19	0	0	11	20	26	0	23	28	17	83	0	29	28	0	0	0	0	0	0	0	0	d__Bacteria	p__Proteobacteria	c__Alphaproteobacteria	o__Sphingomonadales	f__Sphingomonadaceae	g__Sphingomonas	s__uncultured_bacterium
bfdb052c7df976a6070a7f372e5afc6d	574	14.35	0	0	0	0	0	0	0	0	0	0	0	0	0	0	36	141	54	26	29	0	16	66	29	37	0	9	21	17	12	0	0	0	0	14	0	0	67	0	0	0	d__Bacteria	p__Bacteroidota	c__Bacteroidia	o__Sphingobacteriales	f__Sphingobacteriaceae	NA	NA
e65827fc3531430cc2e68ccb3d6c61ef	573	14.325	0	0	0	10	0	20	10	6	8	30	38	22	7	0	0	0	0	0	0	9	0	15	0	14	0	0	0	0	0	10	126	151	0	76	21	0	0	0	0	0	d__Bacteria	p__Proteobacteria	c__Gammaproteobacteria	o__Xanthomonadales	f__Xanthomonadaceae	g__Arenimonas	s__uncultured_bacterium
d945412d8c4e7ce723efafb4bb7cb7b2	572	14.3	0	0	0	0	0	0	0	0	0	12	29	16	0	0	30	24	20	22	26	0	0	0	17	0	0	93	66	45	56	0	29	19	0	28	0	0	15	10	0	15	d__Bacteria	p__Planctomycetota	c__Planctomycetes	o__Pirellulales	f__Pirellulaceae	g__uncultured	NA
cb9c7e0dfda6eb5622ed229be587c5bd	571	14.275	0	0	0	0	0	0	0	0	0	0	0	0	0	0	0	0	0	0	0	0	0	0	0	0	103	0	45	115	172	0	0	0	0	0	0	0	0	0	136	0	d__Bacteria	p__Planctomycetota	c__Planctomycetes	o__Gemmatales	f__Gemmataceae	g__uncultured	s__uncultured_bacterium
f891c987096e4a38df50951e53455777	570	14.25	0	0	0	0	0	0	0	0	0	0	0	0	0	0	0	59	20	0	0	0	0	17	0	0	104	26	25	54	60	0	0	0	0	0	0	0	0	81	124	0	d__Bacteria	p__Actinobacteriota	c__Actinobacteria	o__Micromonosporales	f__Micromonosporaceae	g__Actinoplanes	NA
72921af052e7480d27089499baa1bbe2	568	14.2	0	0	0	0	0	0	0	0	0	21	13	7	0	0	49	89	71	38	44	12	7	9	15	7	0	0	4	0	12	0	59	11	0	41	32	7	0	0	0	20	d__Bacteria	p__Zixibacteria	c__Zixibacteria	o__Zixibacteria	f__Zixibacteria	g__Zixibacteria	s__uncultured_bacterium
c0f0cc8a9671d72c3afebd0939c2371f	567	14.175	0	0	0	0	0	0	0	0	0	31	48	19	0	0	55	12	8	0	0	0	12	0	0	21	0	0	0	15	9	102	45	49	64	27	9	0	0	0	0	41	d__Bacteria	p__Proteobacteria	c__Alphaproteobacteria	o__Acetobacterales	f__Acetobacteraceae	g__Acidiphilium	s__uncultured_bacterium
f992054b0727d663717e4549ebf2e926	566	14.15	0	0	0	0	0	0	0	0	0	2	17	15	0	0	0	13	33	15	25	0	39	48	64	39	0	11	79	31	128	0	0	7	0	0	0	0	0	0	0	0	d__Bacteria	p__Chloroflexi	c__TK10	o__TK10	f__TK10	g__TK10	s__uncultured_bacterium
0eb2e8e5c34ab7577432231c9066732c	565	14.125	0	0	0	0	0	0	0	0	0	0	0	0	0	0	0	38	40	23	40	39	51	54	82	83	0	20	22	0	0	0	0	33	21	19	0	0	0	0	0	0	d__Bacteria	p__Proteobacteria	c__Gammaproteobacteria	o__Burkholderiales	f__SC-I-84	g__SC-I-84	s__uncultured_bacterium
8628f96900a5889d7f287e0a839f1d4b	563	14.075	0	0	0	0	10	0	0	37	0	33	71	31	3	0	0	7	6	10	7	5	0	10	0	32	0	0	0	0	0	209	24	27	23	18	0	0	0	0	0	0	d__Bacteria	p__Proteobacteria	c__Alphaproteobacteria	o__Acetobacterales	f__Acetobacteraceae	g__Roseomonas	NA
8049098193fa68971bf32540ebbfca8e	563	14.075	0	0	0	0	0	0	0	0	0	82	61	14	0	0	0	150	82	13	25	0	0	0	0	0	0	0	0	0	0	0	119	17	0	0	0	0	0	0	0	0	d__Bacteria	p__Bacteroidota	c__Bacteroidia	o__Flavobacteriales	f__Flavobacteriaceae	g__Flavobacterium	s__uncultured_bacterium
0a77ff381eb00ab3831e5d8062a3070c	561	14.025	0	0	0	0	0	0	0	0	0	0	0	0	0	0	9	9	28	35	30	10	68	30	52	67	0	35	117	15	31	0	0	5	0	0	10	0	10	0	0	0	d__Bacteria	p__Actinobacteriota	c__Actinobacteria	o__0319-7L14	f__0319-7L14	g__0319-7L14	NA
a3dfb3564eba7f13f2ae75a08d2c5780	559	13.975	0	0	0	0	0	0	0	0	0	0	0	0	0	0	3	7	12	8	22	25	44	54	76	98	15	77	44	25	31	0	0	14	0	0	0	0	4	0	0	0	d__Bacteria	p__Planctomycetota	c__Planctomycetes	o__Gemmatales	f__Gemmataceae	g__uncultured	s__uncultured_bacterium
8e52056ee38420d7e4d8cc2ebdb1e364	558	13.95	0	0	0	0	0	0	0	0	0	0	0	0	0	0	0	0	0	0	0	0	0	0	0	0	106	0	0	0	0	0	28	61	68	56	0	0	0	94	145	0	d__Bacteria	p__Actinobacteriota	c__Thermoleophilia	o__Solirubrobacterales	f__Solirubrobacteraceae	g__Solirubrobacter	NA
2d664c8661f380d0721f46c97b39d3ce	556	13.9	0	0	0	0	0	0	0	0	0	29	39	15	0	0	0	17	12	15	30	0	7	0	18	18	59	0	0	47	31	0	21	20	19	0	10	0	0	64	73	12	d__Bacteria	p__Actinobacteriota	c__Actinobacteria	o__Propionibacteriales	f__Nocardioidaceae	g__Nocardioides	s__uncultured_bacterium
2c9324770b54611a09545a910fb5bc82	555	13.875	0	0	0	0	0	0	0	0	0	0	0	0	0	0	0	0	0	0	0	0	0	0	0	0	15	0	20	492	16	0	0	0	0	0	0	0	0	0	12	0	d__Bacteria	p__Actinobacteriota	c__Actinobacteria	o__Streptosporangiales	f__Thermomonosporaceae	g__Actinomadura	NA
6b86e3af0376b7aab0774dafc4c3d1b3	554	13.85	0	0	0	0	0	0	0	0	0	0	0	0	0	0	66	17	0	8	16	14	4	5	8	14	28	0	8	23	26	0	12	27	65	23	40	9	17	33	51	40	d__Bacteria	p__Actinobacteriota	c__Thermoleophilia	o__Solirubrobacterales	f__67-14	g__67-14	s__uncultured_bacterium
74a8e8627f25ad6fff267bc6a9ad39ce	552	13.8	0	0	0	0	0	0	0	0	0	9	0	7	0	0	72	18	8	6	12	31	7	10	12	22	12	16	14	28	18	0	11	44	29	21	42	0	21	43	0	39	d__Bacteria	p__Actinobacteriota	c__Acidimicrobiia	o__Microtrichales	f__Ilumatobacteraceae	g__CL500-29_marine_group	NA
ac46d3865487672e09200c5456c38986	552	13.8	0	0	0	0	0	0	0	0	0	0	0	0	0	0	22	12	0	0	6	49	62	34	41	50	0	53	59	26	52	0	0	8	0	11	26	0	11	0	0	30	d__Bacteria	p__Proteobacteria	c__Alphaproteobacteria	o__Sphingomonadales	f__Sphingomonadaceae	g__Ellin6055	NA
6bb8e1121bfc41b49d565c901bfe7793	552	13.8	0	0	0	0	0	0	0	0	0	0	0	0	0	0	23	28	14	19	0	35	0	15	0	30	39	18	21	40	28	0	0	40	21	27	41	8	31	31	43	0	d__Bacteria	p__Actinobacteriota	c__Acidimicrobiia	o__Microtrichales	f__Ilumatobacteraceae	g__uncultured	s__uncultured_bacterium
0ffbd6ac18a816d91519830b1e1fff8d	551	13.775	0	0	0	0	0	0	0	0	0	0	0	0	0	0	28	17	30	0	15	43	28	29	24	29	24	29	45	30	42	0	0	10	10	18	58	6	10	11	5	10	d__Bacteria	p__Proteobacteria	c__Alphaproteobacteria	o__uncultured	f__uncultured	g__uncultured	s__uncultured_bacterium
dd27a4070300a4e5c0a1025d4ae57005	551	13.775	0	0	0	0	0	0	0	0	0	0	0	0	0	0	49	47	39	0	48	79	49	0	29	75	0	0	0	0	0	0	0	69	0	0	67	0	0	0	0	0	d__Bacteria	p__Proteobacteria	c__Alphaproteobacteria	o__Sphingomonadales	f__Sphingomonadaceae	g__Sphingomonas	s__uncultured_bacterium
2ac24212883462bbb045a385c4acb61c	551	13.775	0	0	0	0	0	0	0	0	0	0	0	0	0	0	0	0	0	0	0	0	0	0	0	0	187	19	41	91	94	0	0	0	0	0	0	0	0	0	119	0	d__Bacteria	p__Actinobacteriota	c__Thermoleophilia	o__Solirubrobacterales	f__67-14	g__67-14	s__uncultured_bacterium
d95a629996522d01d4c4f58b9d32450c	549	13.725	0	0	0	0	0	0	0	0	0	10	5	0	0	0	3	0	0	0	0	11	0	0	0	0	0	0	0	0	0	0	165	91	75	47	39	18	14	0	0	71	d__Bacteria	p__Chloroflexi	c__Chloroflexia	o__Chloroflexales	f__Herpetosiphonaceae	g__Herpetosiphon	NA
78114c356ad802da8c81aae42fd154f7	549	13.725	0	0	0	0	0	0	0	0	0	0	46	31	0	0	0	0	20	0	21	0	0	0	31	34	34	67	102	66	97	0	0	0	0	0	0	0	0	0	0	0	d__Bacteria	p__Proteobacteria	c__Alphaproteobacteria	o__Rhizobiales	f__Rhizobiales_Incertae_Sedis	g__uncultured	s__uncultured_bacterium
35b68da71701471e2732fca02ced7b78	549	13.725	0	0	0	0	0	0	0	0	0	0	0	0	0	0	0	0	0	23	37	56	0	43	47	41	0	31	51	52	38	0	0	68	0	8	0	0	0	54	0	0	d__Bacteria	p__Acidobacteriota	c__Vicinamibacteria	o__Vicinamibacterales	f__uncultured	g__uncultured	s__uncultured_Acidobacteria_bacterium
7dd10abd9ff36906b5bf0207102c3ed6	548	13.7	0	0	0	0	0	0	0	0	0	38	47	0	0	0	32	0	44	35	38	0	23	25	52	52	0	0	0	0	0	17	33	29	19	10	22	0	32	0	0	0	d__Bacteria	p__Actinobacteriota	c__Thermoleophilia	o__Gaiellales	f__uncultured	g__uncultured	s__uncultured_bacterium
caf585220f83f63154b28e924e5fc8c8	546	13.65	0	0	0	0	0	0	0	0	0	18	24	16	0	0	42	38	25	14	25	12	25	23	44	29	0	8	15	7	19	0	55	6	5	0	5	0	39	0	0	52	d__Bacteria	p__Actinobacteriota	c__Acidimicrobiia	o__uncultured	f__uncultured	g__uncultured	NA
c3c251cc910ac606fea1ce4552bd6e59	546	13.65	0	0	0	0	0	0	0	0	0	8	18	14	0	0	22	36	60	51	37	22	46	47	65	44	0	0	0	0	0	0	0	25	0	26	25	0	0	0	0	0	d__Bacteria	p__Chloroflexi	c__JG30-KF-CM66	o__JG30-KF-CM66	f__JG30-KF-CM66	g__JG30-KF-CM66	s__uncultured_bacterium
9d9835fa9dfbe6e8388bc70b1644024a	544	13.6	0	0	0	0	0	0	0	0	0	60	96	87	13	0	0	19	30	26	33	0	13	17	32	53	0	0	0	0	0	11	34	20	0	0	0	0	0	0	0	0	d__Bacteria	p__Actinobacteriota	c__Acidimicrobiia	o__Microtrichales	f__uncultured	g__uncultured	s__uncultured_bacterium
73a31046312e3843acd9c13beb4355f5	544	13.6	0	0	0	0	0	0	0	0	0	20	41	0	0	0	46	47	35	31	28	25	22	35	25	0	0	57	0	0	0	0	0	20	21	33	42	0	0	0	0	16	d__Bacteria	p__Planctomycetota	c__Planctomycetes	o__Gemmatales	f__Gemmataceae	g__uncultured	s__uncultured_bacterium
b3c9d14128c39674a004cd2c74c4d112	543	13.575	0	0	0	0	0	0	0	0	0	0	0	0	0	0	34	0	0	0	0	0	0	0	0	0	74	36	0	62	72	0	31	0	36	73	89	0	0	0	36	0	d__Bacteria	p__Proteobacteria	c__Gammaproteobacteria	o__Burkholderiales	f__Nitrosomonadaceae	g__Ellin6067	s__uncultured_bacterium
7975930466ac18073d0ad3f0d7b28a0d	542	13.55	0	0	0	0	0	0	0	0	0	10	21	20	0	0	12	57	59	34	50	0	38	38	65	55	0	0	0	0	29	0	0	0	7	36	0	0	0	0	0	11	d__Bacteria	p__Planctomycetota	c__Phycisphaerae	o__CCM11a	f__CCM11a	g__CCM11a	s__uncultured_bacterium
f05914ad98b73963c5fd90146098ffa5	541	13.525	0	0	0	0	0	0	0	0	0	0	0	0	0	0	0	0	0	0	0	42	0	13	0	28	54	0	24	50	44	0	0	19	0	0	98	48	0	56	65	0	d__Bacteria	p__Nitrospirota	c__Nitrospiria	o__Nitrospirales	f__Nitrospiraceae	g__Nitrospira	s__uncultured_bacterium
c82f10302f9c1d749c1acc64c0b5d50f	539	13.475	0	0	0	0	0	0	0	0	0	48	107	86	4	0	18	16	17	0	10	0	12	10	12	11	0	8	0	0	5	0	106	0	0	30	39	0	0	0	0	0	d__Bacteria	p__Planctomycetota	c__OM190	o__OM190	f__OM190	g__OM190	s__uncultured_bacterium
d3bc802f6e33e11d952b120d7e1a3434	538	13.45	0	0	0	0	0	0	7	0	0	49	67	50	0	0	13	55	30	23	49	0	0	0	0	0	0	0	0	0	0	0	87	48	30	0	0	21	0	0	0	9	d__Bacteria	p__Chloroflexi	c__Anaerolineae	o__SBR1031	f__A4b	g__A4b	NA
130eb635b70341c7977f4a6c072f9e75	538	13.45	0	0	0	0	0	0	0	0	0	0	0	0	0	0	72	197	0	0	0	0	0	0	0	35	0	0	0	0	0	0	234	0	0	0	0	0	0	0	0	0	d__Bacteria	p__Actinobacteriota	c__Actinobacteria	o__Micrococcales	f__Microbacteriaceae	NA	NA
316890522742ce3da2727eb54769960a	536	13.4	0	0	0	0	7	17	0	0	12	45	92	46	0	0	0	0	0	0	0	0	0	0	45	134	0	0	50	0	36	0	0	52	0	0	0	0	0	0	0	0	d__Bacteria	p__Chloroflexi	c__P2-11E	o__P2-11E	f__P2-11E	g__P2-11E	s__uncultured_bacterium
7787cc11e8198df81810267607ead465	534	13.35	0	0	0	0	0	0	0	0	0	46	97	50	0	0	10	27	40	58	46	0	0	0	0	0	0	0	0	0	0	48	63	43	0	0	0	0	0	0	0	6	d__Bacteria	p__Proteobacteria	c__Alphaproteobacteria	o__Sphingomonadales	f__Sphingomonadaceae	g__Polymorphobacter	NA
897d74445cf19addc4cfff976cb12117	534	13.35	0	0	0	0	0	0	0	0	0	25	42	14	0	0	0	0	0	0	0	0	0	0	0	0	0	0	0	0	0	377	41	35	0	0	0	0	0	0	0	0	d__Bacteria	p__Proteobacteria	c__Gammaproteobacteria	o__Burkholderiales	f__Comamonadaceae	g__uncultured	s__uncultured_bacterium
621e7d0f64bb7fb97994fa9f337b3cd1	533	13.325	0	0	0	0	0	0	0	0	0	62	46	26	0	0	0	36	42	32	40	0	40	36	51	67	0	0	0	0	0	0	33	22	0	0	0	0	0	0	0	0	d__Bacteria	p__Proteobacteria	c__Gammaproteobacteria	o__Burkholderiales	f__SC-I-84	g__SC-I-84	NA
c526fa27c7fcfd3030b7d8fa2422e0f1	530	13.25	0	0	0	0	0	0	0	0	0	0	0	0	0	0	20	0	0	0	0	0	0	0	51	0	0	79	67	75	77	0	0	0	0	0	55	0	0	0	106	0	d__Bacteria	p__Acidobacteriota	c__Vicinamibacteria	o__Vicinamibacterales	f__uncultured	g__uncultured	s__uncultured_Acidobacteria_bacterium
d4fd63a1aa6a041fc3c1cd2e266046db	529	13.225	0	0	0	0	0	0	0	0	0	0	0	0	0	0	54	0	0	0	0	100	0	0	0	0	0	0	0	0	0	0	0	71	0	62	98	0	116	0	0	28	d__Bacteria	p__Proteobacteria	c__Gammaproteobacteria	o__Burkholderiales	f__Comamonadaceae	g__Rhizobacter	NA
b8d854dd223becdc7205fcf7876b1562	528	13.2	0	0	0	0	0	0	0	0	58	36	0	0	0	0	0	0	0	30	0	0	0	0	0	0	0	0	0	0	31	306	67	0	0	0	0	0	0	0	0	0	d__Bacteria	p__Proteobacteria	c__Gammaproteobacteria	o__Burkholderiales	f__Oxalobacteraceae	g__Noviherbaspirillum	s__uncultured_bacterium
b37e627010f9badc573d9e461f706b62	526	13.15	0	0	0	0	0	0	0	0	0	18	25	12	0	0	11	38	41	32	34	23	14	22	48	25	8	0	0	12	13	0	13	33	12	22	38	0	11	12	0	9	d__Bacteria	p__Planctomycetota	c__OM190	o__OM190	f__OM190	g__OM190	s__uncultured_bacterium
e8afb371ddde732cff8273ac2b213c1a	526	13.15	0	0	0	0	0	0	0	0	0	0	0	0	0	2	0	0	0	0	0	0	0	0	31	30	0	37	126	58	166	0	0	0	0	0	0	0	62	14	0	0	d__Bacteria	p__Proteobacteria	c__Gammaproteobacteria	o__Burkholderiales	f__SC-I-84	g__SC-I-84	s__uncultured_bacterium
59d3e698e39d9b816703d3618c5f0790	525	13.125	0	0	0	0	0	0	0	0	0	41	64	35	0	0	50	0	0	0	0	0	0	0	0	0	0	0	0	0	0	0	147	0	25	67	36	0	0	0	0	60	d__Bacteria	p__Chloroflexi	c__P2-11E	o__P2-11E	f__P2-11E	g__P2-11E	s__uncultured_bacterium
38dfac5a22b3f2cb3855ea4a13a262a9	524	13.1	0	0	0	0	0	0	0	0	0	14	17	11	0	0	23	62	37	36	36	17	10	16	37	41	0	23	10	0	0	0	14	36	14	26	26	0	0	0	0	18	d__Bacteria	p__Actinobacteriota	c__MB-A2-108	o__MB-A2-108	f__MB-A2-108	g__MB-A2-108	s__uncultured_bacterium
cb64571bfb465975e78be7d9d879979b	524	13.1	0	0	0	0	0	0	0	0	0	0	7	0	0	0	97	43	0	12	18	65	0	0	7	0	0	0	0	0	0	0	0	18	43	27	81	0	36	0	0	70	d__Bacteria	p__Actinobacteriota	c__Actinobacteria	o__0319-7L14	f__0319-7L14	g__0319-7L14	s__uncultured_bacterium
3af2c6de72a19f825ccf9bde5c145d72	523	13.075	0	0	0	0	0	0	0	0	0	27	27	0	0	0	38	13	10	0	13	0	0	0	0	11	11	0	8	10	21	15	20	43	101	43	20	0	37	21	19	15	d__Bacteria	p__Proteobacteria	c__Gammaproteobacteria	o__Xanthomonadales	NA	NA	NA
20692ca6b45c7f72c73215038e80c56e	519	12.975	0	0	0	0	0	0	0	0	0	0	0	0	0	0	0	0	0	0	0	0	0	0	0	0	74	65	65	69	67	0	0	0	0	0	0	0	0	29	150	0	d__Archaea	p__Crenarchaeota	c__Nitrososphaeria	o__Nitrososphaerales	f__Nitrososphaeraceae	g__Candidatus_Nitrososphaera	s__uncultured_archaeon
bc7d0d66162532dc62d352d853d91a57	518	12.95	0	0	0	0	0	0	0	0	0	0	0	0	0	0	53	12	0	10	0	11	0	0	0	0	0	19	16	0	0	12	49	105	75	32	14	0	39	18	0	53	d__Bacteria	p__Proteobacteria	c__Alphaproteobacteria	o__Sphingomonadales	f__Sphingomonadaceae	g__Sphingomonas	s__uncultured_bacterium
7f6e4c308f3c998a42d9332e9ca1929c	517	12.925	0	0	0	36	30	34	0	71	13	0	0	0	0	0	0	0	0	0	0	0	0	0	0	0	0	0	0	0	0	333	0	0	0	0	0	0	0	0	0	0	d__Bacteria	p__Actinobacteriota	c__Actinobacteria	o__Propionibacteriales	f__Nocardioidaceae	g__Nocardioides	NA
9bb1f6bce7dfedc12951e62ee0ff2b6f	517	12.925	0	0	0	0	0	0	0	0	0	16	23	8	0	0	22	26	25	23	26	14	8	11	14	16	16	0	0	29	18	0	18	33	18	0	27	0	18	61	20	27	d__Bacteria	p__Verrucomicrobiota	c__Verrucomicrobiae	o__Chthoniobacterales	f__Chthoniobacteraceae	g__Candidatus_Udaeobacter	s__uncultured_bacterium
418492891d4ce7d0c86902e764a0fc6e	514	12.85	0	0	0	0	0	0	0	0	0	74	158	158	29	0	0	22	11	0	0	0	0	0	0	0	0	0	0	0	0	0	62	0	0	0	0	0	0	0	0	0	d__Bacteria	p__Proteobacteria	c__Alphaproteobacteria	o__Acetobacterales	f__Acetobacteraceae	g__uncultured	NA
9220a67cd134bc9946c6bf2efd5677db	513	12.825	0	0	0	0	0	0	57	0	0	0	0	0	0	0	29	50	40	0	0	41	0	29	0	16	0	28	27	39	35	102	0	14	0	0	0	0	0	0	0	6	d__Bacteria	p__Bacteroidota	c__Bacteroidia	o__Chitinophagales	f__Chitinophagaceae	g__Ferruginibacter	s__uncultured_bacterium
50f77045f7edbc74402290afe3e741fe	513	12.825	0	0	0	0	0	0	0	0	0	8	36	21	0	0	0	36	69	45	56	0	20	25	48	42	0	0	20	17	25	0	17	11	0	0	17	0	0	0	0	0	d__Bacteria	p__Planctomycetota	c__Planctomycetes	o__Pirellulales	f__Pirellulaceae	g__uncultured	NA
50c05d5c32db6a2e527ba3647198d21f	513	12.825	0	0	0	0	0	0	0	0	0	25	29	0	0	0	0	0	0	30	0	22	23	21	16	44	0	0	0	34	0	11	39	0	56	38	0	0	41	0	0	84	d__Bacteria	p__Actinobacteriota	c__Acidimicrobiia	o__Microtrichales	f__Ilumatobacteraceae	g__CL500-29_marine_group	s__uncultured_bacterium
9fc73680f5eae68fbc124ea0378f4700	513	12.825	0	0	0	0	0	0	0	0	0	0	0	0	0	0	0	23	25	27	20	14	33	34	76	43	0	17	70	24	87	0	0	0	0	0	14	0	0	0	0	6	d__Bacteria	p__Nitrospirota	NA	NA	NA	NA	NA
2acba250c4746ff617d6615723a04ab7	512	12.8	0	0	0	0	15	0	0	19	0	101	173	68	18	0	0	0	30	0	0	0	0	0	0	0	0	0	0	0	0	32	56	0	0	0	0	0	0	0	0	0	d__Bacteria	p__Proteobacteria	c__Gammaproteobacteria	o__Burkholderiales	f__Comamonadaceae	NA	NA
6216b00b943df6590ed783b1afba1ced	511	12.775	0	0	0	0	0	3	0	0	0	0	0	0	0	0	0	38	38	0	0	62	55	62	68	61	0	36	0	0	0	0	0	32	0	0	56	0	0	0	0	0	d__Bacteria	p__Chloroflexi	c__JG30-KF-CM66	o__JG30-KF-CM66	f__JG30-KF-CM66	g__JG30-KF-CM66	s__uncultured_bacterium
bf0069e7b02bed84cd4d013eb105a264	511	12.775	0	0	0	0	0	0	0	0	0	0	0	0	0	0	11	51	27	18	39	14	16	23	29	25	4	39	53	26	42	0	12	15	7	28	11	0	10	0	0	11	d__Bacteria	p__Planctomycetota	c__Planctomycetes	o__Gemmatales	f__Gemmataceae	g__uncultured	s__uncultured_bacterium
77dbaed012b05b32490815c4e23b9d8e	511	12.775	0	0	0	0	0	0	0	0	0	0	0	0	0	0	13	0	0	0	0	93	0	0	25	85	0	0	0	0	0	0	0	0	54	86	53	0	67	0	0	35	d__Bacteria	p__Nitrospirota	c__Nitrospiria	o__Nitrospirales	f__Nitrospiraceae	g__Nitrospira	s__uncultured_bacterium
6b19046af967ab2c660e84bab1beb0e1	510	12.75	0	0	0	0	0	0	0	0	0	0	0	0	0	0	26	0	0	0	0	0	0	0	0	0	74	0	36	85	50	0	0	0	0	0	0	0	42	102	95	0	d__Bacteria	p__Actinobacteriota	c__Thermoleophilia	o__Solirubrobacterales	f__Solirubrobacteraceae	g__Conexibacter	NA
5b12f6c924a73e1067d158207a0704a8	509	12.725	0	0	0	0	0	0	0	0	0	0	0	0	0	0	69	24	31	0	21	32	0	0	0	26	0	0	37	36	36	0	22	0	0	25	62	13	0	0	30	45	d__Bacteria	p__Proteobacteria	c__Alphaproteobacteria	o__Rhizobiales	f__Xanthobacteraceae	g__Rhodoplanes	NA
3c724f6d81c42d56de9b10d879769100	509	12.725	0	0	0	0	0	0	0	0	0	0	0	0	0	0	0	0	0	0	0	0	0	0	0	0	82	31	49	82	57	0	0	0	0	0	0	0	26	94	88	0	d__Bacteria	p__Actinobacteriota	c__Thermoleophilia	o__Gaiellales	f__Gaiellaceae	g__Gaiella	s__uncultured_bacterium
7f04a8896b5162a0a593ff4d44488139	507	12.675	0	0	0	0	0	0	0	0	0	9	0	0	0	0	30	20	0	8	0	64	10	0	0	27	0	11	19	21	25	0	21	0	41	34	83	0	16	47	0	21	d__Bacteria	p__Proteobacteria	c__Alphaproteobacteria	o__Rhizobiales	f__Hyphomicrobiaceae	g__Hyphomicrobium	s__uncultured_bacterium
7f0132b235a20cbeca2fdb4d32541327	506	12.65	0	0	0	0	0	0	0	0	0	0	16	0	0	0	67	19	51	0	0	39	0	26	35	35	0	0	0	0	0	0	16	46	59	46	0	0	51	0	0	0	d__Bacteria	p__Chloroflexi	c__TK10	o__TK10	f__TK10	g__TK10	NA
0fc6668e46124eb8812015fe484ccba0	506	12.65	0	0	0	0	0	0	0	0	0	0	0	0	0	0	0	0	0	0	0	0	0	0	0	0	149	0	0	54	89	0	0	0	0	0	0	0	0	72	142	0	d__Bacteria	p__Chloroflexi	c__KD4-96	o__KD4-96	f__KD4-96	g__KD4-96	s__uncultured_bacterium
156572b928592204f50650c986dd8a9c	505	12.625	0	0	0	0	0	119	43	0	49	5	0	0	0	0	26	0	0	0	0	12	0	0	0	7	44	13	17	28	34	10	11	0	0	17	0	0	0	0	70	0	d__Bacteria	p__Actinobacteriota	c__Actinobacteria	o__Propionibacteriales	f__Nocardioidaceae	g__Marmoricola	s__uncultured_bacterium
7660f79dad42c866bb1be6bff0e050ee	504	12.6	0	0	0	0	0	0	0	0	0	12	15	12	0	0	44	22	18	0	14	29	9	20	15	27	0	0	0	0	0	0	35	48	52	44	42	0	20	0	0	26	d__Bacteria	p__Actinobacteriota	c__Acidimicrobiia	o__Microtrichales	f__uncultured	g__uncultured	s__uncultured_bacterium
6a52fd73a41454f01538f24f23b67cdf	504	12.6	0	0	0	0	0	0	0	0	0	5	0	0	0	0	37	51	22	0	0	33	0	32	23	7	0	21	46	22	32	0	9	22	42	17	19	21	0	13	20	10	d__Bacteria	p__Proteobacteria	c__Alphaproteobacteria	o__Sphingomonadales	f__Sphingomonadaceae	NA	NA
49d54342b3df9a8b3d10dd67de9bff4f	503	12.575	0	0	0	0	0	5	0	0	0	78	143	0	0	0	0	0	0	0	0	0	0	19	0	10	0	0	0	0	11	4	81	62	0	28	0	0	31	0	0	31	d__Bacteria	p__Chloroflexi	c__Chloroflexia	o__Chloroflexales	f__Herpetosiphonaceae	g__Herpetosiphon	s__uncultured_bacterium
16469cc40587771b7602fa59352c70ab	503	12.575	0	0	0	0	0	0	0	0	0	0	10	24	61	0	0	0	28	40	37	0	22	0	41	88	0	35	43	0	26	30	12	0	0	0	0	0	6	0	0	0	d__Bacteria	p__Proteobacteria	c__Gammaproteobacteria	o__Burkholderiales	f__Burkholderiaceae	g__Burkholderia-Caballeronia-Paraburkholderia	NA
ea82567ded07f27ba2a9a4089ebcb8b2	503	12.575	0	0	0	0	0	0	0	0	0	0	0	0	0	0	27	0	0	0	0	0	0	0	0	0	0	0	0	0	0	0	0	0	47	0	0	15	346	68	0	0	d__Bacteria	p__Acidobacteriota	c__Blastocatellia	o__Pyrinomonadales	f__Pyrinomonadaceae	g__RB41	s__uncultured_bacterium
56a5b27594c0be223583ddaab712a627	502	12.55	0	0	0	0	0	0	0	0	0	0	0	0	0	0	0	12	27	0	17	0	8	0	21	30	38	66	74	75	104	0	0	0	0	0	0	0	0	0	30	0	d__Bacteria	p__Acidobacteriota	c__Vicinamibacteria	o__Vicinamibacterales	f__Vicinamibacteraceae	g__Luteitalea	NA
f57e664888ff4fa5aa742ba28f159828	501	12.525	0	0	0	0	0	0	0	0	0	0	0	0	0	0	0	0	0	0	0	0	0	0	0	0	145	11	39	92	84	0	0	0	0	0	0	0	0	39	91	0	d__Bacteria	p__Gemmatimonadota	c__Gemmatimonadetes	o__Gemmatimonadales	f__Gemmatimonadaceae	g__uncultured	NA
320b59a40d9b4fda1ab29a677d2d50b3	500	12.5	0	0	0	0	0	0	0	0	0	0	7	0	0	0	35	23	29	0	21	32	0	0	0	9	0	18	0	0	26	0	22	41	43	26	29	9	59	44	0	27	d__Bacteria	p__Myxococcota	c__Polyangia	o__Polyangiales	f__Polyangiaceae	g__Pajaroellobacter	s__uncultured_bacterium
6895f7121f20bf7e3607caf21753dd16	499	12.475	0	0	0	0	0	0	0	0	0	78	61	0	0	0	103	56	0	0	0	0	0	0	0	0	0	0	0	0	0	0	36	83	0	0	0	0	0	0	0	82	d__Bacteria	p__Actinobacteriota	c__Acidimicrobiia	o__IMCC26256	f__IMCC26256	g__IMCC26256	s__uncultured_bacterium
51eb6f41d62751e7571ec8bf5a3a6b24	498	12.45	0	0	0	0	0	0	0	0	0	24	33	39	0	0	14	35	61	37	49	0	8	24	41	69	0	21	15	11	0	0	12	0	0	5	0	0	0	0	0	0	d__Bacteria	p__Chloroflexi	c__Chloroflexia	o__Thermomicrobiales	f__JG30-KF-CM45	g__JG30-KF-CM45	s__uncultured_bacterium
a11df48961955441f615571819b75951	496	12.4	0	0	0	0	0	0	0	0	0	84	94	63	25	3	14	17	30	24	21	0	0	0	0	0	0	0	0	0	0	0	110	6	0	0	0	0	0	0	0	5	d__Bacteria	p__Proteobacteria	c__Gammaproteobacteria	o__Ectothiorhodospirales	NA	NA	NA
43b70fafd85de7688e4172daccc3e110	496	12.4	0	0	0	0	0	0	0	0	0	0	0	0	0	0	0	0	0	0	0	0	0	0	0	0	378	0	0	72	46	0	0	0	0	0	0	0	0	0	0	0	d__Bacteria	p__Proteobacteria	c__Gammaproteobacteria	o__Enterobacterales	f__Yersiniaceae	g__Serratia	NA
cb38fa4204b8f078ded9a296b14549f6	493	12.325	0	0	0	0	0	0	0	0	0	0	0	6	0	0	0	35	20	18	15	24	12	24	25	27	29	32	41	42	54	0	0	0	0	0	48	0	0	16	25	0	d__Bacteria	p__Proteobacteria	c__Alphaproteobacteria	o__Reyranellales	f__Reyranellaceae	g__Reyranella	NA
1c3f521b6504f81f7de9aacd3eabe354	492	12.3	0	0	0	0	0	0	0	0	0	0	0	0	6	0	42	52	127	24	36	38	0	24	26	0	0	0	0	0	15	0	0	20	0	12	23	0	30	0	0	17	d__Bacteria	p__Proteobacteria	c__Alphaproteobacteria	o__Sphingomonadales	f__Sphingomonadaceae	g__Sphingomonas	s__uncultured_bacterium
f3545bf2bb1f2c97eee5fb3a1e438e58	492	12.3	0	0	0	0	0	0	0	0	0	0	0	0	0	0	0	0	0	60	48	0	0	0	49	41	35	0	90	70	99	0	0	0	0	0	0	0	0	0	0	0	d__Bacteria	p__Proteobacteria	c__Gammaproteobacteria	o__Burkholderiales	f__TRA3-20	g__TRA3-20	s__metagenome
a5587ffbbdc62297ecdf0d64f7e89499	491	12.275	0	0	0	0	0	0	0	0	0	0	0	0	0	0	0	0	0	0	0	0	0	0	0	0	124	0	0	69	71	0	0	0	0	21	50	0	0	59	97	0	d__Bacteria	p__Chloroflexi	c__Chloroflexia	o__Chloroflexales	f__Roseiflexaceae	g__uncultured	s__uncultured_bacterium
e8a67c8b9d1bc693f2ef8b81f8b7cdd5	489	12.225	0	0	0	0	0	0	0	0	0	0	0	0	0	0	0	0	0	0	0	0	0	0	0	0	39	108	61	64	0	0	0	0	0	0	0	0	0	136	81	0	d__Bacteria	p__Proteobacteria	c__Gammaproteobacteria	o__Burkholderiales	f__Nitrosomonadaceae	g__MND1	s__uncultured_bacterium
df7d4b78567c3199048f1de2f00fa91b	487	12.175	0	0	0	0	0	0	0	0	0	103	119	72	0	0	0	0	0	0	0	0	0	0	0	0	0	0	0	0	0	55	138	0	0	0	0	0	0	0	0	0	d__Bacteria	p__Proteobacteria	c__Alphaproteobacteria	o__Sphingomonadales	f__Sphingomonadaceae	g__Novosphingobium	s__uncultured_bacterium
594af2e82899ee056c94b22e5fc1921f	487	12.175	0	0	0	0	0	0	0	0	0	0	0	0	0	0	69	22	21	29	24	18	0	0	7	16	0	0	0	0	0	0	46	38	37	0	31	10	17	46	0	56	d__Bacteria	p__Proteobacteria	c__Alphaproteobacteria	o__Rhizobiales	f__Beijerinckiaceae	g__Methylobacterium-Methylorubrum	NA
922781ee91b5c60a29942d4c44b4b50e	486	12.15	0	0	0	0	0	5	34	0	0	0	27	0	0	0	13	31	36	13	36	17	8	47	19	55	0	0	0	0	0	0	0	11	0	26	81	0	0	27	0	0	d__Bacteria	p__Acidobacteriota	c__Blastocatellia	o__Blastocatellales	f__Blastocatellaceae	g__JGI_0001001-H03	s__uncultured_bacterium
8bcea6ef2b253a3c9c361f76e754b86c	485	12.125	0	0	0	0	0	0	0	0	0	35	50	57	0	0	77	0	0	0	0	0	0	0	0	0	0	0	43	0	76	0	14	0	0	0	73	0	0	0	27	33	d__Bacteria	p__Acidobacteriota	c__Vicinamibacteria	o__Vicinamibacterales	f__Vicinamibacteraceae	g__Vicinamibacteraceae	NA
29bfe314af2c635787d5cc5b7c938d76	485	12.125	0	0	0	0	0	0	0	0	0	0	0	0	0	0	0	0	0	0	0	0	0	0	0	0	63	0	0	364	0	0	0	0	0	0	0	0	0	58	0	0	d__Bacteria	p__Actinobacteriota	c__Actinobacteria	o__Micromonosporales	f__Micromonosporaceae	g__Virgisporangium	NA
66c7193a25cca4c5ddbb35060b6d4be1	484	12.1	0	0	0	0	0	7	58	4	0	38	51	24	10	0	12	42	42	11	12	0	6	8	14	8	0	0	0	0	0	0	62	24	0	19	24	2	0	0	0	6	d__Bacteria	p__Bacteroidota	c__Kapabacteria	o__Kapabacteriales	f__Kapabacteriales	g__Kapabacteriales	s__uncultured_bacterium
0e5d07028df40888f4e9b33887cf68aa	482	12.05	0	0	0	0	0	0	0	0	0	0	0	0	0	0	0	0	0	0	0	0	0	0	0	0	0	0	114	81	266	0	0	0	0	0	21	0	0	0	0	0	d__Bacteria	p__Armatimonadota	c__Chthonomonadetes	o__Chthonomonadales	f__Chthonomonadales	g__Chthonomonadales	s__uncultured_bacterium
238202a5af2472f0cf64d65f4ec7af80	481	12.025	0	0	0	0	0	0	0	0	0	0	0	0	0	0	37	26	22	20	24	38	15	0	0	18	0	20	28	26	22	0	10	49	19	7	49	0	37	0	0	14	d__Bacteria	p__Actinobacteriota	c__Actinobacteria	o__0319-7L14	f__0319-7L14	g__0319-7L14	s__uncultured_bacterium
9f39605a772b6ed84f098b000d744fc1	481	12.025	0	0	0	0	0	0	0	0	0	0	0	0	0	0	30	25	25	22	27	9	20	22	27	21	17	24	0	19	62	0	0	14	0	22	28	4	33	12	0	18	d__Bacteria	p__Acidobacteriota	c__Acidobacteriae	o__Solibacterales	f__Solibacteraceae	g__Candidatus_Solibacter	NA
9711dc2cd4aadd4cd1ca3e403c68116d	480	12	0	0	0	0	0	0	0	0	0	8	0	0	0	0	77	0	0	0	14	28	0	0	3	0	18	13	15	11	26	0	0	33	38	31	55	0	21	31	19	39	d__Bacteria	p__Actinobacteriota	c__Acidimicrobiia	o__Microtrichales	f__Iamiaceae	g__Iamia	s__uncultured_bacterium
6dbfb17a2d5d8020214c88343b2fb559	480	12	0	0	0	0	0	0	0	0	0	23	25	27	12	0	0	32	66	35	54	0	44	37	70	37	0	0	0	0	0	0	0	18	0	0	0	0	0	0	0	0	d__Bacteria	p__Proteobacteria	c__Gammaproteobacteria	o__Burkholderiales	f__A21b	g__A21b	NA
d7031fdbfc5246f437c4cbc35094f809	480	12	0	0	0	0	0	0	0	0	0	0	0	0	0	0	41	0	13	0	0	67	0	0	0	24	0	29	20	15	11	0	11	61	21	55	54	0	16	0	9	33	d__Bacteria	p__Proteobacteria	c__Gammaproteobacteria	o__Burkholderiales	f__Nitrosomonadaceae	g__Ellin6067	NA
f7ac123e82aaa496372b544ccd3530de	479	11.975	0	0	0	0	0	0	0	0	0	0	87	95	77	15	0	0	62	41	53	0	0	0	0	49	0	0	0	0	0	0	0	0	0	0	0	0	0	0	0	0	d__Bacteria	p__Chloroflexi	c__KD4-96	o__KD4-96	f__KD4-96	g__KD4-96	s__uncultured_bacterium
7d7452eaf3f9fb7a40cc5e57841f24a8	478	11.95	0	0	0	0	0	0	0	0	0	0	0	0	0	0	0	0	0	0	0	21	0	43	36	0	0	75	134	50	119	0	0	0	0	0	0	0	0	0	0	0	d__Bacteria	p__Proteobacteria	c__Alphaproteobacteria	o__Rhodobacterales	f__Rhodobacteraceae	g__Rhodobacter	NA
a1ef2f3e4094274047a0c9830e5468f8	476	11.9	0	0	0	0	0	0	0	0	0	0	8	4	0	0	22	28	35	25	26	16	30	14	21	27	12	36	14	15	0	0	0	55	0	26	34	6	0	5	0	17	d__Bacteria	p__Chloroflexi	c__Anaerolineae	o__Anaerolineales	f__Anaerolineaceae	g__uncultured	s__uncultured_bacterium
189d69aab17df960c4a394a42f224d08	474	11.85	0	0	0	0	0	0	0	0	0	0	0	0	0	0	101	37	0	0	0	50	0	0	0	17	0	0	10	20	20	0	0	0	42	24	28	0	27	36	0	62	d__Bacteria	p__Actinobacteriota	c__Thermoleophilia	o__Solirubrobacterales	f__Solirubrobacteraceae	NA	NA
e039facaf8866e11a7138c2b7b2aa772	471	11.775	0	0	0	8	55	10	6	18	79	32	36	14	0	0	42	0	10	12	12	0	0	0	0	0	0	0	0	0	0	0	52	11	16	10	0	0	27	0	0	21	d__Bacteria	p__Latescibacterota	c__Latescibacterota	o__Latescibacterota	f__Latescibacterota	g__Latescibacterota	s__uncultured_bacterium
d65ca2b37b754df914956a5636c70bb1	471	11.775	0	0	0	0	0	0	0	0	0	47	48	0	9	0	43	0	0	20	0	31	0	0	0	15	0	0	0	0	0	0	28	46	56	39	33	0	38	0	0	18	d__Bacteria	p__Actinobacteriota	c__Actinobacteria	o__Frankiales	f__uncultured	g__uncultured	s__uncultured_bacterium
67c31dd7f329b035001579afcfb27ffb	470	11.75	0	0	0	0	0	0	0	0	0	0	0	0	0	0	0	0	0	0	0	12	0	0	0	0	49	8	15	23	17	0	0	0	0	10	39	20	30	192	55	0	d__Bacteria	p__Chloroflexi	c__Chloroflexia	o__Thermomicrobiales	f__JG30-KF-CM45	g__JG30-KF-CM45	s__uncultured_bacterium
11df66ef8490946a7e3a0f968531af3c	470	11.75	0	0	0	0	0	0	0	0	0	0	0	0	0	0	0	0	0	0	0	0	0	0	0	0	0	52	63	67	45	0	0	0	0	0	0	62	0	101	80	0	d__Bacteria	p__Chloroflexi	c__Chloroflexia	o__Chloroflexales	f__Roseiflexaceae	g__uncultured	s__uncultured_bacterium
2c4204d942192dc6e784eaf4aa282b1f	469	11.725	0	0	0	0	0	0	6	0	0	38	31	31	15	3	7	12	10	17	21	13	0	0	3	0	0	0	0	0	0	0	44	42	7	37	132	0	0	0	0	0	d__Bacteria	p__Bacteroidota	c__Bacteroidia	o__Chitinophagales	f__Saprospiraceae	g__uncultured	NA
23169a2e0dd728f2ad58a8afed32b84c	468	11.7	0	0	0	0	0	0	0	0	0	0	0	0	0	0	24	6	0	0	0	22	12	17	0	18	23	129	69	34	47	0	0	0	0	0	37	0	0	0	22	8	d__Bacteria	p__Actinobacteriota	c__Acidimicrobiia	o__Microtrichales	f__Iamiaceae	g__Iamia	NA
9c3b66f4dcfe7e6cb2f3b0954913be12	467	11.675	0	0	0	0	17	0	0	15	0	21	33	0	0	0	0	0	0	16	18	29	0	0	24	17	0	18	0	0	0	0	26	68	32	36	64	6	27	0	0	0	d__Bacteria	p__Armatimonadota	c__Chthonomonadetes	o__Chthonomonadales	f__Chthonomonadales	g__Chthonomonadales	s__uncultured_bacterium
d3667d33caf6ff5467e429b76a469063	467	11.675	0	0	0	0	0	0	0	0	31	22	27	0	0	0	0	0	0	0	23	0	0	0	31	35	0	56	55	0	65	0	26	0	58	38	0	0	0	0	0	0	d__Bacteria	p__Latescibacterota	c__Latescibacterota	o__Latescibacterota	f__Latescibacterota	g__Latescibacterota	s__uncultured_bacterium
b21b54b4f5476896dceadfaa895defcb	467	11.675	0	0	0	0	0	0	0	0	0	18	26	15	5	0	11	51	61	24	36	9	21	30	26	29	0	5	6	9	22	0	9	25	7	0	11	0	11	0	0	0	d__Bacteria	p__Chloroflexi	c__KD4-96	o__KD4-96	f__KD4-96	g__KD4-96	s__uncultured_bacterium
180ccebe213f5fe29bbc9ca6a397731d	467	11.675	0	0	0	0	0	0	0	0	0	6	4	2	0	0	24	38	28	12	16	33	16	28	35	33	0	28	22	12	55	0	0	0	0	28	47	0	0	0	0	0	d__Bacteria	p__Acidobacteriota	c__Acidobacteriae	o__Subgroup_12	f__Subgroup_12	g__Subgroup_12	s__uncultured_bacterium
e266c46580d316d7a12be5891aa35bf0	467	11.675	0	0	0	0	0	0	0	0	0	0	9	17	5	0	27	43	21	0	22	48	18	16	25	23	0	24	43	14	15	0	0	0	22	0	49	0	0	0	0	26	d__Bacteria	p__Proteobacteria	c__Alphaproteobacteria	o__uncultured	f__uncultured	g__uncultured	s__uncultured_bacterium
02bffce976998cf9da47d7bb0adec149	466	11.65	0	0	0	0	0	0	0	0	0	34	37	34	17	0	0	23	41	38	36	0	6	0	0	25	25	0	0	0	0	0	50	0	0	20	80	0	0	0	0	0	d__Bacteria	p__Proteobacteria	c__Gammaproteobacteria	o__Xanthomonadales	NA	NA	NA
2c4329650862dfdb367eb5f1673f91e8	465	11.625	0	0	0	0	0	0	0	0	0	0	0	0	0	0	75	0	0	0	0	28	0	0	0	0	0	0	0	0	21	0	0	79	94	28	0	21	0	34	11	74	d__Bacteria	p__Proteobacteria	c__Gammaproteobacteria	o__Burkholderiales	f__Nitrosomonadaceae	g__Ellin6067	s__uncultured_bacterium
04989babe8ac4f7d5fd3b1da44dd2b9a	465	11.625	0	0	0	0	0	0	0	0	0	0	0	0	0	0	107	30	0	0	0	66	19	0	0	0	0	0	0	0	0	0	0	0	0	0	82	0	45	59	0	57	d__Bacteria	p__Actinobacteriota	c__Acidimicrobiia	o__Microtrichales	f__uncultured	g__uncultured	s__uncultured_bacterium
a154d0f1e3d79cfb44b00eb688a9e940	464	11.6	0	0	0	11	0	0	0	0	0	40	63	71	8	0	16	28	32	17	26	0	0	5	9	22	0	0	0	0	0	0	39	14	20	19	24	0	0	0	0	0	d__Bacteria	p__Proteobacteria	c__Alphaproteobacteria	o__Reyranellales	f__Reyranellaceae	g__Reyranella	s__uncultured_bacterium
c44b9cd5b6935c1a85b09362cd359071	464	11.6	0	0	0	0	0	0	0	0	0	0	0	11	0	0	29	36	44	29	37	32	23	24	45	25	0	0	0	0	0	0	0	46	13	18	27	0	0	25	0	0	d__Bacteria	p__Chloroflexi	c__Anaerolineae	NA	NA	NA	NA
f36310546a0ad437fe64a347799972cf	462	11.55	0	0	0	0	0	0	0	0	0	0	0	0	0	0	59	62	57	12	9	37	0	25	12	17	0	14	26	20	18	0	0	49	0	10	15	6	9	0	0	5	d__Bacteria	p__Proteobacteria	c__Alphaproteobacteria	o__Rhizobiales	f__Devosiaceae	g__Devosia	s__uncultured_bacterium
38f4d23d9a7a226e30434b48041ac067	462	11.55	0	0	0	0	0	0	0	0	0	0	0	0	0	0	12	38	33	18	24	12	14	29	28	23	0	44	62	19	68	0	0	0	0	13	18	0	0	0	0	7	d__Bacteria	p__Acidobacteriota	c__Acidobacteriae	o__Subgroup_12	f__Subgroup_12	g__Subgroup_12	s__uncultured_bacterium
0012c347fee566458c74f601346b173a	462	11.55	0	0	0	0	0	0	0	0	0	0	0	0	0	0	0	0	0	0	0	22	0	0	0	0	81	31	36	63	61	0	0	0	0	0	50	0	0	34	84	0	d__Bacteria	p__Actinobacteriota	c__Acidimicrobiia	o__Microtrichales	f__Ilumatobacteraceae	g__Ilumatobacter	s__uncultured_bacterium
140913311265b3c6809ab6e7382ff4b3	461	11.525	0	0	0	0	0	0	0	0	0	0	7	0	0	0	0	0	0	0	0	0	0	0	0	0	175	42	38	53	47	0	0	0	0	0	0	0	0	21	78	0	d__Bacteria	p__Chloroflexi	c__Dehalococcoidia	o__S085	f__S085	g__S085	s__uncultured_bacterium
d07215b7a5a52fc0434391f7d74ec43c	460	11.5	0	0	0	0	0	0	0	0	0	0	0	0	0	0	0	0	0	0	0	0	33	48	100	77	0	0	34	25	143	0	0	0	0	0	0	0	0	0	0	0	d__Bacteria	p__Chloroflexi	c__KD4-96	o__KD4-96	f__KD4-96	g__KD4-96	NA
bc0f929b2c5ef2402440e49ea0e902ab	459	11.475	0	0	0	0	0	0	0	0	0	93	133	124	12	2	0	0	0	11	23	0	0	0	0	0	0	0	0	0	0	0	61	0	0	0	0	0	0	0	0	0	d__Bacteria	p__Acidobacteriota	c__Acidobacteriae	o__Acidobacteriae	f__Acidobacteriae	g__Paludibaculum	s__uncultured_bacterium
38a50cd7d59c9d1291261458d4893517	459	11.475	0	0	0	0	0	0	0	0	0	16	20	17	18	0	20	35	26	24	20	0	12	15	33	46	0	32	13	25	0	0	13	24	0	41	0	0	0	0	0	9	d__Bacteria	p__Bacteroidota	c__Bacteroidia	o__Chitinophagales	f__Chitinophagaceae	g__Terrimonas	NA
02d6158ea0e041839f3ab6479e6e5ff7	459	11.475	0	0	0	0	0	0	0	0	0	0	0	0	0	0	20	0	10	0	0	41	0	17	11	22	24	19	19	33	22	0	18	0	0	19	51	12	0	52	53	16	d__Bacteria	p__Chloroflexi	c__Chloroflexia	o__Thermomicrobiales	f__JG30-KF-CM45	g__JG30-KF-CM45	NA
816fc9f9a2e98372d2641fad0127fee3	459	11.475	0	0	0	0	0	0	0	0	0	0	0	0	0	0	0	77	77	81	78	0	31	0	54	61	0	0	0	0	0	0	0	0	0	0	0	0	0	0	0	0	d__Bacteria	p__Latescibacterota	c__Latescibacterota	o__Latescibacterota	f__Latescibacterota	g__Latescibacterota	NA
20653bebdc2cca1c66194c4c322f024b	459	11.475	0	0	0	0	0	0	0	0	0	0	0	0	0	0	0	0	0	16	0	13	22	25	42	61	0	41	97	34	76	0	0	0	0	0	16	0	16	0	0	0	d__Bacteria	p__Chloroflexi	c__KD4-96	o__KD4-96	f__KD4-96	g__KD4-96	s__uncultured_bacterium
f663f5cb5877b6f7eae887890cae2e06	458	11.45	0	0	0	0	0	0	0	0	0	0	0	0	0	0	18	244	12	6	0	0	0	0	0	0	0	0	0	0	0	0	0	154	0	0	0	0	0	0	0	24	d__Bacteria	p__Actinobacteriota	c__Actinobacteria	o__Pseudonocardiales	f__Pseudonocardiaceae	NA	NA
45486c7ff044bb3d170773a4a28c7ab4	457	11.425	0	0	0	0	0	0	0	0	0	0	0	0	0	0	0	26	23	18	21	13	0	0	0	0	0	42	38	28	26	0	15	32	13	30	62	13	0	30	27	0	d__Bacteria	p__Latescibacterota	c__Latescibacterota	o__Latescibacterota	f__Latescibacterota	g__Latescibacterota	s__uncultured_bacterium
d06e08e29d33322440b958e46eea3800	456	11.4	0	0	0	0	0	0	0	0	0	0	0	0	0	0	67	0	0	0	0	35	0	0	0	0	0	0	0	33	33	0	0	0	50	0	59	0	40	79	0	60	d__Bacteria	p__Actinobacteriota	c__Acidimicrobiia	o__Microtrichales	f__Ilumatobacteraceae	g__uncultured	s__uncultured_bacterium
82d64edb93aa87b9a638caf8034bc917	455	11.375	0	0	0	19	0	0	0	0	0	78	64	59	22	0	0	0	52	43	38	0	0	0	40	0	0	0	0	0	0	0	40	0	0	0	0	0	0	0	0	0	d__Bacteria	p__Actinobacteriota	c__Acidimicrobiia	o__Microtrichales	f__Iamiaceae	g__Iamia	NA
08510123cf1c41c0f6604c369ab2ac81	455	11.375	0	0	0	0	0	0	0	0	0	0	0	4	3	0	53	21	9	5	5	15	0	0	0	13	0	0	7	27	14	0	13	24	52	24	26	10	15	58	0	57	d__Bacteria	p__Proteobacteria	c__Gammaproteobacteria	o__Burkholderiales	f__Burkholderiaceae	g__Lautropia	NA
d3bcdd615f2dc529a03ab712f779643e	455	11.375	0	0	0	0	0	0	0	0	0	0	0	0	0	0	40	0	0	25	0	0	0	0	0	0	0	0	0	0	0	276	0	38	0	0	37	0	0	0	0	39	d__Bacteria	p__Proteobacteria	c__Gammaproteobacteria	o__Burkholderiales	f__Oxalobacteraceae	g__Massilia	s__uncultured_bacterium
92f256fae89de4235007412ca45410e8	452	11.3	0	0	0	0	0	0	0	0	0	67	88	54	15	0	0	14	14	0	16	0	0	0	8	35	0	0	0	0	0	9	52	24	17	20	19	0	0	0	0	0	d__Bacteria	p__Proteobacteria	c__Alphaproteobacteria	o__Acetobacterales	f__Acetobacteraceae	g__Rhodovastum	s__uncultured_bacterium
5a158328f8af0c0a07c4fb5871f5e414	452	11.3	0	0	0	0	0	0	0	0	0	0	0	0	0	0	13	22	16	0	23	20	14	27	0	25	0	53	50	14	35	0	0	50	0	50	29	11	0	0	0	0	d__Bacteria	p__Acidobacteriota	c__Holophagae	o__Subgroup_7	f__Subgroup_7	g__Subgroup_7	s__uncultured_bacterium
ec53e582de199c60a795afe3d119a3c3	451	11.275	0	0	0	0	0	0	0	0	0	22	17	22	9	0	79	33	37	18	28	0	0	0	0	19	0	0	21	0	10	0	23	15	50	11	14	0	23	0	0	0	d__Bacteria	p__Bacteroidota	c__Bacteroidia	o__Chitinophagales	f__Chitinophagaceae	g__Ferruginibacter	NA
83d343c8a965e290cb6862aa6926048e	450	11.25	0	0	0	0	0	0	0	0	0	0	0	0	0	0	26	34	16	17	24	45	16	22	14	24	16	0	31	26	23	0	0	27	0	27	49	0	13	0	0	0	d__Bacteria	p__Proteobacteria	c__Gammaproteobacteria	o__Burkholderiales	f__SC-I-84	g__SC-I-84	s__uncultured_bacterium
9e70b4d1c27b24a59432e054b0075133	449	11.225	0	0	0	0	0	0	0	0	0	0	0	0	0	0	0	38	81	51	65	7	46	32	42	53	0	0	0	8	16	0	0	0	0	6	4	0	0	0	0	0	d__Bacteria	p__Chloroflexi	c__Anaerolineae	o__Anaerolineales	f__Anaerolineaceae	g__uncultured	s__uncultured_bacterium
a06474ee20776c12af05a4dfc0cea9b6	449	11.225	0	0	0	0	0	0	0	0	0	0	0	0	0	0	0	0	18	16	0	33	17	55	37	39	35	0	10	0	27	0	0	72	0	19	47	0	0	0	24	0	d__Bacteria	p__Verrucomicrobiota	c__Verrucomicrobiae	o__Chthoniobacterales	f__Chthoniobacteraceae	g__Candidatus_Udaeobacter	s__uncultured_bacterium
c6fdd3722c6b41415a35c0c5574c7f7b	449	11.225	0	0	0	0	0	0	0	0	0	0	0	0	0	0	0	0	0	0	0	0	0	0	0	0	48	131	108	62	100	0	0	0	0	0	0	0	0	0	0	0	d__Bacteria	p__Actinobacteriota	c__Actinobacteria	o__Frankiales	f__Geodermatophilaceae	g__Modestobacter	NA
97fd6d72f1af69487721136d924337e8	448	11.2	0	0	0	0	0	0	0	0	0	29	50	27	0	0	0	6	8	0	12	0	0	0	0	0	0	47	73	60	98	0	0	13	0	0	0	0	0	25	0	0	d__Bacteria	p__Bacteroidota	c__Bacteroidia	o__Chitinophagales	f__Chitinophagaceae	g__Terrimonas	NA
634f584853fe2b0f46ccf8b94dc1e7c0	448	11.2	0	0	0	0	0	0	0	0	0	9	0	0	0	0	27	37	14	0	0	105	7	44	0	39	0	0	0	44	28	0	0	12	0	0	0	0	0	0	82	0	d__Bacteria	p__Proteobacteria	c__Alphaproteobacteria	o__Rhizobiales	f__Rhizobiaceae	g__Allorhizobium-Neorhizobium-Pararhizobium-Rhizobium	NA
261ae0b151602f137943bf50c75a5433	447	11.175	0	0	0	0	0	0	0	0	0	0	0	0	0	0	22	35	34	24	28	21	20	35	46	60	0	0	0	0	0	0	0	28	12	0	25	0	25	0	0	32	d__Bacteria	p__Actinobacteriota	c__Thermoleophilia	o__Solirubrobacterales	f__67-14	g__67-14	s__uncultured_bacterium
01d87a93d71b79fe327e23e98cf0a228	446	11.15	0	0	0	0	0	0	0	0	0	0	0	0	0	0	0	46	23	0	40	0	0	0	0	0	0	63	60	52	69	0	0	0	0	0	27	0	0	0	66	0	d__Bacteria	p__Proteobacteria	c__Alphaproteobacteria	o__Rhizobiales	f__Xanthobacteraceae	g__Pseudorhodoplanes	NA
58cd1c79f9ac93a7483988db770b3bfb	446	11.15	0	0	0	0	0	0	0	0	0	0	0	0	0	0	0	0	0	0	0	0	0	0	0	0	151	0	30	68	69	0	0	0	0	0	0	0	0	0	128	0	d__Bacteria	p__Actinobacteriota	c__Thermoleophilia	o__Solirubrobacterales	f__Solirubrobacteraceae	NA	NA
91fd4e08f930efbe8184b713716d20a8	445	11.125	0	0	0	13	4	16	12	3	14	42	85	45	0	0	0	34	28	13	13	14	0	10	14	12	0	17	0	0	0	7	16	16	0	8	9	0	0	0	0	0	d__Bacteria	p__Armatimonadota	c__uncultured	o__uncultured	f__uncultured	g__uncultured	s__uncultured_bacterium
a84f33544706873889f86eced709987a	445	11.125	0	0	0	0	0	0	0	0	0	0	0	0	0	0	0	0	0	0	0	0	0	20	20	24	0	130	167	34	50	0	0	0	0	0	0	0	0	0	0	0	d__Bacteria	p__Chloroflexi	c__Dehalococcoidia	o__S085	f__S085	g__S085	s__uncultured_bacterium
851cedd109db3146d60b3eb7977313ce	443	11.075	0	0	0	0	0	0	0	0	0	90	97	56	0	0	6	0	0	0	12	0	0	0	5	0	0	0	0	0	0	15	62	30	25	20	0	0	14	11	0	0	d__Bacteria	p__Planctomycetota	c__Planctomycetes	o__Pirellulales	f__Pirellulaceae	g__Pirellula	s__uncultured_bacterium
129936c42fbbc98b7c81197deed6aa34	442	11.05	0	0	0	0	0	0	0	0	0	0	0	0	0	0	76	0	0	0	0	52	0	0	18	0	0	0	0	0	0	0	35	0	0	79	0	59	102	0	0	21	d__Bacteria	p__Actinobacteriota	c__Actinobacteria	o__Micromonosporales	f__Micromonosporaceae	g__Actinoplanes	NA
3d92698d11221080ce37cf6fb5d4c5ce	441	11.025	0	0	0	0	0	0	0	0	0	0	19	7	0	0	0	24	0	0	23	28	13	15	7	36	23	13	20	22	13	0	15	48	0	0	65	0	29	21	0	0	d__Bacteria	p__Actinobacteriota	c__Actinobacteria	o__Frankiales	f__Acidothermaceae	g__Acidothermus	s__uncultured_bacterium
984379939c0165a98a30dc9fda5eaf4b	441	11.025	0	0	0	0	0	0	0	0	0	0	0	0	0	0	0	26	23	20	32	0	21	17	41	49	0	18	40	22	132	0	0	0	0	0	0	0	0	0	0	0	d__Bacteria	p__Bacteroidota	c__Bacteroidia	o__Cytophagales	f__Microscillaceae	g__uncultured	NA
c34820ee61987a3f8847098cdecc8bc5	441	11.025	0	0	0	0	0	0	0	0	0	0	0	0	0	0	0	0	0	0	0	0	0	0	0	0	236	0	20	52	42	0	0	0	0	0	0	0	0	0	91	0	d__Bacteria	p__Acidobacteriota	c__Blastocatellia	o__Pyrinomonadales	f__Pyrinomonadaceae	g__RB41	s__uncultured_bacterium
6210ba71110e9bddf3f65b32b9a2a27a	438	10.95	0	0	0	0	0	0	0	0	0	0	0	0	0	0	9	45	26	12	13	6	18	20	31	23	0	50	61	26	50	0	0	6	9	6	17	5	2	3	0	0	d__Bacteria	p__Actinobacteriota	c__MB-A2-108	o__MB-A2-108	f__MB-A2-108	g__MB-A2-108	s__uncultured_bacterium
4b545e58a088b33ececef2aa634d8eeb	437	10.925	0	0	0	0	0	0	0	0	0	0	7	0	0	0	0	28	29	29	45	33	55	59	64	62	0	0	0	0	0	0	0	26	0	0	0	0	0	0	0	0	d__Bacteria	p__Proteobacteria	c__Gammaproteobacteria	o__Burkholderiales	f__Nitrosomonadaceae	g__MND1	s__uncultured_bacterium
1c4f968b1ab83a3d38b32241322421b7	436	10.9	0	0	0	0	0	0	0	0	0	0	0	0	0	0	0	0	0	0	0	0	19	37	53	60	66	41	19	25	22	0	25	27	0	0	42	0	0	0	0	0	d__Bacteria	p__Actinobacteriota	c__Acidimicrobiia	o__Microtrichales	f__Iamiaceae	g__Iamia	s__uncultured_bacterium
9a52186f2b61268bea9100f7a758a977	435	10.875	0	0	0	0	0	0	0	0	0	23	32	0	0	0	30	7	0	0	8	0	0	0	0	0	0	0	0	0	0	80	83	18	46	0	0	0	37	12	0	59	d__Bacteria	p__Bacteroidota	c__Bacteroidia	o__Chitinophagales	f__Chitinophagaceae	g__Flavisolibacter	s__uncultured_bacterium
af0cf59d1ef995819892c602cf58dbac	435	10.875	0	0	0	0	0	0	0	0	0	12	15	0	7	0	70	0	0	0	20	0	0	0	0	24	16	0	29	25	0	0	34	0	18	37	0	0	0	73	0	55	d__Bacteria	p__Proteobacteria	c__Gammaproteobacteria	o__Xanthomonadales	f__Xanthomonadaceae	g__Lysobacter	NA
fc54a9cf98be5a2109a4d8a4c7b8ec83	435	10.875	0	0	0	0	0	0	0	0	0	0	0	0	0	0	0	0	0	0	0	67	0	0	0	0	87	89	30	74	49	0	0	0	0	0	39	0	0	0	0	0	d__Bacteria	p__Proteobacteria	c__Gammaproteobacteria	o__Burkholderiales	f__Nitrosomonadaceae	g__MND1	s__uncultured_bacterium
b5f9dcb9da2d97d6551e07cbcda55b11	434	10.85	0	0	0	0	0	0	0	0	0	58	58	21	9	0	0	0	0	0	0	0	0	0	0	0	0	0	0	0	0	213	28	47	0	0	0	0	0	0	0	0	d__Bacteria	p__Bacteroidota	c__Bacteroidia	o__Chitinophagales	f__Chitinophagaceae	g__Ferruginibacter	s__uncultured_bacterium
7ede301367cae64e9f44a265abbace62	432	10.8	0	0	0	0	0	0	0	0	0	39	65	17	13	0	0	16	42	0	0	0	0	0	15	26	0	0	0	0	0	0	48	21	51	79	0	0	0	0	0	0	d__Bacteria	p__Proteobacteria	c__Alphaproteobacteria	o__Rhodobacterales	f__Rhodobacteraceae	g__Rhodobacter	NA
f8977f37d4e13b75aff5b136ab4dca57	432	10.8	0	0	0	0	0	0	0	0	0	0	10	0	0	0	0	58	82	41	25	0	26	33	98	48	0	0	0	0	0	0	0	0	4	0	0	7	0	0	0	0	d__Bacteria	p__Bacteroidota	c__Bacteroidia	o__Flavobacteriales	f__Flavobacteriaceae	g__Flavobacterium	s__Flavobacterium_sp._140616W15
d3c926ded23ee624eb3550f2b1961016	432	10.8	0	0	0	0	0	0	0	0	0	0	0	0	0	0	0	0	0	0	0	0	0	0	0	0	19	97	172	66	78	0	0	0	0	0	0	0	0	0	0	0	d__Bacteria	p__Gemmatimonadota	c__Gemmatimonadetes	o__Gemmatimonadales	f__Gemmatimonadaceae	g__Gemmatimonas	s__uncultured_bacterium
884052507f56863f13accaf9055ce510	431	10.775	0	0	0	0	0	0	0	0	0	0	0	0	0	0	0	12	29	20	7	19	48	58	43	74	0	0	16	17	29	0	0	18	0	0	15	0	26	0	0	0	d__Bacteria	p__Proteobacteria	c__Alphaproteobacteria	o__Rhizobiales	f__Rhizobiales_Incertae_Sedis	g__Bauldia	s__uncultured_bacterium
aca8a97d5f6afdf2d3f5db00572ec368	430	10.75	0	0	0	0	0	0	0	0	0	9	26	19	4	0	0	0	0	0	0	0	27	28	37	47	0	0	33	33	144	8	0	15	0	0	0	0	0	0	0	0	d__Bacteria	p__Chloroflexi	c__Dehalococcoidia	o__S085	f__S085	g__S085	s__uncultured_bacterium
5a893fc2bbcef745c56e2e6598cc2b02	429	10.725	0	0	0	0	0	0	0	0	0	0	19	13	0	0	0	0	0	0	0	0	0	56	69	63	0	0	26	37	108	0	18	0	0	0	12	0	0	8	0	0	d__Bacteria	p__Proteobacteria	c__Gammaproteobacteria	o__Burkholderiales	f__Nitrosomonadaceae	g__MND1	s__uncultured_bacterium
bfc82590280d666ca38d2ec2970cb696	429	10.725	0	0	0	0	0	0	0	0	0	0	0	0	0	0	17	0	0	0	0	0	0	0	0	0	33	0	28	53	57	0	0	66	18	0	0	0	31	100	26	0	d__Bacteria	p__Chloroflexi	c__KD4-96	o__KD4-96	f__KD4-96	g__KD4-96	s__uncultured_bacterium
f5f77930a773de4cfb8f7857068f872d	428	10.7	0	0	0	0	0	0	0	0	0	58	34	0	0	0	0	8	0	10	0	22	0	12	9	6	0	0	0	0	0	0	93	26	56	26	68	0	0	0	0	0	d__Bacteria	p__Bacteroidota	c__Bacteroidia	o__Chitinophagales	f__Chitinophagaceae	g__Terrimonas	NA
a4cfbcf95d2d2e7d9b1529bf8fac0132	428	10.7	0	0	0	0	0	0	0	0	0	0	0	0	0	0	0	28	40	0	0	0	36	57	66	117	0	0	0	0	0	0	0	0	37	47	0	0	0	0	0	0	d__Bacteria	p__Proteobacteria	c__Gammaproteobacteria	o__Burkholderiales	f__Nitrosomonadaceae	g__Nitrosospira	NA
1fc62601feade62392d0be7cdba44844	428	10.7	0	0	0	0	0	0	0	0	0	0	0	0	0	0	0	0	0	0	0	0	56	70	112	63	0	27	17	23	60	0	0	0	0	0	0	0	0	0	0	0	d__Bacteria	p__Chloroflexi	c__KD4-96	o__KD4-96	f__KD4-96	g__KD4-96	s__uncultured_bacterium
ee94b4fd0ea08136696c5a83f6b8a3ae	426	10.65	0	0	0	0	0	0	0	0	0	22	16	13	0	0	9	17	14	0	6	25	0	8	12	9	0	0	0	0	9	0	17	94	37	46	52	0	20	0	0	0	d__Bacteria	p__Chloroflexi	c__Chloroflexia	o__Chloroflexales	f__Chloroflexaceae	g__FFCH7168	s__uncultured_bacterium
2c35a3b6af9c229956ea340863e153a1	426	10.65	0	0	0	0	0	0	0	0	0	0	0	0	0	0	27	15	13	12	15	14	10	0	0	0	20	53	20	13	24	0	0	39	29	16	19	0	18	24	30	15	d__Bacteria	p__Chloroflexi	c__Dehalococcoidia	o__S085	f__S085	g__S085	NA
d659ea96437f52a62caef90f5c49ab28	425	10.625	0	0	0	0	0	0	0	0	0	0	0	0	0	0	0	0	0	0	0	90	19	29	27	53	0	0	0	0	0	0	0	0	0	3	204	0	0	0	0	0	d__Archaea	p__Crenarchaeota	c__Nitrososphaeria	o__Nitrososphaerales	f__Nitrososphaeraceae	g__Candidatus_Nitrososphaera	s__uncultured_archaeon
4f7ff8ad2184969870904fdaf4bb7ca2	425	10.625	0	0	0	0	0	0	0	0	0	0	0	0	0	0	0	0	0	0	0	0	0	0	0	0	223	0	0	100	43	0	0	0	0	0	0	0	0	0	59	0	d__Bacteria	p__Chloroflexi	c__KD4-96	o__KD4-96	f__KD4-96	g__KD4-96	s__uncultured_bacterium
f8a357b6cd5310ae7794af6634061eaf	424	10.6	0	0	0	0	0	0	0	0	0	0	0	0	0	0	40	0	31	0	35	13	0	0	0	31	0	0	12	23	27	0	0	0	37	44	51	10	28	42	0	0	d__Bacteria	p__Verrucomicrobiota	c__Verrucomicrobiae	o__Chthoniobacterales	f__Chthoniobacteraceae	g__Chthoniobacter	s__uncultured_bacterium
b29c8389763b5d9b01cef63054a320fb	423	10.575	0	0	0	0	0	0	5	0	0	0	0	14	0	0	113	23	18	0	11	0	0	0	0	14	0	0	0	0	0	7	41	18	72	16	23	0	0	0	0	48	d__Bacteria	p__Actinobacteriota	c__Thermoleophilia	o__Solirubrobacterales	f__Solirubrobacteraceae	g__Conexibacter	NA
7fc26507128144056672c2a5e83b3d7e	423	10.575	0	0	0	0	0	0	0	0	0	27	34	25	4	0	33	0	0	0	0	0	0	0	0	0	0	0	0	0	0	44	95	27	26	29	34	0	17	0	0	28	d__Bacteria	p__Proteobacteria	c__Alphaproteobacteria	o__Rhizobiales	f__Beijerinckiaceae	g__Methylobacterium-Methylorubrum	NA
df50440a61773428a4f1b4d118336dc8	423	10.575	0	0	0	0	0	0	0	0	0	0	0	0	7	0	18	36	29	33	33	20	30	27	38	23	0	19	19	15	37	0	0	23	0	0	16	0	0	0	0	0	d__Bacteria	p__Proteobacteria	c__Alphaproteobacteria	o__Rhizobiales	f__Rhizobiales_Incertae_Sedis	g__Bauldia	NA
e7da441a22df372da317ba29a23b241b	422	10.55	0	0	0	5	0	0	9	0	8	57	113	40	0	0	0	0	0	0	0	0	0	0	0	0	0	0	29	0	0	51	92	18	0	0	0	0	0	0	0	0	d__Bacteria	p__Proteobacteria	c__Alphaproteobacteria	o__Caulobacterales	f__Caulobacteraceae	g__Phenylobacterium	NA
c4fae501c817b7696b2b7e17e2862b7f	422	10.55	0	0	0	0	0	0	0	0	0	0	0	6	0	0	66	19	0	0	0	19	0	0	0	11	15	0	9	29	11	0	0	0	58	24	12	0	38	33	25	47	d__Bacteria	p__Proteobacteria	c__Alphaproteobacteria	o__Tistrellales	f__Geminicoccaceae	g__Candidatus_Alysiosphaera	s__uncultured_bacterium
d52c105b9586ddf8b1adf5800d7820db	421	10.525	0	0	0	0	0	0	0	0	0	0	0	0	0	0	0	0	0	0	29	39	0	13	0	19	0	44	34	62	61	0	11	0	0	0	0	0	85	0	24	0	d__Bacteria	p__Actinobacteriota	c__Actinobacteria	o__Kineosporiales	f__Kineosporiaceae	NA	NA
4de88929c03dbcdd56db71ef736b6e72	420	10.5	0	0	0	0	0	0	0	0	0	0	15	0	0	0	28	33	18	12	21	22	13	25	14	21	10	14	0	0	22	0	0	25	29	32	43	0	0	0	0	23	d__Bacteria	p__Acidobacteriota	c__Blastocatellia	o__Blastocatellales	f__Blastocatellaceae	g__Stenotrophobacter	NA
6de6acd7a914c88fde30fcd176a0470e	420	10.5	0	0	0	0	0	0	0	0	0	0	0	0	0	0	34	21	28	0	0	43	20	21	40	32	0	11	25	30	17	0	0	0	0	0	40	0	48	0	0	10	d__Bacteria	p__Bacteroidota	c__Bacteroidia	o__Chitinophagales	f__Chitinophagaceae	g__uncultured	NA
1736a7db7269984e7d21d1418deadfea	420	10.5	0	0	0	0	0	0	0	0	0	0	0	0	0	0	0	33	52	23	28	0	42	54	40	39	0	0	58	0	51	0	0	0	0	0	0	0	0	0	0	0	d__Bacteria	p__Proteobacteria	c__Alphaproteobacteria	o__Rhizobiales	f__Xanthobacteraceae	g__uncultured	NA
6ee67bdce9a9ec19fc113162625eebfe	419	10.475	0	0	0	0	0	0	0	0	0	11	33	47	5	0	7	46	33	30	32	0	16	29	49	37	0	0	0	0	33	0	0	11	0	0	0	0	0	0	0	0	d__Bacteria	p__Chloroflexi	c__Dehalococcoidia	o__S085	f__S085	g__S085	s__uncultured_bacterium
eca8b426eb39ea4d0b5f0d5c09145478	419	10.475	0	0	0	0	0	0	0	0	0	10	0	12	0	0	21	31	16	22	20	23	9	15	25	26	0	0	19	0	0	0	0	42	25	22	47	0	24	10	0	0	d__Bacteria	p__Actinobacteriota	c__Acidimicrobiia	o__Microtrichales	f__Ilumatobacteraceae	g__CL500-29_marine_group	NA
aff8f665453d4be063ebe947e535cad9	419	10.475	0	0	0	0	0	0	0	0	0	0	0	0	0	0	37	0	0	0	0	54	0	10	0	0	38	0	19	41	0	0	0	40	14	40	92	12	22	0	0	0	d__Bacteria	p__Proteobacteria	c__Gammaproteobacteria	o__Burkholderiales	f__Nitrosomonadaceae	NA	NA
10c113f4c32a7e6414ac8ac0ece3443c	419	10.475	0	0	0	0	0	0	0	0	0	0	0	0	0	0	33	0	0	0	0	45	0	0	0	22	0	0	0	0	0	0	19	20	69	0	41	0	61	86	0	23	d__Bacteria	p__Proteobacteria	c__Gammaproteobacteria	o__Burkholderiales	f__Comamonadaceae	g__Leptothrix	NA
833de2be791c88969d3fb4769f3ac90a	419	10.475	0	0	0	0	0	0	0	0	0	0	0	0	0	0	0	0	0	0	0	0	0	0	0	0	0	84	147	54	134	0	0	0	0	0	0	0	0	0	0	0	d__Bacteria	p__Proteobacteria	c__Gammaproteobacteria	o__Burkholderiales	f__Nitrosomonadaceae	g__MND1	s__uncultured_bacterium
b40e445e1ad7edc719d9c2c850533e7c	418	10.45	0	0	0	0	0	0	0	0	0	15	18	0	11	0	0	9	0	7	8	33	0	0	0	20	47	37	40	40	40	0	8	8	30	0	47	0	0	0	0	0	d__Bacteria	p__Actinobacteriota	c__Actinobacteria	o__Propionibacteriales	f__Nocardioidaceae	g__Nocardioides	s__uncultured_bacterium
8eda7a5ec53657e419fedb2447190433	418	10.45	0	0	0	0	0	0	0	0	0	0	0	0	0	0	24	15	0	17	19	0	16	11	14	46	0	0	0	0	0	0	0	35	0	46	37	0	47	91	0	0	d__Bacteria	p__Acidobacteriota	c__Blastocatellia	o__Pyrinomonadales	f__Pyrinomonadaceae	g__RB41	NA
757f16c2216cb1839bc8f401f25c96d6	418	10.45	0	0	0	0	0	0	0	0	0	0	0	0	0	0	0	0	0	0	0	0	0	0	0	0	18	24	29	42	51	0	0	0	0	0	0	0	0	0	254	0	d__Bacteria	p__Acidobacteriota	c__Subgroup_25	o__Subgroup_25	f__Subgroup_25	g__Subgroup_25	s__uncultured_bacterium
b0744022705b5029a9bdccadcb6add07	417	10.425	0	0	0	0	0	0	0	0	0	2	0	0	0	0	18	26	18	21	20	12	19	21	35	36	0	14	5	8	5	0	0	48	10	54	10	3	14	7	0	11	d__Bacteria	p__Latescibacterota	c__Latescibacterota	o__Latescibacterota	f__Latescibacterota	g__Latescibacterota	s__uncultured_bacterium
78cffabceba2290703209d39c4a5549a	417	10.425	0	0	0	0	0	0	0	0	0	0	0	0	0	0	90	0	0	0	0	0	0	0	0	0	18	0	0	0	31	0	0	101	0	0	66	0	0	77	34	0	d__Bacteria	p__Actinobacteriota	c__Acidimicrobiia	o__Microtrichales	f__Ilumatobacteraceae	g__CL500-29_marine_group	s__uncultured_bacterium
32f628b21ec88482a42fc5c6c70934a2	416	10.4	0	0	0	0	0	0	0	0	0	0	0	0	0	0	0	0	0	0	0	45	0	0	0	0	49	14	30	51	45	0	0	0	0	0	51	0	0	26	105	0	d__Bacteria	p__Actinobacteriota	c__Acidimicrobiia	o__uncultured	f__uncultured	g__uncultured	NA
550484a93d9fd6b1a6cb975eac3150a7	415	10.375	0	0	0	0	0	0	0	0	0	0	3	5	0	0	11	21	18	15	10	0	33	49	64	78	0	19	28	0	0	0	7	0	2	9	30	0	13	0	0	0	d__Bacteria	p__Chloroflexi	c__P2-11E	o__P2-11E	f__P2-11E	g__P2-11E	s__uncultured_bacterium
d9993041e629bc88fc356db33ef06218	415	10.375	0	0	0	0	0	0	0	0	0	0	0	0	0	0	32	63	11	0	0	118	23	17	11	17	6	17	7	10	6	0	0	0	0	15	19	0	0	0	0	43	d__Bacteria	NA	NA	NA	NA	NA	NA
3f280708102f41e83f58f7653ff74581	414	10.35	0	0	0	0	0	0	0	0	0	0	0	0	0	0	0	0	12	0	0	0	0	0	0	0	51	110	85	54	0	0	7	0	0	0	0	0	0	0	95	0	d__Bacteria	p__Actinobacteriota	c__Actinobacteria	o__Propionibacteriales	f__Nocardioidaceae	g__Nocardioides	NA
c2f932c842cbcea3ace949a6b3d9b6b1	413	10.325	0	0	0	0	0	0	0	0	0	74	113	45	5	0	0	11	18	13	13	0	0	15	18	45	0	0	0	0	0	0	9	15	0	19	0	0	0	0	0	0	d__Bacteria	p__Proteobacteria	c__Alphaproteobacteria	o__Acetobacterales	f__Acetobacteraceae	g__Rhodovastum	NA
9b4f3793aec5281579dbe76f2acf4eb1	413	10.325	0	0	0	0	0	0	0	0	0	33	58	47	0	0	0	17	6	0	7	0	0	0	0	0	0	0	6	12	18	0	90	34	13	18	27	7	5	10	5	0	d__Bacteria	p__Proteobacteria	c__Gammaproteobacteria	NA	NA	NA	NA
741a3bbc7d4b9cf412b97b47c4f4e374	413	10.325	0	0	0	0	0	0	0	0	0	14	18	17	0	0	0	28	19	28	20	26	0	25	0	0	0	42	40	0	0	0	0	57	0	0	32	0	28	19	0	0	d__Bacteria	p__Chloroflexi	c__P2-11E	o__P2-11E	f__P2-11E	g__P2-11E	s__uncultured_bacterium
2e09ee93a5bcd5c927dc6b74458a97d5	413	10.325	0	0	0	0	0	0	0	0	0	0	73	0	21	0	0	81	38	25	33	24	12	22	17	13	0	0	0	0	0	0	54	0	0	0	0	0	0	0	0	0	d__Bacteria	p__Actinobacteriota	c__Actinobacteria	o__Micrococcales	f__Microbacteriaceae	g__Galbitalea	NA
a55835da18b9a78024bb2c328f41b8c8	413	10.325	0	0	0	0	0	0	0	0	0	0	16	0	0	0	0	0	14	0	0	0	21	33	36	55	0	13	121	34	55	0	15	0	0	0	0	0	0	0	0	0	d__Bacteria	p__Acidobacteriota	c__Holophagae	o__Subgroup_7	f__Subgroup_7	g__Subgroup_7	s__uncultured_bacterium
fcd256b87f1e8d151209bdbaba0a9a9d	413	10.325	0	0	0	0	0	0	0	0	0	0	0	0	0	0	0	0	0	0	0	0	0	0	0	0	0	0	0	0	0	34	379	0	0	0	0	0	0	0	0	0	d__Bacteria	p__Proteobacteria	c__Gammaproteobacteria	o__Xanthomonadales	f__Xanthomonadaceae	g__Stenotrophomonas	NA
06f249e121d0aa52f0a23d83a77224e5	412	10.3	0	0	0	12	37	8	0	42	23	22	28	25	0	0	0	46	60	0	0	27	0	0	0	43	0	0	0	0	0	0	0	0	0	0	39	0	0	0	0	0	d__Bacteria	p__Proteobacteria	c__Gammaproteobacteria	o__Burkholderiales	f__TRA3-20	g__TRA3-20	s__uncultured_bacterium
3a8d8e74d8950d45bc43c21a3e9f753b	411	10.275	0	0	0	9	55	13	0	334	0	0	0	0	0	0	0	0	0	0	0	0	0	0	0	0	0	0	0	0	0	0	0	0	0	0	0	0	0	0	0	0	d__Bacteria	p__Bacteroidota	c__Bacteroidia	o__Chitinophagales	f__Chitinophagaceae	g__Ferruginibacter	NA
e78ed7bd73980f87068f7acc33cda9ff	411	10.275	0	0	0	0	0	0	0	0	0	0	0	0	0	0	95	27	0	0	0	33	0	0	0	0	0	0	0	26	37	0	0	32	0	0	43	0	0	53	0	65	d__Bacteria	p__Actinobacteriota	c__Actinobacteria	o__0319-7L14	f__0319-7L14	g__0319-7L14	s__uncultured_bacterium
2b43f539410120725c9480375916fac7	411	10.275	0	0	0	0	0	0	0	0	0	0	0	0	0	0	31	48	36	11	16	25	16	19	21	21	0	22	18	0	16	0	0	0	4	45	54	0	0	0	0	8	d__Bacteria	p__Planctomycetota	c__Planctomycetes	o__Gemmatales	f__Gemmataceae	g__uncultured	NA
2e04eb8cbf83980c94a37dbce44545ca	410	10.25	0	0	0	0	0	0	0	16	0	20	41	65	0	0	26	48	27	16	22	0	0	28	10	18	0	0	0	25	35	0	0	0	0	0	0	13	0	0	0	0	d__Bacteria	p__Actinobacteriota	c__Acidimicrobiia	o__uncultured	f__uncultured	g__uncultured	NA
826c1fa033c9fb3878f996046cde86c5	410	10.25	0	0	0	0	0	0	0	0	0	0	0	0	0	0	14	0	7	0	0	49	0	0	0	18	26	0	11	11	15	0	34	53	42	21	38	0	16	6	18	31	d__Bacteria	p__Proteobacteria	c__Gammaproteobacteria	o__Xanthomonadales	f__Rhodanobacteraceae	g__Ahniella	s__uncultured_bacterium
fc77eb8cfec92132d89e28c65f205cdf	410	10.25	0	0	0	0	0	0	0	0	0	0	0	0	0	0	0	0	0	12	0	0	0	0	18	0	0	37	77	78	74	0	0	0	0	50	37	0	0	0	0	27	d__Bacteria	p__Actinobacteriota	c__Acidimicrobiia	o__Microtrichales	f__uncultured	g__uncultured	s__uncultured_bacterium
f41371b230fcb976becab4069af0c3cd	409	10.225	0	0	0	0	0	0	23	0	10	38	46	0	0	0	30	15	0	0	0	0	0	0	0	0	0	0	0	0	0	28	46	38	43	0	21	0	27	0	0	44	d__Bacteria	p__Acidobacteriota	c__Holophagae	o__Subgroup_7	f__Subgroup_7	g__Subgroup_7	s__uncultured_bacterium
6aa20aa407a1e0fa53df3312655b22e6	409	10.225	0	0	0	0	0	0	0	0	0	31	67	33	5	0	0	33	43	12	34	0	0	0	13	0	0	0	0	0	10	0	87	20	0	15	0	0	0	0	6	0	d__Bacteria	p__Verrucomicrobiota	c__Verrucomicrobiae	o__Opitutales	f__Opitutaceae	g__Lacunisphaera	NA
9881797667ef0c2437a89f472dd9060f	409	10.225	0	0	0	0	0	0	0	0	0	23	44	0	0	0	0	21	30	18	0	0	12	16	21	29	21	32	36	22	37	0	0	0	31	16	0	0	0	0	0	0	d__Bacteria	p__Planctomycetota	c__Planctomycetes	o__Pirellulales	f__Pirellulaceae	g__Pir4_lineage	s__uncultured_bacterium
7b1b30db35d3a4908d2e548bec39fd4a	409	10.225	0	0	0	0	0	0	0	0	0	0	0	0	0	0	25	33	17	44	41	0	21	22	40	60	0	0	0	0	20	0	0	31	0	32	0	0	0	0	0	23	d__Bacteria	p__Actinobacteriota	c__Actinobacteria	o__Frankiales	f__Geodermatophilaceae	g__Modestobacter	NA
3b6305629f738981c90acc58aaec9f5c	409	10.225	0	0	0	0	0	0	0	0	0	0	0	0	0	0	0	0	0	0	0	0	0	0	0	0	0	160	63	47	139	0	0	0	0	0	0	0	0	0	0	0	d__Bacteria	p__Planctomycetota	c__Planctomycetes	o__Gemmatales	f__Gemmataceae	g__uncultured	s__uncultured_bacterium
6aaf27df47c6c75f27cc1e1b322996fc	408	10.2	0	0	0	0	0	0	0	0	0	0	0	0	0	0	0	38	34	28	18	25	24	28	57	109	0	0	47	0	0	0	0	0	0	0	0	0	0	0	0	0	d__Bacteria	p__Proteobacteria	c__Gammaproteobacteria	o__Burkholderiales	f__Nitrosomonadaceae	g__Ellin6067	s__uncultured_bacterium
050ddaf4c147915cf8ef00c423e89bc4	407	10.175	0	0	0	0	0	0	0	0	0	0	24	0	0	0	45	26	39	24	31	0	0	0	17	16	0	0	0	0	0	0	49	39	36	35	26	0	0	0	0	0	d__Bacteria	p__Chloroflexi	c__KD4-96	o__KD4-96	f__KD4-96	g__KD4-96	s__uncultured_bacterium
802a2c0042c78313c8893df625c2ca6d	407	10.175	0	0	0	0	0	0	0	0	0	0	0	0	0	0	0	29	14	47	44	0	33	0	49	25	0	0	0	15	50	0	0	0	0	0	16	0	48	37	0	0	d__Bacteria	p__Gemmatimonadota	c__Gemmatimonadetes	o__Gemmatimonadales	f__Gemmatimonadaceae	g__uncultured	s__uncultured_bacterium
0258fac9506b6ed708168fcd9e945881	405	10.125	0	0	0	0	0	0	0	0	0	0	0	0	0	0	0	0	10	0	5	37	0	7	0	8	46	40	36	53	44	0	0	0	0	0	0	12	0	69	38	0	d__Bacteria	p__Entotheonellaeota	c__Entotheonellia	o__Entotheonellales	f__Entotheonellaceae	g__Entotheonellaceae	s__uncultured_bacterium
7a62c63cf40b2651ee2cdc4717645e3e	404	10.1	0	0	0	10	0	6	0	0	7	28	33	0	24	0	50	29	0	0	0	17	0	0	0	0	0	8	10	0	0	0	0	46	28	23	19	0	29	0	0	37	d__Bacteria	p__Actinobacteriota	c__Actinobacteria	o__Frankiales	f__Geodermatophilaceae	g__Modestobacter	NA
f6dfa95d10b0ce1198ad841b90847b34	404	10.1	0	0	0	0	0	0	0	0	0	0	10	7	0	0	11	19	30	24	21	11	4	29	13	15	0	14	19	18	25	0	0	43	18	19	21	0	12	11	10	0	d__Bacteria	p__Acidobacteriota	c__Thermoanaerobaculia	o__Thermoanaerobaculales	f__Thermoanaerobaculaceae	g__Subgroup_10	s__uncultured_bacterium
2a41504acdc11a322837069f7b80541d	404	10.1	0	0	0	0	0	0	0	0	0	0	0	4	0	0	21	24	37	26	29	14	23	34	33	41	0	0	0	0	40	0	0	0	3	0	18	0	30	0	0	27	d__Bacteria	p__Chloroflexi	c__TK10	o__TK10	f__TK10	g__TK10	s__uncultured_bacterium
03820928080809a2d2e0268fe8e09892	403	10.075	0	0	0	0	0	0	0	0	0	0	9	8	0	0	0	0	0	0	0	0	0	0	0	0	0	0	0	0	0	204	160	11	4	0	7	0	0	0	0	0	d__Bacteria	p__Bacteroidota	c__Bacteroidia	o__Sphingobacteriales	f__env.OPS_17	g__env.OPS_17	s__uncultured_bacterium
590469bc2fcff81e272dfa1fff711084	403	10.075	0	0	0	0	0	0	0	0	0	0	0	0	0	0	0	0	0	0	0	0	0	0	0	0	86	106	93	52	48	0	0	0	0	0	0	0	0	0	18	0	d__Bacteria	p__Chloroflexi	c__Chloroflexia	NA	NA	NA	NA
6894b4b41b3201837a9859bfea9fd469	402	10.05	0	0	0	0	0	0	0	0	0	44	61	31	17	0	11	24	44	24	24	0	3	12	17	23	0	0	0	0	0	0	46	4	5	6	6	0	0	0	0	0	d__Bacteria	p__Chloroflexi	c__Anaerolineae	o__Caldilineales	f__Caldilineaceae	g__uncultured	s__uncultured_bacterium
752eee30b1e2423607db7d00242027c1	402	10.05	0	0	0	0	0	0	0	0	0	28	47	27	0	0	0	12	26	37	30	0	20	22	30	35	0	0	0	0	0	0	18	29	25	0	0	0	16	0	0	0	d__Bacteria	p__Proteobacteria	c__Alphaproteobacteria	o__Rhizobiales	f__Hyphomicrobiaceae	NA	NA
09bef8d3e44eedb4f78c0ada0b598162	400	10	0	0	0	0	0	0	0	0	0	6	21	9	0	0	13	32	37	25	40	0	8	23	31	40	17	0	0	24	0	0	5	22	24	10	13	0	0	0	0	0	d__Bacteria	p__Chloroflexi	c__Anaerolineae	o__RBG-13-54-9	f__RBG-13-54-9	g__RBG-13-54-9	s__uncultured_bacterium
ba6f96bd2e8c9f5949268b02113f6a51	399	9.975	0	0	0	0	0	0	0	0	0	0	0	0	0	0	43	39	14	12	5	28	32	44	34	24	0	0	43	24	33	0	0	0	0	0	0	0	0	0	0	24	d__Bacteria	p__Actinobacteriota	c__Acidimicrobiia	o__IMCC26256	f__IMCC26256	g__IMCC26256	s__uncultured_bacterium
babfdf5077684707517618de0fcca00f	399	9.975	0	0	0	0	0	0	0	0	0	0	0	0	0	0	0	0	0	0	0	37	43	63	25	58	0	63	38	0	57	0	0	15	0	0	0	0	0	0	0	0	d__Bacteria	p__Chloroflexi	c__Anaerolineae	o__Anaerolineales	f__Anaerolineaceae	g__uncultured	s__uncultured_bacterium
6e91cdd1910f00ba013235f60172ed87	398	9.95	0	0	0	0	0	0	0	0	0	43	130	0	0	0	0	0	31	83	0	0	0	0	0	0	0	0	0	0	0	34	77	0	0	0	0	0	0	0	0	0	d__Bacteria	p__Actinobacteriota	c__Actinobacteria	o__Micrococcales	f__Microbacteriaceae	g__Clavibacter	s__Clavibacter_insidiosus
7c8f38111a0714eeac8640e8193ee229	398	9.95	0	0	0	0	0	0	0	0	0	0	0	0	0	0	0	0	0	0	0	0	0	0	3	0	40	87	73	78	117	0	0	0	0	0	0	0	0	0	0	0	d__Bacteria	p__Proteobacteria	c__Gammaproteobacteria	o__Burkholderiales	f__Nitrosomonadaceae	g__IS-44	s__uncultured_bacterium
9f475994a778639167c51d545e14d35b	397	9.925	0	0	0	0	24	0	0	0	0	39	65	49	0	0	0	40	40	10	32	0	0	29	0	25	0	0	0	0	0	0	0	0	0	0	23	0	0	0	21	0	d__Bacteria	p__Proteobacteria	c__Gammaproteobacteria	o__Burkholderiales	f__Nitrosomonadaceae	g__Ellin6067	s__uncultured_bacterium
66beef47e1d3803bccc7a78adea23129	397	9.925	0	0	0	0	0	0	0	0	0	0	0	0	0	0	2	0	4	4	3	27	10	6	14	35	72	9	12	24	21	0	0	25	0	14	41	0	13	6	55	0	d__Bacteria	p__Latescibacterota	c__Latescibacterota	o__Latescibacterota	f__Latescibacterota	g__Latescibacterota	s__uncultured_bacterium
76e12788d513cf8ce23b38e2fb02146a	396	9.9	0	0	0	0	0	0	0	0	0	39	81	87	16	0	8	11	22	15	11	0	0	0	8	15	0	0	0	0	0	0	72	0	0	11	0	0	0	0	0	0	d__Bacteria	p__Proteobacteria	c__Alphaproteobacteria	o__Reyranellales	f__Reyranellaceae	g__Reyranella	NA
c7ee29d81762591f83e1d4f082883cdf	396	9.9	0	0	0	0	0	0	0	0	0	22	29	24	0	0	0	36	45	37	38	10	17	19	36	56	0	0	0	0	0	0	13	14	0	0	0	0	0	0	0	0	d__Bacteria	p__Planctomycetota	c__OM190	o__OM190	f__OM190	g__OM190	s__uncultured_bacterium
e7cee25a7e117ff978cede965fa5686e	396	9.9	0	0	0	0	0	0	0	0	0	0	0	17	0	0	0	0	28	0	0	0	0	38	58	78	0	128	49	0	0	0	0	0	0	0	0	0	0	0	0	0	d__Bacteria	p__Nitrospirota	c__Nitrospiria	o__Nitrospirales	f__Nitrospiraceae	g__Nitrospira	s__uncultured_bacterium
1ae8c2f44cd4d67ecf47b6a568f86db9	395	9.875	0	0	0	11	0	6	0	0	0	59	85	72	0	0	5	5	10	0	16	0	0	0	0	3	0	0	0	0	0	6	62	28	8	19	0	0	0	0	0	0	d__Bacteria	p__Acidobacteriota	c__Acidobacteriae	o__Bryobacterales	f__Bryobacteraceae	g__Bryobacter	NA
a1be3c5e58f3bef9f0a6ad9b2de544c3	395	9.875	0	0	0	0	0	0	0	0	0	50	34	36	0	0	20	0	0	0	26	0	29	41	41	61	0	11	0	0	0	0	0	46	0	0	0	0	0	0	0	0	d__Bacteria	p__Proteobacteria	c__Gammaproteobacteria	o__Burkholderiales	f__Comamonadaceae	NA	NA
6fd7534d56d3b30f61c8a5ce7743396f	395	9.875	0	0	0	0	0	0	0	0	0	0	14	16	6	0	45	18	13	0	0	20	0	0	0	16	0	0	0	0	0	0	42	27	50	23	47	0	23	23	0	12	d__Bacteria	p__Actinobacteriota	c__Thermoleophilia	o__Solirubrobacterales	f__Solirubrobacteraceae	g__Conexibacter	NA
34bb96aa58c825fda5e3386522a3b82b	395	9.875	0	0	0	0	0	0	0	0	0	0	0	0	0	0	5	33	43	30	35	0	34	54	77	70	0	0	0	0	14	0	0	0	0	0	0	0	0	0	0	0	d__Bacteria	p__Chloroflexi	c__Dehalococcoidia	o__S085	f__S085	g__S085	s__uncultured_bacterium
acc927cd6b25a231df8e8c4d83d82ac3	394	9.85	0	0	0	0	0	0	0	0	0	0	0	0	0	0	19	24	21	10	23	0	0	58	42	55	0	36	44	27	21	0	0	0	0	0	0	0	0	0	0	14	d__Bacteria	p__Acidobacteriota	c__Vicinamibacteria	o__Vicinamibacterales	f__uncultured	g__uncultured	NA
61a79dc405928da6919ca3d340bca13c	392	9.8	0	0	0	0	0	0	0	0	0	11	11	0	0	0	21	0	9	12	16	11	0	19	19	20	0	30	21	0	26	0	34	27	0	0	17	0	20	22	0	46	d__Bacteria	p__Actinobacteriota	c__Thermoleophilia	o__Gaiellales	f__uncultured	g__uncultured	s__uncultured_bacterium
d39d8df1ffc5fa87f02d553f4c2b60ed	392	9.8	0	0	0	0	0	0	0	0	0	0	15	0	0	0	17	31	21	28	18	24	28	34	34	36	0	0	0	0	0	0	14	40	7	16	0	0	7	13	0	9	d__Bacteria	p__Bacteroidota	c__Bacteroidia	o__Chitinophagales	f__Saprospiraceae	g__uncultured	s__uncultured_bacterium
c9b9eca53e86755441caf9798e147d17	392	9.8	0	0	0	0	0	0	0	0	0	0	0	0	0	0	0	0	0	0	0	59	0	0	0	0	0	0	0	0	0	0	0	47	0	0	125	37	49	75	0	0	d__Bacteria	p__Chloroflexi	c__Chloroflexia	o__Chloroflexales	f__Roseiflexaceae	g__uncultured	s__uncultured_bacterium
96004c8a8a78f37390caa949c9f8b16e	391	9.775	0	0	0	0	0	0	0	0	0	69	101	0	28	0	0	0	0	0	0	0	0	0	0	0	0	0	0	0	0	25	152	16	0	0	0	0	0	0	0	0	d__Bacteria	p__Proteobacteria	c__Gammaproteobacteria	NA	NA	NA	NA
7a5f6278ec04ad6bfaca69a5541bfd73	390	9.75	0	0	0	0	0	0	24	0	25	0	6	0	0	0	38	0	0	0	0	0	0	0	0	16	0	0	0	0	0	0	26	29	41	21	0	0	44	56	0	64	d__Bacteria	p__Proteobacteria	c__Gammaproteobacteria	o__Burkholderiales	f__TRA3-20	g__TRA3-20	NA
36fd30b8e6f7b0a23edcc6e579d7477a	390	9.75	0	0	0	0	0	0	0	0	0	0	0	0	4	0	0	0	19	34	53	0	8	43	60	78	0	16	26	26	23	0	0	0	0	0	0	0	0	0	0	0	d__Bacteria	p__Actinobacteriota	c__Actinobacteria	o__0319-7L14	f__0319-7L14	g__0319-7L14	s__uncultured_bacterium
f86849018b361e3d7f9dec9924e05e6d	390	9.75	0	0	0	0	0	0	0	0	0	0	0	0	0	0	89	0	0	0	0	0	0	0	0	0	0	0	0	0	0	0	0	157	0	89	0	0	55	0	0	0	d__Bacteria	p__Actinobacteriota	c__Thermoleophilia	o__Gaiellales	f__Gaiellaceae	g__Gaiella	s__uncultured_bacterium
06d0dc4b2bded1551fbf7a5e0566e467	390	9.75	0	0	0	0	0	0	0	0	0	0	0	0	0	0	0	0	0	0	0	0	0	0	18	0	110	0	0	81	84	0	0	0	0	0	0	0	0	0	97	0	d__Bacteria	p__Actinobacteriota	c__Thermoleophilia	o__Solirubrobacterales	f__67-14	g__67-14	s__uncultured_bacterium
bbd000f19a4f24c5845c1e3a81475802	389	9.725	0	0	0	0	0	0	0	0	0	0	0	0	0	0	0	0	0	0	0	10	0	0	0	0	104	69	55	33	47	0	0	0	0	0	14	0	0	36	21	0	d__Bacteria	p__Chloroflexi	c__Anaerolineae	o__SBR1031	f__SBR1031	g__SBR1031	s__uncultured_bacterium
221b38debf8ee18f5de7cd32dd7a3b81	389	9.725	0	0	0	0	0	0	0	0	0	0	0	0	0	0	0	0	0	0	0	0	0	0	0	9	0	0	94	96	190	0	0	0	0	0	0	0	0	0	0	0	d__Bacteria	p__Planctomycetota	c__Planctomycetes	o__Pirellulales	f__Pirellulaceae	g__Pirellula	s__uncultured_bacterium
b356825f9c88989e63fe32f163edb78a	389	9.725	0	0	0	0	0	0	0	0	0	0	0	0	0	0	0	0	0	0	0	0	0	0	0	0	0	214	108	36	31	0	0	0	0	0	0	0	0	0	0	0	d__Bacteria	p__Proteobacteria	c__Gammaproteobacteria	o__Burkholderiales	f__Nitrosomonadaceae	g__IS-44	s__uncultured_bacterium
e530f81c540af389b51153c055b9db9f	388	9.7	0	0	0	0	0	0	0	0	0	0	9	0	0	0	62	40	0	0	0	20	0	0	0	0	0	0	0	0	0	0	54	0	23	17	25	0	59	0	0	79	d__Bacteria	p__Actinobacteriota	c__Actinobacteria	o__0319-7L14	f__0319-7L14	g__0319-7L14	s__uncultured_bacterium
ba2777cfbc4a978f54a78e4c6cae47a9	388	9.7	0	0	0	0	0	0	0	0	0	0	0	0	34	0	61	0	42	41	0	0	16	0	27	0	0	0	0	0	0	0	0	75	68	0	0	0	24	0	0	0	d__Bacteria	p__Actinobacteriota	c__Actinobacteria	o__Kineosporiales	f__Kineosporiaceae	g__Angustibacter	NA
19259ea60abf1013bddf0d3845cb650e	388	9.7	0	0	0	0	0	0	0	0	0	0	0	0	0	0	0	0	0	0	0	42	0	0	0	34	35	40	0	19	0	0	0	0	0	36	69	22	24	40	27	0	d__Bacteria	p__Planctomycetota	c__Planctomycetes	o__Gemmatales	f__Gemmataceae	g__uncultured	s__uncultured_bacterium
60d85bd837f29855b621a86dd937c4e6	388	9.7	0	0	0	0	0	0	0	0	0	0	0	0	0	0	0	0	0	0	0	35	0	0	0	0	81	0	0	36	53	0	0	0	0	0	66	0	0	0	117	0	d__Bacteria	p__Gemmatimonadota	c__Gemmatimonadetes	o__Gemmatimonadales	f__Gemmatimonadaceae	g__uncultured	NA
49cb52979f446a03be0f54d2eb2e5ae0	387	9.675	0	0	0	0	0	0	34	0	0	0	27	0	0	0	57	0	0	0	0	0	0	0	0	0	0	0	0	0	0	8	46	39	87	42	19	0	0	0	0	28	d__Bacteria	p__Acidobacteriota	c__Blastocatellia	o__Blastocatellales	f__Blastocatellaceae	g__Blastocatella	NA
4a70a8e43687807c8dbefb1962044d4d	387	9.675	0	0	0	0	0	0	0	0	0	0	14	0	0	0	0	0	0	14	20	30	0	0	0	0	0	0	0	0	0	0	44	25	27	0	31	7	67	44	42	22	d__Bacteria	p__Planctomycetota	c__Planctomycetes	o__Pirellulales	f__Pirellulaceae	g__Pirellula	s__uncultured_bacterium
057b14fd0bfa579285d9e9e751f12b87	386	9.65	0	0	0	0	0	0	0	0	0	0	13	15	0	0	0	0	38	30	37	0	0	25	28	34	0	22	52	0	92	0	0	0	0	0	0	0	0	0	0	0	d__Bacteria	p__Proteobacteria	c__Alphaproteobacteria	o__uncultured	f__uncultured	g__uncultured	s__uncultured_bacterium
2846c054e8faa3455a295c647737068d	386	9.65	0	0	0	0	0	0	0	0	0	0	0	0	0	0	107	0	0	0	0	0	0	0	0	0	0	0	0	0	0	0	0	0	198	0	0	0	0	0	0	81	d__Bacteria	p__Actinobacteriota	c__Acidimicrobiia	o__IMCC26256	f__IMCC26256	g__IMCC26256	NA
6d2d16f66e33dee02136183ed978ce7b	385	9.625	0	0	0	0	0	0	0	0	0	14	23	30	9	0	41	18	35	38	31	0	16	10	21	45	0	0	0	0	0	0	10	25	19	0	0	0	0	0	0	0	d__Bacteria	p__Acidobacteriota	c__Holophagae	o__Subgroup_7	f__Subgroup_7	g__Subgroup_7	s__uncultured_bacterium
28a8dd3d1170ec213244ccd3ea0a8cb4	385	9.625	0	0	0	0	0	0	0	0	0	0	11	0	0	0	0	48	63	34	18	0	28	27	26	0	0	0	38	0	70	0	0	0	0	22	0	0	0	0	0	0	d__Bacteria	p__Proteobacteria	c__Gammaproteobacteria	o__Burkholderiales	f__TRA3-20	g__TRA3-20	s__uncultured_bacterium
e2654413f9c542e60c4d93b312f1c797	385	9.625	0	0	0	0	0	0	0	0	0	0	0	0	0	0	0	0	0	0	0	10	0	5	0	5	65	65	44	32	44	0	0	0	0	0	47	0	0	36	32	0	d__Bacteria	p__Chloroflexi	c__Anaerolineae	o__RBG-13-54-9	f__RBG-13-54-9	g__RBG-13-54-9	s__uncultured_bacterium
99b425646c123952dcc69a87220d5e37	384	9.6	0	0	0	0	0	0	0	0	0	0	31	50	0	0	12	28	23	10	7	9	0	25	28	22	0	0	17	15	9	0	37	31	0	16	14	0	0	0	0	0	d__Bacteria	p__Planctomycetota	c__Planctomycetes	o__Planctomycetales	f__uncultured	g__uncultured	s__uncultured_bacterium
d3dba9600da911cc4777047a862d7928	384	9.6	0	0	0	0	0	0	0	0	0	0	0	0	0	0	0	12	18	15	0	19	45	30	60	162	0	0	6	0	0	4	0	0	0	0	13	0	0	0	0	0	d__Bacteria	p__Proteobacteria	c__Gammaproteobacteria	o__Acidiferrobacterales	f__Acidiferrobacteraceae	NA	NA
f3847cea35185fa9703be57c529538b7	383	9.575	0	0	0	0	0	0	0	0	0	0	0	0	0	0	36	0	0	0	0	52	0	0	0	0	0	0	0	0	0	0	0	0	104	0	76	0	32	83	0	0	d__Bacteria	p__Bacteroidota	c__Bacteroidia	o__Chitinophagales	f__Chitinophagaceae	g__Terrimonas	NA
dc315b42f3d98dcf71b337512f756658	383	9.575	0	0	0	0	0	0	0	0	0	0	0	0	0	0	0	0	0	0	0	0	0	0	0	0	158	51	71	54	49	0	0	0	0	0	0	0	0	0	0	0	d__Bacteria	p__Chloroflexi	c__JG30-KF-CM66	o__JG30-KF-CM66	f__JG30-KF-CM66	g__JG30-KF-CM66	s__uncultured_bacterium
8536aec67a06e54d247b53e2eaa9cd0b	383	9.575	0	0	0	0	0	0	0	0	0	0	0	0	0	0	0	0	0	0	0	0	0	0	0	0	57	0	40	110	72	0	0	0	0	0	0	0	0	0	104	0	d__Bacteria	p__Proteobacteria	c__Alphaproteobacteria	o__Rhizobiales	f__Rhizobiaceae	g__Allorhizobium-Neorhizobium-Pararhizobium-Rhizobium	NA
44818e1a5614d69890e0107856522ab0	382	9.55	0	0	0	0	0	0	0	0	0	29	43	30	0	0	0	0	0	0	7	0	0	6	8	0	0	0	0	0	0	0	217	30	0	12	0	0	0	0	0	0	d__Bacteria	p__Bacteroidota	c__Bacteroidia	o__Cytophagales	f__Microscillaceae	NA	NA
63b51271d337b0d01fe49dbf243771a4	382	9.55	0	0	0	0	0	0	0	0	0	0	0	0	0	0	4	4	3	3	4	16	3	0	5	10	11	3	9	10	15	0	0	112	0	39	62	0	27	42	0	0	d__Bacteria	p__Chloroflexi	c__Anaerolineae	o__RBG-13-54-9	f__RBG-13-54-9	g__RBG-13-54-9	NA
f49fb5714a39e1f960d1e876580c101c	382	9.55	0	0	0	0	0	0	0	0	0	0	0	0	0	0	0	0	0	13	0	0	0	0	24	18	0	52	135	53	77	10	0	0	0	0	0	0	0	0	0	0	d__Bacteria	p__Gemmatimonadota	c__Gemmatimonadetes	o__Gemmatimonadales	f__Gemmatimonadaceae	g__uncultured	s__uncultured_bacterium
ce820e0a294468e32d81820963538549	382	9.55	0	0	0	0	0	0	0	0	0	0	0	0	0	0	0	0	0	0	0	0	0	0	0	0	0	48	139	0	45	0	0	0	0	0	14	0	13	123	0	0	d__Bacteria	p__Chloroflexi	c__KD4-96	o__KD4-96	f__KD4-96	g__KD4-96	s__uncultured_bacterium
6dd8b084a6bee91ae00b171e32195276	381	9.525	0	0	0	7	0	0	0	0	0	0	10	9	0	0	52	72	26	23	13	0	0	0	0	9	0	0	0	0	0	0	43	43	0	0	0	0	0	0	0	74	d__Bacteria	p__Actinobacteriota	c__Actinobacteria	o__Streptomycetales	f__Streptomycetaceae	g__Streptomyces	NA
528e25fbe5685efc8f8cd7fadc9e03c7	381	9.525	0	0	0	0	0	0	0	0	0	6	0	0	0	2	29	22	18	14	12	20	0	8	10	12	19	0	0	21	30	0	6	22	17	10	17	0	29	22	12	23	d__Bacteria	p__Acidobacteriota	c__Acidobacteriae	o__Bryobacterales	f__Bryobacteraceae	g__Bryobacter	s__uncultured_bacterium
bc196e5007b5c1bdaacc9faee7abc4bb	381	9.525	0	0	0	0	0	0	0	0	0	0	0	0	0	0	0	0	0	0	0	23	40	46	62	73	0	0	0	0	20	0	0	0	0	0	24	0	54	39	0	0	d__Bacteria	p__Chloroflexi	c__KD4-96	o__KD4-96	f__KD4-96	g__KD4-96	s__uncultured_bacterium
5bac9b75367456cfccbeba669589020b	380	9.5	0	0	0	0	0	0	0	0	0	8	0	0	0	0	68	17	0	13	0	0	0	0	0	0	0	0	0	15	0	0	0	30	36	31	30	0	22	45	0	65	d__Bacteria	p__Actinobacteriota	c__Rubrobacteria	o__Rubrobacterales	f__Rubrobacteriaceae	g__Rubrobacter	s__uncultured_bacterium
455d95875b7aee487366673f6b6aba5c	380	9.5	0	0	0	0	0	0	0	0	0	0	0	0	0	0	12	69	49	34	18	0	0	17	13	21	0	0	9	0	0	0	62	76	0	0	0	0	0	0	0	0	d__Bacteria	p__Bacteroidota	c__Bacteroidia	o__Chitinophagales	f__Chitinophagaceae	NA	NA
365d4b95f5e278f745dbab015166eee1	380	9.5	0	0	0	0	0	0	0	0	0	0	0	0	0	0	36	0	0	23	0	0	0	0	0	0	0	0	0	0	0	0	0	89	131	64	37	0	0	0	0	0	d__Bacteria	p__Bacteroidota	c__Bacteroidia	o__Chitinophagales	f__Chitinophagaceae	g__Ferruginibacter	s__uncultured_bacterium
d0b077bcc5715123d31417db2dceb9c0	380	9.5	0	0	0	0	0	0	0	0	0	0	0	0	0	0	0	0	0	0	0	0	0	0	0	0	73	0	32	74	69	0	0	0	0	0	0	0	0	0	132	0	d__Bacteria	p__Actinobacteriota	c__Thermoleophilia	o__Solirubrobacterales	f__67-14	g__67-14	s__uncultured_bacterium
67c6d45099589afae671ddb05fa6b90e	379	9.475	0	0	0	0	0	0	0	0	0	23	33	13	0	0	16	18	26	21	21	0	6	17	21	15	3	7	10	2	24	0	46	31	0	11	11	0	0	0	0	4	d__Bacteria	p__Acidobacteriota	c__Vicinamibacteria	o__Vicinamibacterales	f__Vicinamibacteraceae	g__Vicinamibacteraceae	NA
bb8bb5d8e7c30d4a3cd9e3000f1ee054	379	9.475	0	0	0	0	0	0	0	0	0	0	0	0	0	0	0	0	18	0	18	39	18	11	36	46	0	42	26	6	0	0	0	0	0	0	32	0	53	34	0	0	d__Bacteria	p__Actinobacteriota	c__Actinobacteria	o__Frankiales	f__uncultured	g__uncultured	NA
863fc125dfef9c801dff21ef825f67a3	379	9.475	0	0	0	0	0	0	0	0	0	0	0	0	0	0	0	0	0	0	0	0	0	0	0	6	115	30	42	75	76	0	0	0	0	0	0	0	0	0	35	0	d__Bacteria	p__Gemmatimonadota	c__AKAU4049	o__AKAU4049	f__AKAU4049	g__AKAU4049	NA
37fadb209b9af9142f34bd2c5a8357e5	378	9.45	0	0	0	0	0	0	0	0	0	142	81	32	0	0	0	77	29	0	0	0	17	0	0	0	0	0	0	0	0	0	0	0	0	0	0	0	0	0	0	0	d__Bacteria	p__Bacteroidota	c__Bacteroidia	o__Chitinophagales	f__Saprospiraceae	g__uncultured	s__uncultured_bacterium
e7e2dd84ee4204be45880ff3d47e553d	377	9.425	0	0	0	0	0	0	3	0	0	19	33	19	0	0	9	24	29	22	17	0	8	7	21	26	0	0	0	0	0	18	54	23	22	23	0	0	0	0	0	0	d__Bacteria	p__Actinobacteriota	c__Acidimicrobiia	o__uncultured	f__uncultured	g__uncultured	s__uncultured_bacterium
a6bcd2d9ebf9b28817734b1df6af2342	376	9.4	0	0	0	0	0	0	0	0	0	18	54	81	0	0	0	26	56	23	34	0	0	16	16	15	0	0	0	0	17	0	20	0	0	0	0	0	0	0	0	0	d__Bacteria	p__Bacteroidota	c__Bacteroidia	o__Chitinophagales	f__Chitinophagaceae	g__Terrimonas	NA
0ae673aadb35182ce2c316271e4d1985	376	9.4	0	0	0	0	0	0	0	0	0	0	0	0	0	0	0	0	0	0	0	0	0	0	0	0	0	0	0	0	0	0	0	253	101	7	15	0	0	0	0	0	d__Bacteria	p__Chloroflexi	c__Chloroflexia	o__Chloroflexales	f__Herpetosiphonaceae	g__Herpetosiphon	s__uncultured_bacterium
a25faef2884cd814cb6d352522db62ff	374	9.35	0	0	0	0	0	0	0	0	0	0	13	0	0	0	0	21	32	27	36	0	0	0	37	0	0	0	39	28	141	0	0	0	0	0	0	0	0	0	0	0	d__Bacteria	p__Proteobacteria	c__Alphaproteobacteria	o__Rhizobiales	f__Xanthobacteraceae	g__uncultured	NA
48c6269165f318346bc29602bf941799	373	9.325	0	0	0	0	0	0	0	0	0	9	5	0	0	0	44	16	7	0	12	51	0	8	7	15	24	0	0	0	0	0	21	0	29	17	51	0	39	0	0	18	d__Bacteria	p__Actinobacteriota	c__Actinobacteria	o__Propionibacteriales	f__Nocardioidaceae	g__Nocardioides	s__uncultured_bacterium
20e46057c8224b4162d2c785d9bce76d	373	9.325	0	0	0	0	0	0	0	0	0	10	0	0	0	0	0	0	36	0	0	0	0	31	0	35	24	18	27	12	27	0	0	44	22	7	18	0	0	22	40	0	d__Bacteria	p__Actinobacteriota	c__Acidimicrobiia	o__Microtrichales	f__uncultured	g__uncultured	NA
ff3aeae048cba65d3faf187313ef5b67	373	9.325	0	0	0	0	0	0	0	0	0	0	0	0	0	0	14	27	26	0	0	0	0	0	0	22	0	63	71	74	76	0	0	0	0	0	0	0	0	0	0	0	d__Bacteria	p__Methylomirabilota	c__Methylomirabilia	o__Rokubacteriales	f__Rokubacteriales	g__Rokubacteriales	s__uncultured_bacterium
c9d02b284a3bda021281e360e69a217f	372	9.3	0	0	0	0	0	0	0	0	0	14	37	35	0	0	9	37	26	27	19	15	0	7	12	9	8	31	13	5	7	0	10	7	5	17	22	0	0	0	0	0	d__Bacteria	p__Verrucomicrobiota	c__Verrucomicrobiae	o__Pedosphaerales	f__Pedosphaeraceae	g__Pedosphaeraceae	s__uncultured_bacterium
b4d0f899deab46b0106820b17a8094ab	370	9.25	0	0	0	0	0	0	0	0	0	76	115	86	0	0	0	0	0	12	0	0	0	0	0	12	0	0	0	0	0	22	31	16	0	0	0	0	0	0	0	0	d__Bacteria	p__Proteobacteria	c__Gammaproteobacteria	o__Burkholderiales	f__TRA3-20	g__TRA3-20	NA
73ac3eea203119b87e5e8baf552cf1d6	370	9.25	0	0	0	0	0	0	0	0	0	4	0	0	0	0	18	19	36	22	0	11	0	0	10	15	0	47	56	23	32	0	13	0	0	0	54	0	0	0	0	10	d__Bacteria	p__Proteobacteria	c__Alphaproteobacteria	o__Rhizobiales	f__A0839	g__A0839	s__uncultured_bacterium
b5c9e5eea6c6fbd5e9be43a2957e6892	370	9.25	0	0	0	0	0	0	0	0	0	0	0	0	0	0	0	0	0	0	0	0	0	0	0	0	148	0	0	87	0	0	0	0	0	0	0	0	0	0	135	0	d__Bacteria	p__Proteobacteria	c__Gammaproteobacteria	o__Burkholderiales	f__Comamonadaceae	g__uncultured	NA
756ceb94083dbe5666145c50a72e2f29	369	9.225	0	0	0	30	0	14	44	0	21	0	42	0	0	0	22	0	0	0	0	0	0	0	0	0	0	0	0	0	0	76	36	0	42	16	0	0	0	0	0	26	d__Bacteria	p__Gemmatimonadota	c__Gemmatimonadetes	o__Gemmatimonadales	f__Gemmatimonadaceae	g__Gemmatimonas	s__uncultured_bacterium
8ba2a6d79daee53c1a4d091c38d447b4	368	9.2	0	0	0	0	0	0	0	0	0	0	0	0	0	0	0	0	0	0	0	27	0	0	0	0	0	70	79	66	72	0	0	0	0	0	0	0	0	54	0	0	d__Bacteria	p__Actinobacteriota	c__Thermoleophilia	o__Gaiellales	f__uncultured	g__uncultured	s__uncultured_bacterium
a99dbaefd6866a925a15bdfcb190f1da	367	9.175	0	0	0	0	0	5	24	11	24	47	110	57	0	0	0	0	8	6	5	0	0	0	0	0	0	0	0	0	0	17	41	12	0	0	0	0	0	0	0	0	d__Bacteria	p__Bdellovibrionota	c__Bdellovibrionia	o__Bdellovibrionales	f__Bdellovibrionaceae	g__Bdellovibrio	NA
01ff5dd58c90b315568748dc84f27ebb	367	9.175	0	0	0	0	0	0	0	0	0	17	7	14	0	0	24	14	27	21	24	0	0	14	16	28	0	0	0	0	15	0	0	53	33	18	22	0	0	20	0	0	d__Bacteria	p__Actinobacteriota	c__Thermoleophilia	o__Solirubrobacterales	f__67-14	g__67-14	s__uncultured_bacterium
c2f277dd65807c53d67caae04bae3174	367	9.175	0	0	0	0	0	0	0	0	0	4	0	0	0	0	0	9	14	0	11	17	26	0	9	17	0	45	68	50	38	0	0	19	0	8	24	0	8	0	0	0	d__Bacteria	p__Proteobacteria	c__Gammaproteobacteria	o__Burkholderiales	f__Nitrosomonadaceae	g__MND1	s__uncultured_bacterium
0349f340ac3e14da32b1ef089727ac0f	367	9.175	0	0	0	0	0	0	0	0	0	0	0	0	0	0	81	0	0	0	17	33	0	0	0	24	0	0	0	0	0	0	0	0	76	52	41	0	0	0	0	43	d__Bacteria	p__Nitrospirota	c__Nitrospiria	o__Nitrospirales	f__Nitrospiraceae	g__Nitrospira	NA
6b6a717a79dbd4c11d2d9125f975122d	367	9.175	0	0	0	0	0	0	0	0	0	0	0	0	0	0	42	26	16	14	17	18	12	0	19	17	0	8	28	9	0	0	0	36	17	28	20	0	15	0	0	25	d__Bacteria	p__Acidobacteriota	c__Holophagae	o__Subgroup_7	f__Subgroup_7	g__Subgroup_7	s__uncultured_bacterium
78d1a209ab2e3d10bc4a6448cb120750	366	9.15	0	0	0	0	0	0	0	0	0	22	0	18	0	0	25	21	14	24	18	18	0	7	10	18	0	0	0	0	0	0	0	14	54	27	23	0	0	17	0	36	d__Bacteria	p__Acidobacteriota	c__Blastocatellia	o__Pyrinomonadales	f__Pyrinomonadaceae	g__RB41	s__uncultured_bacterium
b3148db3d4481cce95710a805bec1b5a	366	9.15	0	0	0	0	0	0	0	0	0	29	45	40	4	0	0	23	26	31	40	0	9	14	17	21	0	0	0	0	0	0	50	0	0	0	17	0	0	0	0	0	d__Bacteria	p__Proteobacteria	c__Alphaproteobacteria	o__Sphingomonadales	f__Sphingomonadaceae	g__Sphingomonas	s__uncultured_bacterium
82ee979a45b04be88bac2be7928d6501	366	9.15	0	0	0	0	0	0	0	0	0	0	0	0	0	0	30	48	122	54	66	0	0	0	46	0	0	0	0	0	0	0	0	0	0	0	0	0	0	0	0	0	d__Bacteria	p__Actinobacteriota	c__Actinobacteria	o__Micrococcales	f__Microbacteriaceae	NA	NA
da95339f87e18d40425c00977e75724f	364	9.1	0	0	0	0	0	0	0	0	0	0	49	45	0	0	0	0	52	38	29	0	0	0	0	0	0	0	19	28	0	18	57	0	0	0	0	0	0	29	0	0	d__Bacteria	p__Actinobacteriota	c__Thermoleophilia	o__Gaiellales	f__Gaiellaceae	g__Gaiella	NA
21ddfcb6d95510833c91af098d648e35	364	9.1	0	0	0	0	0	0	0	0	0	0	0	0	0	0	0	0	0	0	0	50	0	16	0	31	0	0	21	21	0	0	0	0	0	36	111	31	0	47	0	0	d__Bacteria	p__Chloroflexi	c__KD4-96	o__KD4-96	f__KD4-96	g__KD4-96	NA
0eac5002e743571426e986a4bcdc0780	364	9.1	0	0	0	0	0	0	0	0	0	0	0	0	0	0	0	0	0	0	0	38	0	0	7	0	21	0	13	35	43	0	0	33	0	37	42	0	0	64	31	0	d__Bacteria	p__Actinobacteriota	c__Acidimicrobiia	o__IMCC26256	f__IMCC26256	g__IMCC26256	NA
8cc71cc08c101fdd03a12e6431a88052	363	9.075	0	0	0	0	0	0	0	0	0	11	41	0	0	0	0	32	37	36	26	0	0	0	0	0	0	40	72	0	0	0	28	25	0	0	0	0	0	0	0	15	d__Bacteria	p__Chloroflexi	c__KD4-96	o__KD4-96	f__KD4-96	g__KD4-96	s__uncultured_bacterium
6066118dabf3e94c911b2157616a51c7	363	9.075	0	0	0	0	0	0	0	0	0	0	0	8	0	0	0	40	41	29	47	0	0	38	0	20	0	0	0	63	0	0	18	0	0	0	0	59	0	0	0	0	d__Bacteria	p__Proteobacteria	c__Alphaproteobacteria	o__Sphingomonadales	f__Sphingomonadaceae	NA	NA
7445903384b1df7bbb038d14b9a099b3	363	9.075	0	0	0	0	0	0	0	0	0	0	0	0	0	0	0	0	0	0	0	0	0	0	0	0	115	0	41	75	58	0	0	0	0	0	0	0	0	0	74	0	d__Bacteria	p__Actinobacteriota	c__Thermoleophilia	o__Gaiellales	f__uncultured	g__uncultured	s__uncultured_bacterium
82b24415dceff2565be42ce9f6942370	361	9.025	0	0	0	0	0	0	0	0	0	14	0	0	3	0	73	13	0	17	12	0	0	0	0	0	0	0	0	0	0	0	17	66	30	39	40	0	0	0	0	37	d__Bacteria	p__Actinobacteriota	c__Actinobacteria	o__Frankiales	f__uncultured	g__uncultured	NA
41958219b8819b82f38bd14fd4ab82d6	360	9	0	0	0	10	8	0	38	0	46	28	94	39	0	0	0	0	0	0	0	0	0	0	0	0	0	0	0	0	0	0	49	0	31	0	17	0	0	0	0	0	d__Bacteria	p__Acidobacteriota	c__Blastocatellia	o__Blastocatellales	f__Blastocatellaceae	g__uncultured	NA
4260ae12d0e05608d4a2d42c261086c7	359	8.975	0	0	0	0	0	0	0	0	0	0	0	0	0	0	47	16	0	0	0	16	0	9	0	11	0	39	7	9	11	0	0	54	19	16	42	3	30	10	0	20	d__Bacteria	p__Chloroflexi	c__Anaerolineae	o__SBR1031	f__SBR1031	g__SBR1031	s__uncultured_bacterium
ed54b9815e7cb25e5318017e086bbe01	359	8.975	0	0	0	0	0	0	0	0	0	0	0	0	0	0	6	0	23	8	12	0	20	16	17	20	25	13	15	36	37	0	0	21	0	0	36	0	10	23	14	7	d__Bacteria	p__Myxococcota	c__Polyangia	o__Polyangiales	f__Phaselicystidaceae	g__Phaselicystis	s__uncultured_bacterium
b4e8080c37d60cd299b12ab7d95ffc64	359	8.975	0	0	0	0	0	0	0	0	0	0	0	0	0	0	0	0	0	0	0	0	10	0	0	0	0	49	62	45	58	0	46	53	0	36	0	0	0	0	0	0	d__Bacteria	p__Proteobacteria	c__Gammaproteobacteria	o__Burkholderiales	f__Nitrosomonadaceae	g__Ellin6067	s__uncultured_bacterium
01a32c6813acfaeb008237cabef779d1	358	8.95	0	0	0	0	0	0	0	0	0	0	14	12	0	0	16	20	19	16	23	0	0	12	25	29	0	10	18	15	37	0	31	37	0	10	14	0	0	0	0	0	d__Bacteria	p__Armatimonadota	c__uncultured	o__uncultured	f__uncultured	g__uncultured	NA
0897a3ba97d1eb7e48a397dc2dd92e3c	358	8.95	0	0	0	0	0	0	0	0	0	0	0	0	0	0	0	0	0	0	0	0	0	0	0	0	0	97	130	38	33	0	0	0	0	0	0	0	0	60	0	0	d__Bacteria	p__Actinobacteriota	c__Thermoleophilia	o__Gaiellales	f__Gaiellaceae	g__Gaiella	NA
a92c1fee96af03fd4c65d8fdf16dbfe5	357	8.925	0	0	0	0	0	0	0	0	0	0	0	0	0	0	18	32	47	21	26	10	2	7	14	13	0	29	36	12	18	0	0	4	3	35	12	0	0	9	0	9	d__Bacteria	p__Acidobacteriota	c__Vicinamibacteria	o__Subgroup_17	f__Subgroup_17	g__Subgroup_17	NA
20839e281cdda8dda117816789cb6144	357	8.925	0	0	0	0	0	0	0	0	0	0	0	0	0	0	23	16	14	27	19	31	5	16	20	13	0	16	19	20	0	0	0	20	0	0	69	0	29	0	0	0	d__Bacteria	p__Chloroflexi	c__KD4-96	o__KD4-96	f__KD4-96	g__KD4-96	s__uncultured_bacterium
c4be59371cb613de9c21ed0bb5b3867b	357	8.925	0	0	0	0	0	0	0	0	0	0	0	0	0	0	0	0	0	0	0	38	15	19	19	23	0	67	39	13	10	0	0	0	0	0	114	0	0	0	0	0	d__Archaea	p__Crenarchaeota	c__Nitrososphaeria	o__Nitrososphaerales	f__Nitrososphaeraceae	g__Candidatus_Nitrososphaera	s__uncultured_archaeon
3f0b0108af3848e5b83c520c3fc0da88	356	8.9	0	0	0	0	23	0	0	0	0	0	0	0	0	0	0	0	0	0	0	0	0	0	0	0	0	0	0	0	0	27	0	73	38	0	0	0	66	90	0	39	d__Bacteria	p__Proteobacteria	c__Gammaproteobacteria	o__Burkholderiales	f__Comamonadaceae	NA	NA
f0e52f553974a0b45b739d061a7f4a08	355	8.875	0	0	0	0	0	0	0	0	0	0	24	27	3	0	19	30	0	25	24	0	8	19	21	0	5	17	16	15	14	0	40	10	0	16	11	0	11	0	0	0	d__Bacteria	p__Verrucomicrobiota	c__Verrucomicrobiae	o__Verrucomicrobiales	f__Verrucomicrobiaceae	g__uncultured	s__uncultured_bacterium
a883287003c751c04ea794666c5a185f	355	8.875	0	0	0	0	0	0	0	0	0	0	9	0	0	0	0	21	17	19	21	23	21	25	34	26	0	28	31	0	0	0	3	27	26	24	0	0	0	0	0	0	d__Bacteria	p__Planctomycetota	c__Planctomycetes	o__Gemmatales	f__Gemmataceae	g__uncultured	s__uncultured_bacterium
eeb49785523d15156f76aab32ec91012	355	8.875	0	0	0	0	0	0	0	0	0	0	0	0	0	0	5	0	16	0	0	60	44	41	0	34	0	48	70	0	0	0	0	0	2	0	35	0	0	0	0	0	d__Bacteria	p__GAL15	c__GAL15	o__GAL15	f__GAL15	g__GAL15	s__uncultured_bacterium
d18ca8b6be00f2a0562c4c38aa3b8a3e	354	8.85	0	0	0	0	0	0	0	0	0	64	91	43	0	0	0	0	0	0	0	0	0	0	0	0	0	0	0	18	0	42	75	21	0	0	0	0	0	0	0	0	d__Bacteria	p__Proteobacteria	c__Gammaproteobacteria	o__Burkholderiales	f__Oxalobacteraceae	g__Massilia	s__uncultured_bacterium
77b7bcbc9336dcbc4324b2ef053765a8	354	8.85	0	0	0	0	0	0	0	0	0	70	45	0	0	0	42	0	0	0	0	0	0	0	0	0	0	17	13	0	0	0	43	0	44	33	17	0	0	0	0	30	d__Bacteria	p__Chloroflexi	c__Anaerolineae	o__Anaerolineales	f__Anaerolineaceae	g__uncultured	NA
48c9ee3d90fb6dda36b74a5c570900ef	354	8.85	0	0	0	0	0	0	0	0	0	13	26	65	6	0	0	38	47	27	19	0	7	18	28	23	0	0	0	0	0	0	18	12	0	0	0	0	0	0	0	7	d__Bacteria	p__Acidobacteriota	c__Thermoanaerobaculia	o__Thermoanaerobaculales	f__Thermoanaerobaculaceae	g__Subgroup_10	NA
4c6384dd9487f780d9468b6b84841368	353	8.825	0	0	0	0	0	0	0	0	0	8	15	12	5	0	15	30	20	27	28	0	33	34	43	39	0	0	0	0	0	0	0	0	0	19	25	0	0	0	0	0	d__Bacteria	p__Proteobacteria	c__Gammaproteobacteria	o__Burkholderiales	f__Nitrosomonadaceae	NA	NA
492d4b24143b22f6c45a771c1a94486b	353	8.825	0	0	0	0	0	0	0	0	0	0	2	3	0	0	5	26	14	15	15	7	16	13	9	15	0	66	28	26	37	0	8	6	0	0	22	8	0	4	8	0	d__Bacteria	p__Proteobacteria	c__Alphaproteobacteria	o__Rhizobiales	f__KF-JG30-B3	g__KF-JG30-B3	NA
5b84f9aefbea73054bcb5ebbf3904893	353	8.825	0	0	0	0	0	0	0	0	0	0	0	0	0	0	0	0	22	0	0	68	0	0	0	24	0	41	36	29	0	0	0	0	0	0	72	0	0	0	61	0	d__Bacteria	p__Actinobacteriota	c__Actinobacteria	o__Micrococcales	f__Intrasporangiaceae	NA	NA
9541b4ff0ebd10a590a1f60f6393a210	352	8.8	0	0	0	0	0	92	0	43	0	0	0	0	9	0	0	51	16	0	27	0	39	21	33	0	0	0	21	0	0	0	0	0	0	0	0	0	0	0	0	0	d__Bacteria	p__Actinobacteriota	c__Actinobacteria	o__Frankiales	f__uncultured	g__uncultured	NA
8b14f74d469ecaf5951d5c9455c4aa6c	352	8.8	0	0	0	28	0	104	24	0	0	53	56	26	6	0	0	0	0	0	0	0	0	0	0	0	0	0	0	0	0	19	36	0	0	0	0	0	0	0	0	0	d__Bacteria	p__Proteobacteria	c__Gammaproteobacteria	o__Burkholderiales	f__Nitrosomonadaceae	g__Ellin6067	s__uncultured_bacterium
04897b86514d3f55b3be6f00248846a0	351	8.775	0	0	0	0	51	0	0	39	0	0	0	0	0	0	18	49	53	17	0	0	0	24	19	24	0	31	14	0	0	0	12	0	0	0	0	0	0	0	0	0	d__Bacteria	p__Proteobacteria	c__Gammaproteobacteria	o__Burkholderiales	f__Methylophilaceae	g__Methylotenera	NA
5b77363b876a85ad8196acf2437f35a1	351	8.775	0	0	0	0	0	0	0	0	0	0	4	5	0	0	0	21	16	8	7	37	46	51	33	54	0	6	9	0	0	0	0	0	0	0	54	0	0	0	0	0	d__Bacteria	p__Chloroflexi	c__Anaerolineae	o__Anaerolineales	f__Anaerolineaceae	g__uncultured	s__uncultured_bacterium
0bb4a38aaffc724e761acfb25023d6e2	351	8.775	0	0	0	0	0	0	0	0	0	0	0	0	0	0	14	0	0	0	0	0	0	0	0	0	0	66	87	46	105	0	0	33	0	0	0	0	0	0	0	0	d__Bacteria	p__Actinobacteriota	c__Actinobacteria	o__Frankiales	f__Geodermatophilaceae	g__Modestobacter	NA
c8918fcb18e5df30104906e72beb1c38	351	8.775	0	0	0	0	0	0	0	0	0	0	0	0	0	0	0	3	0	0	0	20	18	19	34	18	0	56	70	29	38	0	0	0	0	0	10	10	0	0	21	5	d__Bacteria	p__Actinobacteriota	c__MB-A2-108	o__MB-A2-108	f__MB-A2-108	g__MB-A2-108	s__uncultured_bacterium
d3ed02a8b65948a07d108f14096f522b	350	8.75	0	0	0	0	0	0	0	0	0	0	29	47	0	0	0	0	21	21	26	0	0	0	22	24	0	0	29	43	88	0	0	0	0	0	0	0	0	0	0	0	d__Bacteria	p__Chloroflexi	c__P2-11E	o__P2-11E	f__P2-11E	g__P2-11E	s__uncultured_bacterium
8e21d64094bc755bf2c44fba1f4bc4fe	349	8.725	0	0	0	0	0	0	0	19	0	0	31	0	0	0	5	15	15	6	0	38	0	24	0	15	23	0	29	35	0	0	0	13	0	0	43	0	12	0	26	0	d__Bacteria	p__Proteobacteria	c__Alphaproteobacteria	o__Rhizobiales	f__Rhizobiaceae	g__Mesorhizobium	NA
acf07b70a31890325428bba0e3122bac	349	8.725	0	0	0	0	0	0	0	0	0	0	115	131	31	0	0	0	0	0	0	0	28	0	0	36	0	0	0	0	0	8	0	0	0	0	0	0	0	0	0	0	d__Bacteria	p__Acidobacteriota	c__Vicinamibacteria	o__Vicinamibacterales	f__Vicinamibacteraceae	g__Luteitalea	NA
a8676514a6d71d448f45a4d0343d53de	349	8.725	0	0	0	0	0	0	0	0	0	0	0	0	0	0	0	0	0	11	9	0	0	0	0	0	0	0	0	0	0	0	0	0	26	0	159	126	0	18	0	0	d__Bacteria	p__Acidobacteriota	c__Thermoanaerobaculia	o__Thermoanaerobaculales	f__Thermoanaerobaculaceae	g__Subgroup_10	s__uncultured_bacterium
73cb72e1f94f31ffc522504aa6a3b2c9	348	8.7	0	0	0	0	0	0	0	0	0	30	41	32	0	0	7	27	11	18	19	0	0	0	5	14	0	0	0	0	0	0	44	24	5	36	35	0	0	0	0	0	d__Bacteria	p__Bacteroidota	c__Bacteroidia	o__Chitinophagales	f__Saprospiraceae	g__uncultured	s__uncultured_bacterium
2fb7679c8f8846a940c52b6af33ff8b9	348	8.7	0	0	0	0	0	0	0	0	0	6	0	0	0	0	29	15	8	10	10	37	6	6	13	23	0	17	22	0	12	0	8	29	16	0	22	0	27	0	0	32	d__Bacteria	p__Actinobacteriota	c__Thermoleophilia	o__Solirubrobacterales	f__67-14	g__67-14	s__uncultured_bacterium
579c572f58456b124d916319005afbce	348	8.7	0	0	0	0	0	0	0	0	0	0	0	0	0	0	0	0	0	0	0	53	17	21	10	21	0	0	20	34	41	0	14	0	0	12	35	13	0	34	23	0	d__Bacteria	p__Proteobacteria	c__Alphaproteobacteria	o__Sphingomonadales	f__Sphingomonadaceae	g__Altererythrobacter	s__uncultured_bacterium
01904b834e09f6673b070c2fef7776eb	347	8.675	0	0	0	0	0	0	0	0	0	15	38	17	9	0	4	22	33	11	18	0	9	14	22	38	0	0	0	19	18	0	6	24	0	18	0	0	12	0	0	0	d__Bacteria	p__Chloroflexi	c__Chloroflexia	o__Thermomicrobiales	f__JG30-KF-CM45	g__JG30-KF-CM45	NA
a4a1d3cc45d164d420bc56a08efaf987	347	8.675	0	0	0	0	0	0	0	0	0	0	0	0	0	0	48	0	0	0	0	20	0	0	8	7	0	0	0	0	13	0	0	27	157	43	8	5	0	0	11	0	d__Bacteria	p__Gemmatimonadota	c__Longimicrobia	o__Longimicrobiales	f__Longimicrobiaceae	g__YC-ZSS-LKJ147	NA
2c0987786ffa8cbd1f5190377d7b25db	347	8.675	0	0	0	0	0	0	0	0	0	0	0	0	0	0	0	0	0	0	0	30	21	0	0	60	0	0	0	0	0	0	0	0	0	58	106	0	0	34	0	38	d__Bacteria	p__Proteobacteria	c__Gammaproteobacteria	o__Burkholderiales	f__Rhodocyclaceae	g__uncultured	NA
e72f76d8070893e9ae6686f71c25c3e0	347	8.675	0	0	0	0	0	0	0	0	0	0	0	0	0	0	0	0	0	0	0	0	0	0	0	0	0	0	174	48	125	0	0	0	0	0	0	0	0	0	0	0	d__Bacteria	p__Chloroflexi	c__P2-11E	o__P2-11E	f__P2-11E	g__P2-11E	s__uncultured_bacterium
763b8e619996f3062d095a14e8087225	347	8.675	0	0	0	0	0	0	0	0	0	0	0	0	0	0	0	0	0	0	0	0	0	0	0	0	0	0	48	38	26	0	0	0	0	0	21	0	0	36	178	0	d__Bacteria	p__Actinobacteriota	c__Actinobacteria	o__Pseudonocardiales	f__Pseudonocardiaceae	g__Pseudonocardia	s__uncultured_bacterium
a728156bc444882accc94426a733b707	345	8.625	0	0	0	0	0	0	0	0	0	0	0	0	0	0	21	0	5	0	10	18	0	3	5	10	15	0	9	14	8	0	5	5	21	20	38	7	22	43	23	43	d__Bacteria	p__Proteobacteria	c__Alphaproteobacteria	o__Acetobacterales	f__Acetobacteraceae	g__uncultured	NA
c1bda7c426bef2ffbe0fa9db80e65bf8	345	8.625	0	0	0	0	0	0	0	0	0	0	0	0	0	0	13	0	0	0	0	32	0	26	0	10	0	25	21	20	48	0	0	42	24	31	31	0	0	22	0	0	d__Bacteria	p__Proteobacteria	c__Gammaproteobacteria	o__Burkholderiales	f__Comamonadaceae	g__uncultured	NA
be9539f576ff8390c08c9ecd90145d75	345	8.625	0	0	0	0	0	0	0	0	0	0	0	0	0	0	0	20	0	0	0	0	121	40	68	70	0	0	0	0	0	0	0	0	0	0	0	26	0	0	0	0	d__Bacteria	p__Proteobacteria	c__Gammaproteobacteria	o__Burkholderiales	f__Oxalobacteraceae	g__Massilia	s__uncultured_bacterium
0069750cf186b654138c54c07ab7bc03	344	8.6	0	0	0	0	0	0	0	0	0	0	14	0	0	0	21	17	16	13	22	12	17	13	26	16	0	18	23	18	25	0	11	17	13	12	0	0	9	11	0	0	d__Bacteria	p__Acidobacteriota	c__Acidobacteriae	o__Solibacterales	f__Solibacteraceae	g__Candidatus_Solibacter	NA
4027451114c505852bfe569754039d6c	344	8.6	0	0	0	0	0	0	0	0	0	0	0	0	0	0	0	0	0	0	0	0	0	0	0	0	0	0	0	0	0	279	0	11	0	30	24	0	0	0	0	0	d__Bacteria	p__Bacteroidota	c__Bacteroidia	o__Chitinophagales	f__Chitinophagaceae	g__Ferruginibacter	s__uncultured_bacterium
0c2266faa744575e059e4ffc1274152c	343	8.575	0	0	0	0	0	0	0	0	0	25	46	34	0	0	17	47	30	13	18	3	6	6	9	11	0	0	0	2	0	0	48	14	0	9	5	0	0	0	0	0	d__Bacteria	p__Verrucomicrobiota	c__Verrucomicrobiae	o__Pedosphaerales	f__Pedosphaeraceae	g__Pedosphaeraceae	NA
2ba54e354245b2c1a1ecde08bd73b70d	343	8.575	0	0	0	0	0	0	0	0	0	14	32	19	0	0	0	17	32	30	30	0	0	0	23	42	0	0	42	0	45	0	0	0	17	0	0	0	0	0	0	0	d__Bacteria	p__Proteobacteria	c__Alphaproteobacteria	o__Rhizobiales	f__Devosiaceae	g__Devosia	s__metagenome
2cf52fda27c4762a1dd969684981b813	343	8.575	0	0	0	0	0	0	0	0	0	0	0	0	0	0	0	42	0	0	0	0	0	0	0	0	4	0	7	10	0	0	0	273	0	0	0	0	0	0	7	0	d__Bacteria	p__Bacteroidota	c__Bacteroidia	o__Flavobacteriales	f__Flavobacteriaceae	g__Flavobacterium	NA
926d1045477804927d6b23191af5b89d	342	8.55	0	0	0	0	0	0	0	0	0	50	70	29	7	2	0	7	22	15	19	0	0	21	16	54	0	0	0	0	0	15	15	0	0	0	0	0	0	0	0	0	d__Bacteria	p__Actinobacteriota	c__Acidimicrobiia	o__Microtrichales	f__Ilumatobacteraceae	g__uncultured	NA
ddba2637f19984badd7ab765a0b346e4	342	8.55	0	0	0	0	0	0	0	0	0	0	0	0	0	0	12	0	0	0	11	23	0	0	0	0	0	31	16	0	0	0	36	48	11	18	45	0	33	49	0	9	d__Bacteria	p__Planctomycetota	c__Planctomycetes	o__Pirellulales	f__Pirellulaceae	g__Pirellula	NA
3713f2941e39bccdccbb691c2507d685	342	8.55	0	0	0	0	0	0	0	0	0	0	0	0	0	0	0	0	0	0	0	156	30	31	0	39	0	0	0	0	0	0	0	0	0	0	86	0	0	0	0	0	d__Bacteria	p__Gemmatimonadota	c__AKAU4049	o__AKAU4049	f__AKAU4049	g__AKAU4049	s__uncultured_bacterium
83dd03fbccf8f6cfebf8a05561afe96c	341	8.525	0	0	0	0	0	0	0	0	0	0	0	0	0	0	0	0	0	2	22	0	0	0	0	0	14	52	86	39	93	0	15	9	0	0	9	0	0	0	0	0	d__Bacteria	p__Proteobacteria	c__Gammaproteobacteria	o__Gammaproteobacteria_Incertae_Sedis	f__Unknown_Family	g__Acidibacter	NA
7dc6a1f5d20cb072d8f7e2463c909ea9	340	8.5	0	0	0	0	2	10	0	4	0	0	4	2	0	0	7	0	6	0	4	9	2	2	3	6	22	34	20	25	20	0	6	24	11	12	36	9	10	22	23	5	d__Bacteria	p__Actinobacteriota	c__Thermoleophilia	o__Gaiellales	f__uncultured	g__uncultured	s__uncultured_bacterium
43de34d224a6654717ae6f1a31b0c403	340	8.5	0	0	0	0	0	0	0	0	0	42	82	64	0	0	5	16	13	25	24	0	0	5	14	10	0	0	0	0	0	0	11	29	0	0	0	0	0	0	0	0	d__Bacteria	p__Bacteroidota	c__Bacteroidia	o__Chitinophagales	f__Saprospiraceae	g__uncultured	NA
4443071f3d2c7e2cdab60c6690992cc6	340	8.5	0	0	0	0	0	0	0	0	0	0	0	5	0	0	0	0	0	0	0	0	19	19	32	25	0	46	83	26	75	0	10	0	0	0	0	0	0	0	0	0	d__Bacteria	p__Actinobacteriota	c__Thermoleophilia	o__Gaiellales	f__uncultured	g__uncultured	s__uncultured_bacterium
06cca9ed907847808515a8316ed400b6	339	8.475	0	0	0	0	0	0	0	0	0	0	0	0	0	0	22	6	2	4	4	11	0	0	3	0	9	7	0	0	10	0	6	23	35	13	34	0	13	74	17	46	d__Bacteria	p__Chloroflexi	c__TK10	o__TK10	f__TK10	g__TK10	s__uncultured_bacterium
ded063fb7b1a7d6607b6dfc1d18c50d6	338	8.45	0	0	0	0	0	0	0	0	0	0	0	0	0	0	0	0	0	0	0	25	0	0	0	0	15	0	9	19	40	0	0	0	0	0	0	0	69	134	27	0	d__Bacteria	p__Chloroflexi	c__Gitt-GS-136	o__Gitt-GS-136	f__Gitt-GS-136	g__Gitt-GS-136	s__uncultured_bacterium
9988de15cac731ce2436cd78ba007547	338	8.45	0	0	0	0	0	0	0	0	0	0	0	0	0	0	0	0	0	0	0	0	32	71	114	121	0	0	0	0	0	0	0	0	0	0	0	0	0	0	0	0	d__Bacteria	p__Chloroflexi	c__KD4-96	o__KD4-96	f__KD4-96	g__KD4-96	s__uncultured_bacterium
3bcc81cce780dc73a616cb639e0d2826	337	8.425	0	0	0	0	0	0	0	0	0	0	44	45	17	0	0	27	30	20	35	0	24	10	41	31	0	0	0	0	0	0	0	13	0	0	0	0	0	0	0	0	d__Bacteria	p__Chloroflexi	c__Anaerolineae	o__Anaerolineales	f__Anaerolineaceae	g__uncultured	NA
8d2e165085d0705cc38e47ab43fcf26e	337	8.425	0	0	0	0	0	0	0	0	0	0	0	0	0	0	0	27	38	13	0	0	0	13	10	16	25	0	32	40	45	0	0	15	0	0	13	0	0	18	32	0	d__Bacteria	p__Acidobacteriota	c__Blastocatellia	o__Pyrinomonadales	f__Pyrinomonadaceae	g__RB41	s__uncultured_bacterium
725410ea78ef5c0734ae60c3e5ca7fc6	337	8.425	0	0	0	0	0	0	0	0	0	0	0	0	0	0	0	0	0	0	0	0	0	0	0	0	0	0	26	60	48	0	0	21	0	0	0	0	0	134	48	0	d__Bacteria	p__Acidobacteriota	c__Blastocatellia	o__Pyrinomonadales	f__Pyrinomonadaceae	g__RB41	s__uncultured_bacterium
d0e5a8848d6a9e3ab020c23d9ddb05f2	336	8.4	0	0	0	0	0	0	0	0	0	0	46	42	0	0	25	14	7	5	10	16	9	13	12	16	8	15	12	11	8	0	13	0	0	4	30	0	6	0	7	7	d__Bacteria	p__Planctomycetota	c__Planctomycetes	o__Planctomycetales	f__uncultured	g__uncultured	s__metagenome
5af7e602c6b55ab2718d148af60faac6	336	8.4	0	0	0	0	0	0	0	0	0	0	0	0	0	0	0	0	0	0	0	0	0	0	6	0	0	52	133	33	112	0	0	0	0	0	0	0	0	0	0	0	d__Archaea	p__Thermoplasmatota	c__Thermoplasmata	o__Marine_Benthic_Group_D_and_DHVEG-1	f__Marine_Benthic_Group_D_and_DHVEG-1	g__Marine_Benthic_Group_D_and_DHVEG-1	s__uncultured_archaeon
df68f7eaf25056221fdf039e9fd89437	335	8.375	0	0	0	0	0	0	0	0	0	0	0	0	0	0	19	0	0	0	0	31	0	0	0	0	0	0	16	27	37	0	26	0	38	0	42	0	20	47	32	0	d__Bacteria	p__Planctomycetota	c__Phycisphaerae	o__Tepidisphaerales	f__WD2101_soil_group	g__WD2101_soil_group	s__uncultured_bacterium
b1cb4bd7721604d6262973900374d2d0	334	8.35	0	0	0	21	0	0	51	0	26	0	0	0	0	0	11	17	6	0	7	0	0	0	0	0	0	16	69	16	15	46	0	0	28	0	0	0	5	0	0	0	d__Bacteria	p__Proteobacteria	c__Gammaproteobacteria	o__Xanthomonadales	f__Xanthomonadaceae	g__Lysobacter	s__uncultured_bacterium
2d6e545a7e6687885bec5b6ba990ab34	334	8.35	0	0	0	0	0	0	0	0	0	0	0	0	0	0	14	19	20	11	28	18	0	16	0	22	0	41	36	0	0	0	0	0	14	40	26	0	29	0	0	0	d__Bacteria	p__Proteobacteria	c__Gammaproteobacteria	o__Burkholderiales	f__SC-I-84	g__SC-I-84	s__uncultured_bacterium
b1592f10ac7930023147cdb060e75efa	334	8.35	0	0	0	0	0	0	0	0	0	0	0	0	0	0	0	0	8	0	0	8	10	20	42	38	0	28	139	32	9	0	0	0	0	0	0	0	0	0	0	0	d__Bacteria	p__Proteobacteria	c__Gammaproteobacteria	o__Methylococcales	f__Methylomonadaceae	g__Crenothrix	s__uncultured_bacterium
49107e98eb5d8bf799c2cb46924faacf	334	8.35	0	0	0	0	0	0	0	0	0	0	0	0	0	0	0	0	0	0	0	20	0	24	0	16	19	22	77	50	77	0	0	0	0	0	29	0	0	0	0	0	d__Bacteria	p__Acidobacteriota	c__Holophagae	o__Subgroup_7	f__Subgroup_7	g__Subgroup_7	NA
4fb0c145da33bc01b9f8d1ad0ffc4c82	333	8.325	0	0	0	0	0	0	0	0	0	10	16	12	0	0	6	31	27	29	31	0	14	17	56	22	0	0	0	0	19	0	0	22	0	21	0	0	0	0	0	0	d__Bacteria	p__Chloroflexi	c__Anaerolineae	o__SBR1031	f__SBR1031	g__SBR1031	NA
35e05fadf6b4caac1894d445248f7b7a	333	8.325	0	0	0	0	0	0	0	0	0	16	31	24	6	0	29	27	43	36	30	13	8	10	27	19	0	0	0	0	0	0	14	0	0	0	0	0	0	0	0	0	d__Bacteria	p__Actinobacteriota	c__Thermoleophilia	o__Solirubrobacterales	f__67-14	g__67-14	s__uncultured_bacterium
4c28dd99cfe60c9125d6ff405897c3de	332	8.3	0	0	0	0	0	0	0	0	0	80	72	34	16	0	17	0	0	8	0	0	0	0	0	0	0	0	0	0	0	6	81	18	0	0	0	0	0	0	0	0	d__Bacteria	p__Latescibacterota	c__Latescibacterota	o__Latescibacterota	f__Latescibacterota	g__Latescibacterota	s__uncultured_bacterium
c030aba32bc42b55eafccad1694e775e	331	8.275	0	0	0	0	0	0	0	0	0	0	0	31	0	0	102	46	0	0	49	0	0	0	0	0	0	0	0	0	0	0	51	0	0	0	0	0	0	0	0	52	d__Bacteria	p__Bacteroidota	c__Bacteroidia	o__Chitinophagales	f__Chitinophagaceae	g__Ferruginibacter	NA
c0c2055cc09b2a14da555c1c52f50aa6	331	8.275	0	0	0	0	0	0	0	0	0	0	0	0	0	0	0	0	0	0	0	0	0	0	0	28	49	34	25	40	30	9	10	0	42	33	31	0	0	0	0	0	d__Bacteria	p__Bacteroidota	c__Bacteroidia	o__Bacteroidales	f__Muribaculaceae	g__Muribaculaceae	s__uncultured_bacterium
52e12f2f6c6fdcbd916b01c88d43980d	330	8.25	0	0	0	0	0	0	0	0	0	54	82	58	22	0	0	0	15	8	0	0	0	0	0	0	0	0	0	0	0	57	34	0	0	0	0	0	0	0	0	0	d__Bacteria	p__Proteobacteria	c__Alphaproteobacteria	o__Rhodobacterales	f__Rhodobacteraceae	g__uncultured	s__uncultured_bacterium
6ceb03d815256144257de35328546601	330	8.25	0	0	0	0	0	0	0	0	0	52	113	45	9	0	0	0	0	0	0	0	0	0	0	0	0	0	0	0	0	111	0	0	0	0	0	0	0	0	0	0	d__Bacteria	p__Proteobacteria	c__Alphaproteobacteria	o__Sphingomonadales	f__Sphingomonadaceae	g__Novosphingobium	NA
96c16f5ea5dde15d3b55e96ca66f8c9d	329	8.225	0	0	0	0	0	0	0	0	0	0	0	0	0	0	36	0	0	0	28	35	0	0	0	0	0	0	0	0	0	0	0	52	78	18	26	0	0	0	0	56	d__Bacteria	p__Actinobacteriota	c__Thermoleophilia	o__Solirubrobacterales	NA	NA	NA
f4dfb3dc19f4e133ebacaf3ee18d794c	328	8.2	0	0	0	0	0	0	0	0	0	4	5	5	0	0	18	23	17	7	7	8	8	12	11	8	20	0	15	32	44	0	16	13	16	10	14	0	0	0	0	15	d__Bacteria	p__Acidobacteriota	c__Blastocatellia	o__11-24	f__11-24	g__11-24	s__uncultured_bacterium
c99ab6e9c4f615162a3248d64262cd68	327	8.175	0	0	0	0	0	0	0	0	0	64	104	18	7	0	0	0	8	0	0	0	0	10	0	6	0	0	0	0	0	0	47	17	0	40	6	0	0	0	0	0	d__Bacteria	p__Proteobacteria	c__Gammaproteobacteria	o__Xanthomonadales	f__Rhodanobacteraceae	g__Ahniella	s__uncultured_bacterium
d4dc4536f14e38ec67226068c1eda2b4	327	8.175	0	0	0	0	0	0	0	0	0	6	8	5	0	0	2	3	16	9	5	8	0	14	18	12	0	52	32	27	33	3	6	9	7	17	15	2	9	9	0	0	d__Bacteria	p__Armatimonadota	c__uncultured	o__uncultured	f__uncultured	g__uncultured	s__uncultured_bacterium
4a0649bac1795d903f11a5341e2d0ea3	327	8.175	0	0	0	0	0	0	0	0	0	0	0	0	0	0	0	0	0	0	0	51	0	31	15	27	58	0	39	34	46	0	0	0	0	0	0	0	0	0	0	26	d__Bacteria	p__Gemmatimonadota	c__Gemmatimonadetes	o__Gemmatimonadales	f__Gemmatimonadaceae	g__uncultured	NA
fec587180e1d6d7f676728b149826669	327	8.175	0	0	0	0	0	0	0	0	0	0	0	0	0	0	0	0	0	0	0	0	0	0	0	18	0	129	108	25	47	0	0	0	0	0	0	0	0	0	0	0	d__Bacteria	p__Proteobacteria	c__Alphaproteobacteria	o__Rhizobiales	f__Xanthobacteraceae	g__uncultured	s__uncultured_bacterium
6ac7a3a3a0b2fa1d6af90e7727b0743d	326	8.15	0	0	0	0	0	0	0	0	0	52	52	15	0	0	0	0	0	0	0	0	0	0	0	0	0	0	0	0	0	0	37	170	0	0	0	0	0	0	0	0	d__Bacteria	p__Actinobacteriota	c__Actinobacteria	o__Pseudonocardiales	f__Pseudonocardiaceae	g__Pseudonocardia	s__uncultured_bacterium
31ad404ca13f11575cf1174fb7f60a52	325	8.125	0	0	0	0	0	0	0	0	0	7	4	5	0	0	29	11	0	0	5	32	4	5	7	25	8	8	9	12	6	0	18	6	0	21	63	12	0	0	7	21	d__Bacteria	p__Planctomycetota	c__Planctomycetes	o__Pirellulales	f__Pirellulaceae	g__Pirellula	s__uncultured_bacterium
f570e5a446977655779aee21d9a322a1	325	8.125	0	0	0	0	0	0	0	0	0	0	0	0	0	0	0	0	0	0	0	10	0	0	0	0	0	72	38	14	38	0	0	0	0	7	22	0	52	37	0	35	d__Bacteria	p__Actinobacteriota	c__MB-A2-108	o__MB-A2-108	f__MB-A2-108	g__MB-A2-108	s__uncultured_bacterium
44a5f7477ff83a9a791741340d9f24c2	324	8.1	0	0	0	0	0	0	0	0	0	0	0	0	0	0	40	0	0	0	0	42	0	0	0	0	0	0	0	0	0	0	0	0	0	0	75	0	0	131	0	36	d__Bacteria	p__Actinobacteriota	c__Acidimicrobiia	o__IMCC26256	f__IMCC26256	g__IMCC26256	NA
160f3493f3c689a943a1694e6dcbfc94	323	8.075	0	0	0	0	0	0	0	0	0	43	40	29	0	0	13	22	23	21	30	0	11	20	15	22	0	0	0	0	0	0	17	17	0	0	0	0	0	0	0	0	d__Bacteria	p__Proteobacteria	c__Alphaproteobacteria	o__Acetobacterales	f__Acetobacteraceae	g__Roseomonas	NA
f4da355f4ff62315615e802c354fdcaf	323	8.075	0	0	0	0	0	0	0	0	0	0	0	0	0	0	15	9	18	0	14	31	26	16	25	27	18	0	18	10	26	0	0	33	0	0	23	0	0	0	0	14	d__Bacteria	p__Actinobacteriota	c__Thermoleophilia	o__Gaiellales	f__uncultured	g__uncultured	s__uncultured_bacterium
0dab2a85ad798e5275b67da4df268e9c	323	8.075	0	0	0	0	0	0	0	0	0	0	0	0	0	0	0	0	0	0	0	11	0	0	0	0	85	0	15	45	45	0	0	0	0	0	0	0	0	40	82	0	d__Bacteria	p__Actinobacteriota	c__Actinobacteria	o__Corynebacteriales	f__Mycobacteriaceae	g__Mycobacterium	NA
80275b57c139b73613f86bc8611841f2	321	8.025	0	0	0	0	0	0	0	0	0	25	36	40	0	0	0	21	0	12	9	0	6	13	17	26	16	6	16	17	0	0	0	18	15	19	9	0	0	0	0	0	d__Bacteria	p__Planctomycetota	c__Planctomycetes	o__Planctomycetales	f__Schlesneriaceae	g__Schlesneria	NA
6b4148edbd2e3eacc4645c8ccc27a6b1	321	8.025	0	0	0	0	0	0	0	0	0	0	27	0	0	0	40	0	0	0	0	0	0	0	0	0	0	0	0	0	0	23	16	0	93	34	0	0	0	22	0	66	d__Bacteria	p__Proteobacteria	c__Gammaproteobacteria	o__Burkholderiales	f__Comamonadaceae	NA	NA
1e2c2b05902cea1900c745db0fc02168	321	8.025	0	0	0	0	0	0	0	0	0	0	0	0	0	0	44	0	0	0	0	46	0	0	0	0	0	0	0	0	0	0	0	24	54	36	54	0	21	0	0	42	d__Bacteria	p__Actinobacteriota	c__Acidimicrobiia	o__IMCC26256	f__IMCC26256	g__IMCC26256	s__uncultured_bacterium
404a008fc9bc616b79b95e75652fbe6f	320	8	0	0	0	0	0	0	0	0	0	0	0	0	0	0	0	0	0	0	0	0	0	0	0	0	45	44	84	44	52	0	0	0	0	0	0	0	0	24	27	0	d__Bacteria	p__Chloroflexi	c__Anaerolineae	o__Ardenticatenales	f__uncultured	g__uncultured	s__uncultured_bacterium
474b97451390e7cd28f4d044f065cc67	319	7.975	0	0	0	7	14	0	0	67	43	17	23	25	8	0	0	0	14	17	19	0	0	0	22	19	0	0	0	0	0	9	15	0	0	0	0	0	0	0	0	0	d__Bacteria	p__Actinobacteriota	c__Thermoleophilia	o__Gaiellales	f__Gaiellaceae	g__Gaiella	s__uncultured_bacterium
0aaccd219c77cc2f24ca629349545912	319	7.975	0	0	0	0	0	0	0	0	0	16	26	20	10	0	0	21	26	0	33	0	23	15	36	30	0	17	19	0	20	0	7	0	0	0	0	0	0	0	0	0	d__Bacteria	p__Chloroflexi	c__Chloroflexia	o__Thermomicrobiales	f__JG30-KF-CM45	g__JG30-KF-CM45	NA
c77634f8cedfb28de787fde7e7e722b4	318	7.95	0	0	0	19	0	0	44	0	0	40	72	36	0	0	0	33	0	0	0	0	0	0	0	0	0	0	0	0	0	0	39	35	0	0	0	0	0	0	0	0	d__Bacteria	p__Proteobacteria	c__Gammaproteobacteria	o__Burkholderiales	f__A21b	g__A21b	NA
1db016bb0bbd8e5f88c07d7c710b0b68	318	7.95	0	0	0	0	0	0	0	0	0	0	18	15	0	0	0	0	23	0	19	26	0	14	0	0	9	51	32	28	0	0	0	16	0	0	32	0	0	23	12	0	d__Bacteria	p__Actinobacteriota	c__Acidimicrobiia	o__IMCC26256	f__IMCC26256	g__IMCC26256	NA
1b62e449c969bf1ec7f06bdccea873cd	318	7.95	0	0	0	0	0	0	0	0	0	0	0	5	0	0	13	14	26	11	12	22	0	11	10	14	0	27	52	12	36	0	8	0	7	13	16	0	0	0	0	9	d__Bacteria	p__Planctomycetota	c__Planctomycetes	o__uncultured	f__uncultured	g__uncultured	NA
226dc75166730164aa7bbe8d79e9a5d4	318	7.95	0	0	0	0	0	0	0	0	0	0	0	0	0	0	0	0	0	0	0	0	0	0	0	0	43	24	44	61	48	0	0	0	0	0	0	0	0	60	38	0	d__Bacteria	p__Chloroflexi	c__TK10	o__TK10	f__TK10	g__TK10	s__uncultured_bacterium
18674098c9d3ccfcfcd43dadb1c11e9d	318	7.95	0	0	0	0	0	0	0	0	0	0	0	0	0	0	0	0	0	0	0	0	0	0	0	0	22	31	46	49	49	0	0	0	0	0	0	0	0	86	35	0	d__Bacteria	p__Chloroflexi	c__Chloroflexia	o__Chloroflexales	f__Roseiflexaceae	g__uncultured	s__uncultured_bacterium
61ce924f4f9ab749c01b2a9b9184d06e	317	7.925	0	0	0	0	0	0	0	0	0	8	19	13	3	0	0	30	31	29	29	6	12	22	37	65	0	0	2	0	0	0	0	5	3	0	0	0	0	0	0	3	d__Bacteria	p__Bacteroidota	c__Bacteroidia	o__Chitinophagales	f__Saprospiraceae	g__Haliscomenobacter	NA
1d607c05cc150839f17ee499e8cb1693	317	7.925	0	0	0	0	0	0	0	0	0	0	0	0	0	0	0	0	0	0	0	29	0	0	0	19	0	0	0	0	22	0	0	18	39	17	35	0	36	102	0	0	d__Bacteria	p__Actinobacteriota	c__Thermoleophilia	o__Solirubrobacterales	NA	NA	NA
3a7f8612996a03368630807c6c7496ce	317	7.925	0	0	0	0	0	0	0	0	0	0	0	0	0	0	0	0	0	0	0	0	0	0	0	0	0	0	0	67	94	27	0	0	0	0	0	0	56	0	73	0	d__Bacteria	p__Proteobacteria	c__Gammaproteobacteria	o__Burkholderiales	f__Comamonadaceae	g__Leptothrix	NA
00926dcc6294e748b9a259f19fc291bc	316	7.9	0	0	0	0	0	0	0	0	0	0	12	0	0	0	22	19	14	0	0	15	6	13	16	25	0	23	10	22	22	0	0	21	10	13	29	0	8	0	10	6	d__Bacteria	p__Gemmatimonadota	c__Gemmatimonadetes	o__Gemmatimonadales	f__Gemmatimonadaceae	g__uncultured	NA
8e9b9039e610d34908718f7bc9b7f8c0	316	7.9	0	0	0	0	0	0	0	0	0	0	0	4	0	0	42	10	0	0	0	11	0	0	0	0	0	0	8	8	9	0	0	12	21	10	19	8	22	80	11	41	d__Bacteria	p__Proteobacteria	c__Alphaproteobacteria	o__Rhizobiales	f__Beijerinckiaceae	NA	NA
3ea99f01c59cc5e0fba0277848aa0693	316	7.9	0	0	0	0	0	0	0	0	0	0	0	0	0	0	0	0	0	0	0	0	0	0	0	0	0	44	111	53	46	0	0	0	0	0	0	0	0	27	35	0	d__Bacteria	p__Proteobacteria	c__Alphaproteobacteria	o__Rhizobiales	f__Methyloligellaceae	g__uncultured	s__uncultured_bacterium
92a80f062d57a32d17451e3994c9f26c	314	7.85	0	0	0	0	0	0	0	0	0	23	13	8	0	0	0	24	40	27	50	0	13	10	15	19	0	0	0	30	29	0	13	0	0	0	0	0	0	0	0	0	d__Bacteria	p__Bacteroidota	c__SJA-28	o__SJA-28	f__SJA-28	g__SJA-28	NA
248668054aa85b1ab8ac17f42a902855	314	7.85	0	0	0	0	0	0	0	0	0	0	5	9	0	0	4	12	31	12	15	0	0	0	0	22	0	0	0	0	0	0	34	125	4	38	0	0	0	0	0	3	Unassigned	NA	NA	NA	NA	NA	NA
382161f75f9d3c00fd7f48e0b2bd8db7	314	7.85	0	0	0	0	0	0	0	0	0	0	9	7	0	0	23	18	8	0	13	28	0	0	6	15	15	0	0	0	35	0	0	27	8	21	25	0	20	16	0	20	d__Bacteria	p__Chloroflexi	c__Dehalococcoidia	o__S085	f__S085	g__S085	s__uncultured_bacterium
5c6a716d746ce6913292730ede2a4fff	314	7.85	0	0	0	0	0	0	0	0	0	0	20	0	0	0	0	0	0	0	0	20	0	0	0	0	0	0	0	0	0	144	40	41	37	0	0	0	0	0	0	12	d__Bacteria	p__Proteobacteria	c__Alphaproteobacteria	o__Sphingomonadales	f__Sphingomonadaceae	g__Sphingomonas	NA
4e7df3917c934555e728ca8abaf0690f	314	7.85	0	0	0	0	0	0	0	0	0	0	0	0	0	0	34	0	19	0	20	0	0	0	0	24	0	26	58	0	43	0	0	15	39	0	15	0	0	0	0	21	d__Bacteria	p__Actinobacteriota	c__Thermoleophilia	o__Solirubrobacterales	f__67-14	g__67-14	s__uncultured_bacterium
958d02e58aa5898d2d58bba9ccf1dc13	313	7.825	0	0	0	0	0	0	0	0	0	18	19	8	2	0	16	0	10	10	12	0	0	8	9	26	7	0	12	0	0	5	23	25	28	16	10	0	8	34	0	7	d__Bacteria	p__Actinobacteriota	c__Acidimicrobiia	o__Microtrichales	NA	NA	NA
ff494ad0a0fd0050153452fba75b6b4f	313	7.825	0	0	0	0	0	0	0	0	0	13	34	20	0	0	0	0	0	12	17	22	7	12	9	10	14	9	6	7	10	0	11	15	5	31	44	0	0	0	5	0	d__Bacteria	p__Acidobacteriota	c__Thermoanaerobaculia	o__Thermoanaerobaculales	f__Thermoanaerobaculaceae	g__Subgroup_10	NA
3a88a8cff26545e97b3d0e4948298b0a	313	7.825	0	0	0	0	0	0	0	0	0	0	0	0	0	0	0	0	0	0	0	16	7	12	0	4	29	12	17	42	106	0	0	0	0	0	39	5	0	0	24	0	d__Bacteria	p__Planctomycetota	c__Planctomycetes	o__Gemmatales	f__Gemmataceae	g__uncultured	s__uncultured_bacterium
880e07bc3c806203690df63c08bfb980	313	7.825	0	0	0	0	0	0	0	0	0	0	0	0	0	0	0	0	0	0	0	9	0	0	0	10	42	0	11	39	34	0	0	0	0	0	17	7	11	41	92	0	d__Bacteria	p__Proteobacteria	c__Gammaproteobacteria	o__Burkholderiales	f__SC-I-84	g__SC-I-84	s__uncultured_bacterium
3e087ecff2c18128b047765a2410f18a	313	7.825	0	0	0	0	0	0	0	0	0	0	0	0	0	0	0	0	0	0	0	0	0	0	0	0	93	0	0	69	57	0	0	0	0	0	0	0	0	0	94	0	d__Bacteria	p__Actinobacteriota	c__Thermoleophilia	o__Solirubrobacterales	f__67-14	g__67-14	s__uncultured_bacterium
ff877f5ecf9ab2af3f3cfc3e95b0cdf6	313	7.825	0	0	0	0	0	0	0	0	0	0	0	0	0	0	0	0	0	0	0	0	0	0	0	0	70	0	50	48	44	0	0	0	0	0	0	0	0	24	77	0	d__Bacteria	p__Acidobacteriota	c__Vicinamibacteria	o__Vicinamibacterales	f__uncultured	g__uncultured	NA
a5b4710e2d42f122cb483f424737a782	312	7.8	0	0	0	0	0	0	0	0	0	0	18	21	0	0	0	0	16	20	20	0	24	0	28	18	0	0	4	0	11	0	0	31	0	0	0	0	68	33	0	0	d__Bacteria	p__Actinobacteriota	c__Thermoleophilia	o__Gaiellales	f__uncultured	g__uncultured	NA
641871493509db1a1a186c1774849a0c	310	7.75	0	0	0	0	0	0	0	0	0	16	21	0	0	0	22	26	28	18	28	0	0	0	0	9	0	0	0	0	0	0	15	38	0	30	0	32	27	0	0	0	d__Bacteria	p__Acidobacteriota	c__Vicinamibacteria	o__Vicinamibacterales	f__Vicinamibacteraceae	g__Vicinamibacteraceae	NA
8ec46736ade6b4dce19cee272e64a41d	310	7.75	0	0	0	0	0	0	0	0	0	5	0	0	0	0	0	0	0	0	0	0	0	0	0	0	0	74	55	42	30	0	0	0	17	0	0	0	0	29	58	0	d__Bacteria	p__Proteobacteria	c__Alphaproteobacteria	o__Rhizobiales	f__Rhizobiaceae	g__Mesorhizobium	NA
ab8e4394700b865bc7054ed392a8c917	310	7.75	0	0	0	0	0	0	0	0	0	0	0	0	0	0	0	33	37	14	28	5	17	40	40	28	0	0	13	19	31	0	0	0	0	0	0	0	5	0	0	0	d__Bacteria	p__Planctomycetota	c__Pla4_lineage	o__Pla4_lineage	f__Pla4_lineage	g__Pla4_lineage	s__uncultured_bacterium
fcf2f0c2f3121f98db4ae34f4e390f76	310	7.75	0	0	0	0	0	0	0	0	0	0	0	0	0	0	0	0	0	0	0	0	0	0	0	0	10	53	172	0	75	0	0	0	0	0	0	0	0	0	0	0	d__Bacteria	p__Proteobacteria	c__Gammaproteobacteria	o__Nitrosococcales	f__Nitrosococcaceae	g__wb1-P19	s__uncultured_bacterium
5015ae8da07207027e97fa6d628e4874	308	7.7	0	0	0	0	0	0	0	0	0	0	0	25	0	0	0	0	0	0	0	0	0	0	0	0	0	0	0	0	0	0	68	75	89	0	0	0	26	0	0	25	d__Bacteria	p__Chloroflexi	c__KD4-96	o__KD4-96	f__KD4-96	g__KD4-96	s__uncultured_bacterium
427c670b9e6f6f691164f9a72dead1c6	307	7.675	0	0	0	0	0	0	0	0	0	0	0	0	0	0	0	0	0	0	0	32	0	0	0	0	89	0	0	0	21	0	0	0	0	0	31	0	0	59	75	0	d__Bacteria	p__Actinobacteriota	c__Actinobacteria	o__Kineosporiales	f__Kineosporiaceae	NA	NA
87bd1acc629b968407025f004683fe7e	306	7.65	0	0	0	0	0	0	0	0	0	5	10	6	0	0	17	20	17	13	11	10	7	7	26	13	16	8	15	19	16	0	9	17	0	10	24	0	6	0	0	4	d__Bacteria	p__Planctomycetota	c__Planctomycetes	o__Pirellulales	f__Pirellulaceae	g__Pir4_lineage	s__uncultured_bacterium
97c3956c2b2d80f596c52946fd693560	306	7.65	0	0	0	0	0	0	0	0	0	12	27	0	0	0	0	0	0	0	12	0	0	34	0	15	0	0	20	0	64	0	14	0	0	0	73	35	0	0	0	0	d__Bacteria	p__Actinobacteriota	c__Actinobacteria	o__Micrococcales	f__Microbacteriaceae	NA	NA
212593edd1d96a1e2fdb6e1db2308fd0	306	7.65	0	0	0	0	0	0	0	0	0	0	0	0	0	0	0	25	24	22	34	0	0	12	21	6	0	41	60	15	31	0	0	9	6	0	0	0	0	0	0	0	d__Bacteria	NA	NA	NA	NA	NA	NA
701b21262c565ce7ea33b9e3ca805234	305	7.625	0	0	0	0	0	0	0	0	0	0	6	4	0	0	14	7	16	10	17	9	6	6	0	9	18	0	13	23	21	0	4	21	12	16	17	0	6	19	24	7	d__Bacteria	p__Planctomycetota	c__Phycisphaerae	o__Tepidisphaerales	f__WD2101_soil_group	g__WD2101_soil_group	s__uncultured_bacterium
41d9b875ede7a15c1ad51b94f9f42d40	305	7.625	0	0	0	0	0	0	0	0	0	0	0	0	0	0	0	0	0	9	0	54	6	0	0	13	11	0	0	0	18	0	18	73	17	23	30	0	0	25	8	0	d__Bacteria	p__Acidobacteriota	c__Blastocatellia	o__DS-100	f__DS-100	g__DS-100	s__uncultured_bacterium
bbe501e7eeaad9ad17969adbcbddc7c1	304	7.6	0	0	0	0	0	0	0	0	0	0	0	0	0	0	0	0	0	0	0	25	0	0	0	0	0	78	56	28	0	0	0	0	0	16	48	0	10	43	0	0	d__Bacteria	p__Chloroflexi	c__Chloroflexia	o__Thermomicrobiales	f__AKYG1722	g__AKYG1722	NA
cc1a9f5f39da5ae49e372ec8d29cd372	303	7.575	0	0	0	0	0	0	0	0	0	0	0	15	0	0	16	0	0	0	36	8	0	0	13	15	0	0	6	0	16	5	0	48	44	24	13	0	10	10	0	24	d__Bacteria	p__Acidobacteriota	c__Thermoanaerobaculia	o__Thermoanaerobaculales	f__Thermoanaerobaculaceae	g__Subgroup_10	NA
9f9cda88fe705fb64d18f68e2202edfb	303	7.575	0	0	0	0	0	0	0	0	0	0	0	0	10	0	0	52	62	23	0	6	0	0	0	0	0	0	15	8	30	0	37	0	0	39	21	0	0	0	0	0	d__Bacteria	p__Proteobacteria	c__Gammaproteobacteria	o__Burkholderiales	f__Comamonadaceae	NA	NA
e499c6d272e595ec18ffe6114d34b99c	303	7.575	0	0	0	0	0	0	0	0	0	0	0	0	0	0	0	0	0	0	0	42	0	0	0	0	53	0	22	34	48	0	0	0	0	0	23	0	0	37	44	0	d__Bacteria	p__Proteobacteria	c__Alphaproteobacteria	o__Rhizobiales	f__Xanthobacteraceae	NA	NA
5c68b8908e4dbbc1b106f50084e1f64a	302	7.55	0	0	0	0	0	0	0	0	0	0	0	0	0	0	71	22	0	0	0	17	0	0	0	0	0	10	23	16	20	0	0	0	41	17	25	0	0	0	0	40	d__Bacteria	p__Bacteroidota	c__Bacteroidia	o__Chitinophagales	f__Chitinophagaceae	g__Flavitalea	NA
a071586b0fb7dc06bdfd41d886487d47	301	7.525	0	0	0	12	0	12	26	0	25	51	67	38	16	0	0	0	0	0	0	0	0	0	0	0	0	0	0	0	0	28	26	0	0	0	0	0	0	0	0	0	d__Bacteria	p__Acidobacteriota	c__Vicinamibacteria	o__Vicinamibacterales	f__Vicinamibacteraceae	g__Vicinamibacteraceae	s__uncultured_bacterium
6e362059488725de28cce69a9e76af0f	301	7.525	0	0	0	0	0	0	0	0	0	17	7	0	0	0	14	24	26	30	10	11	16	12	25	55	0	0	0	0	0	0	11	0	12	14	7	0	0	0	0	10	d__Bacteria	p__Planctomycetota	c__Planctomycetes	o__Pirellulales	f__Pirellulaceae	g__Pirellula	s__uncultured_bacterium
6f39e85861f94bf9f00b5366295c82b3	301	7.525	0	0	0	0	0	0	0	0	0	0	0	0	0	0	46	29	0	6	0	15	0	0	0	10	0	0	0	0	0	0	0	32	29	58	40	0	13	0	0	23	d__Bacteria	p__Actinobacteriota	c__Acidimicrobiia	o__uncultured	f__uncultured	g__uncultured	NA
4587706e627d52de123090f8277b3edf	301	7.525	0	0	0	0	0	0	0	0	0	0	0	0	0	0	0	0	0	0	0	22	0	0	0	0	47	0	24	33	67	0	0	0	0	0	67	0	0	0	41	0	d__Bacteria	p__Acidobacteriota	c__Vicinamibacteria	o__Vicinamibacterales	f__Vicinamibacteraceae	g__Vicinamibacteraceae	NA
69a2cc4483e84b7acf175bf2c1ee52e1	300	7.5	0	0	0	0	0	0	0	0	0	63	46	42	0	0	0	16	0	0	0	0	0	0	0	0	0	0	0	0	0	26	79	0	0	0	0	0	0	28	0	0	d__Bacteria	p__Gemmatimonadota	c__Gemmatimonadetes	o__Gemmatimonadales	f__Gemmatimonadaceae	g__Gemmatimonas	NA
aa4d33cfe1cb0879d86864faf766c6e6	300	7.5	0	0	0	0	0	0	0	0	0	0	0	0	0	0	23	47	22	0	0	0	15	18	42	44	0	39	19	0	0	0	0	0	0	0	31	0	0	0	0	0	d__Bacteria	p__Planctomycetota	c__Planctomycetes	o__Pirellulales	f__Pirellulaceae	g__Pirellula	s__uncultured_bacterium
24bdbf9471cb2962a674166ea4079c9f	300	7.5	0	0	0	0	0	0	0	0	0	0	0	0	0	0	0	66	52	22	34	13	0	26	23	31	0	0	0	0	0	0	0	22	0	0	11	0	0	0	0	0	d__Bacteria	p__Verrucomicrobiota	c__Verrucomicrobiae	o__Verrucomicrobiales	f__Verrucomicrobiaceae	g__uncultured	NA
eaf6dc604e283120c00da01d8da910bd	300	7.5	0	0	0	0	0	0	0	0	0	0	0	0	0	0	0	0	0	0	0	35	0	8	0	6	19	36	33	62	21	0	0	0	0	0	40	0	0	11	29	0	d__Bacteria	p__Proteobacteria	c__Gammaproteobacteria	o__Xanthomonadales	f__Xanthomonadaceae	g__Pseudoxanthomonas	NA
de79e639df3f536a18783507c90b75b8	299	7.475	0	0	0	0	0	0	0	0	0	29	0	29	10	0	39	0	0	0	0	0	0	0	0	0	0	0	0	0	0	18	27	40	25	31	28	0	0	0	0	23	d__Bacteria	p__Actinobacteriota	c__Actinobacteria	o__Frankiales	f__uncultured	g__uncultured	NA
8a784de1053a05e9f54e65186b6a9d65	299	7.475	0	0	0	0	0	0	0	0	0	0	0	0	0	0	0	15	15	18	26	0	16	18	34	23	0	0	49	18	67	0	0	0	0	0	0	0	0	0	0	0	d__Bacteria	p__Gemmatimonadota	c__Gemmatimonadetes	o__Gemmatimonadales	f__Gemmatimonadaceae	g__uncultured	s__uncultured_bacterium
37e3e17cbe0cd19b0f9b665f60b92892	299	7.475	0	0	0	0	0	0	0	0	0	0	0	0	0	0	0	0	0	0	35	0	42	63	88	71	0	0	0	0	0	0	0	0	0	0	0	0	0	0	0	0	d__Bacteria	p__Chloroflexi	c__P2-11E	o__P2-11E	f__P2-11E	g__P2-11E	s__uncultured_bacterium
597c116fd7fe65704677b83aa5105263	299	7.475	0	0	0	0	0	0	0	0	0	0	0	0	0	0	0	0	0	0	0	0	0	21	25	19	0	28	22	31	48	0	0	0	0	0	37	0	0	68	0	0	d__Bacteria	p__Gemmatimonadota	c__Gemmatimonadetes	o__Gemmatimonadales	f__Gemmatimonadaceae	g__uncultured	NA
c2fa0ae07710732c150bf877cdde8fa7	298	7.45	0	0	0	0	0	0	0	0	0	63	103	55	15	0	18	37	0	0	0	0	0	0	0	0	0	0	0	0	0	0	0	0	0	0	0	0	0	0	7	0	d__Bacteria	p__Acidobacteriota	c__Vicinamibacteria	o__Subgroup_17	f__Subgroup_17	g__Subgroup_17	NA
614161d65501353a2b2dbc084de9b021	298	7.45	0	0	0	0	0	0	0	0	0	0	17	13	0	0	25	39	18	18	19	0	0	16	19	24	0	0	0	19	15	0	0	21	0	25	0	0	0	0	0	10	d__Bacteria	p__Proteobacteria	c__Gammaproteobacteria	o__Salinisphaerales	f__Solimonadaceae	g__uncultured	s__uncultured_bacterium
3c27893cc9e17711fce6ddee6d85ae8a	297	7.425	0	0	0	0	0	0	0	0	0	16	42	21	0	0	16	16	17	27	24	0	0	0	17	0	0	0	25	0	0	0	42	10	13	0	11	0	0	0	0	0	d__Bacteria	p__Planctomycetota	c__Planctomycetes	o__Gemmatales	f__Gemmataceae	g__uncultured	s__uncultured_bacterium
f33e6df59051b72827339814bfa208d1	297	7.425	0	0	0	0	0	0	0	0	0	0	0	0	0	0	3	0	0	0	0	0	0	0	0	0	0	98	81	46	65	0	0	0	0	0	4	0	0	0	0	0	d__Bacteria	p__Actinobacteriota	c__MB-A2-108	o__MB-A2-108	f__MB-A2-108	g__MB-A2-108	s__uncultured_bacterium
ce3d042e3dc2bab49977d3b8e981be40	296	7.4	0	0	0	0	0	0	18	0	0	0	0	0	0	0	0	0	40	0	0	0	53	0	85	100	0	0	0	0	0	0	0	0	0	0	0	0	0	0	0	0	d__Bacteria	p__Chloroflexi	c__KD4-96	o__KD4-96	f__KD4-96	g__KD4-96	s__uncultured_bacterium
14792a3d6bc9665e36b90c9f4522549f	296	7.4	0	0	0	0	0	0	0	0	0	17	21	12	0	0	9	0	0	0	0	10	0	21	0	18	0	14	21	25	35	0	18	0	21	16	11	0	0	0	17	10	d__Bacteria	p__Planctomycetota	c__Pla4_lineage	o__Pla4_lineage	f__Pla4_lineage	g__Pla4_lineage	s__uncultured_bacterium
a57ac0ccea2de0ec233f51304fe1bc51	296	7.4	0	0	0	0	0	0	0	0	0	0	0	0	0	0	83	0	0	0	0	0	0	0	0	0	0	0	0	0	0	0	0	79	0	0	95	0	0	0	0	39	d__Bacteria	p__Actinobacteriota	c__Thermoleophilia	o__Gaiellales	f__Gaiellaceae	g__Gaiella	NA
13fb0f5c0b102fc0d41b13c69fa0a8d8	296	7.4	0	0	0	0	0	0	0	0	0	0	0	0	0	0	0	29	24	38	23	0	15	0	23	18	0	41	52	0	33	0	0	0	0	0	0	0	0	0	0	0	d__Bacteria	p__Acidobacteriota	c__Vicinamibacteria	o__Subgroup_17	f__Subgroup_17	g__Subgroup_17	s__uncultured_bacterium
c44c360ca6ce7d94e56d705312cb5d04	296	7.4	0	0	0	0	0	0	0	0	0	0	0	0	0	0	0	0	0	0	0	0	0	0	0	0	76	0	0	0	0	0	0	19	0	0	0	0	0	80	121	0	d__Bacteria	p__Proteobacteria	c__Alphaproteobacteria	o__Rhizobiales	f__Xanthobacteraceae	g__uncultured	s__uncultured_bacterium
f8db5c06f91d0d122c7c408778008166	295	7.375	0	0	0	0	0	0	0	0	0	30	43	23	6	0	7	30	21	10	14	0	0	10	12	12	0	0	15	0	15	0	19	21	0	7	0	0	0	0	0	0	d__Bacteria	p__Armatimonadota	c__Fimbriimonadia	o__Fimbriimonadales	f__Fimbriimonadaceae	g__Fimbriimonadaceae	s__uncultured_bacterium
555e8470a7afff515ae377ceed3ef1d6	295	7.375	0	0	0	0	0	0	0	0	0	57	42	0	0	0	0	0	0	0	0	0	0	0	0	0	0	0	0	0	0	0	64	0	42	50	40	0	0	0	0	0	d__Bacteria	p__Gemmatimonadota	c__Gemmatimonadetes	o__Gemmatimonadales	f__Gemmatimonadaceae	g__uncultured	s__uncultured_bacterium
c9e4d78b7dc6db341141105bab588b3e	294	7.35	0	0	0	0	0	0	0	0	0	0	0	0	0	0	13	0	0	0	0	40	0	0	0	14	0	17	0	0	6	0	0	0	49	25	86	0	17	0	0	27	d__Bacteria	p__Proteobacteria	c__Alphaproteobacteria	o__Sphingomonadales	f__Sphingomonadaceae	g__Sphingomonas	s__uncultured_bacterium
019513ec4d7555faea5b633edce01dbc	294	7.35	0	0	0	0	0	0	0	0	0	0	0	0	0	0	34	0	0	0	0	49	0	0	0	49	0	0	0	0	0	0	0	0	88	0	74	0	0	0	0	0	d__Bacteria	p__Actinobacteriota	c__Acidimicrobiia	o__IMCC26256	f__IMCC26256	g__IMCC26256	s__uncultured_bacterium
6471b686cb59343f250842eeb6fbb37d	294	7.35	0	0	0	0	0	0	0	0	0	0	0	0	0	0	0	0	0	0	0	0	0	0	0	0	150	24	12	53	47	0	0	0	0	0	0	0	0	0	8	0	d__Bacteria	p__Chloroflexi	c__Anaerolineae	o__SBR1031	f__SBR1031	g__SBR1031	s__uncultured_bacterium
fb819b6a96cef2e149e7df754632f3d0	293	7.325	0	0	0	0	0	0	0	0	0	23	22	2	0	0	0	31	14	11	11	0	7	22	0	12	0	0	0	24	8	0	27	18	10	7	23	6	6	9	0	0	d__Bacteria	p__Chloroflexi	c__Anaerolineae	o__SBR1031	f__A4b	g__A4b	s__uncultured_bacterium
a0e084740af779d10c8ef4787d7898af	293	7.325	0	0	0	0	0	0	0	0	0	34	37	11	0	0	0	21	0	0	28	0	0	0	21	19	0	0	0	0	0	0	0	37	0	0	37	0	0	0	48	0	d__Bacteria	p__Planctomycetota	c__Planctomycetes	o__Pirellulales	f__Pirellulaceae	g__Pirellula	s__uncultured_bacterium
1eb22d085c7fb60bff7d8f310a02879e	293	7.325	0	0	0	0	0	0	0	0	0	28	29	0	0	0	16	0	31	21	14	0	0	0	0	16	0	0	0	0	0	3	38	16	29	31	0	0	21	0	0	0	d__Bacteria	p__Planctomycetota	c__Planctomycetes	o__Isosphaerales	f__Isosphaeraceae	g__uncultured	s__uncultured_bacterium
d2ff990d54ad8a4f52b614a35df13ca1	293	7.325	0	0	0	0	0	0	0	0	0	0	15	0	0	0	30	0	13	9	12	10	0	0	0	0	0	0	0	11	0	0	45	27	0	53	68	0	0	0	0	0	d__Bacteria	p__Planctomycetota	c__Phycisphaerae	o__Tepidisphaerales	f__WD2101_soil_group	g__WD2101_soil_group	s__uncultured_bacterium
e933e00beb38f5e5721b46ddd3421658	293	7.325	0	0	0	0	0	0	0	0	0	0	0	0	0	0	21	0	0	0	12	0	10	0	0	0	0	0	0	19	21	0	11	8	0	0	0	24	23	87	44	13	d__Bacteria	p__Actinobacteriota	c__Thermoleophilia	o__Solirubrobacterales	f__67-14	g__67-14	s__uncultured_bacterium
38a3f9eca0af9332e4839c34e58c9464	293	7.325	0	0	0	0	0	0	0	0	0	0	0	0	0	0	25	28	17	0	26	29	0	0	0	20	0	15	24	0	0	0	0	0	30	20	29	0	0	0	0	30	d__Bacteria	p__Actinobacteriota	c__Acidimicrobiia	o__Microtrichales	f__Ilumatobacteraceae	g__CL500-29_marine_group	s__uncultured_bacterium
675999ae65440500a81da32022f6bbed	293	7.325	0	0	0	0	0	0	0	0	0	0	0	0	0	0	0	0	0	0	0	61	0	0	0	14	19	41	21	30	22	0	0	0	0	0	37	0	0	0	48	0	d__Bacteria	p__Actinobacteriota	c__Actinobacteria	o__Corynebacteriales	f__Mycobacteriaceae	g__Mycobacterium	NA
d058544cb91e8332c4315ebc05738b17	292	7.3	0	0	0	0	0	0	0	0	0	0	0	10	0	0	41	15	0	0	12	18	14	0	0	13	0	0	17	0	0	0	0	19	26	11	28	0	29	22	0	17	d__Bacteria	p__Proteobacteria	c__Alphaproteobacteria	o__Rhizobiales	f__Methyloligellaceae	g__Methyloceanibacter	NA
6270d1bcfd706250ece26671a23f4535	292	7.3	0	0	0	0	0	0	0	0	0	0	0	0	2	0	6	16	13	18	0	20	0	23	18	23	0	22	0	0	13	0	9	17	7	0	33	12	0	40	0	0	d__Bacteria	p__Actinobacteriota	c__Acidimicrobiia	o__IMCC26256	f__IMCC26256	g__IMCC26256	s__uncultured_bacterium
ed8177669b9e1ba865d05eb341fee205	292	7.3	0	0	0	0	0	0	0	0	0	0	0	0	0	0	0	0	0	0	0	0	0	0	0	0	93	52	56	44	33	0	0	0	0	0	0	0	0	0	14	0	d__Bacteria	p__Gemmatimonadota	c__AKAU4049	o__AKAU4049	f__AKAU4049	g__AKAU4049	s__uncultured_bacterium
b1b84f255f930c3a36b903dfcb493243	291	7.275	0	0	0	0	0	0	0	0	0	0	0	0	0	0	38	0	0	6	0	23	0	0	0	0	0	0	0	0	0	0	29	26	30	28	33	22	22	24	0	10	d__Bacteria	p__Acidobacteriota	c__Vicinamibacteria	o__Vicinamibacterales	f__Vicinamibacteraceae	g__uncultured	NA
1f29394e5de67bb3bca4e31f71c50894	291	7.275	0	0	0	0	0	0	0	0	0	0	0	0	0	0	0	0	0	35	0	47	0	0	20	0	0	0	0	0	0	0	0	0	0	53	67	0	47	0	0	22	d__Bacteria	p__Proteobacteria	c__Gammaproteobacteria	o__Burkholderiales	f__TRA3-20	g__TRA3-20	s__uncultured_bacterium
9b1c6d705666922aedf1791793dd7912	290	7.25	0	0	0	4	29	5	0	78	5	25	24	19	0	0	5	15	13	5	9	0	0	0	0	0	0	0	0	0	0	21	33	0	0	0	0	0	0	0	0	0	d__Bacteria	p__Elusimicrobiota	c__Elusimicrobia	o__Lineage_IV	f__Lineage_IV	g__Lineage_IV	NA
539e5b8f2d20722e1f11a2424c19f1d4	290	7.25	0	0	0	0	0	13	17	0	0	90	80	0	0	0	0	0	0	13	0	0	0	0	0	0	0	0	0	0	0	0	77	0	0	0	0	0	0	0	0	0	d__Bacteria	p__Chloroflexi	c__Anaerolineae	o__SBR1031	f__SBR1031	g__SBR1031	s__uncultured_bacterium
a16ad53c5ab281252d08069bfdf04c33	290	7.25	0	0	0	0	0	0	0	0	0	0	0	0	0	0	21	15	11	7	8	18	4	16	6	23	9	15	28	12	11	0	0	0	0	7	73	0	0	0	6	0	d__Bacteria	p__Acidobacteriota	c__Acidobacteriae	o__Subgroup_12	f__Subgroup_12	g__Subgroup_12	s__uncultured_bacterium
ccc8b2e13982e7aac3bf6a99fcd65307	290	7.25	0	0	0	0	0	0	0	0	0	0	0	0	0	0	0	0	0	0	0	74	0	17	7	10	10	18	14	0	10	0	0	0	0	0	118	0	0	0	12	0	d__Bacteria	p__Armatimonadota	c__Chthonomonadetes	o__Chthonomonadales	f__Chthonomonadales	g__Chthonomonadales	s__uncultured_bacterium
117256d2e1f5873903b3f3135a765c4c	289	7.225	0	0	0	0	0	0	0	0	0	30	30	30	6	0	11	23	10	20	27	0	7	11	22	21	0	0	0	0	26	0	15	0	0	0	0	0	0	0	0	0	d__Bacteria	p__Chloroflexi	c__Chloroflexia	o__Thermomicrobiales	f__AKYG1722	g__AKYG1722	s__uncultured_bacterium
41291956d00e89eb2134f22889c9c9ff	289	7.225	0	0	0	0	0	0	0	0	0	0	0	0	0	0	12	8	0	0	0	11	0	0	6	9	25	49	50	25	26	0	0	15	0	14	22	0	0	17	0	0	d__Bacteria	p__Proteobacteria	c__Alphaproteobacteria	o__Elsterales	f__uncultured	g__uncultured	NA
4cb4f569de93322a6879bf0871e8dc8f	289	7.225	0	0	0	0	0	0	0	0	0	0	0	0	0	0	24	0	0	0	0	0	0	0	0	0	0	0	0	0	0	0	0	12	127	22	28	0	35	20	0	21	d__Bacteria	p__Proteobacteria	c__Gammaproteobacteria	o__Burkholderiales	f__Comamonadaceae	NA	NA
3f4c93f0373d7599df7d3428f0a2deaa	289	7.225	0	0	0	0	0	0	0	0	0	0	0	0	0	0	0	0	0	0	4	29	18	12	9	17	0	95	57	24	10	0	0	0	0	0	14	0	0	0	0	0	d__Bacteria	p__Chloroflexi	c__JG30-KF-CM66	o__JG30-KF-CM66	f__JG30-KF-CM66	g__JG30-KF-CM66	s__uncultured_bacterium
91d1507aa066faed5fbe2abec27968f7	289	7.225	0	0	0	0	0	0	0	0	0	0	0	0	0	0	0	0	0	0	0	29	18	0	0	24	0	45	43	24	35	0	0	0	0	0	45	0	26	0	0	0	d__Bacteria	p__Proteobacteria	c__Gammaproteobacteria	o__Burkholderiales	f__TRA3-20	g__TRA3-20	s__uncultured_bacterium
636e8c56f1221cbd49bf8cce3007aa78	289	7.225	0	0	0	0	0	0	0	0	0	0	0	0	0	0	0	0	0	0	0	23	0	0	0	9	8	30	53	47	42	0	0	11	0	10	56	0	0	0	0	0	d__Bacteria	p__Chloroflexi	c__Anaerolineae	o__Anaerolineales	f__Anaerolineaceae	g__UTCFX1	s__uncultured_bacterium
161556b0f7c496078126af58d757cd5a	288	7.2	0	0	0	0	0	0	0	0	0	38	36	12	0	0	21	9	0	0	5	0	0	0	0	0	0	0	6	0	0	0	40	51	15	14	0	7	24	0	0	10	d__Bacteria	p__Armatimonadota	c__uncultured	o__uncultured	f__uncultured	g__uncultured	s__uncultured_bacterium
87011a1a5bd5fa2bcca4d3b67a118f1b	288	7.2	0	0	0	0	0	0	0	0	0	8	23	15	0	0	2	13	13	5	5	0	18	21	24	15	0	28	36	9	16	3	13	4	4	3	7	3	0	0	0	0	d__Bacteria	p__Actinobacteriota	c__Rubrobacteria	o__Rubrobacterales	f__Rubrobacteriaceae	g__Rubrobacter	NA
817a64298d6e34d5b64b9a702b9d386f	288	7.2	0	0	0	0	0	0	0	0	0	0	12	0	0	0	0	48	54	25	28	0	0	12	24	27	0	16	21	0	21	0	0	0	0	0	0	0	0	0	0	0	d__Bacteria	p__Planctomycetota	c__Planctomycetes	o__Gemmatales	f__Gemmataceae	g__uncultured	s__uncultured_bacterium
e1f18e3b439230d749b3d016dd515932	288	7.2	0	0	0	0	0	0	0	0	0	0	0	0	0	0	0	0	0	0	0	21	0	0	0	0	0	0	0	46	34	0	36	32	23	27	43	0	0	26	0	0	d__Bacteria	p__Planctomycetota	c__Phycisphaerae	o__Tepidisphaerales	f__WD2101_soil_group	g__WD2101_soil_group	s__uncultured_bacterium
ac6b4a0a46aa3481262e44a6e29b33f6	288	7.2	0	0	0	0	0	0	0	0	0	0	0	0	0	0	0	0	0	0	0	0	0	0	0	0	0	141	0	73	74	0	0	0	0	0	0	0	0	0	0	0	d__Bacteria	p__Myxococcota	c__Polyangia	o__Haliangiales	f__Haliangiaceae	g__Haliangium	s__uncultured_bacterium
6e186846c5b911a3666793f363a44600	287	7.175	0	0	0	0	0	0	28	0	0	104	71	35	0	0	0	0	0	0	0	0	0	0	0	0	0	0	0	0	0	0	49	0	0	0	0	0	0	0	0	0	d__Bacteria	p__Bacteroidota	c__Bacteroidia	o__Chitinophagales	f__Saprospiraceae	g__uncultured	NA
387676f35fa46a89c594fa0818272cdf	287	7.175	0	0	0	0	0	0	0	0	0	11	0	0	3	0	5	17	26	16	28	15	28	23	30	31	0	0	0	0	0	0	0	19	7	6	22	0	0	0	0	0	d__Bacteria	p__Planctomycetota	c__OM190	o__OM190	f__OM190	g__OM190	s__uncultured_bacterium
4f14654edbea2b57a9beba8b4640ecc5	287	7.175	0	0	0	0	0	0	0	0	0	0	0	0	0	0	11	8	9	7	8	0	11	11	11	12	13	25	35	19	37	0	5	0	0	9	30	6	0	9	11	0	d__Bacteria	p__Verrucomicrobiota	c__Verrucomicrobiae	o__Pedosphaerales	f__Pedosphaeraceae	g__Pedosphaeraceae	NA
c33b9b984355d37dbbdcc6440db85855	286	7.15	0	0	0	0	0	68	27	0	15	12	15	13	0	0	0	0	0	0	0	0	6	0	0	17	0	0	0	0	0	9	16	17	42	0	29	0	0	0	0	0	d__Bacteria	p__Proteobacteria	c__Alphaproteobacteria	o__Sphingomonadales	f__Sphingomonadaceae	g__Ellin6055	NA
460d90baee2e1cce9e280d7a6d13b5ed	286	7.15	0	0	0	0	0	0	0	0	0	0	0	0	0	0	0	0	0	0	0	31	0	0	0	15	24	14	0	65	80	0	0	0	0	0	37	0	0	0	20	0	d__Bacteria	p__Myxococcota	c__Polyangia	o__Haliangiales	f__Haliangiaceae	g__Haliangium	s__uncultured_bacterium
d99417b59117f7a4f3ff916aefb46538	286	7.15	0	0	0	0	0	0	0	0	0	0	0	0	0	0	0	0	0	0	0	0	0	0	0	0	33	0	27	68	51	0	0	0	0	0	48	11	0	0	48	0	d__Bacteria	p__Planctomycetota	c__Planctomycetes	o__Pirellulales	f__Pirellulaceae	g__Pir4_lineage	s__uncultured_bacterium
5db2213c1ef97c9da7548d0ea0914cd4	285	7.125	0	0	0	0	0	0	0	0	0	0	0	0	0	0	0	0	0	0	0	0	0	0	0	0	17	38	57	89	36	0	0	0	0	0	48	0	0	0	0	0	d__Bacteria	p__Acidobacteriota	c__Vicinamibacteria	o__Vicinamibacterales	f__uncultured	g__uncultured	NA
3a4e17aa0937b2a53aa3fbce138f6c36	284	7.1	0	0	0	0	0	0	0	0	0	9	14	14	2	0	6	7	16	9	15	12	0	7	10	14	0	45	26	24	21	0	15	10	0	0	8	0	0	0	0	0	d__Bacteria	p__Planctomycetota	c__Planctomycetes	o__Planctomycetales	f__Rubinisphaeraceae	g__SH-PL14	NA
42490b0740800f10bd541934405cde3c	284	7.1	0	0	0	0	0	0	0	0	0	0	0	0	0	0	0	14	12	15	25	0	22	46	50	53	26	0	0	0	0	0	0	21	0	0	0	0	0	0	0	0	d__Bacteria	p__Latescibacterota	c__Latescibacterota	o__Latescibacterota	f__Latescibacterota	g__Latescibacterota	s__uncultured_bacterium
0190d553abefadf1e9bca22d31303f72	284	7.1	0	0	0	0	0	0	0	0	0	0	0	0	0	0	0	0	0	0	0	0	0	0	0	0	0	0	0	0	0	0	0	0	0	0	0	0	0	210	74	0	d__Bacteria	p__Actinobacteriota	c__Actinobacteria	o__Pseudonocardiales	f__Pseudonocardiaceae	g__Actinophytocola	NA
567e880a1fb8e7f22297b7637b44ae42	283	7.075	0	0	0	0	0	0	0	0	0	0	37	30	0	0	0	0	20	29	20	0	0	0	38	56	0	0	0	0	53	0	0	0	0	0	0	0	0	0	0	0	d__Bacteria	p__Chloroflexi	c__Anaerolineae	o__Anaerolineales	f__Anaerolineaceae	g__uncultured	NA
7c5bbebb68ec811c9d87c72c58a8ea81	283	7.075	0	0	0	0	0	0	0	0	0	0	0	0	0	0	39	15	0	0	0	12	0	12	0	8	32	0	0	10	13	0	0	22	16	15	39	0	14	8	0	28	d__Bacteria	p__Acidobacteriota	c__Blastocatellia	o__11-24	f__11-24	g__11-24	s__uncultured_bacterium
045e33654ceed4829ae6df081a94427f	283	7.075	0	0	0	0	0	0	0	0	0	0	0	0	0	0	0	0	0	0	0	34	13	26	25	21	0	40	74	12	20	0	0	0	0	0	18	0	0	0	0	0	d__Bacteria	p__Chloroflexi	c__KD4-96	o__KD4-96	f__KD4-96	g__KD4-96	s__uncultured_bacterium
69dffc370fce95ef47ff2a6661c5926d	282	7.05	0	0	0	0	11	0	0	185	86	0	0	0	0	0	0	0	0	0	0	0	0	0	0	0	0	0	0	0	0	0	0	0	0	0	0	0	0	0	0	0	d__Bacteria	p__Proteobacteria	c__Alphaproteobacteria	o__Sphingomonadales	f__Sphingomonadaceae	g__Sphingomonas	s__uncultured_bacterium
a7abe590382deb5408627d913b8aa2aa	282	7.05	0	0	0	0	0	0	0	0	0	0	0	0	0	0	41	9	0	0	0	28	0	0	0	0	0	0	0	0	0	0	0	0	10	27	49	10	20	47	0	41	d__Bacteria	p__Planctomycetota	c__Phycisphaerae	o__Tepidisphaerales	f__WD2101_soil_group	g__WD2101_soil_group	s__uncultured_bacterium
5a63789f6228c0bbfffc763a2c755960	282	7.05	0	0	0	0	0	0	0	0	0	0	0	0	0	0	28	19	0	0	0	0	0	0	0	0	0	0	0	0	0	0	0	40	30	0	14	0	0	97	41	13	d__Bacteria	p__Chloroflexi	c__Gitt-GS-136	o__Gitt-GS-136	f__Gitt-GS-136	g__Gitt-GS-136	NA
fcc2fc47961c2d1109058dcdff8a55b0	282	7.05	0	0	0	0	0	0	0	0	0	0	0	0	0	0	0	36	0	36	33	0	17	30	35	29	0	0	0	0	0	0	19	0	0	0	47	0	0	0	0	0	d__Bacteria	p__Proteobacteria	c__Gammaproteobacteria	o__Burkholderiales	f__Nitrosomonadaceae	g__Ellin6067	s__uncultured_bacterium
23a2445336e03178020019259d3a7832	282	7.05	0	0	0	0	0	0	0	0	0	0	0	0	0	0	0	0	0	0	0	44	0	0	0	0	0	28	40	0	26	0	0	90	0	0	0	0	0	0	0	54	d__Bacteria	p__Acidobacteriota	c__Vicinamibacteria	o__Vicinamibacterales	f__uncultured	g__uncultured	NA
3246e06f24b315d4e1dc38cca79de307	282	7.05	0	0	0	0	0	0	0	0	0	0	0	0	0	0	0	0	0	0	0	0	0	0	0	40	0	65	115	0	62	0	0	0	0	0	0	0	0	0	0	0	d__Bacteria	p__Actinobacteriota	c__Thermoleophilia	o__Gaiellales	f__Gaiellaceae	g__Gaiella	s__uncultured_bacterium
40556136a0a6807e97d5d4393cd79a3c	282	7.05	0	0	0	0	0	0	0	0	0	0	0	0	0	0	0	0	0	0	0	0	0	0	0	0	38	0	20	178	29	0	0	0	0	0	0	0	0	17	0	0	d__Bacteria	p__Proteobacteria	c__Gammaproteobacteria	o__Steroidobacterales	f__Steroidobacteraceae	g__Steroidobacter	NA
c8aae2ff459d5383b6e37cbb3b859e5c	282	7.05	0	0	0	0	0	0	0	0	0	0	0	0	0	0	0	0	0	0	0	0	0	0	0	0	0	230	49	0	0	0	0	0	0	0	0	0	0	3	0	0	d__Bacteria	p__Chloroflexi	c__P2-11E	o__P2-11E	f__P2-11E	g__P2-11E	s__uncultured_bacterium
6714e6a9a7e5333c1d39fd807e97df6c	281	7.025	0	0	0	0	0	0	0	0	0	0	0	0	0	0	131	0	0	0	0	0	0	0	0	0	0	0	0	0	0	15	0	0	0	0	0	0	0	0	0	135	d__Bacteria	p__Actinobacteriota	c__Acidimicrobiia	o__IMCC26256	f__IMCC26256	g__IMCC26256	s__uncultured_bacterium
c22dfb8a2e1da7fad601897cbea766ca	281	7.025	0	0	0	0	0	0	0	0	0	0	0	0	0	0	0	0	0	0	0	0	0	0	0	0	10	121	47	35	41	0	0	0	0	0	0	0	0	0	27	0	d__Bacteria	p__Proteobacteria	c__Gammaproteobacteria	o__Burkholderiales	f__SC-I-84	g__SC-I-84	s__uncultured_bacterium
df3d7dd1ca1631967c0cc9ce8c02ee69	281	7.025	0	0	0	0	0	0	0	0	0	0	0	0	0	0	0	0	0	0	0	0	0	0	0	0	0	93	76	37	75	0	0	0	0	0	0	0	0	0	0	0	d__Bacteria	p__Actinobacteriota	c__Actinobacteria	o__0319-7L14	f__0319-7L14	g__0319-7L14	s__uncultured_bacterium
738144944e919a72bd1f33d247de01e6	281	7.025	0	0	0	0	0	0	0	0	0	0	0	0	0	0	0	0	0	0	0	0	0	0	0	0	0	0	0	0	0	0	0	0	0	66	0	0	72	143	0	0	d__Bacteria	p__Actinobacteriota	c__Actinobacteria	o__Micrococcales	f__Micrococcaceae	g__Pseudarthrobacter	NA
8eca53670ddfc0420afec1beb16e4b8d	280	7	0	0	0	0	0	0	0	0	0	13	19	12	0	0	15	17	23	11	18	10	0	10	0	0	0	0	8	11	0	0	36	0	12	0	36	0	0	14	0	15	d__Bacteria	p__Chloroflexi	c__TK10	o__TK10	f__TK10	g__TK10	s__metagenome
2a21390f063daffaf6845d54f1b4688d	280	7	0	0	0	0	0	0	0	0	0	0	0	0	0	0	48	0	0	0	0	40	0	0	0	0	0	0	0	0	0	0	0	0	0	26	62	0	0	0	0	104	d__Bacteria	p__Actinobacteriota	c__Thermoleophilia	o__Gaiellales	f__uncultured	g__uncultured	s__uncultured_bacterium
e6c333964fe450a50ba4835114fce943	279	6.975	0	0	0	8	0	0	0	0	0	10	0	0	0	0	0	0	0	0	0	0	0	0	0	0	0	0	0	0	0	54	27	0	53	0	0	0	45	34	16	32	d__Bacteria	p__Proteobacteria	c__Alphaproteobacteria	o__Sphingomonadales	f__Sphingomonadaceae	NA	NA
ca8094e8440ffac292c8d324ff73d0a4	279	6.975	0	0	0	0	0	0	0	0	0	38	69	41	2	0	10	14	13	15	21	0	8	0	0	9	0	0	0	0	0	0	39	0	0	0	0	0	0	0	0	0	d__Bacteria	p__Latescibacterota	c__Latescibacterota	o__Latescibacterota	f__Latescibacterota	g__Latescibacterota	s__uncultured_bacterium
af1f50ffca1be4f97ba90023c738fac7	279	6.975	0	0	0	0	0	0	0	0	0	17	17	14	0	0	15	13	15	11	18	6	4	6	19	44	0	0	0	0	0	5	5	14	0	28	28	0	0	0	0	0	d__Bacteria	p__Proteobacteria	c__Alphaproteobacteria	o__Rhizobiales	NA	NA	NA
b202733e5f0c23735fb50c62a72355b9	279	6.975	0	0	0	0	0	0	0	0	0	0	0	0	0	0	17	11	11	10	5	12	8	8	13	8	2	27	13	12	17	0	0	20	7	18	36	4	13	7	0	0	d__Bacteria	p__Chloroflexi	c__Anaerolineae	NA	NA	NA	NA
b7d4aff5ab63782790f61363c248a303	279	6.975	0	0	0	0	0	0	0	0	0	0	0	0	0	0	31	0	0	0	0	0	0	0	0	0	0	0	0	0	0	0	0	0	189	0	0	0	0	59	0	0	d__Bacteria	p__Proteobacteria	c__Gammaproteobacteria	o__Burkholderiales	f__Comamonadaceae	g__Polaromonas	NA
0f43db44a46783386cda2b6e95480402	279	6.975	0	0	0	0	0	0	0	0	0	0	0	0	0	0	0	0	0	0	0	0	0	0	0	0	45	0	40	37	53	0	0	0	0	0	0	0	0	0	104	0	d__Bacteria	p__Latescibacterota	c__Latescibacterota	o__Latescibacterota	f__Latescibacterota	g__Latescibacterota	s__uncultured_bacterium
937efe238295eb93a303755578b95a1b	278	6.95	0	0	0	0	0	0	0	0	0	19	37	21	4	0	0	0	23	16	19	0	0	12	20	51	0	0	0	0	0	0	26	0	30	0	0	0	0	0	0	0	d__Bacteria	p__Proteobacteria	c__Gammaproteobacteria	o__Burkholderiales	f__TRA3-20	g__TRA3-20	NA
98784d97db979ff41f69ea6d1ef9b658	278	6.95	0	0	0	0	0	0	0	0	0	0	0	0	0	0	4	29	18	15	22	18	14	21	11	20	4	5	13	11	19	0	0	6	0	0	48	0	0	0	0	0	d__Bacteria	p__Armatimonadota	c__Chthonomonadetes	o__Chthonomonadales	f__Chthonomonadales	g__Chthonomonadales	s__uncultured_bacterium
ace63d3669448ec854f5d4f1d802df22	278	6.95	0	0	0	0	0	0	0	0	0	0	0	0	0	0	0	0	0	0	18	0	8	19	0	0	23	0	37	64	55	0	0	0	0	0	0	26	0	0	28	0	d__Bacteria	p__Verrucomicrobiota	c__Verrucomicrobiae	o__Chthoniobacterales	f__Chthoniobacteraceae	g__Chthoniobacter	NA
9038af724242c5aed5505639808520e6	277	6.925	0	0	0	0	0	0	0	0	0	16	0	0	0	0	31	0	0	0	0	0	0	0	0	0	0	0	0	0	0	12	51	34	36	44	16	0	28	0	0	9	d__Bacteria	p__Acidobacteriota	c__Blastocatellia	o__Blastocatellales	f__Blastocatellaceae	g__Blastocatella	s__uncultured_bacterium
8f2c3da78228fb6680643dff5d9cb447	277	6.925	0	0	0	0	0	0	0	0	0	0	0	0	0	0	0	0	0	0	0	13	10	0	0	13	0	98	53	29	21	0	0	0	0	0	40	0	0	0	0	0	d__Bacteria	p__Planctomycetota	c__Planctomycetes	o__Gemmatales	f__Gemmataceae	g__uncultured	s__uncultured_bacterium
e651d376f5b3eea0febf474b6d001042	276	6.9	0	0	0	6	0	0	0	16	0	15	26	43	6	0	7	0	0	0	11	12	0	9	0	0	0	0	16	9	15	4	15	0	10	14	19	0	4	11	0	8	d__Bacteria	p__Myxococcota	c__Myxococcia	o__Myxococcales	f__Myxococcaceae	g__uncultured	NA
bc04432810030a1fc28ecaee11fefc50	276	6.9	0	0	0	0	0	0	0	0	0	0	0	0	0	0	0	0	0	0	0	0	0	0	0	0	49	7	24	27	40	0	0	0	0	0	0	0	0	18	111	0	d__Bacteria	p__Actinobacteriota	c__Thermoleophilia	o__Gaiellales	f__uncultured	g__uncultured	s__uncultured_bacterium
f57263f5d64f7b9d44bca60b1d957dde	274	6.85	0	0	0	0	0	58	0	216	0	0	0	0	0	0	0	0	0	0	0	0	0	0	0	0	0	0	0	0	0	0	0	0	0	0	0	0	0	0	0	0	d__Bacteria	p__Proteobacteria	c__Alphaproteobacteria	o__Sphingomonadales	f__Sphingomonadaceae	g__Sphingomonas	NA
d246105760c192b97ef47e6a0e676520	274	6.85	0	0	0	0	0	0	0	0	0	51	105	66	24	7	0	0	0	0	0	0	0	0	0	0	0	0	0	0	0	21	0	0	0	0	0	0	0	0	0	0	d__Bacteria	p__Actinobacteriota	c__Actinobacteria	o__Frankiales	f__Sporichthyaceae	g__hgcI_clade	NA
d36bb043cb1824c7f62bd351c24b1e4e	274	6.85	0	0	0	0	0	0	0	0	0	18	34	10	5	0	10	22	0	20	33	4	0	17	19	37	0	0	0	0	0	0	17	15	13	0	0	0	0	0	0	0	d__Bacteria	p__Gemmatimonadota	c__Gemmatimonadetes	o__Gemmatimonadales	f__Gemmatimonadaceae	g__uncultured	NA
81c6a46740d354d8af85e865a1f984fb	274	6.85	0	0	0	0	0	0	0	0	0	0	0	0	0	0	0	0	0	0	0	0	0	0	0	0	39	57	44	46	35	0	0	0	0	0	0	0	0	0	53	0	d__Bacteria	p__Actinobacteriota	c__Thermoleophilia	o__Gaiellales	f__uncultured	g__uncultured	s__uncultured_bacterium
77d6a7db6de3bb1f15a02fdb36f90627	274	6.85	0	0	0	0	0	0	0	0	0	0	0	0	0	0	0	0	0	0	0	0	0	0	0	0	30	28	35	43	38	0	0	0	0	0	26	17	0	0	57	0	d__Bacteria	p__Proteobacteria	c__Alphaproteobacteria	o__Rhizobiales	f__Xanthobacteraceae	g__Bradyrhizobium	NA
4a80b996cdb43f8e3f0d19d39b0cfb3f	274	6.85	0	0	0	0	0	0	0	0	0	0	0	0	0	0	0	0	0	0	0	0	0	0	0	0	0	0	0	0	0	0	91	67	72	0	0	0	20	0	0	24	d__Bacteria	p__Proteobacteria	c__Alphaproteobacteria	o__Rhizobiales	f__Hyphomicrobiaceae	g__Hyphomicrobium	NA
4490a2478f77fe5eb8fb05188e499c90	273	6.825	0	0	0	0	0	0	0	0	0	0	0	0	0	0	82	16	0	0	0	25	0	0	0	0	0	0	0	0	0	0	0	0	30	0	23	0	18	0	0	79	d__Bacteria	p__Proteobacteria	c__Gammaproteobacteria	o__Burkholderiales	f__Sulfuricellaceae	g__Sulfurirhabdus	NA
d951b0abec3b5472bb2876646cbe6660	273	6.825	0	0	0	0	0	0	0	0	0	0	0	0	0	0	0	12	18	13	10	37	15	30	14	29	0	0	0	0	0	0	0	0	7	29	50	0	0	0	0	9	d__Bacteria	p__Chloroflexi	c__Anaerolineae	o__Anaerolineales	f__Anaerolineaceae	g__uncultured	s__uncultured_bacterium
c5a1f01ccec31469b5ffa5b20e5bdd31	273	6.825	0	0	0	0	0	0	0	0	0	0	0	0	0	0	0	0	0	0	0	8	0	0	0	0	35	27	37	44	58	0	0	0	0	0	34	0	0	0	30	0	d__Bacteria	p__Actinobacteriota	c__Acidimicrobiia	o__IMCC26256	f__IMCC26256	g__IMCC26256	NA
d063aaa90772cd6b3f8de35e47054c9a	273	6.825	0	0	0	0	0	0	0	0	0	0	0	0	0	0	0	0	0	0	0	0	13	35	85	118	0	0	0	0	12	0	0	0	0	0	10	0	0	0	0	0	d__Bacteria	p__Patescibacteria	c__ABY1	NA	NA	NA	NA
4f2872d14326fe2797d95f88f81e3d4f	273	6.825	0	0	0	0	0	0	0	0	0	0	0	0	0	0	0	0	0	0	0	0	0	0	0	0	90	0	22	52	48	0	0	0	0	0	0	0	0	0	61	0	d__Bacteria	p__Proteobacteria	c__Gammaproteobacteria	o__Burkholderiales	f__SC-I-84	g__SC-I-84	s__uncultured_bacterium
41126d623a7f26b11652c6027dbe8ac9	272	6.8	0	0	0	0	0	0	0	0	0	0	0	0	0	0	0	0	13	0	0	44	0	0	0	14	0	22	27	0	0	0	0	0	0	23	75	24	30	0	0	0	d__Bacteria	p__Actinobacteriota	c__Thermoleophilia	o__Solirubrobacterales	f__67-14	g__67-14	s__uncultured_bacterium
ac405be4a3f874eb4fa9473d69326947	271	6.775	0	0	0	2	0	3	15	0	0	16	19	5	2	0	34	7	5	4	8	5	0	0	0	4	0	0	0	0	2	12	54	0	28	0	0	0	16	0	0	30	d__Bacteria	p__Acidobacteriota	c__Acidobacteriae	o__Bryobacterales	f__Bryobacteraceae	g__Bryobacter	s__uncultured_bacterium
26cab0c51066d90ae477fcc7435a1560	271	6.775	0	0	0	0	0	0	0	0	0	40	53	60	3	0	0	0	0	11	0	0	0	0	0	0	0	0	0	0	0	0	57	42	0	0	5	0	0	0	0	0	d__Bacteria	p__Planctomycetota	c__Pla4_lineage	o__Pla4_lineage	f__Pla4_lineage	g__Pla4_lineage	s__uncultured_bacterium
655dcac372dfd5de03405a2254ccb22f	271	6.775	0	0	0	0	0	0	0	0	0	0	0	0	0	0	0	0	0	0	0	13	0	6	0	11	0	42	38	36	45	0	7	0	0	0	31	0	0	0	42	0	d__Bacteria	p__Proteobacteria	c__Alphaproteobacteria	o__Rhizobiales	f__Hyphomicrobiaceae	g__Pedomicrobium	s__uncultured_bacterium
7982bea77d889cb0269e0506509b80f3	270	6.75	0	0	0	0	0	0	0	0	0	3	0	0	0	0	48	14	7	0	8	4	4	0	5	6	0	0	0	0	0	5	5	0	36	6	6	3	46	23	0	41	d__Bacteria	p__Gemmatimonadota	c__S0134_terrestrial_group	o__S0134_terrestrial_group	f__S0134_terrestrial_group	g__S0134_terrestrial_group	s__uncultured_bacterium
c1647fb225d739b4bba4bfa39d61e15b	270	6.75	0	0	0	0	0	0	0	0	0	0	0	0	17	0	29	0	0	0	0	0	0	0	0	0	0	0	0	0	17	0	0	44	35	26	38	0	0	40	0	24	d__Bacteria	p__Actinobacteriota	c__Acidimicrobiia	o__Microtrichales	f__uncultured	g__uncultured	s__uncultured_bacterium
496f8134cb10a31da79c18df92eafce5	269	6.725	0	0	0	5	0	0	33	0	0	0	0	0	0	0	26	0	0	0	0	0	0	0	0	0	0	0	0	8	0	0	0	29	40	34	21	6	25	15	8	19	d__Bacteria	p__Gemmatimonadota	c__Gemmatimonadetes	o__Gemmatimonadales	f__Gemmatimonadaceae	g__Gemmatimonas	s__uncultured_bacterium
20c4baa11f1844f4f93f6347d5b617fe	269	6.725	0	0	0	0	0	0	0	0	0	31	56	24	0	0	10	32	28	0	24	0	0	0	9	0	0	0	10	0	0	0	45	0	0	0	0	0	0	0	0	0	d__Bacteria	p__Bacteroidota	c__Bacteroidia	o__Chitinophagales	f__Chitinophagaceae	g__Ferruginibacter	s__uncultured_bacterium
92ce89898793e6f088cde91e6e0f09cc	269	6.725	0	0	0	0	0	0	0	0	0	0	0	7	0	0	17	6	7	7	0	22	0	0	0	23	21	0	0	16	0	0	0	13	19	15	19	0	16	38	6	17	d__Bacteria	p__Actinobacteriota	c__Acidimicrobiia	o__Microtrichales	f__uncultured	g__uncultured	s__uncultured_bacterium
17c65cc74533c134eb4205a7dc699cf7	268	6.7	0	0	0	0	0	2	0	0	0	54	98	62	0	0	0	0	0	0	0	0	0	0	0	0	0	0	0	0	0	0	0	44	0	0	0	0	0	8	0	0	d__Bacteria	p__Acidobacteriota	c__Acidobacteriae	o__Acidobacteriales	f__uncultured	g__uncultured	s__uncultured_bacterium
3918f7cdcc03ddc1d55891f5e5f2aa12	268	6.7	0	0	0	0	0	0	0	0	0	0	6	7	0	0	10	8	12	11	18	8	11	9	5	26	0	19	31	16	10	0	7	7	0	14	11	0	12	0	0	10	d__Bacteria	p__Armatimonadota	c__uncultured	o__uncultured	f__uncultured	g__uncultured	s__uncultured_bacterium
e5d46317d2ea1aa8b493f1efa1f44dc8	268	6.7	0	0	0	0	0	0	0	0	0	0	0	0	0	0	0	0	0	0	0	0	0	0	0	0	164	8	0	34	62	0	0	0	0	0	0	0	0	0	0	0	d__Bacteria	p__Actinobacteriota	c__Actinobacteria	o__Pseudonocardiales	f__Pseudonocardiaceae	g__Pseudonocardia	s__uncultured_bacterium
771ff0574af739107c87bac1237806f5	267	6.675	0	0	0	0	0	0	0	0	0	76	53	0	0	0	0	0	0	0	0	0	0	0	0	0	0	0	0	0	0	0	35	0	0	0	0	0	103	0	0	0	d__Bacteria	p__Actinobacteriota	c__Acidimicrobiia	o__IMCC26256	f__IMCC26256	g__IMCC26256	s__uncultured_bacterium
72cfcaae8de32c41454002b29ddeb9b4	267	6.675	0	0	0	0	0	0	0	0	0	0	9	0	0	0	9	16	8	0	7	10	9	9	10	11	6	5	8	5	8	0	37	39	0	8	42	0	2	0	0	9	d__Bacteria	p__Chloroflexi	c__Anaerolineae	o__SBR1031	f__SBR1031	g__SBR1031	s__uncultured_bacterium
7e730d9047233a442544d662044b9ac3	267	6.675	0	0	0	0	0	0	0	0	0	0	0	0	6	0	0	28	27	38	48	0	23	14	20	46	0	0	6	0	0	6	0	0	0	0	5	0	0	0	0	0	d__Bacteria	p__Actinobacteriota	c__Thermoleophilia	o__Solirubrobacterales	f__67-14	g__67-14	s__uncultured_bacterium
be3f01cc326167c9f86d76698aa1e98f	267	6.675	0	0	0	0	0	0	0	0	0	0	0	0	0	0	0	0	0	0	0	0	0	0	0	0	99	0	0	66	64	0	0	0	0	0	0	0	0	0	38	0	d__Bacteria	p__GAL15	c__GAL15	o__GAL15	f__GAL15	g__GAL15	s__uncultured_bacterium
1d7963161fb9ba1cf1fcbac05ed98403	266	6.65	0	0	0	0	0	0	0	0	0	0	0	6	0	0	29	10	0	0	0	0	0	0	0	0	0	53	35	0	0	0	11	0	0	0	0	0	0	44	46	32	d__Bacteria	p__Actinobacteriota	c__Thermoleophilia	o__Gaiellales	f__Gaiellaceae	g__Gaiella	s__uncultured_bacterium
a3234eb7d322c495505d518aec911b17	266	6.65	0	0	0	0	0	0	0	0	0	0	0	0	0	0	0	0	0	0	0	37	28	39	32	36	0	17	18	20	0	0	0	0	0	10	29	0	0	0	0	0	d__Bacteria	p__Chloroflexi	c__Anaerolineae	o__RBG-13-54-9	f__RBG-13-54-9	g__RBG-13-54-9	s__uncultured_bacterium
77c95f151f1cdf691431108143306a5e	266	6.65	0	0	0	0	0	0	0	0	0	0	0	0	0	0	0	0	0	0	0	0	0	0	0	0	69	18	44	52	38	0	0	0	0	0	0	0	0	0	45	0	d__Bacteria	p__Acidobacteriota	c__Vicinamibacteria	o__Subgroup_17	f__Subgroup_17	g__Subgroup_17	s__uncultured_bacterium
c07f3469d515c35865774cea8717e58f	265	6.625	0	0	0	0	0	0	0	0	0	9	0	0	0	0	19	37	28	12	12	16	22	22	21	27	0	0	0	0	23	0	0	17	0	0	0	0	0	0	0	0	d__Bacteria	p__Proteobacteria	c__Gammaproteobacteria	o__Burkholderiales	f__SC-I-84	g__SC-I-84	s__uncultured_bacterium
4997151c1c464277bda06c827da9a247	265	6.625	0	0	0	0	0	0	0	0	0	0	0	0	0	0	2	3	0	4	0	16	4	6	10	0	0	33	9	11	12	0	8	4	4	13	90	20	5	11	0	0	d__Bacteria	p__Chloroflexi	c__Chloroflexia	o__Chloroflexales	f__Roseiflexaceae	g__uncultured	NA
0287cca0f0a79e3a07e2b265f8045160	265	6.625	0	0	0	0	0	0	0	0	0	0	0	0	0	0	16	0	0	0	16	0	0	0	0	0	0	0	0	0	0	0	0	20	120	32	0	0	0	0	0	61	d__Bacteria	p__Myxococcota	c__Polyangia	o__Polyangiales	f__Polyangiaceae	g__uncultured	NA
776503a421e92c8bc206d0a617b36949	265	6.625	0	0	0	0	0	0	0	0	0	0	0	0	0	0	0	0	0	26	25	16	0	0	0	19	0	0	0	24	37	0	0	20	0	0	74	24	0	0	0	0	d__Bacteria	p__Acidobacteriota	c__Vicinamibacteria	o__Vicinamibacterales	f__uncultured	g__uncultured	NA
f501e731e0fbd3c47d213c631fc98965	265	6.625	0	0	0	0	0	0	0	0	0	0	0	0	0	0	0	0	0	0	0	0	0	0	0	0	0	8	33	22	40	0	0	49	0	0	24	0	21	68	0	0	d__Bacteria	p__Acidobacteriota	c__Blastocatellia	o__Pyrinomonadales	f__Pyrinomonadaceae	g__RB41	s__uncultured_bacterium
d108f4fb9703e1aa8e1a1615a9a93a93	264	6.6	0	0	0	18	26	0	0	143	33	0	0	21	6	0	0	0	0	0	17	0	0	0	0	0	0	0	0	0	0	0	0	0	0	0	0	0	0	0	0	0	d__Bacteria	p__Verrucomicrobiota	c__Verrucomicrobiae	o__Pedosphaerales	f__Pedosphaeraceae	g__Pedosphaeraceae	NA
8b79060e89134a414f5525a2e3413726	264	6.6	0	0	0	0	0	0	0	0	0	0	55	111	28	0	0	0	20	0	0	0	0	0	0	0	0	0	0	0	0	24	26	0	0	0	0	0	0	0	0	0	d__Bacteria	p__Chloroflexi	c__KD4-96	o__KD4-96	f__KD4-96	g__KD4-96	NA
b2dbc937e0442f83d6221181b177a3d7	264	6.6	0	0	0	0	0	0	0	0	0	0	0	0	0	0	0	0	0	0	0	22	0	0	0	0	0	0	0	0	0	0	19	73	61	36	0	0	35	18	0	0	d__Bacteria	p__Proteobacteria	c__Gammaproteobacteria	o__Xanthomonadales	f__Rhodanobacteraceae	g__uncultured	s__uncultured_bacterium
0d0f1656af1e4e564cbb3ff88dbef5a4	263	6.575	0	0	0	0	0	0	0	0	0	0	14	12	0	0	0	22	48	24	25	0	28	24	28	38	0	0	0	0	0	0	0	0	0	0	0	0	0	0	0	0	d__Bacteria	p__Proteobacteria	c__Alphaproteobacteria	o__Sphingomonadales	f__Sphingomonadaceae	g__Sphingomonas	s__uncultured_bacterium
28003a0c171a6606589579009ce5455b	262	6.55	0	0	0	0	0	0	0	0	0	30	24	11	0	0	6	0	13	0	5	0	0	0	0	0	0	0	0	0	0	0	114	52	0	5	2	0	0	0	0	0	d__Bacteria	p__Patescibacteria	c__ABY1	o__Candidatus_Magasanikbacteria	f__Candidatus_Magasanikbacteria	g__Candidatus_Magasanikbacteria	NA
db3542d66d12d4fedb9db9f3d1428eb3	262	6.55	0	0	0	0	0	0	0	0	0	7	11	12	0	0	14	20	15	17	14	0	16	13	18	34	0	0	0	0	0	4	4	18	19	11	0	0	0	0	0	15	d__Bacteria	p__Chloroflexi	c__TK10	o__TK10	f__TK10	g__TK10	s__uncultured_bacterium
b9d001c8d7f1425993770310df975fc3	262	6.55	0	0	0	0	0	0	0	0	0	0	0	0	0	0	48	0	0	0	0	0	0	0	0	0	0	0	0	0	0	0	0	0	0	0	69	0	0	99	0	46	d__Bacteria	p__Proteobacteria	c__Alphaproteobacteria	o__Sphingomonadales	f__Sphingomonadaceae	g__Sphingomonas	s__uncultured_bacterium
e3c3f9c7ce0e2256f0ec2af9bc7fc666	262	6.55	0	0	0	0	0	0	0	0	0	0	0	0	0	0	0	0	7	0	0	0	8	0	7	5	50	15	41	43	62	0	0	0	0	0	0	0	0	0	24	0	d__Bacteria	p__Actinobacteriota	c__Acidimicrobiia	o__IMCC26256	f__IMCC26256	g__IMCC26256	s__uncultured_bacterium
b52257a81c8f295184e26f856ade338e	261	6.525	0	0	0	0	0	0	0	0	0	0	0	0	0	0	54	35	38	0	0	0	0	0	0	59	0	0	0	0	0	0	0	0	0	0	41	0	34	0	0	0	d__Bacteria	p__Nitrospirota	c__Nitrospiria	o__Nitrospirales	f__Nitrospiraceae	g__Nitrospira	s__uncultured_bacterium
64f3c8074bca3accef6b05c1b87a55fd	260	6.5	0	0	0	0	0	0	0	0	0	27	78	0	0	0	0	0	0	0	0	0	0	20	13	122	0	0	0	0	0	0	0	0	0	0	0	0	0	0	0	0	d__Bacteria	p__Proteobacteria	c__Alphaproteobacteria	o__Sphingomonadales	f__Sphingomonadaceae	g__Polymorphobacter	NA
8793bb2222acbb88e4fdcdb66731ace9	260	6.5	0	0	0	0	0	0	0	0	0	0	24	13	2	0	0	10	11	16	25	0	13	12	29	25	0	35	31	0	0	0	0	14	0	0	0	0	0	0	0	0	d__Bacteria	p__Chloroflexi	c__JG30-KF-CM66	o__JG30-KF-CM66	f__JG30-KF-CM66	g__JG30-KF-CM66	NA
5051cbd5b238b5983cfe80b61021fc8e	260	6.5	0	0	0	0	0	0	0	0	0	0	0	0	0	0	0	0	0	0	0	55	0	12	0	20	30	0	0	0	0	0	0	34	0	42	67	0	0	0	0	0	d__Bacteria	p__Actinobacteriota	c__Actinobacteria	o__0319-7L14	f__0319-7L14	g__0319-7L14	s__uncultured_bacterium
7804c5eec25e08f1746be8170a51d38d	260	6.5	0	0	0	0	0	0	0	0	0	0	0	0	0	0	0	0	0	0	0	0	0	0	0	0	48	36	18	20	24	0	0	0	0	0	47	25	0	9	33	0	d__Bacteria	p__Chloroflexi	c__Anaerolineae	o__SBR1031	f__SBR1031	g__SBR1031	NA
7c187b3b6b0cfb93148f571e9882ed34	259	6.475	0	0	0	0	0	0	0	0	0	9	8	7	4	0	9	15	23	15	15	7	0	3	11	11	0	0	0	0	0	0	5	11	29	28	9	3	15	10	0	12	d__Bacteria	p__Chloroflexi	c__Anaerolineae	o__Caldilineales	f__Caldilineaceae	g__uncultured	s__uncultured_bacterium
898dc27bc68b39ed79754a91234781ef	259	6.475	0	0	0	0	0	0	0	0	0	0	13	0	0	0	0	0	0	0	0	17	0	0	0	0	0	65	82	20	22	0	0	0	0	0	40	0	0	0	0	0	d__Bacteria	p__Proteobacteria	c__Alphaproteobacteria	o__Rhizobiales	f__Rhizobiaceae	g__Mesorhizobium	NA
0222d3a73fafa53c994878a023dc1efc	259	6.475	0	0	0	0	0	0	0	0	0	0	0	0	0	0	37	9	0	0	0	0	0	0	0	0	34	0	0	0	0	0	0	0	0	0	0	0	0	44	95	40	d__Bacteria	p__Actinobacteriota	c__Thermoleophilia	o__Gaiellales	f__Gaiellaceae	g__Gaiella	s__uncultured_bacterium
3c130de81c88aa5a3179b2713066e3ac	259	6.475	0	0	0	0	0	0	0	0	0	0	0	0	0	0	0	0	0	0	0	12	23	15	15	0	0	59	89	33	0	0	0	0	0	0	13	0	0	0	0	0	d__Bacteria	p__Methylomirabilota	c__Methylomirabilia	o__Rokubacteriales	f__Rokubacteriales	g__Rokubacteriales	s__uncultured_bacterium
a744f4d70585fab345314f6021609cd0	258	6.45	0	0	0	0	0	0	0	0	0	7	0	0	0	0	18	34	0	0	0	25	20	10	0	22	0	0	17	0	0	0	8	0	0	21	60	8	0	0	0	8	d__Bacteria	p__Proteobacteria	c__Alphaproteobacteria	o__Reyranellales	f__Reyranellaceae	g__uncultured	s__uncultured_bacterium
f713f57ddf3ec72be2de78f9fc829447	258	6.45	0	0	0	0	0	0	0	0	0	0	0	0	0	0	21	38	22	20	25	21	0	16	19	34	0	0	0	0	23	0	0	0	0	0	19	0	0	0	0	0	d__Bacteria	p__Acidobacteriota	c__Vicinamibacteria	o__Vicinamibacterales	f__Vicinamibacteraceae	g__Vicinamibacteraceae	NA
f23c4103fc8df3d67628bb37cc104a9c	257	6.425	0	0	0	0	0	0	52	0	12	0	0	0	0	0	0	0	0	0	11	0	0	0	0	0	0	0	0	0	0	0	0	0	182	0	0	0	0	0	0	0	d__Bacteria	p__Firmicutes	c__Bacilli	o__Bacillales	f__Planococcaceae	g__Sporosarcina	NA
ad73639dc8b0eb1b5fe8de7f8eda1e86	257	6.425	0	0	0	0	0	0	0	0	0	0	0	0	0	0	6	0	0	0	0	80	0	7	0	9	17	0	0	0	11	0	0	0	4	9	100	0	0	11	0	3	d__Bacteria	p__Actinobacteriota	c__Acidimicrobiia	o__IMCC26256	f__IMCC26256	g__IMCC26256	s__uncultured_bacterium
901bf2fb57cc6dd02e45028952b001b9	256	6.4	0	0	0	0	0	9	40	0	0	0	0	0	0	0	21	0	0	0	0	0	0	0	0	0	0	0	0	0	0	0	0	63	81	23	0	0	0	0	0	19	d__Bacteria	p__Proteobacteria	c__Alphaproteobacteria	o__Sphingomonadales	f__Sphingomonadaceae	g__Sphingomonas	s__uncultured_bacterium
978715fe7c59b00fa78df4c5a74ee326	256	6.4	0	0	0	0	0	0	0	0	0	0	8	2	0	0	11	16	12	14	4	19	0	0	10	10	0	0	0	0	0	0	6	43	16	12	32	0	34	0	0	7	d__Bacteria	p__Chloroflexi	c__Anaerolineae	o__RBG-13-54-9	f__RBG-13-54-9	g__RBG-13-54-9	s__uncultured_bacterium
0cd5225f10d4258ef73817d696e48486	255	6.375	0	0	0	4	0	0	0	0	0	0	11	0	7	0	0	0	0	0	0	0	0	0	0	0	0	0	0	11	15	0	0	96	0	0	111	0	0	0	0	0	d__Bacteria	p__Actinobacteriota	c__Acidimicrobiia	o__IMCC26256	f__IMCC26256	g__IMCC26256	s__uncultured_bacterium
2bda8d54b4ccad4febf8202f1784ae12	255	6.375	0	0	0	0	0	0	0	0	0	0	0	0	0	0	83	11	0	0	0	20	3	0	0	0	0	0	0	0	0	0	0	0	0	0	50	0	0	20	17	51	d__Bacteria	p__Planctomycetota	c__Planctomycetes	o__Planctomycetales	f__Rubinisphaeraceae	g__SH-PL14	NA
2e81ba915149fd3a2fa43a3cac221575	255	6.375	0	0	0	0	0	0	0	0	0	0	0	0	0	0	0	40	53	37	46	0	0	26	26	27	0	0	0	0	0	0	0	0	0	0	0	0	0	0	0	0	d__Bacteria	p__Actinobacteriota	c__Acidimicrobiia	o__Microtrichales	f__uncultured	g__uncultured	s__uncultured_bacterium
d48ebcc1659e6030b926458afe83840d	255	6.375	0	0	0	0	0	0	0	0	0	0	0	0	0	0	0	0	0	0	0	0	0	0	0	0	0	110	57	46	42	0	0	0	0	0	0	0	0	0	0	0	d__Bacteria	p__Actinobacteriota	c__MB-A2-108	o__MB-A2-108	f__MB-A2-108	g__MB-A2-108	s__uncultured_bacterium
24e6d59ec7ae35eb9a400e9ad5c30020	254	6.35	0	0	0	0	0	0	0	0	0	0	0	0	0	0	9	5	0	0	0	26	17	8	24	19	0	43	33	28	32	0	0	0	0	0	10	0	0	0	0	0	d__Bacteria	p__Acidobacteriota	c__Vicinamibacteria	o__Subgroup_17	f__Subgroup_17	g__Subgroup_17	s__uncultured_bacterium
4536fcbd413d1806bf7c21b64bc92615	254	6.35	0	0	0	0	0	0	0	0	0	0	0	0	0	0	0	0	0	0	0	0	60	43	53	49	0	0	0	0	0	0	0	49	0	0	0	0	0	0	0	0	d__Bacteria	p__Gemmatimonadota	c__Gemmatimonadetes	o__Gemmatimonadales	f__Gemmatimonadaceae	g__uncultured	NA
2c8edcd5c8b5c5e2ef5df1d91a64a051	254	6.35	0	0	0	0	0	0	0	0	0	0	0	0	0	0	0	0	0	0	0	0	0	0	0	0	59	0	0	52	32	0	0	0	0	0	0	27	0	31	53	0	d__Bacteria	p__Chloroflexi	c__Anaerolineae	o__SBR1031	f__A4b	g__A4b	s__uncultured_bacterium
34c1401047b5c814c13645bcaf336808	253	6.325	0	0	0	0	0	0	0	0	0	0	15	0	14	0	9	20	30	13	22	0	0	0	13	42	0	0	10	0	0	0	0	23	0	13	16	0	0	0	0	13	d__Bacteria	p__Proteobacteria	c__Gammaproteobacteria	o__Burkholderiales	f__Sulfuricellaceae	g__Ferritrophicum	s__uncultured_bacterium
549f2ecd356817fdf9d655b967e21b97	253	6.325	0	0	0	0	0	0	0	0	0	0	2	0	0	0	15	20	0	3	0	11	4	0	0	3	16	18	21	6	15	0	14	24	7	21	10	7	11	10	6	9	d__Bacteria	p__Acidobacteriota	c__Vicinamibacteria	o__Vicinamibacterales	f__uncultured	g__uncultured	s__uncultured_bacterium
8441feaf298aea7d3981ee9938ff9a39	253	6.325	0	0	0	0	0	0	0	0	0	0	0	15	0	0	23	6	15	14	13	7	5	8	8	9	0	23	32	8	19	2	8	5	0	5	20	0	0	0	0	8	d__Bacteria	p__Acidobacteriota	c__Acidobacteriae	o__Solibacterales	f__Solibacteraceae	g__Candidatus_Solibacter	NA
c0b42caaecf61d6ff9dc23e9a96f3295	253	6.325	0	0	0	0	0	0	0	0	0	0	0	0	0	0	0	0	0	0	0	0	0	0	0	0	139	0	26	36	52	0	0	0	0	0	0	0	0	0	0	0	d__Bacteria	p__Actinobacteriota	c__Thermoleophilia	o__Solirubrobacterales	f__Solirubrobacteraceae	g__uncultured	NA
a8f0efaf554b2c55f18fb0fd8b221890	252	6.3	0	0	0	0	0	8	10	0	0	13	12	0	0	0	6	0	4	0	0	15	0	6	3	14	0	8	14	0	11	27	38	7	15	10	10	0	0	8	6	7	d__Bacteria	p__Actinobacteriota	c__Acidimicrobiia	o__Microtrichales	f__Ilumatobacteraceae	g__Ilumatobacter	s__uncultured_bacterium
dab9fc7914e0833b3a32f5cb4ef06fda	252	6.3	0	0	0	0	0	0	0	0	0	5	15	10	0	0	7	3	8	11	17	10	9	16	23	20	0	19	2	7	4	0	0	28	0	6	16	4	10	0	2	0	d__Bacteria	p__Planctomycetota	c__OM190	o__OM190	f__OM190	g__OM190	s__uncultured_bacterium
ee233864269d55e392459f27e6e7cc25	252	6.3	0	0	0	0	0	0	0	0	0	8	0	0	0	0	0	0	0	0	0	25	0	0	0	0	0	0	0	0	15	0	26	20	42	17	14	0	11	44	11	19	d__Bacteria	p__Actinobacteriota	c__Thermoleophilia	o__Solirubrobacterales	f__Solirubrobacteraceae	g__Solirubrobacter	s__uncultured_bacterium
ab950a8d1877e24bb5dcda8077182f47	252	6.3	0	0	0	0	0	0	0	0	0	0	0	0	0	0	38	18	0	0	0	0	5	0	0	0	0	0	0	15	16	0	26	21	37	15	0	0	45	0	0	16	d__Bacteria	p__Proteobacteria	c__Alphaproteobacteria	o__Rhizobiales	f__Beijerinckiaceae	g__Methylobacterium-Methylorubrum	NA
2ae754bacc46993ab9e7766c243ea184	252	6.3	0	0	0	0	0	0	0	0	0	0	0	0	0	0	0	0	0	0	0	0	0	0	0	0	0	23	30	34	26	0	0	0	0	0	0	0	0	92	47	0	d__Bacteria	p__Actinobacteriota	c__Thermoleophilia	o__Gaiellales	f__uncultured	g__uncultured	s__uncultured_bacterium
3c835230f7c9037c99d3575db31c3bac	251	6.275	0	0	0	5	0	0	0	0	0	45	22	0	0	0	9	10	0	0	17	0	8	19	0	0	24	0	0	24	15	0	10	0	0	0	26	0	0	0	17	0	d__Bacteria	p__Planctomycetota	c__Phycisphaerae	o__Tepidisphaerales	f__WD2101_soil_group	g__WD2101_soil_group	s__uncultured_bacterium
98e960a473c75058f4322cd34f21692e	251	6.275	0	0	0	0	0	0	0	0	0	0	31	19	0	0	61	19	0	0	0	0	0	0	0	0	0	0	0	0	0	0	29	0	0	26	0	0	0	0	0	66	d__Bacteria	p__Actinobacteriota	c__Actinobacteria	o__Micrococcales	f__Intrasporangiaceae	g__Tetrasphaera	NA
7b1ac946ef7668b7a4745c1f114c8355	250	6.25	0	0	0	0	0	0	0	0	0	0	0	0	0	0	0	0	0	0	0	0	0	0	0	0	129	0	16	19	27	0	0	0	0	0	0	0	0	0	59	0	d__Bacteria	p__Actinobacteriota	c__Thermoleophilia	o__Gaiellales	f__uncultured	g__uncultured	s__uncultured_bacterium
6ffe6bde365142ca943dd219d588fb95	250	6.25	0	0	0	0	0	0	0	0	0	0	0	0	0	0	0	0	0	0	0	0	0	0	0	0	44	0	0	0	44	0	0	0	0	0	0	0	0	76	86	0	d__Bacteria	p__Proteobacteria	c__Gammaproteobacteria	o__Burkholderiales	f__Nitrosomonadaceae	g__Ellin6067	NA
ac4959e23a6ccbe73691ad5597277629	250	6.25	0	0	0	0	0	0	0	0	0	0	0	0	0	0	0	0	0	0	0	0	0	0	0	0	0	0	0	0	0	0	0	81	85	0	0	0	0	84	0	0	d__Bacteria	p__Proteobacteria	c__Gammaproteobacteria	o__Burkholderiales	f__A21b	g__A21b	s__uncultured_bacterium
af282226330d2fa09d83e751643d2bf5	249	6.225	0	0	0	6	0	0	13	0	51	17	6	7	0	0	0	0	12	8	0	0	0	0	0	8	0	0	0	0	0	0	15	28	14	38	26	0	0	0	0	0	d__Bacteria	p__Planctomycetota	c__Phycisphaerae	o__Tepidisphaerales	f__WD2101_soil_group	g__WD2101_soil_group	s__uncultured_bacterium
771e0e514b4ccd6edadb89c569dca11f	249	6.225	0	0	0	0	0	0	0	0	0	20	92	58	8	0	0	6	10	4	0	0	0	0	0	10	0	15	7	0	0	0	12	7	0	0	0	0	0	0	0	0	d__Bacteria	NA	NA	NA	NA	NA	NA
fae83221ab04e09693ac81ff69ac89d1	249	6.225	0	0	0	0	0	0	0	0	0	0	0	0	0	0	47	27	13	6	15	0	0	0	0	17	0	0	0	0	0	0	24	13	0	16	15	0	15	15	0	26	d__Bacteria	p__Gemmatimonadota	c__Gemmatimonadetes	o__Gemmatimonadales	f__Gemmatimonadaceae	NA	NA
791177d7028009be94918ccb368bfcd1	249	6.225	0	0	0	0	0	0	0	0	0	0	0	0	0	0	0	0	0	0	0	46	0	9	0	18	0	25	10	13	10	0	0	0	0	0	56	19	0	23	0	20	d__Bacteria	p__Chloroflexi	c__Chloroflexia	o__Thermomicrobiales	f__JG30-KF-CM45	g__JG30-KF-CM45	s__uncultured_bacterium
08224de05c7615c1f1ea26db329cbdee	249	6.225	0	0	0	0	0	0	0	0	0	0	0	0	0	0	0	0	0	0	0	0	0	0	0	0	83	0	39	73	37	0	0	0	0	0	0	0	0	0	17	0	d__Bacteria	p__Acidobacteriota	c__Subgroup_25	o__Subgroup_25	f__Subgroup_25	g__Subgroup_25	s__uncultured_bacterium
644c5633835334ff7ebd103e57532515	248	6.2	0	0	0	0	0	0	0	0	0	10	22	0	4	0	3	11	36	14	29	0	6	21	23	22	0	0	20	0	0	0	13	14	0	0	0	0	0	0	0	0	d__Bacteria	p__Planctomycetota	c__Planctomycetes	o__Pirellulales	f__Pirellulaceae	g__Pir4_lineage	s__uncultured_bacterium
880bafdd1eb083181d29059656a9aa3c	248	6.2	0	0	0	0	0	0	0	0	0	0	8	0	0	0	11	8	20	18	27	0	8	0	0	21	0	0	0	0	8	12	0	32	65	0	0	0	0	0	0	10	d__Bacteria	p__Gemmatimonadota	c__Gemmatimonadetes	o__Gemmatimonadales	f__Gemmatimonadaceae	g__Gemmatimonas	NA
a5964b7221e5a6e8e4c6149e63af3dbb	248	6.2	0	0	0	0	0	0	0	0	0	0	0	0	0	0	32	0	0	0	0	37	0	0	0	0	0	0	0	0	0	0	0	40	0	61	78	0	0	0	0	0	d__Bacteria	p__Proteobacteria	c__Gammaproteobacteria	o__Burkholderiales	f__Comamonadaceae	NA	NA
ba5deec5d3c76b5b9b4d27586f591fcc	248	6.2	0	0	0	0	0	0	0	0	0	0	0	0	0	0	0	0	0	0	0	0	0	0	0	0	0	54	52	75	48	0	0	0	0	0	0	0	0	19	0	0	d__Bacteria	p__Proteobacteria	c__Alphaproteobacteria	o__Rhizobiales	f__Hyphomicrobiaceae	g__Pedomicrobium	NA
ae6e90b7afe68651ccda7eb225469442	247	6.175	0	0	0	0	0	0	0	0	0	9	31	7	0	0	0	0	0	0	0	0	0	0	0	0	0	0	0	0	0	149	34	17	0	0	0	0	0	0	0	0	d__Bacteria	p__Bacteroidota	c__Bacteroidia	o__Cytophagales	f__Spirosomaceae	g__Emticicia	NA
a5350e21b05c1cad9129c7e82df9502b	247	6.175	0	0	0	0	0	0	0	0	0	0	0	0	0	0	0	0	0	0	0	0	28	55	40	42	0	22	25	14	16	0	0	0	0	0	5	0	0	0	0	0	d__Bacteria	p__Planctomycetota	c__Planctomycetes	o__Gemmatales	f__Gemmataceae	g__uncultured	s__uncultured_bacterium
675e28b733087bb6c4aed348ba875b55	246	6.15	0	0	0	0	0	0	0	0	0	48	76	22	0	0	0	11	10	12	0	0	0	0	0	0	0	0	0	0	0	0	57	0	10	0	0	0	0	0	0	0	d__Bacteria	p__Chloroflexi	c__Anaerolineae	o__SBR1031	f__SBR1031	g__SBR1031	NA
93d5a224f3d946d8286f6b12b3657a0c	246	6.15	0	0	0	0	0	0	0	0	0	0	0	0	0	0	0	0	0	0	0	0	0	0	0	0	246	0	0	0	0	0	0	0	0	0	0	0	0	0	0	0	d__Bacteria	p__Actinobacteriota	c__Thermoleophilia	o__Solirubrobacterales	f__67-14	g__67-14	s__uncultured_bacterium
3a986aa8f40d0152d5a9d3f96d15b2e5	245	6.125	0	0	0	0	0	7	23	0	0	0	0	0	0	0	0	28	21	16	16	0	0	14	0	16	0	0	0	0	0	69	25	10	0	0	0	0	0	0	0	0	d__Bacteria	p__Actinobacteriota	c__Actinobacteria	o__Micrococcales	f__Intrasporangiaceae	NA	NA
ecf2295240e386d81e2ca801f478b3e6	245	6.125	0	0	0	0	0	0	0	0	0	0	10	8	5	0	5	17	24	21	33	0	8	10	21	29	10	0	0	0	0	0	0	0	0	0	0	0	0	0	44	0	d__Bacteria	p__Desulfobacterota	c__Desulfuromonadia	o__Geobacterales	f__Geobacteraceae	g__uncultured	NA
78186367a62d511834de0aae41395a18	245	6.125	0	0	0	0	0	0	0	0	0	0	0	0	0	0	11	22	19	11	0	21	26	27	27	20	0	0	7	0	0	0	0	0	0	7	40	0	0	0	0	7	d__Bacteria	p__Chloroflexi	c__Anaerolineae	o__SBR1031	f__SBR1031	g__SBR1031	s__uncultured_bacterium
8d80092bcde1245915139a8bf1f22225	245	6.125	0	0	0	0	0	0	0	0	0	0	0	0	0	0	8	10	9	11	14	11	0	0	0	8	0	24	23	12	20	0	11	26	0	23	27	0	0	0	0	8	d__Bacteria	p__Planctomycetota	c__OM190	o__OM190	f__OM190	g__OM190	s__uncultured_bacterium
35cfbf4dd55b5a540b4454a9cbbee605	245	6.125	0	0	0	0	0	0	0	0	0	0	0	0	0	0	0	0	0	0	0	42	14	14	0	41	0	0	40	0	0	0	0	0	0	0	94	0	0	0	0	0	d__Bacteria	p__Planctomycetota	c__Planctomycetes	o__Pirellulales	f__Pirellulaceae	g__uncultured	NA
a0272fb892fb8885afe0e18fcba090a4	244	6.1	0	0	0	0	0	0	0	0	0	0	0	0	0	0	0	33	32	10	0	0	18	29	33	30	0	0	29	0	0	0	0	0	0	0	14	16	0	0	0	0	d__Bacteria	p__Planctomycetota	c__Planctomycetes	o__Pirellulales	f__Pirellulaceae	g__uncultured	s__uncultured_bacterium
54f98eed905649161bcf3e681ea43826	243	6.075	0	0	0	0	0	0	0	0	0	48	39	0	0	0	0	0	43	39	0	0	0	0	42	32	0	0	0	0	0	0	0	0	0	0	0	0	0	0	0	0	d__Bacteria	p__Proteobacteria	c__Alphaproteobacteria	o__Sphingomonadales	f__Sphingomonadaceae	g__Sphingomonas	s__uncultured_bacterium
f73cc8bb684234bf1261e9fee633b077	243	6.075	0	0	0	0	0	0	0	0	0	0	0	5	4	0	30	21	9	8	12	10	15	9	20	9	0	8	14	0	21	0	0	0	10	13	11	0	0	6	0	8	d__Bacteria	p__Chloroflexi	c__Anaerolineae	o__SBR1031	f__SBR1031	g__SBR1031	s__uncultured_bacterium
be243ffe1e1eef4faa14b5f28fd8bc6a	243	6.075	0	0	0	0	0	0	0	0	0	0	0	0	0	0	0	22	27	24	28	0	0	0	0	0	0	0	24	18	15	0	13	33	0	0	17	0	22	0	0	0	d__Bacteria	p__Acidobacteriota	c__Vicinamibacteria	o__Vicinamibacterales	f__Vicinamibacteraceae	g__Vicinamibacteraceae	s__uncultured_bacterium
02088ba97661aaace7b996da0b799999	243	6.075	0	0	0	0	0	0	0	0	0	0	0	0	0	0	0	0	0	0	0	19	0	0	0	20	0	0	0	10	0	0	0	21	43	23	25	0	0	53	29	0	d__Bacteria	p__Acidobacteriota	c__Vicinamibacteria	o__Subgroup_17	f__Subgroup_17	g__Subgroup_17	s__uncultured_bacterium
680b7fa64da238a1c32a827e6f4ec90e	242	6.05	0	0	0	13	14	17	15	16	45	16	20	21	0	0	0	0	0	0	8	0	0	0	11	24	0	0	0	0	0	7	15	0	0	0	0	0	0	0	0	0	d__Bacteria	p__Acidobacteriota	c__Blastocatellia	o__Blastocatellales	f__Blastocatellaceae	g__JGI_0001001-H03	NA
75cd0fca448bf55ebe1282ad1187d120	242	6.05	0	0	0	0	0	0	0	0	0	0	0	0	4	0	0	0	23	17	18	0	23	14	15	0	0	0	74	22	32	0	0	0	0	0	0	0	0	0	0	0	d__Bacteria	p__Proteobacteria	c__Gammaproteobacteria	o__Methylococcales	f__Methylomonadaceae	g__Crenothrix	s__uncultured_bacterium
5deadd6e8a98c8867415e959c8c3fbde	242	6.05	0	0	0	0	0	0	0	0	0	0	0	0	0	0	50	54	39	21	34	0	0	0	0	0	0	0	0	0	0	0	22	0	0	0	0	0	0	0	0	22	d__Bacteria	p__Armatimonadota	c__Chthonomonadetes	o__Chthonomonadales	f__Chthonomonadales	g__Chthonomonadales	s__uncultured_bacterium
aa5a62650bbdc6d231105bd4d675518a	242	6.05	0	0	0	0	0	0	0	0	0	0	0	0	0	0	23	5	0	0	7	42	5	0	0	16	0	0	0	0	0	0	0	0	23	17	29	0	17	0	0	58	d__Archaea	p__Crenarchaeota	c__Nitrososphaeria	o__Nitrososphaerales	f__Nitrososphaeraceae	g__Nitrososphaeraceae	s__uncultured_archaeon
3995a342c615e51ed6bc8de54df32256	242	6.05	0	0	0	0	0	0	0	0	0	0	0	0	0	0	24	0	0	0	0	40	0	0	0	10	0	42	37	33	0	0	0	0	0	19	37	0	0	0	0	0	d__Bacteria	p__Proteobacteria	c__Gammaproteobacteria	o__Burkholderiales	f__SC-I-84	g__SC-I-84	s__uncultured_bacterium
c3927e4316673571ff3b6a355f0ca43e	242	6.05	0	0	0	0	0	0	0	0	0	0	0	0	0	0	25	0	0	0	0	0	0	0	0	0	0	0	0	0	0	0	16	35	73	0	37	0	26	0	0	30	d__Bacteria	p__Proteobacteria	c__Gammaproteobacteria	o__Burkholderiales	f__Comamonadaceae	g__Variovorax	NA
f77aeb60041eacdda4f662ec760fe833	242	6.05	0	0	0	0	0	0	0	0	0	0	0	0	0	0	0	0	0	0	0	0	0	0	0	7	0	0	0	0	0	0	0	17	29	32	59	0	30	68	0	0	d__Bacteria	p__Chloroflexi	c__Chloroflexia	o__Chloroflexales	f__Roseiflexaceae	g__uncultured	s__uncultured_bacterium
4b6fedd1a8a1398c3536613393c715da	242	6.05	0	0	0	0	0	0	0	0	0	0	0	0	0	0	0	0	0	0	0	0	0	0	0	0	33	0	0	63	45	0	0	0	0	0	36	0	0	65	0	0	d__Bacteria	p__Acidobacteriota	c__Vicinamibacteria	o__Vicinamibacterales	f__uncultured	g__uncultured	NA
b052102686120d6f2701a8a88e365728	241	6.025	0	0	0	0	0	0	0	0	0	0	0	29	0	0	0	0	39	29	40	0	0	0	33	41	0	0	0	0	0	0	0	0	0	0	0	0	0	30	0	0	d__Bacteria	p__Actinobacteriota	c__Actinobacteria	o__Frankiales	f__Geodermatophilaceae	NA	NA
d433945f12053fe00db9760042b76f1e	241	6.025	0	0	0	0	0	0	0	0	0	0	0	0	0	0	21	18	0	0	4	29	11	0	0	21	13	20	0	0	8	0	4	0	0	12	26	9	19	0	0	26	d__Bacteria	p__Proteobacteria	c__Gammaproteobacteria	o__Burkholderiales	f__Nitrosomonadaceae	g__MND1	s__uncultured_bacterium
ac9c8d0c99b3f97d66c3470a87b01820	241	6.025	0	0	0	0	0	0	0	0	0	0	0	0	0	0	0	0	0	0	29	0	0	0	20	0	0	0	39	73	63	0	0	0	0	0	0	0	17	0	0	0	d__Bacteria	p__Proteobacteria	c__Alphaproteobacteria	o__Rhizobiales	f__Hyphomicrobiaceae	g__Hyphomicrobium	NA
c95ae406e809bf890d9c57ac747a1904	241	6.025	0	0	0	0	0	0	0	0	0	0	0	0	0	0	0	0	0	0	0	0	0	0	0	0	0	0	0	0	0	34	16	17	70	0	0	0	35	69	0	0	d__Bacteria	p__Actinobacteriota	c__Actinobacteria	o__Micrococcales	f__Intrasporangiaceae	g__uncultured	s__uncultured_bacterium
42f456da23defa9cf3dcdb4defcd099f	240	6	0	0	0	0	0	0	0	0	0	33	82	68	14	0	0	0	0	0	0	0	0	0	22	21	0	0	0	0	0	0	0	0	0	0	0	0	0	0	0	0	d__Bacteria	p__Bacteroidota	c__Bacteroidia	o__Chitinophagales	f__Chitinophagaceae	g__Ferruginibacter	s__uncultured_bacterium
cdd06bdf4598855fd0112e82cb5833b1	240	6	0	0	0	0	0	0	0	0	0	0	0	6	0	0	64	13	0	0	0	21	0	0	0	0	0	0	0	0	19	0	0	0	31	0	15	0	0	0	0	71	d__Bacteria	p__Acidobacteriota	c__Blastocatellia	o__Blastocatellales	f__Blastocatellaceae	g__Stenotrophobacter	s__uncultured_bacterium
2c4437582f4447998f83fdc51f5ef899	240	6	0	0	0	0	0	0	0	0	0	0	0	0	0	0	0	0	0	0	0	36	0	4	8	7	31	7	14	0	15	0	0	0	0	0	20	0	0	29	69	0	d__Bacteria	p__Chloroflexi	c__KD4-96	o__KD4-96	f__KD4-96	g__KD4-96	s__uncultured_bacterium
f32b7797f27410d8f3038bae5ae13c45	240	6	0	0	0	0	0	0	0	0	0	0	0	0	0	0	0	0	0	0	0	0	0	25	19	0	0	75	78	0	43	0	0	0	0	0	0	0	0	0	0	0	d__Bacteria	p__Proteobacteria	c__Alphaproteobacteria	o__Rhizobiales	f__Hyphomicrobiaceae	g__Hyphomicrobium	s__uncultured_bacterium
d7246a62d58d923978d72d67a4fd921b	240	6	0	0	0	0	0	0	0	0	0	0	0	0	0	0	0	0	0	0	0	0	0	0	0	0	34	90	67	22	27	0	0	0	0	0	0	0	0	0	0	0	d__Bacteria	p__Nitrospirota	c__Nitrospiria	o__Nitrospirales	f__Nitrospiraceae	g__Nitrospira	s__uncultured_bacterium
c9e7c488da5f53c99d10acb7d97862fe	239	5.975	0	0	0	0	0	0	0	0	0	0	0	0	0	0	19	19	28	29	23	10	14	13	33	11	0	0	0	0	0	0	0	0	0	9	17	0	0	0	0	14	d__Bacteria	p__Actinobacteriota	c__Actinobacteria	o__0319-7L14	f__0319-7L14	g__0319-7L14	s__uncultured_bacterium
b47fdb5122bf3e4d36f50d260a6d5b44	239	5.975	0	0	0	0	0	0	0	0	0	0	0	0	0	0	40	0	0	0	0	0	0	0	0	0	0	0	0	0	0	0	0	0	0	0	0	0	0	152	0	47	d__Bacteria	p__Actinobacteriota	c__Thermoleophilia	o__Solirubrobacterales	f__Solirubrobacteraceae	NA	NA
33462d95d42556a4f5b2483a80840bf0	239	5.975	0	0	0	0	0	0	0	0	0	0	0	0	0	0	0	0	0	0	0	0	0	0	0	0	0	23	82	32	69	0	0	0	0	0	33	0	0	0	0	0	d__Bacteria	p__Acidobacteriota	c__Holophagae	o__Subgroup_7	f__Subgroup_7	g__Subgroup_7	s__uncultured_bacterium
091ff28c1a9961ad83ff45f44685f9e6	238	5.95	0	0	0	0	0	0	0	0	0	29	38	14	0	0	15	0	24	0	0	0	10	0	0	30	0	0	0	0	0	0	0	0	18	10	30	0	20	0	0	0	d__Bacteria	p__Planctomycetota	c__Phycisphaerae	o__Tepidisphaerales	f__WD2101_soil_group	g__WD2101_soil_group	s__uncultured_bacterium
96282b06deeb5bdce289535190232837	238	5.95	0	0	0	0	0	0	0	0	0	0	9	15	4	0	12	13	19	16	24	0	10	12	22	12	0	0	23	0	0	0	0	0	28	0	0	0	19	0	0	0	d__Bacteria	p__Planctomycetota	c__Planctomycetes	o__Pirellulales	f__Pirellulaceae	g__uncultured	NA
7a66cd9217084c4e678273099f2af18a	238	5.95	0	0	0	0	0	0	0	0	0	0	0	0	0	0	60	7	0	0	15	8	0	0	0	5	0	0	0	0	0	0	0	8	42	13	23	0	22	0	0	35	d__Bacteria	p__Proteobacteria	c__Alphaproteobacteria	o__Rhodobacterales	f__Rhodobacteraceae	g__Rubellimicrobium	s__uncultured_bacterium
4925fa7208ad7dc224a27780c02c3dc4	238	5.95	0	0	0	0	0	0	0	0	0	0	0	0	0	0	0	16	34	23	22	0	12	15	28	41	0	0	17	7	23	0	0	0	0	0	0	0	0	0	0	0	d__Bacteria	p__Proteobacteria	c__Gammaproteobacteria	o__Burkholderiales	f__Nitrosomonadaceae	g__MND1	s__uncultured_bacterium
7de24ea93365954043fb51d5816588aa	238	5.95	0	0	0	0	0	0	0	0	0	0	0	0	0	0	0	0	0	0	0	0	0	0	9	10	0	25	112	16	66	0	0	0	0	0	0	0	0	0	0	0	d__Bacteria	p__Actinobacteriota	c__MB-A2-108	o__MB-A2-108	f__MB-A2-108	g__MB-A2-108	s__uncultured_bacterium
e830d4a406e5aaa5843e1b31d14b84e7	237	5.925	0	0	0	0	0	0	0	0	0	41	69	24	13	0	19	6	0	0	0	0	0	0	0	0	0	0	0	0	0	0	28	0	0	0	0	0	0	0	0	37	d__Bacteria	p__Acidobacteriota	c__Holophagae	o__Subgroup_7	f__Subgroup_7	g__Subgroup_7	s__uncultured_bacterium
dcff4eeb7af872af0261568abcd02163	237	5.925	0	0	0	0	0	0	0	0	0	0	7	0	0	0	0	0	0	0	0	0	0	0	0	0	0	0	0	0	0	191	18	11	0	0	0	0	10	0	0	0	d__Bacteria	p__Bacteroidota	c__Bacteroidia	o__Sphingobacteriales	f__env.OPS_17	g__env.OPS_17	s__uncultured_bacterium
4354623dbfd82158fb090df6a9ffbde4	237	5.925	0	0	0	0	0	0	0	0	0	0	2	0	0	0	7	13	5	3	5	17	23	28	28	22	2	13	6	5	8	0	0	14	5	8	23	0	0	0	0	0	d__Bacteria	p__Proteobacteria	c__Alphaproteobacteria	o__uncultured	f__uncultured	g__uncultured	s__uncultured_bacterium
7050cece872c34b4baa50d99fd1cfa72	237	5.925	0	0	0	0	0	0	0	0	0	0	0	0	0	0	0	0	0	0	0	20	0	0	0	0	28	43	34	34	37	0	0	0	0	0	0	0	9	0	32	0	d__Bacteria	p__Planctomycetota	c__Planctomycetes	o__Pirellulales	f__Pirellulaceae	g__uncultured	NA
0ef6fc41ed0908adc63851d807b626b6	236	5.9	0	0	0	0	0	9	17	0	25	0	0	0	0	0	0	0	21	0	0	0	0	0	0	19	0	24	13	18	21	0	0	0	0	13	40	16	0	0	0	0	d__Bacteria	p__Actinobacteriota	c__Acidimicrobiia	o__Microtrichales	f__Ilumatobacteraceae	g__CL500-29_marine_group	s__uncultured_bacterium
34ce677335fd5d7c0927150393768bb8	236	5.9	0	0	0	0	0	0	0	0	0	15	27	14	0	0	11	0	0	13	0	0	0	6	12	19	0	0	0	0	0	11	26	24	0	27	0	0	0	14	0	17	d__Bacteria	p__Chloroflexi	c__Chloroflexia	o__Kallotenuales	f__AKIW781	g__AKIW781	s__uncultured_bacterium
e8eecab5fff296b66b013ce442ac9821	236	5.9	0	0	0	0	0	0	0	0	0	27	50	39	35	0	0	0	0	0	0	0	0	0	0	0	0	0	0	0	0	12	73	0	0	0	0	0	0	0	0	0	d__Bacteria	p__Proteobacteria	c__Gammaproteobacteria	o__Xanthomonadales	f__Xanthomonadaceae	g__Arenimonas	s__uncultured_bacterium
cf77df583b791dd34a14cd7d8de0413e	236	5.9	0	0	0	0	0	0	0	0	0	0	0	0	0	0	20	18	12	0	0	0	18	16	12	0	0	42	30	0	27	0	0	0	0	0	28	0	0	0	0	13	d__Bacteria	p__Actinobacteriota	c__Acidimicrobiia	o__uncultured	f__uncultured	g__uncultured	NA
b8479968afdd561720eda30861dced8b	235	5.875	0	0	0	0	0	0	0	17	0	19	32	38	14	0	26	0	0	0	0	0	0	0	0	0	0	0	0	0	0	18	45	0	0	26	0	0	0	0	0	0	d__Bacteria	p__Nitrospirota	c__Nitrospiria	o__Nitrospirales	f__Nitrospiraceae	g__Nitrospira	s__uncultured_bacterium
d18009eacd3b84aa07889ec0d40a9349	235	5.875	0	0	0	0	0	0	0	0	0	13	14	12	0	0	16	30	28	21	22	0	9	7	10	13	0	0	0	0	0	0	19	8	13	0	0	0	0	0	0	0	d__Bacteria	p__Proteobacteria	c__Alphaproteobacteria	o__Rhizobiales	f__Hyphomicrobiaceae	g__Hyphomicrobium	NA
6262d2a1e2c4f62e96dc580c67aa50ab	235	5.875	0	0	0	0	0	0	0	0	0	14	32	0	0	0	0	36	43	31	35	0	0	10	21	0	0	0	0	0	0	0	0	13	0	0	0	0	0	0	0	0	d__Bacteria	p__Proteobacteria	c__Gammaproteobacteria	o__Burkholderiales	f__SC-I-84	g__SC-I-84	s__uncultured_bacterium
0cb44a84bc18c4b4dbf1250d4ec6558a	235	5.875	0	0	0	0	0	0	0	0	0	0	0	0	0	6	0	0	0	0	0	0	0	0	0	0	26	0	12	30	43	0	0	0	0	0	0	0	0	67	51	0	d__Bacteria	p__Actinobacteriota	c__Thermoleophilia	o__Gaiellales	f__Gaiellaceae	g__Gaiella	s__uncultured_bacterium
1ecc06d07ee6a68f61eb640375763ea1	235	5.875	0	0	0	0	0	0	0	0	0	0	0	0	0	0	0	0	13	16	0	0	0	0	0	0	0	61	47	0	71	0	0	0	0	0	0	12	15	0	0	0	d__Bacteria	p__Proteobacteria	c__Alphaproteobacteria	o__Rhizobiales	f__Hyphomicrobiaceae	g__Pedomicrobium	NA
f158a2673cb4865c08cc9fb800f04fcb	234	5.85	0	0	0	14	0	0	16	0	11	0	36	32	0	0	0	0	0	0	0	0	0	0	0	0	0	0	0	0	0	98	0	27	0	0	0	0	0	0	0	0	d__Bacteria	p__Proteobacteria	c__Alphaproteobacteria	o__Rhodobacterales	f__Rhodobacteraceae	NA	NA
37b6415ce68c6939fdc91a0f3fe438ad	234	5.85	0	0	0	0	0	0	0	0	0	0	0	0	0	0	0	0	0	0	0	54	24	0	0	41	0	0	0	0	0	0	0	0	0	0	112	3	0	0	0	0	d__Bacteria	p__Chloroflexi	c__P2-11E	o__P2-11E	f__P2-11E	g__P2-11E	s__uncultured_bacterium
c7304f247e5b1b5f97493c2a988c9c5b	234	5.85	0	0	0	0	0	0	0	0	0	0	0	0	0	0	0	0	0	0	0	40	0	0	0	16	25	0	12	14	21	0	0	0	0	18	58	8	0	22	0	0	d__Bacteria	p__Proteobacteria	c__Gammaproteobacteria	o__Burkholderiales	f__SC-I-84	g__SC-I-84	s__uncultured_bacterium
e3754f4f48f78be98836fb70d5e0f390	234	5.85	0	0	0	0	0	0	0	0	0	0	0	0	0	0	0	0	0	0	0	0	0	0	0	0	31	71	60	24	29	0	0	0	0	0	8	0	0	0	11	0	d__Bacteria	p__Chloroflexi	c__Anaerolineae	o__Anaerolineales	f__Anaerolineaceae	g__uncultured	s__uncultured_bacterium
9a6353a8a782fad116f5ef10be973b1b	234	5.85	0	0	0	0	0	0	0	0	0	0	0	0	0	0	0	0	0	0	0	0	0	0	0	0	0	97	68	34	35	0	0	0	0	0	0	0	0	0	0	0	d__Bacteria	p__Actinobacteriota	c__Thermoleophilia	o__Solirubrobacterales	f__Solirubrobacteraceae	g__Solirubrobacter	s__uncultured_bacterium
cccf6b710538251f3c33b4aa11cabc6d	234	5.85	0	0	0	0	0	0	0	0	0	0	0	0	0	0	0	0	0	0	0	0	0	0	0	0	0	0	89	49	96	0	0	0	0	0	0	0	0	0	0	0	d__Bacteria	p__Proteobacteria	c__Gammaproteobacteria	o__Xanthomonadales	f__Rhodanobacteraceae	g__uncultured	s__uncultured_bacterium
a42dc4efd81a6551dd71288a5b3da2ec	233	5.825	0	0	0	0	0	0	0	0	0	70	95	36	0	0	0	0	0	0	0	0	0	0	0	0	0	0	0	0	0	11	0	0	0	21	0	0	0	0	0	0	d__Bacteria	p__Bacteroidota	c__Bacteroidia	o__Chitinophagales	f__Chitinophagaceae	NA	NA
d6b3acc31411fbfa9d668bb52176fe60	233	5.825	0	0	0	0	0	0	0	0	0	0	0	0	0	0	57	12	0	0	0	0	0	0	0	0	0	0	0	0	0	0	0	0	59	0	0	15	55	35	0	0	d__Bacteria	p__Verrucomicrobiota	c__Verrucomicrobiae	o__Chthoniobacterales	f__Chthoniobacteraceae	g__Candidatus_Udaeobacter	s__uncultured_bacterium
20b686910cf9db4b08f7b7c220800316	233	5.825	0	0	0	0	0	0	0	0	0	0	0	0	0	0	0	34	38	0	34	0	0	35	0	36	0	0	0	0	0	0	0	0	56	0	0	0	0	0	0	0	d__Bacteria	p__Acidobacteriota	c__Vicinamibacteria	o__Vicinamibacterales	f__uncultured	g__uncultured	s__uncultured_Acidobacteria_bacterium
7458683288b50ea2b700b3fa1eaebc16	233	5.825	0	0	0	0	0	0	0	0	0	0	0	0	0	0	0	0	0	0	0	92	89	0	0	0	0	0	0	0	0	0	0	0	0	0	52	0	0	0	0	0	d__Bacteria	p__Acidobacteriota	c__Vicinamibacteria	o__Vicinamibacterales	f__uncultured	g__uncultured	NA
f210ea9d34314df2f90ee3b18443ae49	233	5.825	0	0	0	0	0	0	0	0	0	0	0	0	0	0	0	0	0	0	0	0	13	20	26	16	0	24	35	17	82	0	0	0	0	0	0	0	0	0	0	0	d__Bacteria	p__Proteobacteria	c__Gammaproteobacteria	o__Burkholderiales	f__Nitrosomonadaceae	g__Ellin6067	NA
ce2b28ae8357616dd59c23b881d4d9f0	232	5.8	0	0	0	0	0	0	0	0	0	63	135	31	0	3	0	0	0	0	0	0	0	0	0	0	0	0	0	0	0	0	0	0	0	0	0	0	0	0	0	0	d__Bacteria	p__Proteobacteria	c__Alphaproteobacteria	o__Rhizobiales	f__Rhizobiales_Incertae_Sedis	g__uncultured	s__uncultured_bacterium
a42f12f6fc2b8c3446372da807fae857	232	5.8	0	0	0	0	0	0	0	0	0	0	0	0	0	0	128	0	0	0	0	25	0	0	0	0	0	0	0	0	0	0	0	0	20	25	13	0	0	0	0	21	d__Bacteria	p__Bacteroidota	c__Bacteroidia	o__Chitinophagales	f__Chitinophagaceae	g__Flavisolibacter	NA
b70f45d5762a7399942f46ab73eca6f0	232	5.8	0	0	0	0	0	0	0	0	0	0	0	0	0	0	38	36	0	0	0	0	0	26	0	0	0	0	25	26	36	0	0	0	0	0	25	0	0	0	0	20	d__Bacteria	p__Myxococcota	c__Polyangia	o__Haliangiales	f__Haliangiaceae	g__Haliangium	s__uncultured_bacterium
868bc7e43d3bb03654a6773141f00a29	232	5.8	0	0	0	0	0	0	0	0	0	0	0	0	0	0	22	26	17	0	0	0	0	0	25	20	30	0	25	19	0	0	0	0	0	0	48	0	0	0	0	0	d__Bacteria	p__Proteobacteria	c__Gammaproteobacteria	o__Burkholderiales	f__Nitrosomonadaceae	g__MND1	NA
992fd1bb3e876b890ac0af1238ef4592	232	5.8	0	0	0	0	0	0	0	0	0	0	0	0	0	0	0	23	27	12	25	44	0	14	22	19	0	17	29	0	0	0	0	0	0	0	0	0	0	0	0	0	d__Bacteria	p__Actinobacteriota	c__Thermoleophilia	o__Solirubrobacterales	f__67-14	g__67-14	s__uncultured_bacterium
29caa0dda14bcdaa916e2fb99e729384	232	5.8	0	0	0	0	0	0	0	0	0	0	0	0	0	0	0	0	0	0	0	25	6	12	9	8	22	29	34	25	8	0	0	0	0	0	40	0	0	5	9	0	d__Bacteria	p__Planctomycetota	c__Planctomycetes	o__Gemmatales	f__Gemmataceae	g__uncultured	s__uncultured_bacterium
a3c9fee016c8b82b552f7293e56ed8f7	232	5.8	0	0	0	0	0	0	0	0	0	0	0	0	0	0	0	0	0	0	0	24	0	0	0	4	0	21	20	0	27	0	0	0	4	0	54	0	33	21	24	0	d__Bacteria	NA	NA	NA	NA	NA	NA
27881b4b5aae96f89a11d25aa919439b	230	5.75	0	0	0	0	0	0	0	0	0	2	0	0	0	0	19	10	10	3	4	4	11	11	14	11	0	25	31	13	14	0	3	2	0	15	19	2	0	0	0	7	d__Bacteria	p__Planctomycetota	c__Planctomycetes	o__uncultured	f__uncultured	g__uncultured	s__uncultured_bacterium
eccc71d1b4ed0a5671b31043bc75a71a	230	5.75	0	0	0	0	0	0	0	0	0	19	85	68	23	0	0	0	0	0	0	0	0	0	0	0	0	0	0	0	0	9	26	0	0	0	0	0	0	0	0	0	d__Bacteria	p__Proteobacteria	c__Gammaproteobacteria	o__Burkholderiales	f__TRA3-20	g__TRA3-20	s__uncultured_bacterium
5aa505d7273112616b5b814e0796ea02	230	5.75	0	0	0	0	0	0	0	0	0	0	62	0	23	0	0	0	0	0	0	0	0	0	0	0	0	44	0	0	0	0	77	0	13	11	0	0	0	0	0	0	d__Bacteria	p__Proteobacteria	c__Gammaproteobacteria	o__Xanthomonadales	f__Xanthomonadaceae	g__Arenimonas	s__uncultured_bacterium
5246a295d71b28875849280d16f50f75	230	5.75	0	0	0	0	0	0	0	0	0	0	29	32	0	0	0	0	0	0	0	0	0	0	0	28	0	23	55	0	63	0	0	0	0	0	0	0	0	0	0	0	d__Bacteria	p__Acidobacteriota	c__Vicinamibacteria	o__Vicinamibacterales	f__uncultured	g__uncultured	NA
4f1417da9691aab982b1c2ce5a414f76	230	5.75	0	0	0	0	0	0	0	0	0	0	0	0	0	0	4	0	0	0	0	19	0	0	0	0	0	0	0	33	29	0	0	0	0	24	32	10	16	45	18	0	d__Bacteria	p__Planctomycetota	c__OM190	o__OM190	f__OM190	g__OM190	s__uncultured_bacterium
4d983a1cbf32a38248a86d9df1dfe9f6	230	5.75	0	0	0	0	0	0	0	0	0	0	0	0	0	0	10	0	0	5	0	15	4	13	0	0	0	9	0	0	15	0	0	41	30	14	36	0	16	22	0	0	d__Bacteria	p__Acidobacteriota	c__Blastocatellia	o__DS-100	f__DS-100	g__DS-100	NA
ab5241f1c0b20b52f8f1e4932d24c1eb	230	5.75	0	0	0	0	0	0	0	0	0	0	0	0	0	0	0	8	7	0	0	20	23	39	23	28	18	0	0	0	9	0	0	0	0	0	40	0	15	0	0	0	d__Bacteria	p__Chloroflexi	c__Dehalococcoidia	o__S085	f__S085	g__S085	NA
33c834edb344749328185407b8ffc8df	230	5.75	0	0	0	0	0	0	0	0	0	0	0	0	0	0	0	0	0	0	0	44	32	33	0	0	0	0	12	0	19	0	0	0	0	35	48	0	0	0	7	0	d__Bacteria	p__Chloroflexi	c__Dehalococcoidia	o__S085	f__S085	g__S085	s__uncultured_bacterium
ed24f173fbba350212128adc9eff45d2	230	5.75	0	0	0	0	0	0	0	0	0	0	0	0	0	0	0	0	0	0	0	25	0	0	0	0	0	0	27	25	21	0	0	0	0	0	34	6	11	43	38	0	d__Bacteria	p__Actinobacteriota	c__Thermoleophilia	o__Gaiellales	f__uncultured	g__uncultured	s__uncultured_bacterium
181f71f77796d25964aaa8fa1f89148f	230	5.75	0	0	0	0	0	0	0	0	0	0	0	0	0	0	0	0	0	0	0	40	0	0	0	0	61	39	0	44	46	0	0	0	0	0	0	0	0	0	0	0	d__Bacteria	p__Proteobacteria	c__Alphaproteobacteria	o__Rhizobiales	f__Xanthobacteraceae	g__uncultured	NA
0d708c7c31ae078799d373a79b0ced7e	230	5.75	0	0	0	0	0	0	0	0	0	0	0	0	0	0	0	0	0	0	0	0	0	0	0	0	0	0	0	9	0	0	0	0	0	0	0	0	14	207	0	0	d__Bacteria	p__Verrucomicrobiota	c__Verrucomicrobiae	o__Pedosphaerales	f__Pedosphaeraceae	g__Pedosphaeraceae	s__uncultured_bacterium
77fcc00b1637b487e83d45b8c03e87fb	229	5.725	0	0	0	0	26	0	0	66	0	0	0	0	0	0	16	0	0	0	0	0	0	0	0	0	29	0	17	41	0	0	0	0	0	0	0	0	0	0	34	0	d__Bacteria	p__Myxococcota	c__Polyangia	o__Polyangiales	f__Polyangiaceae	g__Pajaroellobacter	NA
0097a45ec243a7e111ab7b0b102961d8	229	5.725	0	0	0	0	0	0	0	0	0	14	7	0	0	0	6	6	11	5	10	0	0	5	8	8	0	0	14	10	0	0	72	0	15	12	13	0	5	0	0	8	d__Bacteria	p__Planctomycetota	c__Planctomycetes	o__Gemmatales	f__Gemmataceae	g__Fimbriiglobus	NA
a83650f9abe68d2d63b24702c2219bc2	229	5.725	0	0	0	0	0	0	0	0	0	0	39	28	10	0	0	0	19	6	20	0	10	13	23	11	0	0	10	7	17	0	12	0	0	4	0	0	0	0	0	0	d__Bacteria	p__Chloroflexi	c__OLB14	o__OLB14	f__OLB14	g__OLB14	s__uncultured_bacterium
00ff0e1201dba21b3472f3e1795f6758	229	5.725	0	0	0	0	0	0	0	0	0	0	0	0	0	0	48	9	0	0	11	15	0	0	0	0	0	0	0	0	0	0	0	43	36	0	18	13	13	0	0	23	d__Bacteria	p__Actinobacteriota	c__Acidimicrobiia	o__Microtrichales	f__uncultured	g__uncultured	s__uncultured_bacterium
73cfbdc1809556d93dbd3d15eace043c	229	5.725	0	0	0	0	0	0	0	0	0	0	0	0	0	0	25	45	29	21	0	0	0	0	10	15	0	0	0	0	19	0	0	0	0	43	22	0	0	0	0	0	d__Bacteria	p__Acidobacteriota	c__Vicinamibacteria	o__Vicinamibacterales	f__uncultured	g__uncultured	s__uncultured_bacterium
d25d750ffff50041b7c9b0f972b72bf4	229	5.725	0	0	0	0	0	0	0	0	0	0	0	0	0	0	0	0	0	0	0	9	0	0	0	7	0	30	22	22	17	0	0	0	0	0	44	17	0	48	13	0	d__Bacteria	p__Latescibacterota	c__Latescibacterota	o__Latescibacterota	f__Latescibacterota	g__Latescibacterota	s__uncultured_bacterium
1f199672328440007fd897887c176271	229	5.725	0	0	0	0	0	0	0	0	0	0	0	0	0	0	0	0	0	0	0	0	0	0	0	0	22	95	33	27	23	0	0	0	0	0	0	0	0	0	29	0	d__Bacteria	p__Planctomycetota	c__Planctomycetes	o__Pirellulales	f__Pirellulaceae	g__Pir4_lineage	s__uncultured_bacterium
cfceffad43807dcecfe8843b0a083945	229	5.725	0	0	0	0	0	0	0	0	0	0	0	0	0	0	0	0	0	0	0	0	0	0	0	0	0	0	88	38	103	0	0	0	0	0	0	0	0	0	0	0	d__Bacteria	p__Acidobacteriota	c__Vicinamibacteria	o__Subgroup_17	f__Subgroup_17	g__Subgroup_17	s__uncultured_bacterium
f706059f5760100dcf0da628082627fa	228	5.7	0	0	0	24	13	0	18	45	13	29	40	17	10	0	0	0	0	0	0	0	0	0	0	0	0	0	0	0	0	19	0	0	0	0	0	0	0	0	0	0	d__Bacteria	p__Acidobacteriota	c__Holophagae	o__Subgroup_7	f__Subgroup_7	g__Subgroup_7	s__uncultured_bacterium
44e8ccb0edf8096362393fd42ed4a8f8	228	5.7	0	0	0	0	0	0	0	0	0	29	32	20	0	0	0	14	17	24	11	0	17	0	17	25	0	0	0	0	0	0	22	0	0	0	0	0	0	0	0	0	d__Bacteria	p__Bacteroidota	c__Bacteroidia	o__Chitinophagales	f__Chitinophagaceae	g__Ferruginibacter	s__uncultured_bacterium
c233e3134ab0d83389b9b67edef5e5bf	228	5.7	0	0	0	0	0	0	0	0	0	10	0	16	0	0	25	23	0	0	13	0	0	0	0	0	0	0	0	0	0	0	65	20	26	18	0	0	0	0	0	12	d__Bacteria	p__Chloroflexi	c__KD4-96	o__KD4-96	f__KD4-96	g__KD4-96	s__uncultured_bacterium
37165d6ad070c59edc69ac7cef1bc1de	228	5.7	0	0	0	0	0	0	0	0	0	0	0	0	0	0	68	0	0	0	0	0	0	0	0	0	0	0	0	0	0	0	28	31	40	15	0	0	17	0	0	29	d__Bacteria	p__Armatimonadota	c__Chthonomonadetes	o__Chthonomonadales	f__Chthonomonadales	g__Chthonomonadales	s__uncultured_bacterium
9a7563675167819ce0e7ac72d1ffc51a	228	5.7	0	0	0	0	0	0	0	0	0	0	0	0	0	0	0	13	0	0	18	0	0	0	0	20	0	0	0	0	29	0	0	46	32	49	0	0	21	0	0	0	d__Bacteria	p__Actinobacteriota	c__Acidimicrobiia	o__Microtrichales	f__Ilumatobacteraceae	g__uncultured	s__uncultured_bacterium
bbc4a693c7e2edf2d49ea0ddb87cd9d3	228	5.7	0	0	0	0	0	0	0	0	0	0	0	0	0	0	0	0	0	0	0	48	0	0	0	35	0	0	0	0	0	0	0	0	0	0	66	0	0	79	0	0	d__Bacteria	p__Acidobacteriota	c__Blastocatellia	o__Blastocatellales	f__Blastocatellaceae	g__uncultured	NA
90125f7795ef47f6192be9fa85dee055	227	5.675	0	0	0	0	0	0	0	0	0	19	51	32	0	0	0	0	31	14	11	0	9	16	20	0	0	0	0	0	24	0	0	0	0	0	0	0	0	0	0	0	d__Bacteria	p__Acidobacteriota	c__Vicinamibacteria	o__Subgroup_17	f__Subgroup_17	g__Subgroup_17	NA
45a13bcae70afaa838b42f5282d6905d	227	5.675	0	0	0	0	0	0	0	0	0	0	0	0	0	0	32	6	0	0	0	16	0	0	0	4	20	0	0	0	0	0	0	20	17	8	19	0	12	32	24	17	d__Bacteria	p__Acidobacteriota	c__Blastocatellia	o__Pyrinomonadales	f__Pyrinomonadaceae	g__RB41	s__uncultured_bacterium
29460aaa15c972420c656ad49d8b0bef	227	5.675	0	0	0	0	0	0	0	0	0	0	0	0	0	0	14	12	0	0	0	20	0	12	0	0	0	25	0	0	0	0	0	0	21	47	56	0	0	0	0	20	d__Bacteria	p__Acidobacteriota	c__Holophagae	o__Subgroup_7	f__Subgroup_7	g__Subgroup_7	s__uncultured_bacterium
5e29259cee470787dedfaf3817442020	227	5.675	0	0	0	0	0	0	0	0	0	0	0	0	0	0	0	21	15	13	10	12	17	20	18	12	0	6	14	6	44	0	0	0	0	0	16	0	0	0	0	3	d__Bacteria	p__Abditibacteriota	c__Abditibacteria	o__Abditibacteriales	f__Abditibacteriaceae	g__Abditibacterium	s__uncultured_bacterium
f4868665f2a487a0643d99ab16cc0358	227	5.675	0	0	0	0	0	0	0	0	0	0	0	0	0	0	0	36	29	38	49	0	0	0	31	30	0	0	0	0	0	0	0	14	0	0	0	0	0	0	0	0	d__Bacteria	p__Chloroflexi	c__Dehalococcoidia	o__S085	f__S085	g__S085	s__uncultured_bacterium
ad759d9fbfce393e4857716f753d9bef	227	5.675	0	0	0	0	0	0	0	0	0	0	0	0	0	0	0	0	0	0	0	48	0	0	0	0	0	0	0	0	0	0	0	0	179	0	0	0	0	0	0	0	d__Bacteria	p__Proteobacteria	c__Alphaproteobacteria	o__Sphingomonadales	f__Sphingomonadaceae	g__uncultured	NA
9aadf2fb7dc4f548c0883ea0094a586c	227	5.675	0	0	0	0	0	0	0	0	0	0	0	0	0	0	0	0	0	0	0	0	0	0	0	0	0	103	36	33	31	0	0	0	0	0	0	6	0	0	18	0	d__Bacteria	p__Planctomycetota	c__Planctomycetes	o__Gemmatales	f__Gemmataceae	g__uncultured	s__uncultured_bacterium
6527ebf8b3c15e3025463695d88c8ad5	226	5.65	0	0	0	0	0	0	0	0	0	0	0	0	0	0	16	59	17	5	8	0	8	11	14	15	0	7	8	9	14	0	0	0	9	5	10	0	0	0	0	11	d__Bacteria	p__Planctomycetota	c__Planctomycetes	o__Gemmatales	f__Gemmataceae	g__uncultured	s__uncultured_bacterium
7e157290adf645db4102c1362d35c90f	226	5.65	0	0	0	0	0	0	0	0	0	0	0	0	0	0	12	0	0	0	0	21	0	0	4	7	0	10	9	20	9	0	0	12	13	9	25	0	16	33	14	12	d__Bacteria	p__Proteobacteria	c__Gammaproteobacteria	o__Burkholderiales	f__SC-I-84	g__SC-I-84	s__uncultured_bacterium
61dc607e985335992f2cf1a09567f7f8	226	5.65	0	0	0	0	0	0	0	0	0	0	0	0	0	0	0	12	0	0	0	11	0	0	0	22	0	0	44	69	0	0	0	0	0	0	39	0	0	29	0	0	d__Bacteria	p__Proteobacteria	c__Alphaproteobacteria	o__Rhizobiales	f__Hyphomicrobiaceae	g__Hyphomicrobium	NA
913463f34c729fc351476b52abc515ed	226	5.65	0	0	0	0	0	0	0	0	0	0	0	0	0	0	0	21	23	36	23	0	0	22	37	64	0	0	0	0	0	0	0	0	0	0	0	0	0	0	0	0	d__Bacteria	p__Proteobacteria	c__Gammaproteobacteria	o__Burkholderiales	f__Nitrosomonadaceae	g__Ellin6067	s__uncultured_bacterium
f70e8ef49b13c22df9701001b2d3698a	226	5.65	0	0	0	0	0	0	0	0	0	0	0	0	0	0	0	0	0	0	0	0	0	0	0	17	0	0	0	0	0	0	0	80	0	0	0	0	56	73	0	0	d__Bacteria	p__Acidobacteriota	c__Vicinamibacteria	o__Vicinamibacterales	f__uncultured	g__uncultured	s__uncultured_Acidobacteria_bacterium
346682ec02998292f152213b872077cb	226	5.65	0	0	0	0	0	0	0	0	0	0	0	0	0	0	0	0	0	0	0	0	0	0	0	0	88	50	0	26	38	0	0	0	0	0	0	0	0	0	24	0	d__Bacteria	p__Methylomirabilota	c__Methylomirabilia	o__Rokubacteriales	f__Rokubacteriales	g__Rokubacteriales	s__uncultured_bacterium
c24f0b31ce00e61ac82f10ef468a8cc3	226	5.65	0	0	0	0	0	0	0	0	0	0	0	0	0	0	0	0	0	0	0	0	0	0	0	0	45	0	19	55	35	0	0	0	0	0	35	0	0	0	37	0	d__Bacteria	p__Verrucomicrobiota	c__Verrucomicrobiae	o__Chthoniobacterales	f__Chthoniobacteraceae	g__Chthoniobacter	NA
62675f61f221cab8b5f8b80a3dab7727	226	5.65	0	0	0	0	0	0	0	0	0	0	0	0	0	0	0	0	0	0	0	0	0	0	0	0	0	57	55	35	79	0	0	0	0	0	0	0	0	0	0	0	d__Bacteria	p__Chloroflexi	c__KD4-96	o__KD4-96	f__KD4-96	g__KD4-96	s__uncultured_bacterium
e744dc0b431a496d02048359e3e30372	225	5.625	0	0	0	0	0	0	0	0	0	0	0	0	0	0	6	10	22	10	13	7	15	12	7	31	17	7	0	0	0	0	0	11	0	9	22	0	0	18	8	0	d__Bacteria	p__Planctomycetota	c__Phycisphaerae	o__Tepidisphaerales	f__WD2101_soil_group	g__WD2101_soil_group	s__uncultured_bacterium
7e1aed7cd37f8c2d8aa4b69cc13ee655	224	5.6	0	0	0	0	72	48	24	4	76	0	0	0	0	0	0	0	0	0	0	0	0	0	0	0	0	0	0	0	0	0	0	0	0	0	0	0	0	0	0	0	d__Bacteria	p__Proteobacteria	c__Gammaproteobacteria	o__Salinisphaerales	f__Solimonadaceae	g__Panacagrimonas	s__uncultured_bacterium
da73b9fa7481a9c4192589da8a15a214	224	5.6	0	0	0	0	0	0	0	0	0	48	48	32	0	0	0	0	13	8	14	0	0	0	0	0	0	0	0	0	0	0	61	0	0	0	0	0	0	0	0	0	d__Bacteria	p__Bacteroidota	c__Bacteroidia	o__Flavobacteriales	f__Flavobacteriaceae	g__Flavobacterium	NA
6089b230108f29eec0f9003c2679d81e	224	5.6	0	0	0	0	0	0	0	0	0	11	9	4	0	0	28	0	6	0	4	4	0	0	0	0	0	0	0	10	0	0	0	19	13	55	31	0	7	0	0	23	d__Bacteria	p__Bdellovibrionota	c__Oligoflexia	o__Oligoflexales	f__Oligoflexales	g__Oligoflexus	s__uncultured_bacterium
8ac8ee1f13495b6b4be9ac5c6545519c	224	5.6	0	0	0	0	0	0	0	0	0	0	0	51	0	0	73	0	0	0	0	0	0	0	0	0	0	37	63	0	0	0	0	0	0	0	0	0	0	0	0	0	d__Bacteria	p__Chloroflexi	c__Anaerolineae	o__Anaerolineales	f__Anaerolineaceae	g__UTCFX1	NA
5005b16a4d35a0d72d71ac22a80730cb	224	5.6	0	0	0	0	0	0	0	0	0	0	0	0	0	0	24	0	0	0	0	0	0	0	0	33	38	52	0	29	0	0	0	0	0	0	0	20	0	14	0	14	d__Bacteria	p__Proteobacteria	c__Gammaproteobacteria	o__Burkholderiales	f__TRA3-20	g__TRA3-20	s__uncultured_bacterium
e42326bba09793511f5985ac5924188e	224	5.6	0	0	0	0	0	0	0	0	0	0	0	0	0	0	0	22	0	0	0	13	0	7	0	4	0	0	20	19	17	0	77	0	0	11	24	0	10	0	0	0	d__Bacteria	p__Armatimonadota	c__Fimbriimonadia	o__Fimbriimonadales	f__Fimbriimonadaceae	g__Fimbriimonadaceae	s__uncultured_bacterium
6fa87a677968e70896a1758110444414	224	5.6	0	0	0	0	0	0	0	0	0	0	0	0	0	0	0	0	0	0	0	0	0	0	45	0	0	65	71	43	0	0	0	0	0	0	0	0	0	0	0	0	d__Bacteria	p__Gemmatimonadota	c__Gemmatimonadetes	o__Gemmatimonadales	f__Gemmatimonadaceae	g__uncultured	NA
7a19553e334f4b217b533dea45094b51	224	5.6	0	0	0	0	0	0	0	0	0	0	0	0	0	0	0	0	0	0	0	0	0	0	0	13	0	49	57	24	0	0	0	0	0	0	0	0	0	0	81	0	d__Bacteria	p__Proteobacteria	c__Alphaproteobacteria	o__Sphingomonadales	f__Sphingomonadaceae	g__uncultured	NA
ffe426529df0f27912f4ed1dbcdea33d	223	5.575	0	0	0	0	0	0	0	0	0	84	87	52	0	0	0	0	0	0	0	0	0	0	0	0	0	0	0	0	0	0	0	0	0	0	0	0	0	0	0	0	d__Bacteria	p__Actinobacteriota	c__Actinobacteria	o__Micrococcales	f__Microbacteriaceae	NA	NA
acfba5eebb07076cc03fb7d7daebb702	223	5.575	0	0	0	0	0	0	0	0	0	19	39	20	0	0	0	7	14	21	16	0	0	11	14	14	0	0	0	0	0	18	16	0	14	0	0	0	0	0	0	0	d__Bacteria	p__Proteobacteria	c__Alphaproteobacteria	o__Rhizobiales	f__Hyphomicrobiaceae	g__Hyphomicrobium	s__uncultured_bacterium
c7a7414282338749f7e5596cd50b84d4	223	5.575	0	0	0	0	0	0	0	0	0	0	9	0	0	0	11	16	20	6	15	0	19	0	7	13	0	0	8	13	18	0	5	8	29	0	0	0	26	0	0	0	d__Bacteria	p__Gemmatimonadota	c__Gemmatimonadetes	o__Gemmatimonadales	f__Gemmatimonadaceae	g__uncultured	s__uncultured_bacterium
7d8076e436c0ba10ee3d4ea6f53c2427	223	5.575	0	0	0	0	0	0	0	0	0	0	26	0	0	0	0	0	0	0	0	0	0	0	0	0	0	0	0	0	0	19	29	75	66	0	0	0	8	0	0	0	d__Bacteria	p__Bacteroidota	c__Bacteroidia	o__Chitinophagales	f__Saprospiraceae	g__uncultured	NA
0b480edbc78f66d74bff9abef4f4fb5e	223	5.575	0	0	0	0	0	0	0	0	0	0	0	0	0	0	38	0	0	0	0	0	0	0	0	0	25	0	0	0	27	0	0	27	51	0	0	0	34	0	0	21	d__Bacteria	p__Nitrospirota	c__Nitrospiria	o__Nitrospirales	f__Nitrospiraceae	g__Nitrospira	NA
5a7cbe731866459bd64ec22120b3fda7	222	5.55	0	0	0	0	0	0	0	0	0	21	14	5	2	0	32	9	7	0	0	0	0	0	0	0	0	0	0	0	0	0	107	7	11	7	0	0	0	0	0	0	d__Bacteria	p__Chloroflexi	c__Chloroflexia	o__Chloroflexales	f__Chloroflexaceae	g__FFCH7168	s__uncultured_bacterium
ed30be310a179d7c1d4c8b925b19f506	222	5.55	0	0	0	0	0	0	0	0	0	0	0	0	0	0	0	8	14	6	5	0	0	8	0	0	0	110	27	22	15	0	0	0	0	0	4	0	0	3	0	0	d__Bacteria	p__Planctomycetota	c__Planctomycetes	o__Pirellulales	f__Pirellulaceae	g__Pir4_lineage	s__uncultured_bacterium
552f9a672030b3613d64a833b7d3af36	222	5.55	0	0	0	0	0	0	0	0	0	0	0	0	0	0	0	0	3	6	10	0	26	45	57	70	0	0	0	0	0	0	5	0	0	0	0	0	0	0	0	0	d__Bacteria	p__Planctomycetota	c__Phycisphaerae	o__CCM11a	f__CCM11a	g__CCM11a	s__uncultured_bacterium
32bda29eff38a3996d9906f910514e6a	222	5.55	0	0	0	0	0	0	0	0	0	0	0	0	0	0	0	0	0	0	0	28	0	26	0	15	65	0	17	0	9	0	0	0	0	0	18	0	0	11	33	0	d__Bacteria	p__Methylomirabilota	c__Methylomirabilia	o__Rokubacteriales	f__Rokubacteriales	g__Rokubacteriales	s__uncultured_bacterium
1c4d0a7205cc711c65944b81187b4292	222	5.55	0	0	0	0	0	0	0	0	0	0	0	0	0	0	0	0	0	0	0	0	0	72	42	55	0	0	53	0	0	0	0	0	0	0	0	0	0	0	0	0	d__Bacteria	p__Proteobacteria	c__Alphaproteobacteria	o__Sphingomonadales	f__Sphingomonadaceae	g__Sphingomonas	s__uncultured_bacterium
80be8dd0c1109e4172ab89756e7d65c8	222	5.55	0	0	0	0	0	0	0	0	0	0	0	0	0	0	0	0	0	0	0	0	0	0	0	0	114	0	0	50	0	0	0	0	0	0	0	0	0	58	0	0	d__Bacteria	p__Actinobacteriota	c__Actinobacteria	o__Pseudonocardiales	f__Pseudonocardiaceae	g__Pseudonocardia	NA
5976fbb620d30e08955a255f418f0302	221	5.525	0	0	0	0	32	6	0	0	0	27	61	0	0	0	0	0	0	10	29	0	0	0	0	0	0	0	0	0	0	0	0	0	0	53	0	0	0	3	0	0	d__Bacteria	p__Acidobacteriota	c__Vicinamibacteria	o__Subgroup_17	f__Subgroup_17	g__Subgroup_17	NA
4ab58b341f4cb23f590487ddf2b006b9	221	5.525	0	0	0	0	0	8	0	0	0	0	0	0	0	0	22	0	0	0	0	16	0	0	0	0	0	0	0	0	0	0	0	52	23	26	45	0	16	13	0	0	d__Bacteria	p__Bacteroidota	c__SJA-28	o__SJA-28	f__SJA-28	g__SJA-28	NA
d3f6f7213b003492631726287f315b50	221	5.525	0	0	0	0	0	0	0	0	0	33	18	8	0	0	0	32	30	26	17	0	0	0	18	11	0	0	0	0	0	0	11	17	0	0	0	0	0	0	0	0	d__Bacteria	p__Acidobacteriota	c__Blastocatellia	o__Blastocatellales	f__Blastocatellaceae	g__Stenotrophobacter	NA
864d2974ccdbe7655ed00dc248684d66	221	5.525	0	0	0	0	0	0	0	0	0	0	0	5	0	0	10	6	10	9	0	24	7	6	10	6	0	0	5	0	10	0	12	14	5	0	23	19	16	9	0	15	d__Bacteria	p__Actinobacteriota	c__Actinobacteria	o__0319-7L14	f__0319-7L14	g__0319-7L14	s__uncultured_bacterium
f814b648c2c64debff3e93ef3f255b37	221	5.525	0	0	0	0	0	0	0	0	0	0	0	0	0	0	0	0	0	0	0	64	0	0	0	15	74	0	0	0	0	0	0	0	0	0	68	0	0	0	0	0	d__Bacteria	p__Proteobacteria	c__Gammaproteobacteria	o__Burkholderiales	f__Comamonadaceae	NA	NA
0a8144420482925a855ba1ad4f32c655	221	5.525	0	0	0	0	0	0	0	0	0	0	0	0	0	0	0	0	0	0	0	0	0	0	0	17	17	43	31	20	17	0	0	0	0	0	27	0	0	49	0	0	d__Bacteria	p__Planctomycetota	c__Planctomycetes	o__Gemmatales	f__Gemmataceae	g__uncultured	s__uncultured_bacterium
3d140d0ee025824e8e530ef42ede7d87	221	5.525	0	0	0	0	0	0	0	0	0	0	0	0	0	0	0	0	0	0	0	0	0	0	0	0	133	0	13	20	16	0	0	0	0	0	0	0	0	0	39	0	d__Bacteria	p__Acidobacteriota	c__Blastocatellia	o__Pyrinomonadales	f__Pyrinomonadaceae	g__RB41	s__uncultured_bacterium
f87ee48b8e2937234bf64126f7f517ac	220	5.5	0	0	0	0	0	0	39	0	0	8	18	0	7	0	22	9	0	0	0	0	0	0	0	0	0	0	0	0	0	21	34	0	30	0	0	0	0	32	0	0	d__Bacteria	p__Acidobacteriota	c__Blastocatellia	o__Blastocatellales	f__Blastocatellaceae	g__Blastocatella	s__uncultured_bacterium
fa373e53a934aa497b4d38a9b5e94f29	220	5.5	0	0	0	0	0	0	0	0	0	20	48	26	0	0	0	17	19	10	15	0	0	0	16	10	0	0	0	0	0	0	39	0	0	0	0	0	0	0	0	0	d__Bacteria	p__Acidobacteriota	c__Vicinamibacteria	o__Subgroup_17	f__Subgroup_17	g__Subgroup_17	NA
e5fc800fb6e1742d1de271702c68696a	220	5.5	0	0	0	0	0	0	0	0	0	23	16	0	0	0	21	14	20	0	0	7	0	0	15	12	0	0	0	0	0	14	0	0	46	0	18	0	0	0	0	14	d__Bacteria	p__Acidobacteriota	c__Vicinamibacteria	o__Vicinamibacterales	f__Vicinamibacteraceae	g__Luteitalea	NA
964576caf105ab77f6940f07be9e370f	220	5.5	0	0	0	0	0	0	0	0	0	34	47	15	0	0	0	0	25	23	0	0	0	0	0	0	0	0	0	0	0	0	49	27	0	0	0	0	0	0	0	0	d__Bacteria	p__Actinobacteriota	c__Acidimicrobiia	o__Microtrichales	f__Ilumatobacteraceae	g__CL500-29_marine_group	NA
0c82fc2a3d6657059fc47e3c50786e33	220	5.5	0	0	0	0	0	0	0	0	0	0	6	5	0	0	0	11	16	17	15	10	5	10	12	3	5	8	3	26	11	0	0	6	0	0	48	0	0	0	3	0	d__Bacteria	p__Planctomycetota	c__Phycisphaerae	o__Phycisphaerales	f__Phycisphaeraceae	g__AKYG587	s__uncultured_bacterium
f7db184155bd667686bd126d4a6a2c7b	220	5.5	0	0	0	0	0	0	0	0	0	0	22	0	4	0	0	48	0	43	39	12	17	0	0	0	0	0	0	0	0	0	35	0	0	0	0	0	0	0	0	0	d__Bacteria	p__Actinobacteriota	c__Acidimicrobiia	o__Microtrichales	f__uncultured	g__uncultured	NA
[truncated: 12,686 more rows]

## Sheet: c
Sample	Name	Name_alt	Soil depth (cm)	Soil age (yrs)	Location	Sample_Type	Domain	Phylum	Abundance
[truncated: 505 more rows]

[truncated: 5 more sheets: d, e, f, g, h]
