# Supplementary material for: Metabolically flexible microorganisms rapidly establish glacial foreland ecosystems
Source: Nat Commun. 2025 Nov 26;16:11634. doi: 10.1038/s41467-025-66734-4 (PMC12749492; doi:10.1038/s41467-025-66734-4)
Supplement: Supplementary file 4 — Supplementary Data 3 [file 41467_2025_66734_MOESM4_ESM.xlsx]

## Sheet: a
sample	Sample_alt	Soil type	Depth	Soil age class	Soil age (yrs)	AclB	AcsB	HbsC	HbsT	Mcr	RbcL	CooS	CoxL	Fe	FeFe	NiFe.G1	NiFe.G2	NiFe.G3	NiFe.G4	McrA	MmoA	PmoA	IsoA	FCC	Sqr	SoxB	rDsrA	DsrA	AsrA	Sor	AmoA	HzsA	NxrA	NifH	NarG	NapA	NrfA	NirS	NirK	NorB	NosZ	Nod	PsaA	PsbA	RHO	ArsC	MtrB	OmcB	RdhA
ANT-1	SA1	Top soil	0-10	Glacier front	<5y	0.259422	1.04147	0.0205675	0.0939888	1.17198	10.0847	0.950958	22.1271	0	0.887656	18.1475	2.58276	5.47386	8.5493	0.029348	0.0647291	0	0.00977841	17.6294	33.0261	25.8722	3.46421	0.0415475	0.0437417	0.0234355	1.04054	0.0243702	1.60672	5.76265	22.1108	8.89077	10.1477	1.86453	37.4655	31.6755	29.7623	0.900035	1.57868	4.943	28.0532	33.1031	1.07895	0.0300172	0.637657
ANT-2	SA2	Top soil	0-10	Glacier front	<5y	0.242561	0.186528	0.0117241	0.120965	1.28458	24.6813	0.450125	30.8505	0	0.36623	21.1993	1.58299	4.46031	8.40049	0.0296453	0.045549	0.00729088	0.00368919	33.224	30.2188	39.8759	8.13929	0.0316444	0.0484621	0.0830364	0.274938	0.00229427	0.387445	6.96992	33.2145	13.0363	10.3778	2.10076	35.442	33.4998	19.1711	0.299918	0.955726	5.415	23.0652	39.6623	1.32536	0.0218298	1.39563
ANT-3	SA3	Top soil	0-10	Glacier front	<5y	0.298972	0.0951396	0	0.0674147	1.48627	19.3156	0.142695	33.7958	0	0.302534	12.008	1.0261	3.36287	7.63509	0	0.0616422	0	0	30.3448	51.0484	33.8735	3.76415	0.0442334	0	0.0660062	0.128437	0.0182811	0.237823	5.72275	26.9751	7.4437	10.8137	1.78586	51.479	55.1387	32.4514	0.294558	0.997432	4.63331	27.2435	56.1795	0.806474	0.0115844	0.782541
ANT-4	SA4	Top soil	0-10	Area 1	10y	0.904121	0.174259	0.0378287	0.0712522	1.09037	23.1184	0.141122	35.1601	0	0.139014	49.607	3.12723	6.62486	8.3145	0.0106861	0.105482	0.0788953	0.0105631	12.4464	17.9291	14.8566	3.60805	0.0514896	0.0734908	0	0.717025	0.0330373	1.69726	5.0506	19.6392	9.92124	8.62324	1.42397	42.3985	29.2309	20.6441	0.0537192	0.20017	2.8051	18.069	41.2773	0.792872	0.00655636	0.731338
ANT-5	SA5	Top soil	0-10	Area 1	10y	1.41895	0.0918488	0.0281255	0.0577707	1.6067	7.47818	0.14896	25.5133	0	0.39739	23.0211	2.86182	7.06316	9.67362	0.0119159	0.182469	0.364694	0.107473	9.36987	32.1621	14.8828	2.33642	0.0119953	0.0695861	0.0108506	0.824538	0.0145436	1.94769	6.99293	21.477	6.0833	5.71312	1.54059	35.2727	33.6743	20.9662	0.149241	1.61984	6.25301	25.5888	29.825	0.797516	0.0232978	0.90298
ANT-6	SA6	Top soil	0-10	Area 1	10y	1.07	0.0534479	0.0101939	0.148063	1.51984	18.0812	0.187121	30.0947	0	0.435119	48.8538	3.05302	4.74966	8.74838	0.0296177	0.17879	0.408605	0.105612	11.4032	27.1772	14.7153	2.0652	0.0117771	0.0539078	0	0.133225	0	1.08621	6.68664	26.8575	7.93761	7.66691	1.38656	34.1809	29.4468	16.922	0.0485003	2.38551	5.09445	16.4191	35.4504	0.952333	0.0190545	0.849642
ANT-7	SA7	Top soil	0-10	Area 2	21y	0.620585	0.0303844	0.00426166	0.0429593	0.952993	12.6518	0.119216	20.7448	0	0.315828	43.3548	2.00925	2.51181	7.85179	0.00357161	0.0990146	0.0484687	0.035848	6.53199	19.5069	8.27947	0.718038	0.0098636	0.0237726	0.0131623	0.717142	0.0197411	0.718037	5.43062	18.9443	6.61425	9.43045	0.693682	36.3503	29.176	20.6382	0.0726171	0.913355	2.95405	13.1291	32.1926	0.225939	0.0344706	0.83857
ANT-8	SA8	Top soil	0-10	Area 2	21y	1.23341	0.0342442	0.0148135	0.108236	1.04487	10.4913	0.112612	28.9444	0	0.280228	27.7785	2.20126	6.5608	9.48437	0	0.113949	0.244971	0.0953683	9.65172	27.1971	10.7102	1.77956	0.0466633	0.0421202	0	0.878016	0.0130897	2.19922	4.74357	15.0341	6.51907	6.12275	1.21927	39.9218	37.1889	22.7876	0.263981	1.1664	2.54639	24.1339	38.2272	0.384615	0.0207858	0.914629
ANT-9	SA9	Top soil	0-10	Area 2	21y	1.05056	0.101172	0.0120607	0.103185	1.1791	20.4862	0.083538	28.6409	0	0.133252	54.3797	4.29147	4.52197	8.82418	0.00333728	0.260346	0.375445	0.162778	10.8273	20.2851	12.8341	1.65105	0.0182934	0.0499555	0	1.17226	0.021028	1.93899	4.4962	25.9402	7.21748	8.62384	1.16555	34.3247	32.2336	17.4885	0.0567075	0.577398	1.49512	11.8729	37.0258	0.579007	0.00450395	0.841233
[truncated: 166 more columns]

## Sheet: b
Sample	Sample name	Soil type	Depth	Soil age class	Soil age (yrs)	AclB	AcsB	HbsC	HbsT	Mcr	RbcL	CooS	CoxL	FeFe	NiFe.G1	NiFe.G2	NiFe.G3	NiFe.G4	McrA	MmoA	PmoA	IsoA	FCC	Sqr	SoxB	rDsrA	DsrA	AsrA	Sor	AmoA	HzsA	NxrA	NifH	NarG	NapA	NrfA	NirS	NirK	NorB	NosZ	Nod	PsaA	PsbA	RHO	ArsC	MtrB	OmcB	RdhA	YgfK
SD2484	A1 N top	Top soil	0-10	0	0-7	0.527455	0.214352	0	0.0133428	0.821414	12.6607	0.115466	21.6514	0.0918837	23.0989	0.621841	3.18595	1.22601	0	0.0530166	0	0.0187013	21.2077	22.1457	20.5395	3.25157	0.0237583	0	0	1.18785	0	1.11877	2.05845	28.1427	5.19525	3.86477	0.943473	29.5497	26.416	9.00746	0.0118039	0.0993773	1.41626	23.499	39.2727	0.263594	0	0.764965	0.200892
SD2485	A3 N top	Top soil	0-10	0	0-7	1.51344	0.235196	0	0.225266	0.879932	31.2942	0.139927	26.3586	0.243067	35.8934	1.23078	6.68393	2.34554	0	0	0.211128	0	25.8692	18.3839	32.8569	18.7871	0.0450564	0	0	2.50437	0	2.83967	4.55751	22.3125	15.8448	10.4061	3.04202	28.459	13.5432	13.6687	0.021859	0.235338	1.22651	5.19536	23.3762	2.7776	0.047671	0.43743	0.0868783
SD2486	A4 N top	Top soil	0-10	0	0-7	1.56653	0.0768136	0.0475858	0.366315	0.772119	15.6219	0.0703178	33.901	0.0506397	47.811	0.764906	3.65569	2.0813	0	0.0213321	0.143038	0	16.047	9.14377	17.364	4.23069	0	0.0332604	0	2.50698	0	2.48634	1.69495	13.5136	11.1671	16.9225	0.88239	27.5855	15.6472	14.0871	0	0.165659	0.951593	3.7088	25.2054	0.899374	0	0.835514	0.0769229
SD2464	An 0-10	Soil profile	0-10	0	0-7	2.28596	0.111849	0	0.144219	0.97187	25.5442	0.222274	33.2879	0.136077	35.7197	2.53276	8.97364	1.7168	0	0.0580388	0.0813689	0	30.8168	14.6629	32.0107	10.5703	0	0	0	2.2981	0	3.41641	2.57889	21.733	14.5403	14.0755	2.82053	33.2126	18.4423	19.1091	0.063394	0.13556	0.666361	3.86669	31.1963	1.67249	0.0132417	1.02724	0.127214
SD2465	An 10-20	Soil profile	10-20	0	0-7	1.69736	0.360434	0.0219602	0.148056	0.940047	23.359	0.431891	33.9768	0.283819	29.8453	1.95009	7.95408	2.5603	0	0.0590799	0.0409692	0	32.6736	16.7952	32.0612	10.1692	0.0250368	0	0	2.38307	0	3.41843	2.34734	21.1951	14.9438	13.023	3.87826	34.205	17.9499	18.7511	0.0773364	0.0138203	0.476396	3.74423	28.8824	1.84521	0	1.03066	0.177746
SD2466	An 20-30	Soil profile	20-30	0	0-7	2.43951	1.51998	0	0.12536	1.06918	23.1708	1.40086	37.2255	0.422748	28.191	1.64629	10.3885	2.47933	0	0	0.31624	0	26.8784	19.5244	28.4163	11.5273	0.0548753	0.0321582	0	3.64313	0	4.8883	3.17243	20.4719	16.5437	14.4351	4.38929	37.8665	17.1665	24.2976	0.0957443	0.103248	0.338939	3.08084	23.2777	2.21209	0.0519506	1.20873	0.267911
SD2467	An 30-40	Soil profile	30-40	0	0-7	2.61317	1.14813	0	0	0.995304	27.8119	1.05954	38.1943	0.308196	30.5733	1.1512	10.4383	2.58074	0	0	0.552214	0.0782542	25.5658	23.472	28.0518	12.5289	0	0	0	2.10522	0	4.35931	1.8488	22.5776	18.372	14.6409	6.74893	36.7302	17.1464	22.9207	0.315881	0	0.329198	2.82335	20.0653	2.64455	0	1.2103	0.0832459
SD2468	An 40-45	Soil profile	40-50	0	0-7	0.581721	0.64395	0	0	0.766156	27.7517	0.36826	39.3487	0	24.1934	0.7356	5.13903	1.96894	0	0	0.312482	0	40.749	30.2365	30.3755	13.4424	0	0.228423	0	2.64258	0	2.78214	2.72319	50.3207	28.0097	11.3034	9.83272	28.4136	12.6267	25.5965	0	0	0	1.41105	25.2898	2.21014	0	3.84851	1.23083
SD2487	A1 top	Top soil	0-10	A	8_27	2.03025	0.0140044	0	1.74429	0.848762	18.9433	0	31.3509	0.0462782	71.1653	0.996395	3.12336	2.09408	0	0.0580311	0.246676	0.020121	13.5443	6.79926	11.8174	1.31177	0	0	0.0333811	4.94154	0	2.46591	2.21383	14.3255	9.13402	14.2353	0.227061	25.1884	16.0893	11.5494	0	0.286611	1.50888	3.23175	26.851	0.611709	0	0.810216	0.0900549
SD2488	A4 top	Top soil	0-10	A	8_27	1.98488	0.0274479	0	0.961052	1.08383	15.6621	0.0319793	32.7658	0.0566893	50.1453	1.63136	3.38729	2.10648	0	0.0758732	0.443066	0.0200751	21.9259	7.5087	20.0002	4.62341	0	0	0	5.56994	0	2.99035	2.51959	13.4863	9.26304	15.2868	0.597448	26.6403	13.3775	11.7246	0	0.14832	0.706744	2.94638	23.1478	1.02556	0.0242318	0.898075	0.230508
SD2494	A2 top	Top soil	0-10	A	8_27	1.42472	0.0142855	0	2.26467	0.908312	22.6136	0.0472335	33.2242	0.148539	80.3653	0.39232	2.83993	2.28399	0	0.0591959	0.166348	0.0615339	11.2372	10.0253	11.659	2.92355	0.0247275	0	0	4.05599	0	2.03587	2.49129	11.5062	9.44946	11.4006	0.379796	22.653	11.8988	9.88567	0	0.209371	1.09224	4.24591	22.9256	0.386654	0	0.574481	0.0503715
SD2469	A 0-10	Soil profile	0-10	A	8_27	2.27405	0.0296573	0	1.53794	0.991376	22.8627	0.0170257	32.5506	0.205014	72.5784	0.832431	3.42131	2.01449	0	0.0612346	0.174019	0	14.7862	9.96592	14.3175	3.53303	0.0265922	0	0	2.80387	0	2.09121	1.72602	13.1804	9.50498	15.1904	0.480727	25.6688	12.0394	12.5842	0	0.158083	0.710939	3.37801	21.4233	0.492182	0	1.02773	0.052536
SD2470	A 10-20	Soil profile	10-20	A	8_27	3.19627	0.053436	0.0274938	0.536552	0.724044	16.2105	0.180141	38.0293	0.170967	41.0475	0.957427	5.19212	2.63911	0	0.0988681	0.471686	0	24.4103	15.1336	19.8171	5.72713	0.0620573	0	0	3.8061	0	3.88933	1.6764	15.1889	12.2853	17.9774	1.81794	30.4026	12.3736	19.0334	0.0485387	0.608873	0.593867	2.19948	22.1379	0.7044	0.0169688	2.13449	0.0627387
SD2471	A 20-30	Soil profile	20-30	A	8_27	2.30072	0.192102	0.0246467	0.364335	1.01481	15.8704	0.25129	41.878	0.0652168	34.0432	0.820323	6.29559	0.396798	0	0	0.419232	0.0484553	22.9593	15.6832	20.5371	6.97747	0.0561618	0.0686995	0.0380611	2.81101	0.0143849	4.42337	1.7011	20.8269	12.648	18.9687	2.90436	32.701	11.6899	21.3012	0.0288699	0.0309562	0.213837	1.34738	17.9835	1.05823	0	2.36711	0.134111
SD2472	A 30-40	Soil profile	30-40	A	8_27	2.74268	0.184791	0.0225023	0.47101	0.784106	16.2131	0.296185	45.1839	0.0606028	43.0597	0.929114	6.95554	2.37415	0	0.0202777	0.686436	0	19.2262	18.6133	20.689	6.98816	0.0265987	0	0	2.45938	0	4.58179	1.6701	16.0939	13.6097	21.8155	2.7446	33.546	14.1075	27.0806	0.0531599	0.0433018	0.132016	2.93531	17.3956	0.868518	0.0472241	1.6414	0.164995
SD2473	A 40-50	Soil profile	40-50	A	8_27	2.80534	0.163286	0	0.594124	0.913842	17.1285	0.324674	43.7407	0.285957	39.3649	0.827808	7.42901	3.33707	0.0271133	0	0.658314	0	24.1898	18.6146	20.2105	5.24178	0.0355055	0	0	2.87994	0	4.96853	2.22037	15.409	14.2691	21.2456	3.08906	35.8804	13.2263	24.7601	0.018433	0.0595963	0.13305	2.00958	16.0711	1.16902	0.0588776	2.09113	0.156001
SD2489	B1 top	Top soil	0-10	B	28-57	2.83003	0.029759	0	1.36379	0.907471	16.6773	0.0167809	34.5084	0	46.526	1.34994	2.39908	2.70271	0	0.0610824	0.171055	0.0211672	17.1833	6.91951	17.7784	5.36074	0	0	0	3.50446	0	2.58372	1.9648	9.34206	10.6374	13.9406	0.438159	23.495	11.6921	8.2879	0	0.0577827	0.605527	1.44408	19.4823	0.542529	0	1.00701	0.114486
SD2490	B4 top	Top soil	0-10	B	28-57	2.1906	0.0171703	0	0.835927	0.800609	10.3243	0.0192476	35.8145	0.0576545	45.8881	0.573432	2.75324	2.09815	0	0.0477899	0.100564	0	16.6315	7.26247	12.3896	2.29312	0	0	0	2.50925	0	2.13154	1.62554	8.43964	10.0753	17.4792	0.357019	22.4592	11.1467	8.42668	0.0159299	0.0510705	0.778179	1.12152	25.125	0.379131	0	1.44439	0.145224
SD2491	B2 top	Top soil	0-10	B	28-57	1.61688	0.0152399	0.0227634	1.7714	0.784622	14.4198	0.0337975	35.0963	0.0972057	59.6666	0.409595	2.90126	2.47329	0.0132553	0.143475	0.0431593	0.0643139	13.1746	9.69223	12.5053	3.19383	0.0256901	0.0319226	0	3.14842	0	1.54766	1.93162	12.8271	9.67239	17.9186	0.238479	24.4547	14.9203	12.9614	0	0.938475	5.38967	2.82848	21.1998	0.185683	0.0145612	0.659831	0.0924064
SD2474	B 0-10	Soil profile	0-10	B	28-57	2.15991	0.0413498	0.020637	1.00284	0.871337	17.7578	0	38.972	0.156059	47.1854	0.864557	2.73693	3.03333	0	0.0378279	0.319335	0	15.7258	8.35216	17.2829	4.19565	0	0	0	4.06528	0	2.14748	1.85867	10.864	10.6533	15.0827	0.374137	22.896	10.1316	8.74993	0	0.62722	0.774464	1.01421	23.2904	0.517967	0	1.3866	0.644952
SD2475	B 10-20	Soil profile	10-20	B	28-57	2.1673	0.165968	0.023346	0.741837	0.650792	17.8278	0.0148537	49.1344	0.0977707	30.4121	0.479476	3.95096	2.3456	0	0.10511	0.565391	0	20.6009	14.4606	22.2276	9.06457	0.0535368	0.0329345	0	3.1812	0	4.11588	1.85265	16.1224	12.5706	14.1282	2.53369	31.3951	9.79722	19.3129	0.0271737	0.0147154	0.167546	0.685375	15.7653	1.01591	0.0120022	2.10097	0.0724146
SD2476	B 20-30	Soil profile	20-30	B	28-57	2.62082	0.0748511	0.0577548	0.624504	0.737797	15.6439	0.127089	47.6626	0.0616571	27.8075	0.50295	4.9931	2.50314	0	0	1.59248	0	22.4919	14.5315	20.3746	7.5556	0	0	0	4.92651	0	5.09968	1.91288	14.6356	11.9595	14.5243	2.46435	30.047	9.72353	21.72	0.0173484	0.018202	0.17036	0.708661	17.01	1.09007	0.0331697	2.34839	0.105321
SD2477	B 30-40	Soil profile	30-40	B	28-57	2.57591	0.194584	0	0.390899	0.641497	17.4638	0.172466	50.842	0.36543	29.9922	0.381667	5.04797	2.49587	0	0.0948776	2.2092	0	24.6103	16.8041	22.3425	9.60956	0.0594113	0.0364807	0	4.257	0	5.48665	1.65357	14.5303	14.3355	16.9307	3.94679	35.0036	11.595	24.7301	0	0.016613	0.190783	1.32546	18.9731	1.2956	0.016702	1.97273	0.0939202
SD2478	B 40-50	Soil profile	40-50	B	28-57	2.53762	0.13981	0	0.596585	0.911317	21.434	0.132769	48.3586	0.330013	35.0308	0.489563	7.11137	2.52023	0	0.0824952	1.4004	0.0293353	24.7523	16.9996	24.3339	9.64082	0	0	0	4.72832	0	6.03949	2.16476	17.598	13.5832	17.3283	2.51222	33.934	11.9974	21.3621	0.0179352	0.038593	0.178284	1.32284	19.178	1.34226	0.0188693	2.18243	0.0838857
SD2492	C2 top	Top soil	0-10	C	58-127	1.55261	0	0	2.58247	0.783757	11.2829	0	42.3299	0	60.8761	0.338285	2.35407	2.79039	0	0.0400923	0.0389086	0	12.3546	4.99919	11.2003	1.15452	0	0	0	3.61782	0.0136407	1.49554	2.37377	8.31163	9.46817	16.2856	0.499623	22.3734	12.0948	6.55553	0	0.411655	1.23252	2.78018	20.8684	0.136348	0	1.21924	0.0508832
SD2493	C5 top	Top soil	0-10	C	58-127	1.50264	0	0.0239161	2.64356	1.02832	8.72842	0.106049	45.9646	0.919467	48.9313	0.763925	4.23252	3.4712	0	0.0641098	0.181487	0.0221707	16.0546	4.5769	12.9431	0.543848	0	0.033454	0	3.55188	0	1.73371	3.86038	9.41095	10.8519	17.0369	0.619766	18.098	13.8761	4.37761	0	0.0898446	0.974852	1.09298	21.9053	0.253025	0.398814	2.12917	0.294572
SD2479	C 0-10	Soil profile	0-10	C	58-127	2.53949	0	0.0289678	1.90931	1.18921	7.92765	0.0218991	46.321	0.124262	47.1645	1.03583	3.69324	6.21355	0	0.130372	0.266427	0	18.7765	5.371	14.9704	0.668343	0	0.0406235	0	3.20215	0	2.04686	3.44621	9.61906	14.7751	21.4724	0.416002	19.0427	12.4986	3.69397	0	0.239714	0.391463	0.78474	25.9855	0.269204	0.101099	1.80442	2.38662
SD2480	C 10-20	Soil profile	10-20	C	58-127	2.52804	0.0172136	0.0257114	1.1048	0.836567	9.43432	0.0374806	51.8105	0.0553964	25.5759	0.470266	1.98361	2.38553	0	0.231389	1.27756	0.171563	26.0367	6.69573	18.3288	4.96621	0.029944	0	0	2.86467	0	3.04131	1.4358	13.8507	9.93428	13.4711	0.695796	21.6545	5.53539	10.5239	0	0.0162496	0	0.408748	18.7211	0.136074	0	1.52623	0.129986
SD2481	C 20-30	Soil profile	20-30	C	58-127	2.17952	0.0319959	0	1.38178	1.12891	13.6183	0.0368138	49.55	0.235356	27.9253	0.377675	2.711	2.2674	0	0.19863	2.86185	0.0698278	20.2579	9.11571	18.7945	7.18625	0.0276517	0	0	3.01648	0	3.23678	1.85223	15.5624	10.2928	14.3795	1.16834	26.074	6.9789	12.9815	0	0.0154644	0.109286	0.492736	23.2785	0.162426	0	1.45415	0.0575208
SD2482	C 30-40	Soil profile	30-40	C	58-127	1.88885	0.017792	0	1.96642	1.216	12.9182	0.0389226	47.556	0.128495	37.8539	0.415712	3.03484	2.797	0	0.119682	1.88252	0.0248807	17.8938	7.20041	14.9341	3.4441	0.0901035	0.0376553	0	2.62035	0	2.48892	1.96916	10.074	11.2092	17.0137	0.818028	21.9484	9.35703	9.21589	0	0.556068	0.658007	1.01327	23.333	0.229075	0	1.29569	0.316055
SD2483	C 40-50	Soil profile	40-50	C	58-127	2.44884	0	0	1.49688	0.862445	16.0083	0.0228492	51.3375	0	29.4991	0.554064	3.40059	3.2464	0	0.10978	0.582298	0.0286406	19.93	11.6751	20.5348	7.56973	0	0	0	2.83638	0	4.04489	1.90552	8.8893	14.1963	17.063	3.20628	28.2015	7.28682	15.4768	0	0.231037	0.519426	0.722759	23.24	0.347136	0	3.09875	0.165264
[truncated: 160 more columns]

## Sheet: c
Location	Gene	Type	Family	AIC	n	p value	p value adj	p value	p value adj
Switzerland	CoxL	topsoil	Gaussian(identity)	-53.5744	15	3.33696e-05	0.000100109	***	***
Switzerland	CoxL	soil profile	Gaussian(identity)	-70.4077	16	2.46157e-07	1.47694e-06	***	***
Switzerland	[NiFe] Group 1, 2	topsoil	Gaussian(identity)	-21.6704	15	0.000849391	0.00196013	***	**
Switzerland	[NiFe] Group 1, 2	soil profile	Gaussian(identity)	-51.3899	16	0.00178757	0.00357513	**	**
Switzerland	PmoA	topsoil	Gaussian(identity)	-155.372	15	0.235091	0.261213
Switzerland	PmoA	soil profile	Gamma(identity)	-121.843	16	1.39723e-05	5.23961e-05	***	***
Switzerland	amoA-nxrA	topsoil	Gaussian(identity)	-83.6956	15	0.0793838	0.103544	.
Switzerland	amoA-nxrA	soil profile	Gamma(identity)	-94.4917	16	7.69451e-05	0.00020985	***	***
Switzerland	fcc-sqr-soxB	topsoil	InverseGaussian(identity)	-28.1518	15	1.87591e-06	8.03962e-06	***	***
Switzerland	fcc-sqr-soxB	soil profile	InverseGaussian(identity)	-39.2018	16	2.70809e-14	8.12427e-13	***	***
Switzerland	PsAB	topsoil	InverseGaussian(identity)	-101.843	15	0.287199	0.307713
Switzerland	PsAB	soil profile	Gamma(identity)	-129.522	15	0.391519	0.40502
Switzerland	RHO	topsoil	InverseGaussian(identity)	-76.8563	15	0.000753151	0.00188288	***	**
Switzerland	RHO	soil profile	Gamma(identity)	-118.57	16	2.67521e-08	2.0064e-07	***	***
Switzerland	rbcL-IA.IC.ID	topsoil	Gamma(identity)	-51.6286	15	2.51463e-05	8.3821e-05	***	***
Switzerland	rbcL-IA.IC.ID	soil profile	Gaussian(identity)	-70.6774	16	6.01171e-07	3.00585e-06	***	***
Switzerland	rbcL IE	topsoil	Gaussian(identity)	-89.4847	15	0.021327	0.035545	*	*
Switzerland	rbcL IE	soil profile	Gaussian(identity)	-112.442	16	0.0376898	0.0565347	*	.
Antarctica	CoxL	topsoil	Gaussian(identity)	-23.2564	9	0.503778	0.503778
Antarctica	[NiFe] Group 1, 2	topsoil	Gamma(identity)	-9.39754	9	0.00195989	0.0036748	**	**
Antarctica	PmoA	topsoil	Gaussian(identity)	-88.3456	9	0.035239	0.0556405	*	.
Antarctica	amoA-nxrA	topsoil	Gaussian(identity)	-52.6642	9	0.195142	0.225163
Antarctica	fcc-sqr-soxB	topsoil	Gamma(identity)	-14.482	9	7.04743e-12	1.05712e-10	***	***
Antarctica	PsAB	topsoil	Gaussian(identity)	-43.6275	9	0.0433067	0.0618668	*	.
Antarctica	RHO	topsoil	Gaussian(identity)	-23.8512	9	0.0495263	0.0675358	*	.
Antarctica	rbcL-IA.IC.ID	topsoil	InverseGaussian(identity)	-26.8298	9	0.0143608	0.0253426	*	*
Antarctica	rbcL IE	topsoil	InverseGaussian(identity)	-46.1288	9	1.13825e-11	1.13825e-10	***	***

## Sheet: d
Gene	Abbreviaton	Predictor name	Importance score	Location
CoxL	P	Phosphorus (mg/kg P)	20.062	Antarctica
CoxL	N	Nitrate Nitrogen (mg/kg N)	17.606	Antarctica
CoxL	AMO	Ammonium Nitrogen (mg/kg N)	3.988	Antarctica
CoxL	S	Sulfur (mg/kg S)	2.565	Antarctica
CoxL	Z	Zinc (mg/kg)	0	Antarctica
CoxL	C	Copper (mg/kg)	9.972	Antarctica
CoxL	TN	Total Nitrogen (%)	0	Antarctica
CoxL	TOC	Total Organic Carbon (%)	17.903	Antarctica
[NiFe] Group 1, 2	EXA	Exchangeable Aluminium (cmol+/kg)	14.457	Antarctica
[NiFe] Group 1, 2	ECEC	Effective Cation Exchange Capacity _x000D_ (ECEC) (cmol+/kg)	11.864	Antarctica
[NiFe] Group 1, 2	Z	Zinc (mg/kg)	0	Antarctica
[NiFe] Group 1, 2	B	Boron (mg/kg)	6.109	Antarctica
[NiFe] Group 1, 2	TN	Total Nitrogen (%)	0	Antarctica
[NiFe] Group 1, 2	PH	pH	51.299	Antarctica
[NiFe] Group 1, 2	Yrs	Soil_age	11.501	Antarctica
pmoA	AMO	Ammonium Nitrogen (mg/kg N)	18.171	Antarctica
pmoA	S	Sulfur (mg/kg S)	0.803	Antarctica
pmoA	EXA	Exchangeable Aluminium (cmol+/kg)	0	Antarctica
pmoA	CMR	Calcium/Magnesium Ratio	7.691	Antarctica
pmoA	Z	Zinc (mg/kg)	0	Antarctica
pmoA	B	Boron (mg/kg)	3.318	Antarctica
pmoA	TN	Total Nitrogen (%)	0	Antarctica
pmoA	TOC	Total Organic Carbon (%)	0	Antarctica
pmoA	Yrs	Soil_age	0	Antarctica
amoA, nxrA	P	Phosphorus (mg/kg P)	9.161	Antarctica
amoA, nxrA	N	Nitrate Nitrogen (mg/kg N)	7.768	Antarctica
amoA, nxrA	AMO	Ammonium Nitrogen (mg/kg N)	25.365	Antarctica
amoA, nxrA	EXM	Exchangeable Magnesium (cmol+/kg)	0.97	Antarctica
amoA, nxrA	EXS	Exchangeable Sodium (cmol+/kg)	8.533	Antarctica
amoA, nxrA	CMR	Calcium/Magnesium Ratio	14.249	Antarctica
amoA, nxrA	Z	Zinc (mg/kg)	0	Antarctica
amoA, nxrA	B	Boron (mg/kg)	4.482	Antarctica
amoA, nxrA	TN	Total Nitrogen (%)	0	Antarctica
sqr, fcc, soxB	AMO	Ammonium Nitrogen (mg/kg N)	6.376	Antarctica
sqr, fcc, soxB	ECEC	Effective Cation Exchange Capacity _x000D_ (ECEC) (cmol+/kg)	33.934	Antarctica
sqr, fcc, soxB	CMR	Calcium/Magnesium Ratio	1.818	Antarctica
sqr, fcc, soxB	Z	Zinc (mg/kg)	0	Antarctica
sqr, fcc, soxB	B	Boron (mg/kg)	26.317	Antarctica
sqr, fcc, soxB	TN	Total Nitrogen (%)	0	Antarctica
sqr, fcc, soxB	CNR	Carbon/Nitrogen Ratio	5.457	Antarctica
sqr, fcc, soxB	PH	pH	0.75	Antarctica
sqr, fcc, soxB	Yrs	Soil_age	30.416	Antarctica
psaA, psbA	N	Nitrate Nitrogen (mg/kg N)	6.622	Antarctica
psaA, psbA	Z	Zinc (mg/kg)	0	Antarctica
psaA, psbA	TN	Total Nitrogen (%)	0	Antarctica
psaA, psbA	CNR	Carbon/Nitrogen Ratio	10.091	Antarctica
psaA, psbA	Yrs	Soil_age	12.735	Antarctica
rho	AMO	Ammonium Nitrogen (mg/kg N)	3.071	Antarctica
rho	EXA	Exchangeable Aluminium (cmol+/kg)	26.922	Antarctica
rho	ECEC	Effective Cation Exchange Capacity _x000D_ (ECEC) (cmol+/kg)	5.648	Antarctica
rho	Z	Zinc (mg/kg)	0	Antarctica
rho	I	Iron (mg/kg)	9.295	Antarctica
rho	TN	Total Nitrogen (%)	0	Antarctica
rho	CNR	Carbon/Nitrogen Ratio	2.085	Antarctica
rho	PH	pH	51.007	Antarctica
rbcL (IA-ID)	P	Phosphorus (mg/kg P)	19.286	Antarctica
rbcL (IA-ID)	N	Nitrate Nitrogen (mg/kg N)	20.419	Antarctica
rbcL (IA-ID)	AMO	Ammonium Nitrogen (mg/kg N)	25.778	Antarctica
rbcL (IA-ID)	EXA	Exchangeable Aluminium (cmol+/kg)	0	Antarctica
rbcL (IA-ID)	ECEC	Effective Cation Exchange Capacity _x000D_ (ECEC) (cmol+/kg)	8.17	Antarctica
rbcL (IA-ID)	Z	Zinc (mg/kg)	0	Antarctica
rbcL (IA-ID)	I	Iron (mg/kg)	5.606	Antarctica
rbcL (IA-ID)	C	Copper (mg/kg)	22.885	Antarctica
rbcL (IA-ID)	B	Boron (mg/kg)	16.633	Antarctica
rbcL (IA-ID)	TN	Total Nitrogen (%)	0	Antarctica
rbcL (IA-ID)	Yrs	Soil_age	5.418	Antarctica
rbcL IE	EXA	Exchangeable Aluminium (cmol+/kg)	4.248	Antarctica
rbcL IE	ECEC	Effective Cation Exchange Capacity _x000D_ (ECEC) (cmol+/kg)	11.473	Antarctica
rbcL IE	Z	Zinc (mg/kg)	0	Antarctica
rbcL IE	I	Iron (mg/kg)	4.077	Antarctica
rbcL IE	B	Boron (mg/kg)	4.875	Antarctica
rbcL IE	TN	Total Nitrogen (%)	0	Antarctica
rbcL IE	CNR	Carbon/Nitrogen Ratio	6.409	Antarctica
rbcL IE	PH	pH	32.909	Antarctica
rbcL IE	Yrs	Soil_age	11.796	Antarctica
CoxL	N	Nitrate Nitrogen (mg/kg N)	7.152	Switzerland
CoxL	S	Sulfur (mg/kg S)	5.19	Switzerland
CoxL	EXM	Exchangeable Magnesium (cmol+/kg)	13.316	Switzerland
CoxL	EXS	Exchangeable Sodium (cmol+/kg)	0	Switzerland
CoxL	EXA	Exchangeable Aluminium (cmol+/kg)	18.792	Switzerland
CoxL	CMR	Calcium/Magnesium Ratio	12.042	Switzerland
CoxL	Z	Zinc (mg/kg)	21.163	Switzerland
CoxL	M	Manganese (mg/kg)	26.356	Switzerland
CoxL	I	Iron (mg/kg)	24.569	Switzerland
CoxL	C	Copper (mg/kg)	27.236	Switzerland
CoxL	B	Boron (mg/kg)	0	Switzerland
CoxL	TN	Total Nitrogen (%)	0	Switzerland
CoxL	CNR	Carbon/Nitrogen Ratio	8.96	Switzerland
CoxL	TOC	Total Organic Carbon (%)	4.61	Switzerland
CoxL	PH	pH	13.699	Switzerland
CoxL	Yrs	Soil_age	7.866	Switzerland
[NiFe] Group 1, 2	AMO	Ammonium Nitrogen (mg/kg N)	1.174	Switzerland
[NiFe] Group 1, 2	S	Sulfur (mg/kg S)	1.21	Switzerland
[NiFe] Group 1, 2	EXM	Exchangeable Magnesium (cmol+/kg)	3.759	Switzerland
[NiFe] Group 1, 2	EXS	Exchangeable Sodium (cmol+/kg)	0	Switzerland
[NiFe] Group 1, 2	CMR	Calcium/Magnesium Ratio	12.181	Switzerland
[NiFe] Group 1, 2	Z	Zinc (mg/kg)	0.14	Switzerland
[NiFe] Group 1, 2	M	Manganese (mg/kg)	21.995	Switzerland
[NiFe] Group 1, 2	C	Copper (mg/kg)	18.248	Switzerland
[NiFe] Group 1, 2	B	Boron (mg/kg)	0	Switzerland
[NiFe] Group 1, 2	CNR	Carbon/Nitrogen Ratio	4.504	Switzerland
[NiFe] Group 1, 2	Yrs	Soil_age	40.47	Switzerland
pmoA	EXS	Exchangeable Sodium (cmol+/kg)	0	Switzerland
pmoA	CMR	Calcium/Magnesium Ratio	2.78	Switzerland
pmoA	B	Boron (mg/kg)	0	Switzerland
pmoA	TN	Total Nitrogen (%)	0.368	Switzerland
pmoA	Yrs	Soil_age	0.021	Switzerland
amoA, nxrA	P	Phosphorus (mg/kg P)	27.574	Switzerland
amoA, nxrA	AMO	Ammonium Nitrogen (mg/kg N)	9.546	Switzerland
amoA, nxrA	S	Sulfur (mg/kg S)	1.334	Switzerland
amoA, nxrA	EXS	Exchangeable Sodium (cmol+/kg)	0	Switzerland
amoA, nxrA	CMR	Calcium/Magnesium Ratio	2.474	Switzerland
amoA, nxrA	M	Manganese (mg/kg)	3.962	Switzerland
amoA, nxrA	I	Iron (mg/kg)	6.095	Switzerland
amoA, nxrA	B	Boron (mg/kg)	0	Switzerland
amoA, nxrA	Yrs	Soil_age	14.216	Switzerland
sqr, fcc, soxB	S	Sulfur (mg/kg S)	21.872	Switzerland
sqr, fcc, soxB	EXM	Exchangeable Magnesium (cmol+/kg)	8.534	Switzerland
sqr, fcc, soxB	EXS	Exchangeable Sodium (cmol+/kg)	0	Switzerland
sqr, fcc, soxB	ECEC	Effective Cation Exchange Capacity _x000D_ (ECEC) (cmol+/kg)	19.618	Switzerland
sqr, fcc, soxB	CMR	Calcium/Magnesium Ratio	12.518	Switzerland
sqr, fcc, soxB	Z	Zinc (mg/kg)	5.185	Switzerland
sqr, fcc, soxB	M	Manganese (mg/kg)	45.194	Switzerland
sqr, fcc, soxB	B	Boron (mg/kg)	0	Switzerland
sqr, fcc, soxB	CNR	Carbon/Nitrogen Ratio	19.178	Switzerland
sqr, fcc, soxB	Yrs	Soil_age	24.81	Switzerland
psaA, psbA	N	Nitrate Nitrogen (mg/kg N)	8.695	Switzerland
psaA, psbA	EXS	Exchangeable Sodium (cmol+/kg)	0	Switzerland
psaA, psbA	C	Copper (mg/kg)	0.979	Switzerland
psaA, psbA	B	Boron (mg/kg)	0	Switzerland
psaA, psbA	TOC	Total Organic Carbon (%)	20.71	Switzerland
rho	N	Nitrate Nitrogen (mg/kg N)	22.562	Switzerland
rho	EXM	Exchangeable Magnesium (cmol+/kg)	4.313	Switzerland
rho	EXS	Exchangeable Sodium (cmol+/kg)	0	Switzerland
rho	EXA	Exchangeable Aluminium (cmol+/kg)	2.998	Switzerland
rho	CMR	Calcium/Magnesium Ratio	6.901	Switzerland
rho	Z	Zinc (mg/kg)	18.658	Switzerland
rho	M	Manganese (mg/kg)	27.118	Switzerland
rho	I	Iron (mg/kg)	25.503	Switzerland
rho	C	Copper (mg/kg)	34.957	Switzerland
rho	B	Boron (mg/kg)	0	Switzerland
rho	TN	Total Nitrogen (%)	1.221	Switzerland
rho	CNR	Carbon/Nitrogen Ratio	13.498	Switzerland
rho	Yrs	Soil_age	14.004	Switzerland
rbcL (IA-ID)	N	Nitrate Nitrogen (mg/kg N)	0.706	Switzerland
rbcL (IA-ID)	AMO	Ammonium Nitrogen (mg/kg N)	7.943	Switzerland
rbcL (IA-ID)	S	Sulfur (mg/kg S)	26.806	Switzerland
rbcL (IA-ID)	EXM	Exchangeable Magnesium (cmol+/kg)	11.38	Switzerland
rbcL (IA-ID)	EXS	Exchangeable Sodium (cmol+/kg)	0	Switzerland
rbcL (IA-ID)	EXA	Exchangeable Aluminium (cmol+/kg)	2.366	Switzerland
rbcL (IA-ID)	ECEC	Effective Cation Exchange Capacity _x000D_ (ECEC) (cmol+/kg)	30.846	Switzerland
rbcL (IA-ID)	CMR	Calcium/Magnesium Ratio	11.262	Switzerland
rbcL (IA-ID)	Z	Zinc (mg/kg)	20.88	Switzerland
rbcL (IA-ID)	M	Manganese (mg/kg)	8.651	Switzerland
rbcL (IA-ID)	I	Iron (mg/kg)	24.053	Switzerland
rbcL (IA-ID)	C	Copper (mg/kg)	26.247	Switzerland
rbcL (IA-ID)	B	Boron (mg/kg)	0	Switzerland
rbcL (IA-ID)	CNR	Carbon/Nitrogen Ratio	10.76	Switzerland
rbcL (IA-ID)	TOC	Total Organic Carbon (%)	2.116	Switzerland
rbcL (IA-ID)	PH	pH	1.405	Switzerland
rbcL (IA-ID)	Yrs	Soil_age	4.427	Switzerland
rbcL IE	S	Sulfur (mg/kg S)	1.613	Switzerland
rbcL IE	EXS	Exchangeable Sodium (cmol+/kg)	0	Switzerland
rbcL IE	M	Manganese (mg/kg)	18.029	Switzerland
rbcL IE	C	Copper (mg/kg)	23.071	Switzerland
rbcL IE	B	Boron (mg/kg)	0	Switzerland
rbcL IE	TN	Total Nitrogen (%)	2.736	Switzerland
rbcL IE	Yrs	Soil_age	16.687	Switzerland
		#N/A
		#N/A
		#N/A
		#N/A
		#N/A
		#N/A
		#N/A
		#N/A
		#N/A
		#N/A
		#N/A
		#N/A
		#N/A
		#N/A
		#N/A
		#N/A
		#N/A
		#N/A
		#N/A
		#N/A
		#N/A
		#N/A
		#N/A
		#N/A
		#N/A
		#N/A
		#N/A
		#N/A
		#N/A
		#N/A
		#N/A
		#N/A
		#N/A
		#N/A
		#N/A
		#N/A
		#N/A
		#N/A
		#N/A
		#N/A
		#N/A
		#N/A
		#N/A
		#N/A
		#N/A
		#N/A
		#N/A
		#N/A
		#N/A
		#N/A
		#N/A
		#N/A
		#N/A
		#N/A
		#N/A
		#N/A
		#N/A
		#N/A
		#N/A
		#N/A
		#N/A
		#N/A
		#N/A
		#N/A
		#N/A
		#N/A
		#N/A
		#N/A
		#N/A
		#N/A
		#N/A
		#N/A
		#N/A
		#N/A
		#N/A
		#N/A
		#N/A
		#N/A
		#N/A
		#N/A
		#N/A
		#N/A
		#N/A
		#N/A
		#N/A
		#N/A
		#N/A
		#N/A
		#N/A
		#N/A
		#N/A
		#N/A
		#N/A
		#N/A
		#N/A
		#N/A
		#N/A
		#N/A
		#N/A
		#N/A
		#N/A
		#N/A
		#N/A
		#N/A
		#N/A
		#N/A
		#N/A
		#N/A
		#N/A
		#N/A
		#N/A
		#N/A
		#N/A
		#N/A
		#N/A
		#N/A
		#N/A
		#N/A
		#N/A
		#N/A
		#N/A
		#N/A
		#N/A
		#N/A
		#N/A
		#N/A
		#N/A
		#N/A
		#N/A
		#N/A
		#N/A
		#N/A
		#N/A
		#N/A
		#N/A
		#N/A
		#N/A
		#N/A
		#N/A
		#N/A
		#N/A
		#N/A
		#N/A
		#N/A
		#N/A
		#N/A
		#N/A
		#N/A
		#N/A
		#N/A
		#N/A
		#N/A
		#N/A
		#N/A
		#N/A
		#N/A
		#N/A
		#N/A
		#N/A
		#N/A
		#N/A
		#N/A
		#N/A
		#N/A
		#N/A
		#N/A
		#N/A
		#N/A
		#N/A
		#N/A
		#N/A
		#N/A
		#N/A
		#N/A
		#N/A
		#N/A
		#N/A
		#N/A
		#N/A
		#N/A
		#N/A
		#N/A
		#N/A
		#N/A
		#N/A
		#N/A
		#N/A
		#N/A
		#N/A
		#N/A
		#N/A
		#N/A
		#N/A
		#N/A
		#N/A
		#N/A
		#N/A
		#N/A
		#N/A
		#N/A
		#N/A
		#N/A
		#N/A
		#N/A
		#N/A
		#N/A
		#N/A
		#N/A
		#N/A
		#N/A
		#N/A
		#N/A
		#N/A
		#N/A
		#N/A
		#N/A
		#N/A
		#N/A
		#N/A
		#N/A
		#N/A
		#N/A
		#N/A
		#N/A
		#N/A
		#N/A
		#N/A
		#N/A
		#N/A
		#N/A
		#N/A
		#N/A
		#N/A
		#N/A
		#N/A
		#N/A
		#N/A
		#N/A
		#N/A
		#N/A
		#N/A
		#N/A
		#N/A
		#N/A
		#N/A
		#N/A
		#N/A
		#N/A
		#N/A
		#N/A

## Sheet: e
MAG	classification	Completeness	Contamination	Relative abundance	ANT-1_<5y_replA Relative Abundance (%)	ANT-2_<5y_replB Relative Abundance (%)	ANT-3_<5y_replC Relative Abundance (%)	ANT-4_10y_replA Relative Abundance (%)	ANT-5_10y_replB Relative Abundance (%)	ANT-6_10y_replC Relative Abundance (%)	ANT-7_21y_replA Relative Abundance (%)	ANT-8_21y_replB Relative Abundance (%)	ANT-9_21y_replC Relative Abundance (%)	STDEV	MEAN	COV	Class	AclB	AcsB	HbsC	HbsT	Mcr	RbcL	CooS	CoxL	Fe	FeFe	NiFe.G1	NiFe.G2	NiFe.G3	NiFe.G4	McrA	MmoA	PmoA	IsoA	FCC	Sqr	SoxB	rDsrA	DsrA	AsrA	Sor	AmoA	HzsA	NxrA	NifH	NarG	NapA	NrfA
ant_bin.297	d__Bacteria;p__Bacteroidota;c__Bacteroidia;o__Chitinophagales;f__Chitinophagaceae;g__Ferruginibacter;s__	76.85	4.04	0.831756	0.381548	0.06799	0.132707	0.00699411	0.0493539	0.0226401	0.0435347	0.10254	0.0244471	0.115623	0.0924173	1.25109	Intermediate	0	0	0	0	0	0	0	0	0	0	0	0	0	0	0	0	0	0	0	0	0	0	0	0	0	0	0	0	0	0	0	0
ant_bin.214	d__Bacteria;p__Actinomycetota;c__Actinomycetia;o__Propionibacteriales;f__Nocardioidaceae;g__Nocardioides;s__	72.46	2.83	0.613511	0.0555122	0.113678	0.0463918	0.0714714	0.0993506	0.0753624	0.0530268	0.0429232	0.0557937	0.0243933	0.0681678	0.357842	Generalist	0	0	0	0	0	0	0	0	0	0	0	0	0	0	0	0	0	0	0	1	0	0	0	0	0	0	0	0	0	1	0	0
ant_bin.226	d__Bacteria;p__Actinomycetota;c__Actinomycetia;o__Propionibacteriales;f__Nocardioidaceae;g__Nocardioides;s__	74.91	7.23	2.32431	0.200663	0.224599	0.0985042	0.291166	0.540034	0.38116	0.142934	0.255657	0.189588	0.133968	0.258256	0.518739	Generalist	0	0	0	0	0	0	0	0	0	0	0	0	0	0	0	0	0	0	0	1	0	0	0	0	0	0	0	0	0	1	0	0
ant_bin.275	d__Bacteria;p__Actinomycetota;c__Actinomycetia;o__Actinomycetales;f__Microbacteriaceae;g__Lacisediminihabitans;s__	97.38	2.59	0.58933	0.163086	0.0575081	0.0812845	0.0044582	0.0710848	0.0234109	0.0333976	0.112154	0.0429458	0.0488374	0.0654811	0.745824	Generalist	0	0	0	0	0	0	0	0	0	0	0	0	0	0	0	0	0	0	0	0	0	0	0	0	0	0	0	0	0	0	0	0
ant_bin.388	d__Bacteria;p__Pseudomonadota;c__Alphaproteobacteria;o__Sphingomonadales;f__Sphingomonadaceae;g__Novosphingobium;s__	57.77	6.56	0.410178	0.0249049	0.0275486	0.0212257	0.04564	0.0889532	0.0692786	0.0313941	0.0633079	0.0379249	0.0233525	0.0455753	0.512393	Generalist	0	0	0	0	0	0	0	0	0	0	0	0	0	0	0	0	0	0	0	0	0	0	0	0	0	0	0	0	0	0	0	0
ant_bin.589	d__Bacteria;p__Actinomycetota;c__Actinomycetia;o__Mycobacteriales;f__SCTD01;g__;s__	81.11	9.3	0.634785	0.407866	0.0597229	0.0114823	0.0204636	0.0408512	0.0270022	0.0126173	0.0375827	0.017197	0.127458	0.0705317	1.80711	Intermediate	0	0	0	0	0	0	0	0	0	0	0	2	0	0	0	0	0	0	0	0	0	0	0	0	0	0	0	0	0	2	0	0
ant_bin.114	d__Bacteria;p__Pseudomonadota;c__Alphaproteobacteria;o__Sphingomonadales;f__Sphingomonadaceae;g__Sphingorhabdus_B;s__	72.74	0.9	0.32524	0	0	0	0	0.173597	0.142064	0	0.00957949	0	0.0695128	0.0361378	1.92355	Specialist	0	0	0	0	0	0	0	0	0	0	0	0	0	0	0	0	0	0	0	0	0	0	0	0	0	0	0	0	0	0	0	0
ant_bin.299	d__Bacteria;p__Pseudomonadota;c__Gammaproteobacteria;o__Burkholderiales;f__Burkholderiaceae;g__CAHJXF01;s__	93.82	1.57	0.430639	0.0724775	0.085204	0.0815989	0.0100815	0.0887035	0.0220195	0.0147023	0.0385439	0.0173078	0.0335814	0.0478488	0.701825	Generalist	0	0	0	0	0	1	0	0	0	0	0	0	0	0	0	0	0	0	0	0	1	0	0	0	0	0	0	0	0	0	0	0
ant_bin.31	d__Bacteria;p__Pseudomonadota;c__Alphaproteobacteria;o__Sphingomonadales;f__Sphingomonadaceae;g__Sphingorhabdus_B;s__	94.26	1.69	0.721466	0.0285116	0.25181	0.138802	0.114437	0.0372326	0.0410508	0.00689288	0.0971853	0.00554393	0.0801116	0.0801629	0.999359	Intermediate	0	0	0	0	0	0	0	0	0	0	0	0	0	0	0	0	0	0	0	0	0	0	0	0	0	0	0	0	0	0	0	0
ant_bin.612	d__Bacteria;p__Gemmatimonadota;c__Gemmatimonadetes;o__Gemmatimonadales;f__Gemmatimonadaceae;g__JACMLX01;s__	71.77	2.77	0.237875	0	0	0	0	0.187686	0.039334	0.010855	0	0	0.0618504	0.0264305	2.34011	Specialist	0	0	0	0	0	0	0	0	0	0	0	0	0	0	0	0	0	0	0	0	0	0	0	0	0	0	0	0	0	0	0	0
ant_bin.115	d__Bacteria;p__Gemmatimonadota;c__Gemmatimonadetes;o__Gemmatimonadales;f__Gemmatimonadaceae;g__Fen-1231;s__	84.38	1.76	0.207767	0.0136124	0.0175618	0.0561403	0	0.0725953	0.00507365	0	0.0427838	0	0.0273298	0.0230853	1.18387	Intermediate	0	0	0	0	0	0	0	0	0	0	0	0	0	0	0	0	0	0	0	2	0	0	0	0	0	0	0	0	0	0	0	0
ant_bin.180	d__Bacteria;p__Actinomycetota;c__Actinomycetia;o__Propionibacteriales;f__Nocardioidaceae;g__Aeromicrobium;s__	78.81	0.1	0.440963	0	0.00928587	0	0.0104976	0.00823213	0.0357502	0.0210126	0.336909	0.0192755	0.108546	0.0489958	2.21541	Specialist	0	0	0	0	0	0	0	0	0	0	0	0	0	0	0	0	0	0	0	0	0	0	0	0	0	0	0	0	0	0	0	0
ant_bin.215	d__Bacteria;p__Actinomycetota;c__Acidimicrobiia;o__IMCC26256;f__IMCC26256;g__JAENVU01;s__	71.38	7.11	0.742978	0.0183133	0.0153206	0.00841212	0.0164557	0.403121	0.0535813	0.0237327	0.162419	0.0416229	0.129243	0.0825531	1.56557	Intermediate	0	0	0	0	0	0	0	0	0	0	0	0	0	0	0	0	0	0	0	1	0	0	0	0	0	0	0	0	0	0	0	0
ant_bin.223	d__Bacteria;p__Bacteroidota;c__Bacteroidia;o__Chitinophagales;f__Chitinophagaceae;g__Ferruginibacter;s__	84.9	5.85	0.559996	0.156328	0.0266647	0.0697257	0.0181351	0.0419798	0.0207587	0.0120783	0.0669774	0.147349	0.0548097	0.0622218	0.880875	Generalist	0	0	0	0	0	0	0	0	0	0	0	0	0	0	0	0	0	0	0	1	0	0	0	0	0	0	0	0	0	0	0	0
ant_bin.227	d__Bacteria;p__Bacteroidota;c__Bacteroidia;o__Chitinophagales;f__Chitinophagaceae;g__Ferruginibacter;s__	99.04	1.24	0.433758	0.00718485	0.00354051	0	0.00327924	0.273768	0.046184	0.0175652	0.0768609	0.00537467	0.0883862	0.0481953	1.83392	Intermediate	0	0	0	0	0	0	0	0	0	0	0	0	0	0	0	0	0	0	0	0	0	0	0	0	0	0	0	0	0	0	0	0
ant_bin.250	d__Bacteria;p__Bacteroidota;c__Bacteroidia;o__Chitinophagales;f__Saprospiraceae;g__M3007;s__	85.81	0.89	0.306444	0.00740412	0.0113004	0.0241982	0.00384603	0.00534376	0.0187129	0.105246	0.0840316	0.046361	0.0371059	0.0340494	1.08977	Intermediate	0	0	0	0	0	0	0	0	0	0	1	0	0	0	0	0	0	0	0	0	0	0	0	0	0	0	0	0	0	0	0	0
ant_bin.257	d__Bacteria;p__Pseudomonadota;c__Gammaproteobacteria;o__Burkholderiales;f__Burkholderiaceae_B;g__Aquabacterium_A;s__	92.25	4.56	0.754533	0.0230525	0.542066	0.046524	0.0127092	0.0486779	0.0304339	0.0144694	0.0155894	0.0210098	0.172346	0.0838369	2.05573	Specialist	0	0	0	0	0	1	0	0	0	0	0	0	0	0	0	0	0	0	2	1	2	0	0	0	0	0	0	0	0	0	0	0
ant_bin.26	d__Bacteria;p__Bacteroidota;c__Bacteroidia;o__Cytophagales;f__Cyclobacteriaceae;g__Algoriphagus;s__	99.62	0.67	2.2842	1.19074	0.61123	0.394445	0.0148713	0.0109183	0.0332132	0.00529182	0.00403399	0.0194639	0.413699	0.2538	1.63002	Intermediate	0	0	0	0	0	0	0	0	0	0	0	0	0	0	0	0	0	0	0	0	0	0	0	0	0	0	0	0	0	0	0	1
ant_bin.280	d__Bacteria;p__Acidobacteriota;c__Terriglobia;o__Bryobacterales;f__Bryobacteraceae;g__Ga0077553;s__	89.52	5.57	0.370232	0.0710949	0.0233182	0.0141666	0.0087775	0.0978432	0.0219627	0.0166361	0.0930265	0.0234066	0.035672	0.0411369	0.867154	Generalist	0	0	0	0	0	0	0	0	0	0	0	0	0	0	0	0	0	0	0	0	0	0	0	0	0	0	0	0	0	0	0	0
ant_bin.294	d__Bacteria;p__Actinomycetota;c__Actinomycetia;o__Mycobacteriales;f__SCTD01;g__SCTD01;s__	71.25	7.13	1.30904	0.0964618	0.200414	0.0183799	0.322606	0.105764	0.187864	0.0860683	0.103617	0.187863	0.0890231	0.145449	0.612058	Generalist	0	0	0	0	0	0	0	0	0	0	1	0	0	0	0	0	0	0	0	0	0	0	0	0	0	0	0	0	0	0	0	0
ant_bin.309	d__Bacteria;p__Pseudomonadota;c__Alphaproteobacteria;o__Sphingomonadales;f__Sphingomonadaceae;g__Sphingomicrobium;s__	83.87	4.86	0.644269	0.0740384	0.0797979	0.0830288	0.066284	0.120988	0.0605802	0.0276107	0.0939209	0.0380204	0.0281813	0.0715854	0.393673	Generalist	0	0	0	0	0	0	0	0	0	0	0	0	0	0	0	0	0	0	0	0	0	0	0	0	0	0	0	0	0	0	0	0
ant_bin.320	d__Bacteria;p__Bacteroidota;c__Bacteroidia;o__Chitinophagales;f__Chitinophagaceae;g__JJ008;s__	100	0.45	0.361931	0	0	0	0	0.148258	0.00622166	0	0.203813	0.00363875	0.0782761	0.0402146	1.94646	Specialist	0	0	0	0	0	0	0	0	0	0	0	0	0	0	0	0	0	0	0	1	0	0	0	0	0	0	0	0	0	0	0	0
ant_bin.34	d__Bacteria;p__Pseudomonadota;c__Alphaproteobacteria;o__Sphingomonadales;f__Sphingomonadaceae;g__Novosphingobium;s__	82.5	0.33	0.626193	0.369035	0.0479139	0.137774	0.0133444	0.00663244	0.0204583	0.0111063	0.0078311	0.0120974	0.119827	0.069577	1.72222	Intermediate	0	0	0	0	0	0	0	0	0	0	0	0	0	0	0	0	0	0	0	0	0	0	0	0	0	0	0	0	0	0	0	0
ant_bin.343	d__Bacteria;p__Actinomycetota;c__Actinomycetia;o__Propionibacteriales;f__Nocardioidaceae;g__Nocardioides;s__	76.09	3.51	3.38448	0.219296	0.661067	0.265951	0.784202	0.109382	0.665915	0.410051	0.0890008	0.179617	0.264997	0.376054	0.70468	Generalist	0	0	0	0	0	0	0	0	0	0	0	0	0	0	0	0	0	0	0	1	0	0	0	0	0	0	0	0	0	0	0	0
ant_bin.351	d__Bacteria;p__Pseudomonadota;c__Alphaproteobacteria;o__Sphingomonadales;f__Sphingomonadaceae;g__Novosphingobium;s__	75.7	4.26	0.831583	0.238423	0.175719	0.20043	0.0195033	0.0384778	0.0482782	0.0164139	0.0535174	0.0408203	0.0866385	0.0923981	0.937665	Generalist	0	0	0	0	0	0	0	0	0	0	0	0	0	0	0	0	0	0	0	0	0	0	0	0	0	0	0	0	0	0	0	0
ant_bin.361	d__Bacteria;p__Bacteroidota;c__Bacteroidia;o__Flavobacteriales;f__PHOS-HE28;g__PHOS-HE28;s__	98.71	0.57	0.253089	0.00925807	0	0	0	0.139649	0.00791585	0	0.0872356	0.00903003	0.0502801	0.0281209	1.78799	Intermediate	0	0	0	0	0	0	0	0	0	0	0	0	0	0	0	0	0	0	0	0	0	0	0	0	0	0	0	0	0	0	0	0
ant_bin.393	d__Bacteria;p__Verrucomicrobiota;c__Verrucomicrobiae;o__Verrucomicrobiales;f__V1-33;g__CAIZWU01;s__	59.13	5.48	0.506748	0.256886	0.0561024	0.140124	0.00283932	0.0154614	0.00755583	0.0103554	0.0128107	0.00461314	0.0872044	0.0563054	1.54878	Intermediate	0	0	0	0	0	0	0	0	0	0	0	0	0	0	0	0	0	0	0	0	0	0	0	0	0	0	0	0	0	0	0	0
ant_bin.440	d__Bacteria;p__Pseudomonadota;c__Alphaproteobacteria;o__Sphingomonadales;f__Sphingomonadaceae;g__Sphingomicrobium;s__	79.6	3.81	1.17022	0.0550366	0.0699241	0.0565246	0.197275	0.0628254	0.0884929	0.0435599	0.51278	0.0838042	0.15063	0.130025	1.15847	Intermediate	0	0	0	0	0	0	0	0	0	0	0	1	0	0	0	0	0	0	0	0	0	0	0	0	0	0	0	0	0	0	0	0
ant_bin.446	d__Bacteria;p__Actinomycetota;c__Actinomycetia;o__Mycobacteriales;f__Pseudonocardiaceae;g__Pseudonocardia;s__	89.02	4.33	0.381497	0.0591024	0.0420511	0.0136419	0.0257174	0.0199524	0.0300535	0.0729357	0.0696778	0.0483644	0.0216588	0.0423885	0.51096	Generalist	0	0	0	0	0	1	0	4	0	0	2	1	0	0	0	0	0	0	0	0	0	0	0	0	0	0	0	0	0	0	0	0
ant_bin.447	d__Bacteria;p__Actinomycetota;c__Actinomycetia;o__Propionibacteriales;f__Nocardioidaceae;g__Nocardioides;s__	83.75	1.86	0.606658	0.0116812	0.0326352	0.0137866	0.0956385	0.0180237	0.0513436	0.333271	0.0150017	0.0352767	0.103166	0.0674064	1.5305	Intermediate	0	0	0	0	0	0	0	0	0	0	0	0	0	0	0	0	0	0	0	0	0	0	0	0	0	0	0	0	0	0	0	0
ant_bin.464	d__Bacteria;p__Actinomycetota;c__Actinomycetia;o__Actinomycetales;f__Dermatophilaceae;g__Lapillicoccus;s__	99.63	3.17	2.40058	0.0773564	0.165573	0.0566421	0.198563	0.74645	0.256795	0.0554699	0.564627	0.279108	0.239436	0.266732	0.897665	Generalist	0	0	0	0	0	0	0	1	0	0	1	0	0	0	0	0	0	0	0	1	0	0	0	0	0	0	0	0	0	2	0	0
ant_bin.487	d__Bacteria;p__Pseudomonadota;c__Alphaproteobacteria;o__Sphingomonadales;f__Sphingomonadaceae;g__Sphingomicrobium;s__	68.09	4.33	2.31229	0.229287	0.300093	0.27689	0.514767	0.122371	0.356095	0.101202	0.161915	0.249667	0.127856	0.256921	0.497648	Generalist	0	0	0	0	0	0	0	0	0	0	0	0	0	0	0	0	0	0	0	0	0	0	0	0	0	0	0	0	0	0	0	0
ant_bin.493	d__Bacteria;p__Chloroflexota;c__Limnocylindria;o__Limnocylindrales;f__CSP1-4;g__SPCO01;s__	58.96	8.29	1.7519	0.317572	0.295131	0.0678983	0.297638	0.126199	0.154991	0.0694091	0.252756	0.170308	0.0986099	0.194656	0.506586	Generalist	0	0	0	0	0	0	0	1	0	0	0	0	1	0	0	0	0	0	0	2	0	0	0	0	0	0	0	0	0	0	0	0
ant_bin.499	d__Bacteria;p__Actinomycetota;c__Actinomycetia;o__Mycobacteriales;f__SCTD01;g__SCTD01;s__	77.3	4.92	1.03504	0.0442099	0.0378977	0.00467716	0.229828	0.0402506	0.20426	0.0327808	0.0521926	0.388947	0.130201	0.115005	1.13214	Intermediate	0	0	0	0	0	0	0	0	0	0	2	0	0	0	0	0	0	0	0	1	0	0	0	0	0	0	0	0	0	0	0	0
ant_bin.50	d__Bacteria;p__Actinomycetota;c__Actinomycetia;o__Mycobacteriales;f__SCTD01;g__SCTD01;s__	100	4.31	0.551488	0.0766788	0.092067	0.0383921	0.0187814	0.115242	0.0357792	0.0165356	0.126406	0.0316059	0.0421324	0.0612765	0.68758	Generalist	0	0	0	0	0	0	0	0	0	0	0	0	0	0	0	0	0	0	0	1	0	0	0	0	0	0	0	0	0	0	0	0
ant_bin.503	d__Bacteria;p__Actinomycetota;c__Actinomycetia;o__Mycobacteriales;f__SCTD01;g__SCTD01;s__	81.8	6	2.69221	0.908686	1.42709	0.0413114	0.120839	0.03264	0.0676054	0.0308275	0.0247251	0.0384835	0.510141	0.299134	1.70539	Intermediate	0	0	0	0	0	0	0	0	0	0	2	0	0	0	0	0	0	0	0	1	0	0	0	0	0	0	0	0	0	0	0	0
ant_bin.505	d__Bacteria;p__Actinomycetota;c__Actinomycetia;o__Actinomycetales;f__Dermatophilaceae;g__UBA4719;s__	91.35	2.74	0.844893	0.0421042	0.0597363	0.0287273	0.0254974	0.25772	0.107232	0.108661	0.128602	0.086613	0.0718214	0.093877	0.765058	Generalist	0	0	0	0	0	0	0	0	0	0	0	0	2	0	0	0	0	0	0	2	0	0	0	0	0	0	0	0	0	3	0	0
ant_bin.509	d__Bacteria;p__Bacteroidota;c__Bacteroidia;o__Chitinophagales;f__Chitinophagaceae;g__Sediminibacterium;s__	94.04	2.81	0.210788	0.0120498	0	0	0	0.168996	0.00365062	0	0.0260921	0	0.055297	0.0234209	2.36101	Specialist	0	0	0	0	0	0	0	0	0	0	0	0	0	0	0	0	0	0	0	0	0	0	0	0	0	0	0	0	0	0	0	0
ant_bin.514	d__Bacteria;p__Chloroflexota;c__Limnocylindria;o__Limnocylindrales;f__CSP1-4;g__SPCO01;s__	93.02	5.24	1.31433	0.0237916	0.0124196	0.00531281	0.0584545	0.326491	0.0822543	0.0188429	0.724966	0.0617955	0.238573	0.146037	1.63365	Intermediate	0	0	0	0	0	0	0	1	0	0	0	0	1	0	0	0	0	0	0	1	0	0	0	0	0	0	0	0	0	0	0	0
ant_bin.555	d__Bacteria;p__Bacteroidota;c__Bacteroidia;o__Chitinophagales;f__Chitinophagaceae;g__;s__	99.88	2.74	0.291234	0.0198008	0.00424233	0	0.00952979	0.0670814	0.0102447	0.0268567	0.12061	0.0328687	0.0387782	0.0323594	1.19836	Intermediate	0	0	0	0	0	0	0	0	0	0	0	0	0	0	0	0	0	0	0	1	0	0	0	0	0	0	0	0	0	0	0	0
ant_bin.556	d__Bacteria;p__Pseudomonadota;c__Alphaproteobacteria;o__Sphingomonadales;f__Sphingomonadaceae;g__Novosphingobium;s__	54.18	4.54	1.13915	0.207229	0.392708	0.327399	0.0769826	0.0113102	0.0476123	0.0361757	0.0135112	0.0262198	0.14606	0.126572	1.15397	Intermediate	0	0	0	0	0	0	0	0	0	0	0	0	0	0	0	0	0	0	0	0	0	0	0	0	0	0	0	0	0	0	0	0
ant_bin.6	d__Bacteria;p__Bacteroidota;c__Bacteroidia;o__Chitinophagales;f__Chitinophagaceae;g__JADGPY01;s__	66.65	0.28	0.490753	0.0065247	0.00568146	0.00936765	0.0340555	0.141677	0.0205849	0.00898335	0.219608	0.0442703	0.0752721	0.0545282	1.38043	Intermediate	0	0	0	0	0	0	0	0	0	0	0	0	0	0	0	0	0	0	0	0	0	0	0	0	0	0	0	0	0	0	0	0
ant_bin.600	d__Bacteria;p__Bacteroidota;c__Bacteroidia;o__Chitinophagales;f__Chitinophagaceae;g__Ferruginibacter;s__	85.67	0.37	0.287884	0.192322	0.0069646	0.0125124	0.00296069	0.011153	0.00438958	0.00680416	0.0455858	0.00519167	0.0615305	0.0319871	1.9236	Specialist	0	0	0	0	0	0	0	0	0	0	0	0	0	0	0	0	0	0	0	0	0	0	0	0	0	0	0	0	0	0	0	0
ant_bin.614	d__Bacteria;p__Actinomycetota;c__Actinomycetia;o__Actinomycetales;f__Angustibacteraceae;g__JACMOY01;s__	85.88	6.72	0.937105	0.0230617	0.0272448	0.00897123	0.0778042	0.264035	0.120831	0.0254283	0.257569	0.132161	0.0991232	0.104123	0.951983	Generalist	0	0	0	0	0	0	0	0	0	0	0	0	0	0	0	0	0	0	0	0	0	0	0	0	0	0	0	0	0	0	0	0
ant_bin.62	d__Bacteria;p__Pseudomonadota;c__Alphaproteobacteria;o__Sphingomonadales;f__Sphingomonadaceae;g__Novosphingobium;s__	97.12	3.91	0.723554	0.0780536	0.173568	0.152818	0.0188632	0.0365991	0.166226	0.0114609	0.0250444	0.0609199	0.0663306	0.0803949	0.82506	Generalist	0	0	0	0	0	0	0	0	0	0	0	0	0	0	0	0	0	0	0	0	0	0	0	0	0	0	0	0	0	0	0	0
ant_bin.645	d__Bacteria;p__Pseudomonadota;c__Alphaproteobacteria;o__Sphingomonadales;f__Sphingomonadaceae;g__Sphingomicrobium;s__	72.63	1.48	1.47797	0.0433592	0.0814006	0.0670749	0.196281	0.0946133	0.160425	0.0543369	0.48129	0.299189	0.144748	0.164219	0.881432	Generalist	0	0	0	0	0	0	0	0	0	0	0	0	0	0	0	0	0	0	0	0	0	0	0	0	0	0	0	0	0	0	0	0
ant_bin.70	d__Bacteria;p__Acidobacteriota;c__Terriglobia;o__Bryobacterales;f__Bryobacteraceae;g__Bryobacter;s__	93.25	3.56	0.425835	0.125299	0.122039	0.0646368	0.0154968	0.0332013	0.0128507	0.0209066	0.0190651	0.0123396	0.0462106	0.047315	0.976659	Generalist	0	0	0	0	0	0	0	0	0	0	0	0	0	0	0	0	0	0	0	0	0	0	0	0	0	0	0	0	0	0	2	0
ant_bin.75	d__Bacteria;p__Bacteroidota;c__Bacteroidia;o__Chitinophagales;f__Chitinophagaceae;g__Ferruginibacter;s__	97.8	1.13	0.577718	0	0.00268003	0	0.00347663	0.128182	0.0302653	0.00617769	0.394337	0.0125996	0.130375	0.0641909	2.03104	Specialist	0	0	0	0	0	0	0	0	0	0	0	0	0	0	0	0	0	0	0	0	0	0	0	0	0	0	0	0	0	0	0	0
ant_bin.76	d__Bacteria;p__Bacteroidota;c__Bacteroidia;o__Cytophagales;f__Hymenobacteraceae;g__;s__	95.54	0.64	0.417331	0.34869	0.0249449	0.0236731	0	0.00460752	0.00566087	0.00594561	0.00380916	0	0.113753	0.0463701	2.45316	Specialist	0	0	0	0	0	0	0	0	0	0	0	0	0	0	0	0	0	0	0	0	0	0	0	0	0	0	0	0	0	0	0	0
ant_bin.208	d__Bacteria;p__Pseudomonadota;c__Gammaproteobacteria;o__Burkholderiales;f__Burkholderiaceae_B;g__CADEEN01;s__	71.33	5.52	1.90273	0.046784	1.12686	0.276515	0.120086	0.026594	0.0812993	0.119301	0.0313873	0.0739008	0.351536	0.211414	1.66278	Intermediate	0	0	0	0	0	0	0	0	0	0	0	0	0	0	0	0	0	0	1	1	2	0	0	0	0	0	0	0	0	0	0	0
ant_bin.305	d__Bacteria;p__Pseudomonadota;c__Alphaproteobacteria;o__Sphingomonadales;f__Sphingomonadaceae;g__Sphingorhabdus_B;s__	68.4	0.44	0.63446	0	0.00652842	0.0154059	0.590022	0	0.0143337	0	0	0.00816954	0.19492	0.0704956	2.765	Specialist	0	0	0	0	0	0	0	0	0	0	0	0	0	0	0	0	0	0	0	0	0	0	0	0	0	0	0	0	0	0	0	0
ant_bin.519	d__Bacteria;p__Gemmatimonadota;c__Gemmatimonadetes;o__Gemmatimonadales;f__Gemmatimonadaceae;g__Gemmatimonas;s__	94.38	1.48	0.642477	0.376478	0.102704	0.115789	0.00468169	0.011536	0.0107805	0.00829972	0.005935	0.00627306	0.122598	0.0713863	1.71738	Intermediate	0	0	0	0	0	0	0	0	0	0	0	0	0	0	0	0	0	0	0	0	0	0	0	0	0	0	0	0	0	0	0	0
ant_bin.606	d__Bacteria;p__Gemmatimonadota;c__Gemmatimonadetes;o__Gemmatimonadales;f__Gemmatimonadaceae;g__Gemmatimonas;s__	93.64	3.35	0.4218	0	0.00628916	0.0040202	0	0.329081	0.0268627	0.0073498	0.0340211	0.0141757	0.106487	0.0468666	2.27213	Specialist	0	0	0	0	0	0	0	0	0	0	1	0	0	0	0	0	0	0	0	0	0	0	0	0	0	0	0	0	0	0	0	0
ant_bin.96	d__Bacteria;p__Pseudomonadota;c__Alphaproteobacteria;o__Rhodobacterales;f__Rhodobacteraceae;g__JAJNPS01;s__	81.45	0.44	0.528641	0.203893	0.151176	0.0738622	0.0206636	0.0125371	0.0193651	0.0307628	0.0105814	0.00579934	0.0714862	0.0587379	1.21704	Intermediate	0	0	0	0	0	0	0	0	0	0	0	0	0	0	0	0	0	0	0	1	0	0	0	0	0	0	0	0	0	0	0	0
ant_bin.10	d__Bacteria;p__Gemmatimonadota;c__Gemmatimonadetes;o__Gemmatimonadales;f__Gemmatimonadaceae;g__UBA4720;s__	86.89	2.74	0.245677	0	0	0	0	0.118754	0.0078298	0	0.113275	0.00581775	0.0504016	0.0272974	1.84639	Intermediate	0	0	0	0	0	0	0	0	0	0	0	0	0	0	0	0	0	0	0	0	0	0	0	0	0	0	0	0	0	0	0	0
ant_bin.100	d__Bacteria;p__Actinomycetota;c__Thermoleophilia;o__Solirubrobacterales;f__Solirubrobacteraceae;g__CADCVQ01;s__	70.88	2.77	2.46571	0.00566498	0.0118685	0.00346556	0.497652	0.0771523	0.298069	0.169871	0.717804	0.68416	0.291395	0.273968	1.06361	Intermediate	0	0	0	0	0	1	0	0	0	0	0	0	0	0	0	0	0	0	0	0	0	0	0	0	0	0	0	0	0	0	0	0
ant_bin.103	d__Bacteria;p__Chloroflexota;c__Limnocylindria;o__Limnocylindrales;f__CSP1-4;g__SPCO01;s__	94.1	2.61	0.539234	0.0366908	0.0273098	0.0148295	0.0324326	0.0717839	0.0659126	0.119215	0.0780304	0.0930294	0.0344755	0.0599149	0.575408	Generalist	0	0	0	0	0	0	0	0	0	0	0	0	0	0	0	0	0	0	0	1	0	0	0	0	0	0	0	0	0	0	0	0
ant_bin.104	d__Bacteria;p__Myxococcota;c__Polyangia;o__Polyangiales;f__;g__;s__	60.91	1.46	0.186862	0.0424851	0.00704599	0	0	0	0.011762	0.105672	0.0198965	0	0.0347775	0.0207625	1.67502	Intermediate	0	0	0	0	0	0	0	1	0	0	1	0	0	0	0	0	0	0	0	0	0	0	0	0	0	0	0	0	0	0	1	1
ant_bin.105	d__Bacteria;p__Patescibacteria;c__Paceibacteria;o__UBA9983_A;f__Zambryskibacteraceae;g__UBA910;s__	96.26	0.58	0.268802	0	0.00435637	0	0.00306221	0.203893	0.00523597	0	0.0100645	0.0421904	0.0665968	0.0298669	2.22978	Specialist	0	0	0	0	0	0	0	0	0	0	0	0	0	0	0	0	0	0	0	0	0	0	0	0	0	0	0	0	0	0	0	0
ant_bin.106	d__Bacteria;p__Gemmatimonadota;c__Gemmatimonadetes;o__Gemmatimonadales;f__Gemmatimonadaceae;g__AG11;s__	84.32	1.08	3.40507	0.0278941	0.0760711	0.0233782	0.780258	0.140394	0.45352	0.435917	0.473091	0.994551	0.345687	0.378342	0.913689	Generalist	0	0	0	0	0	0	0	0	0	0	1	0	0	0	0	0	0	0	0	0	0	0	0	0	0	0	0	0	0	0	0	1
ant_bin.110	d__Bacteria;p__Verrucomicrobiota;c__Verrucomicrobiae;o__Pedosphaerales;f__JACRJZ01;g__;s__	71.63	6.12	0.334442	0	0.00811161	0	0.031584	0.00570018	0.102216	0.0809682	0.00655998	0.0993019	0.0441245	0.0371602	1.18741	Intermediate	0	0	0	0	0	0	0	0	0	0	0	0	0	0	0	0	0	0	0	0	0	0	0	0	0	0	0	0	0	0	0	0
ant_bin.111	d__Bacteria;p__Pseudomonadota;c__Gammaproteobacteria;o__Burkholderiales;f__Burkholderiaceae_B;g__Ramlibacter;s__	82.46	3.83	1.38763	0.154197	0.21119	0.129087	0.189963	0.0880987	0.302962	0.0331665	0.119347	0.159614	0.0770959	0.154181	0.500036	Generalist	0	0	0	0	0	1	0	0	0	0	1	1	0	0	0	0	0	0	1	0	0	0	0	0	0	0	0	0	0	1	0	1
ant_bin.113	d__Bacteria;p__Actinomycetota;c__Actinomycetia;o__Propionibacteriales;f__Nocardioidaceae;g__Marmoricola;s__	73.94	0.24	4.08894	0.0090433	0.0220109	0.00798729	0.115422	0.306562	0.809968	0.100119	0.198344	2.51948	0.814204	0.454327	1.79211	Intermediate	0	0	0	0	0	0	0	0	0	0	1	0	0	0	0	0	0	0	0	0	0	0	0	0	0	0	0	0	0	0	0	0
ant_bin.118	d__Bacteria;p__Bacteroidota;c__Kapabacteria;o__Palsa-1295;f__Palsa-1295;g__PALSA-1296;s__	74.6	0.14	0.19977	0	0	0	0	0.185977	0.00518327	0	0.00860979	0	0.0614962	0.0221967	2.77051	Specialist	0	0	0	0	0	0	0	0	0	0	0	0	0	0	0	0	0	0	0	0	0	0	0	0	0	0	0	0	0	0	0	0
ant_bin.122	d__Bacteria;p__Planctomycetota;c__UBA11346;o__UBA11346;f__UBA11346;g__JACDEC01;s__	54.52	7.73	0.157329	0	0	0	0	0.0554266	0	0.0439989	0.0385066	0.0193966	0.0226846	0.017481	1.29768	Intermediate	0	0	0	0	0	0	0	0	0	0	0	0	0	0	0	0	0	0	0	0	0	0	0	0	0	0	0	0	0	0	0	0
ant_bin.123	d__Bacteria;p__Pseudomonadota;c__Gammaproteobacteria;o__Burkholderiales;f__CADEHE01;g__;s__	99.76	0.34	0.81232	0.111021	0.231138	0.0835805	0.0845719	0.0847367	0.0447168	0.0466244	0.0583797	0.0675504	0.056894	0.0902577	0.63035	Generalist	0	0	0	0	0	0	0	0	0	0	0	0	0	0	0	0	0	0	1	0	1	0	0	0	0	0	0	0	0	0	0	0
ant_bin.126	d__Bacteria;p__Pseudomonadota;c__Alphaproteobacteria;o__Sphingomonadales;f__Sphingomonadaceae;g__Sphingomonas;s__	89.84	6.13	0.536689	0.0099093	0.0125044	0.00944625	0.015482	0.00655352	0.0793932	0.0709201	0.0103027	0.322177	0.102384	0.0596321	1.71693	Intermediate	0	0	0	0	0	0	0	0	0	0	0	0	0	0	0	0	0	0	0	0	0	0	0	0	0	0	0	0	0	0	0	0
ant_bin.127	d__Bacteria;p__Pseudomonadota;c__Gammaproteobacteria;o__Xanthomonadales;f__Xanthomonadaceae;g__SCMT01;s__	75.97	0.25	14.661	0.0354688	0.180823	2.15597	5.65827	0.0280912	1.00855	0.748991	3.23674	1.60813	1.85259	1.629	1.13726	Intermediate	0	0	0	0	0	0	0	0	0	0	0	0	0	0	0	0	0	0	0	0	0	0	0	0	0	0	0	0	0	0	0	0
ant_bin.128	d__Bacteria;p__Acidobacteriota;c__Vicinamibacteria;o__Vicinamibacterales;f__SCN-69-37;g__SCUN01;s__	93.2	0.79	0.45398	0	0.00868834	0.00388228	0.309181	0.0159476	0.0446484	0	0.0149314	0.056701	0.0990388	0.0504422	1.96341	Specialist	0	0	0	0	0	0	0	0	0	0	0	0	0	0	0	0	0	0	0	0	0	0	0	0	0	0	0	0	0	0	0	0
ant_bin.129	d__Bacteria;p__Actinomycetota;c__Actinomycetia;o__Propionibacteriales;f__Nocardioidaceae;g__Marmoricola;s__	62.74	0.02	5.2556	0.0118351	0.0318884	0.0102846	1.13749	0.0471453	1.07402	0.811078	0.0462332	2.08562	0.740917	0.583956	1.26879	Intermediate	0	0	0	0	0	0	0	0	0	0	0	0	0	0	0	0	0	0	0	0	0	0	0	0	0	0	0	0	0	0	0	0
ant_bin.13	d__Bacteria;p__Myxococcota;c__Polyangia;o__Polyangiales;f__Polyangiaceae;g__PMG-095;s__	85.37	7.36	0.174186	0	0.0118554	0	0	0.0756811	0	0.0461162	0.0405332	0	0.027988	0.019354	1.44611	Intermediate	0	0	0	0	0	0	0	0	0	0	0	0	0	0	0	0	0	0	0	0	0	0	0	0	0	0	0	0	0	0	0	1
ant_bin.131	d__Bacteria;p__Pseudomonadota;c__Gammaproteobacteria;o__Steroidobacterales;f__Steroidobacteraceae;g__;s__	88.5	5.71	0.241001	0.0238608	0.0129436	0	0.00338161	0.0641926	0.0134276	0.0131708	0.0608444	0.0491797	0.0247234	0.0267779	0.923274	Generalist	0	0	0	0	0	0	0	0	0	0	0	0	0	0	0	0	0	0	0	0	0	0	0	0	0	0	0	0	0	0	0	0
ant_bin.134	d__Bacteria;p__Myxococcota;c__Polyangia;o__Polyangiales;f__;g__;s__	87.69	6.46	0.438385	0.106919	0.0562227	0.0760994	0.00407265	0.0485533	0.0133666	0.0502939	0.0681897	0.0146684	0.0334988	0.0487095	0.687726	Generalist	0	0	0	0	0	0	0	0	0	0	0	0	0	0	0	0	0	0	0	0	0	0	0	0	0	0	0	0	0	0	1	0
ant_bin.135	d__Bacteria;p__Bdellovibrionota;c__Bdellovibrionia;o__Bdellovibrionales;f__Bdellovibrionaceae;g__Pseudobdellovibrio;s__	65.75	1.73	0.229573	0	0	0	0	0	0.00371204	0.0946943	0	0.131167	0.0504103	0.0255081	1.97624	Specialist	0	0	0	0	0	0	0	0	0	0	0	0	0	0	0	0	0	0	0	0	0	0	0	0	0	0	0	0	0	0	0	0
ant_bin.139	d__Bacteria;p__Desulfobacterota_F;c__Desulfuromonadia;o__Geobacterales;f__Pseudopelobacteraceae;g__CAIPTY01;s__	58.45	1.6	0.249925	0.0507435	0.0216647	0.0424987	0.00831485	0.037598	0.0262571	0.00786557	0.0255464	0.0294366	0.0144191	0.0277695	0.519242	Generalist	0	0	0	0	0	0	0	0	0	0	2	0	0	0	0	0	0	0	0	0	0	0	0	0	0	0	0	0	2	0	0	0
ant_bin.140	d__Bacteria;p__Actinomycetota;c__Acidimicrobiia;o__Acidimicrobiales;f__WLNW01;g__;s__	70.4	5.81	0.250007	0	0	0	0.0919133	0.016019	0.0601903	0.0229619	0.0107303	0.0481925	0.0323024	0.0277786	1.16285	Intermediate	0	0	0	0	0	0	0	3	0	0	1	0	0	0	0	0	0	0	0	0	0	0	0	0	0	0	0	0	0	0	0	0
ant_bin.146	d__Bacteria;p__Actinomycetota;c__Acidimicrobiia;o__Acidimicrobiales;f__JACDCH01;g__VFJN01;s__	77.03	0.49	0.729647	0	0.0061611	0	0.013625	0.0680183	0.0346032	0.0205347	0.550519	0.0361857	0.177375	0.0810719	2.18788	Specialist	0	0	0	0	0	0	0	0	0	0	1	0	0	0	0	0	0	0	0	1	0	0	0	0	0	0	0	0	0	0	0	0
ant_bin.149	d__Bacteria;p__Gemmatimonadota;c__Gemmatimonadetes;o__Gemmatimonadales;f__Gemmatimonadaceae;g__UBA4720;s__	84.44	5.09	0.791908	0	0.00351987	0	0.0175878	0.00622246	0.0389617	0.658481	0.00521256	0.0619227	0.214958	0.0879897	2.44299	Specialist	0	0	0	0	0	0	0	0	0	0	1	0	0	0	0	0	0	0	0	0	0	0	0	0	0	0	0	0	0	0	0	0
ant_bin.151	d__Bacteria;p__Actinomycetota;c__Thermoleophilia;o__Gaiellales;f__F1-60-MAGs149;g__VFJZ01;s__	96.34	6.96	0.733688	0.0222054	0.00990789	0.0048117	0.0935795	0.148953	0.121459	0.0499648	0.176147	0.106659	0.0626503	0.0815209	0.768519	Generalist	0	0	0	0	0	1	0	2	0	0	1	0	0	0	0	0	0	0	0	0	0	0	0	0	0	0	0	0	0	0	0	0
ant_bin.152	d__Bacteria;p__Pseudomonadota;c__Gammaproteobacteria;o__Xanthomonadales;f__Xanthomonadaceae;g__Lysobacter_C;s__	77.89	2.92	0.90074	0.629037	0.0374896	0.0293485	0.0373951	0.0218571	0.0331656	0.0498519	0.0283713	0.0342239	0.198508	0.100082	1.98345	Specialist	0	0	0	0	0	0	0	0	0	0	0	0	0	0	0	0	0	0	0	0	0	0	0	0	0	0	0	0	0	1	0	0
ant_bin.155	d__Bacteria;p__Pseudomonadota;c__Alphaproteobacteria;o__Caulobacterales;f__Caulobacteraceae;g__Caulobacter;s__	89.63	2.5	0.610224	0.0290231	0.022352	0.0226792	0.00925441	0.0888445	0.13937	0.00908037	0.0247055	0.264915	0.0857009	0.0678027	1.26398	Intermediate	0	0	0	0	0	0	0	0	0	0	0	0	0	0	0	0	0	0	0	1	0	0	0	0	0	0	0	0	0	1	0	0
ant_bin.157	d__Bacteria;p__Pseudomonadota;c__Gammaproteobacteria;o__Burkholderiales;f__Methylophilaceae;g__Methylotenera_A;s__	94.99	0.25	1.20053	0.00659099	0.188413	0.979295	0.00306449	0	0.0146699	0	0.00292136	0.00557529	0.32301	0.133392	2.42151	Specialist	0	0	0	0	0	0	0	0	0	0	0	0	0	0	0	0	0	0	1	2	0	0	0	0	0	0	0	0	0	0	0	0
ant_bin.158	d__Bacteria;p__Gemmatimonadota;c__Gemmatimonadetes;o__Gemmatimonadales;f__GWC2-71-9;g__Palsa-1233;s__	94.71	0.23	0.70535	0	0.00690065	0	0.0143676	0.236287	0.018752	0	0.400197	0.0288455	0.142367	0.0783722	1.81655	Intermediate	0	0	0	0	0	0	0	0	0	0	0	0	0	0	0	0	0	0	0	0	0	0	0	0	0	0	0	0	0	0	0	0
ant_bin.159	d__Bacteria;p__Actinomycetota;c__Acidimicrobiia;o__Acidimicrobiales;f__JACDCH01;g__VFJN01;s__	87.25	4.53	0.552731	0	0.00567112	0	0.012185	0.170516	0.158099	0.10279	0.0196011	0.0838699	0.0691826	0.0614146	1.12648	Intermediate	0	0	0	0	0	0	0	0	0	0	2	0	0	0	0	0	0	0	0	1	0	0	0	0	0	0	0	0	0	0	1	0
ant_bin.161	d__Bacteria;p__Planctomycetota;c__Planctomycetia;o__Planctomycetales;f__Planctomycetaceae;g__SXXK01;s__	79.42	2.21	0.253968	0	0.0279676	0.0114069	0.107105	0.00640109	0.0404781	0.0166108	0.00523381	0.0387643	0.0329823	0.0282187	1.16881	Intermediate	0	0	0	0	0	0	0	0	0	0	0	0	0	0	0	0	0	0	0	0	0	0	0	0	0	0	0	0	0	0	0	0
ant_bin.163	d__Bacteria;p__Actinomycetota;c__Actinomycetia;o__Propionibacteriales;f__Nocardioidaceae;g__Marmoricola;s__	82.9	2.29	2.751	0.0110755	0.0314519	0.0115593	0.0507235	0.461929	1.6681	0.0980705	0.0225565	0.395537	0.539148	0.305667	1.76384	Intermediate	0	0	0	0	0	0	0	0	0	0	0	0	0	0	0	0	0	0	0	0	0	0	0	0	0	0	0	0	0	2	0	0
ant_bin.165	d__Bacteria;p__Chloroflexota;c__Chloroflexia;o__Thermomicrobiales;f__CADCWN01;g__CADCWN01;s__	60.75	3.58	0.229786	0	0.0207031	0.0123136	0.0367987	0.0250256	0.0205296	0.0244504	0.0611249	0.0288405	0.0168861	0.0255318	0.661373	Generalist	0	0	0	0	0	0	0	0	0	0	1	0	0	0	0	0	0	0	0	0	0	0	0	0	0	0	0	0	0	0	0	0
ant_bin.167	d__Bacteria;p__Armatimonadota;c__Fimbriimonadia;o__Fimbriimonadales;f__Fimbriimonadaceae;g__JANJUB01;s__	88.16	1.64	0.421409	0.00838278	0	0	0	0.0201266	0.0212352	0.159863	0.081187	0.130614	0.0616463	0.0468232	1.31658	Intermediate	0	0	0	0	0	0	0	0	0	0	0	0	0	0	0	0	0	0	0	0	0	0	0	0	0	0	0	0	0	0	0	0
ant_bin.168	d__Bacteria;p__Actinomycetota;c__Acidimicrobiia;o__IMCC26256;f__IMCC26256;g__JAENVU01;s__	99.13	0.66	0.819995	0.00572747	0.003635	0	0.0040786	0.545586	0.0231488	0.0058516	0.191368	0.0405997	0.18092	0.0911106	1.98572	Specialist	0	0	0	0	0	0	0	0	0	0	0	0	0	0	0	0	0	0	0	0	0	0	0	0	0	0	0	0	0	0	0	0
ant_bin.17	d__Bacteria;p__Actinomycetota;c__Actinomycetia;o__Propionibacteriales;f__Nocardioidaceae;g__Marmoricola;s__	86.16	3.35	2.41274	0.00941556	0.0227237	0.00882875	0.169757	0.100034	1.11836	0.768708	0.0188807	0.196028	0.398924	0.268082	1.48807	Intermediate	0	0	0	0	0	0	0	0	0	0	0	0	0	0	0	0	0	0	0	0	0	0	0	0	0	0	0	0	0	0	0	0
ant_bin.171	d__Bacteria;p__Pseudomonadota;c__Gammaproteobacteria;o__Burkholderiales;f__Thiobacillaceae;g__Thiobacillus;s__	84.78	4.22	1.16714	0.332406	0.625231	0.127745	0.0300591	0.00813437	0.0220386	0.00450839	0.00585427	0.0111596	0.214477	0.129682	1.65387	Intermediate	0	0	0	0	0	1	0	0	0	0	0	0	0	0	0	0	0	0	1	1	2	1	0	0	0	0	0	0	0	0	0	0
ant_bin.173	d__Bacteria;p__Patescibacteria;c__Paceibacteria;o__UBA9983_A;f__UBA918;g__;s__	97.33	0.69	0.394147	0	0	0	0	0	0.00916175	0.384985	0	0	0.127982	0.0437941	2.92237	Specialist	0	0	0	0	0	0	0	0	0	0	0	0	0	0	0	0	0	0	0	0	0	0	0	0	0	0	0	0	0	0	0	0
ant_bin.177	d__Bacteria;p__Bacteroidota;c__Bacteroidia;o__Chitinophagales;f__Chitinophagaceae;g__JADGPY01;s__	84.69	6.51	0.720336	0.059745	0.0153295	0.0198395	0.0036541	0.00697656	0.0148094	0.579461	0.0109808	0.00953981	0.18802	0.0800373	2.34916	Specialist	0	0	0	0	0	0	0	0	0	0	0	0	0	0	0	0	0	0	0	0	0	0	0	0	0	0	0	0	0	0	0	0
ant_bin.179	d__Bacteria;p__Pseudomonadota;c__Gammaproteobacteria;o__Burkholderiales;f__Burkholderiaceae_B;g__Polaromonas;s__	83.07	2.04	4.10858	0.250791	3.18568	0.344512	0.0991197	0.0251254	0.0683085	0.0143335	0.0376719	0.0830383	1.02945	0.456509	2.25505	Specialist	0	0	0	0	0	0	0	0	0	0	0	0	0	0	0	0	0	0	1	0	1	0	0	0	0	0	0	0	0	1	0	0
ant_bin.181	d__Bacteria;p__Bacteroidota;c__Bacteroidia;o__Chitinophagales;f__Chitinophagaceae;g__JJ008;s__	99.76	1.05	0.801385	0.296741	0.0897231	0.17961	0.0268251	0.0626469	0.0272456	0.0323053	0.0451305	0.0411569	0.0916302	0.0890428	1.02906	Intermediate	0	0	0	0	0	0	0	0	0	0	0	0	0	0	0	0	0	0	0	0	0	0	0	0	0	0	0	0	0	0	0	0
ant_bin.182	d__Bacteria;p__Gemmatimonadota;c__Gemmatimonadetes;o__Gemmatimonadales;f__Gemmatimonadaceae;g__AG11;s__	75.86	1.4	0.435822	0.0357275	0.126294	0.0163856	0.117333	0.0110716	0.0290639	0.052581	0.0105388	0.0368269	0.0438133	0.0484246	0.904773	Generalist	0	0	0	0	0	0	0	0	0	0	1	0	0	0	0	0	0	0	0	0	0	0	0	0	0	0	0	0	0	0	0	0
ant_bin.183	d__Bacteria;p__Acidobacteriota;c__Terriglobia;o__Bryobacterales;f__Bryobacteraceae;g__Ga0077553;s__	62.89	5.71	0.227991	0	0	0	0.0351819	0.0535713	0.0344104	0.0189795	0.0390508	0.0467969	0.0211876	0.0253323	0.836388	Generalist	0	0	0	0	0	0	0	0	0	0	1	0	0	0	0	0	0	0	0	0	0	0	0	0	0	0	0	0	0	0	4	1
ant_bin.186	d__Bacteria;p__Actinomycetota;c__Thermoleophilia;o__Gaiellales;f__Gaiellaceae;g__JACCRW01;s__	88.78	1.38	0.504057	0.0233507	0.0108719	0.0046623	0.0763427	0.0831137	0.0437634	0.0443474	0.124397	0.0932081	0.0406742	0.0560063	0.726243	Generalist	0	0	0	0	0	0	0	0	0	0	0	0	0	0	0	0	0	0	0	0	0	0	0	0	0	0	0	0	0	0	0	0
ant_bin.189	d__Bacteria;p__Bacteroidota;c__Bacteroidia;o__Chitinophagales;f__LD1;g__Bog-950;s__	90.84	3.21	0.395086	0.205432	0.0357385	0.0125474	0	0.04779	0.00606432	0.0261456	0.0539597	0.00740905	0.0635059	0.0438985	1.44665	Intermediate	0	0	0	0	0	0	0	0	0	0	0	0	0	0	0	0	0	0	0	0	0	0	0	0	0	0	0	0	0	0	0	0
ant_bin.190	d__Bacteria;p__Pseudomonadota;c__Gammaproteobacteria;o__Burkholderiales;f__Burkholderiaceae_B;g__Rhodoferax_C;s__	75.39	0.79	0.6334	0.299256	0.249272	0.0457049	0.00378052	0.010641	0.0106469	0	0.0078786	0.0062198	0.117017	0.0703778	1.6627	Intermediate	0	0	0	0	0	0	0	0	0	0	0	0	0	0	0	0	0	0	0	0	0	0	0	0	0	0	0	0	0	0	0	0
ant_bin.191	d__Bacteria;p__Pseudomonadota;c__Gammaproteobacteria;o__Burkholderiales;f__Burkholderiaceae_B;g__Ramlibacter;s__	62.12	6.48	0.744072	0.0265795	0.0460533	0.0570847	0.0162784	0.0199443	0.0432905	0.0136281	0.013673	0.50754	0.160108	0.0826746	1.9366	Specialist	0	0	0	0	0	0	0	0	0	0	0	0	0	0	0	0	0	0	2	0	0	0	0	0	0	0	0	0	0	0	0	0
ant_bin.192	d__Bacteria;p__Pseudomonadota;c__Gammaproteobacteria;o__Nevskiales;f__Nevskiaceae;g__Stagnimonas;s__	96.78	1.74	4.19159	0.0518799	0.928066	0.0111998	0.0101941	0.485317	0.0864698	0.0466148	2.51171	0.0601359	0.826859	0.465732	1.7754	Intermediate	0	0	0	0	0	0	0	0	0	0	0	0	0	0	0	0	0	0	0	0	0	0	0	0	0	0	0	0	0	0	0	0
ant_bin.193	d__Bacteria;p__Pseudomonadota;c__Gammaproteobacteria;o__Burkholderiales;f__Burkholderiaceae_B;g__Rhizobacter;s__	83.37	1.16	1.19179	0.577888	0.40661	0.0467534	0.00991463	0.0282497	0.0365913	0.0322877	0.0229435	0.030555	0.208684	0.132421	1.57591	Intermediate	0	0	0	0	0	0	0	0	0	0	0	0	0	0	0	0	0	0	2	0	1	0	0	0	0	0	0	0	0	1	0	0
ant_bin.196	d__Bacteria;p__CSP1-3;c__CSP1-3;o__CSP1-3;f__CSP1-3;g__VGFA01;s__	73.93	0.16	0.325255	0.308326	0.0121076	0	0	0	0.00482172	0	0	0	0.102152	0.0361394	2.8266	Specialist	0	0	0	0	0	0	1	1	0	0	0	0	2	0	0	0	0	0	0	0	0	0	0	0	0	0	0	0	0	0	0	1
ant_bin.197	d__Bacteria;p__Myxococcota;c__Polyangia;o__Polyangiales;f__Polyangiaceae;g__JAHFDV01;s__	84.72	5.34	0.171534	0	0	0	0	0.0861874	0	0	0.0853463	0	0.0378202	0.0190593	1.98434	Specialist	0	0	0	0	0	0	0	0	0	0	0	0	0	0	0	0	0	0	0	0	0	0	0	0	0	0	0	0	0	0	0	0
ant_bin.2	d__Bacteria;p__Actinomycetota;c__Acidimicrobiia;o__IMCC26256;f__PALSA-555;g__JALHSW01;s__	69.57	2.16	0.418438	0	0	0	0.0374339	0.0565796	0.102981	0.00956547	0.0113569	0.200521	0.0672517	0.0464931	1.44649	Intermediate	0	0	0	0	0	0	0	0	0	0	0	0	0	0	0	0	0	0	0	0	0	0	0	0	0	0	0	0	0	0	0	0
ant_bin.20	d__Bacteria;p__Eisenbacteria;c__RBG-16-71-46;o__RBG-16-71-46;f__;g__;s__	91.36	1.97	0.353789	0	0	0	0.00654385	0.311373	0.0102846	0	0.00559017	0.0199977	0.102241	0.0393099	2.60089	Specialist	0	0	0	0	0	0	0	0	0	0	0	0	0	0	0	0	0	0	0	0	0	0	0	0	0	0	0	0	0	0	0	0
ant_bin.200	d__Bacteria;p__Pseudomonadota;c__Gammaproteobacteria;o__Burkholderiales;f__Burkholderiaceae_B;g__JAAFJR01;s__	86.92	0.25	0.448217	0.26848	0.0849817	0.0849981	0	0	0.00641716	0	0	0.00334067	0.0896229	0.0498019	1.79959	Intermediate	0	0	0	0	0	1	0	0	0	0	0	0	0	0	0	0	0	0	1	0	1	0	0	0	0	0	0	0	0	0	0	0
ant_bin.201	d__Bacteria;p__Armatimonadota;c__Fimbriimonadia;o__Fimbriimonadales;f__Fimbriimonadaceae;g__JANJUB01;s__	85.51	2.32	0.802032	0.187257	0.052676	0.0198966	0.179741	0.0146087	0.0567839	0.0477908	0.0943428	0.148935	0.0669644	0.0891146	0.751441	Generalist	0	0	0	0	0	0	0	0	0	0	0	0	0	0	0	0	0	0	0	0	0	0	0	0	0	0	0	0	0	0	0	0
ant_bin.202	d__Bacteria;p__Pseudomonadota;c__Gammaproteobacteria;o__Xanthomonadales;f__Xanthomonadaceae;g__Thermomonas;s__	79.38	9.67	1.41826	0.483626	0.322834	0.219293	0.116985	0.0638035	0.0614058	0.041271	0.0505246	0.0585144	0.154886	0.157584	0.982878	Generalist	0	0	0	0	0	0	0	0	0	0	0	0	0	0	0	0	0	0	0	0	0	0	0	0	0	0	0	0	0	0	0	0
ant_bin.203	d__Bacteria;p__Pseudomonadota;c__Gammaproteobacteria;o__Burkholderiales;f__Burkholderiaceae_B;g__LMDS01;s__	87.83	2.37	1.30872	0.0475796	0.590563	0.0903297	0.0758121	0.0977301	0.133822	0.0605733	0.0930094	0.119299	0.169057	0.145413	1.1626	Intermediate	0	0	0	0	0	0	0	0	0	0	0	0	0	0	0	0	0	0	1	1	1	0	0	0	0	0	0	0	0	2	0	0
ant_bin.209	d__Bacteria;p__Actinomycetota;c__Acidimicrobiia;o__IMCC26256;f__IMCC26256;g__JAENVU01;s__	72.38	4.97	0.428061	0.00430243	0.00410877	0	0.0126295	0.27643	0.028605	0.0182501	0.0659361	0.0177996	0.0880798	0.0475624	1.85188	Specialist	0	0	0	0	0	0	0	0	0	0	0	0	0	0	0	0	0	0	0	0	0	0	0	0	0	0	0	0	0	0	0	0
ant_bin.210	d__Bacteria;p__Eisenbacteria;c__RBG-16-71-46;o__RBG-16-71-46;f__RBG-16-71-46;g__CADEFY01;s__	77.34	9.63	1.17941	0	0.00603759	0	0.010475	0.367009	0.0256267	0.289761	0.251861	0.228638	0.150255	0.131045	1.14659	Intermediate	0	0	0	0	0	0	0	0	0	0	0	0	0	0	0	0	0	0	0	0	0	0	0	0	0	0	0	0	0	0	0	0
ant_bin.211	d__Bacteria;p__Acidobacteriota;c__Blastocatellia;o__Pyrinomonadales;f__Pyrinomonadaceae;g__OLB17;s__	63.8	1.7	0.435228	0	0	0	0.0113456	0.0926425	0.0198401	0.234116	0.0457412	0.0315433	0.0757919	0.0483587	1.56729	Intermediate	0	0	0	0	0	0	0	0	0	0	0	0	0	0	0	0	0	0	0	0	0	0	0	0	0	0	0	0	0	0	0	0
ant_bin.212	d__Bacteria;p__Actinomycetota;c__Acidimicrobiia;o__Acidimicrobiales;f__Ilumatobacteraceae;g__;s__	95.3	2.88	0.289384	0	0.020404	0.00647873	0.164568	0.017003	0.0347088	0.00592194	0.00950173	0.0307974	0.0509948	0.0321537	1.58597	Intermediate	0	0	0	0	0	0	0	0	0	0	0	0	0	0	0	0	0	0	0	1	0	0	0	0	0	0	0	0	0	0	0	0
ant_bin.213	d__Bacteria;p__Chloroflexota;c__Limnocylindria;o__Limnocylindrales;f__CSP1-4;g__SPCO01;s__	80.7	2.58	3.12283	0.0672616	0.126796	0.105611	1.46173	0.150072	0.429244	0.174848	0.16799	0.439282	0.439228	0.346981	1.26586	Intermediate	0	0	0	0	0	0	0	1	0	0	0	0	1	0	0	0	0	0	0	0	0	0	0	0	0	0	0	0	0	0	0	0
ant_bin.219	d__Bacteria;p__Myxococcota;c__Polyangia;o__Polyangiales;f__Polyangiaceae;g__;s__	68.39	2.64	0.169626	0	0	0	0	0.0231864	0	0	0.134283	0.0121565	0.044046	0.0188474	2.33699	Specialist	0	0	0	0	0	0	0	0	0	0	0	0	0	0	0	0	0	0	0	0	0	0	0	0	0	0	0	0	0	0	0	0
ant_bin.22	d__Bacteria;p__Bacteroidota;c__UBA10030;o__UBA10030;f__UBA6906;g__;s__	94.44	3.24	0.253751	0	0	0	0	0.0224062	0.00962843	0	0.21297	0.00874646	0.0697073	0.0281945	2.47237	Specialist	0	0	0	0	0	0	0	0	0	0	0	0	0	0	0	0	0	0	0	1	0	0	0	0	0	0	0	0	0	0	0	0
ant_bin.221	d__Bacteria;p__Verrucomicrobiota;c__Verrucomicrobiae;o__Verrucomicrobiales;f__V1-33;g__V1-33;s__	67.21	1.49	0.285112	0.127452	0.0295164	0.0745589	0	0.0156695	0.00631761	0.0156455	0.0159522	0	0.042466	0.0316791	1.3405	Intermediate	0	0	0	0	0	0	0	0	0	0	0	0	0	0	0	0	0	0	0	0	0	0	0	0	0	0	0	0	0	0	0	0
ant_bin.222	d__Bacteria;p__Acidobacteriota;c__Vicinamibacteria;o__Vicinamibacterales;f__SCN-69-37;g__SYFT01;s__	84.63	6.44	0.263274	0	0	0	0	0	0.00955795	0.240609	0	0.013107	0.0794155	0.0292527	2.71481	Specialist	0	0	0	0	0	0	0	0	0	0	0	0	0	0	0	0	0	0	0	0	0	0	0	0	0	0	0	0	0	0	0	0
ant_bin.225	d__Bacteria;p__Gemmatimonadota;c__Gemmatimonadetes;o__Gemmatimonadales;f__Gemmatimonadaceae;g__JACDCY01;s__	71.17	2.15	0.305801	0.0067793	0	0	0.193025	0.00444617	0.0435911	0	0	0.057959	0.0634364	0.0339778	1.86699	Specialist	0	0	0	0	0	0	0	0	0	0	0	0	0	0	0	0	0	0	0	0	0	0	0	0	0	0	0	0	0	0	2	1
ant_bin.228	d__Bacteria;p__Verrucomicrobiota;c__Verrucomicrobiae;o__Pedosphaerales;f__JACDHS01;g__JACDHS01;s__	96.35	1.32	0.792548	0	0.00347897	0	0	0	0.0144787	0.769716	0	0.00487454	0.255665	0.0880609	2.90327	Specialist	0	0	0	0	0	0	0	0	0	0	0	0	0	0	0	0	0	0	0	0	0	0	0	0	0	0	0	0	0	0	0	0
ant_bin.23	d__Bacteria;p__Verrucomicrobiota;c__Verrucomicrobiae;o__Opitutales;f__Opitutaceae;g__ER46;s__	59.3	0.27	0.3151	0.0280079	0.11463	0.0829902	0.0167302	0.0118652	0.00832147	0.0192453	0.0108565	0.0224537	0.0375201	0.0350111	1.07166	Intermediate	0	0	0	0	0	0	0	0	0	0	0	0	0	0	0	0	0	0	0	0	0	0	0	0	0	0	0	0	0	0	0	0
ant_bin.231	d__Bacteria;p__Pseudomonadota;c__Gammaproteobacteria;o__Burkholderiales;f__SG8-41;g__Ga0077527;s__	55.9	0.45	0.30059	0.104388	0.0306015	0	0.0454815	0.0147477	0.0416411	0	0.00527529	0.058454	0.0340198	0.0333988	1.01859	Intermediate	0	0	0	0	0	0	0	0	0	0	0	0	0	0	0	0	0	0	1	0	2	0	0	0	0	0	0	0	0	1	0	0
ant_bin.233	d__Bacteria;p__Gemmatimonadota;c__Gemmatimonadetes;o__Gemmatimonadales;f__Gemmatimonadaceae;g__;s__	78.42	4.46	0.825535	0	0.00827028	0.00346584	0.0845387	0.0204859	0.1136	0.167008	0.120792	0.307375	0.101113	0.0917261	1.10233	Intermediate	0	0	0	0	0	0	0	0	0	0	1	0	0	0	0	0	0	0	0	0	0	0	0	0	0	0	0	0	0	0	0	0
ant_bin.235	d__Bacteria;p__Pseudomonadota;c__Gammaproteobacteria;o__Burkholderiales;f__Burkholderiaceae_B;g__Polaromonas;s__	93.31	5.17	1.04675	0.0829102	0.14259	0.178023	0.0163066	0.0602032	0.0310281	0.0246714	0.232657	0.278358	0.0963263	0.116305	0.82822	Generalist	0	0	0	0	0	0	0	0	0	0	0	0	0	0	0	0	0	0	0	0	0	0	0	0	0	0	0	0	0	1	0	0
ant_bin.237	d__Bacteria;p__Pseudomonadota;c__Gammaproteobacteria;o__Burkholderiales;f__SG8-41;g__;s__	87.16	2.73	0.305942	0.0302774	0.0141247	0.0119404	0.0153892	0.0561241	0.0301536	0.0325246	0.0779531	0.0374551	0.021483	0.0339936	0.631971	Generalist	0	0	0	0	0	0	0	0	0	0	0	0	0	0	0	0	0	0	1	0	1	0	0	0	0	0	0	0	0	1	0	0
ant_bin.240	d__Bacteria;p__Gemmatimonadota;c__Gemmatimonadetes;o__Gemmatimonadales;f__Gemmatimonadaceae;g__AG11;s__	59.13	0.9	0.247993	0	0	0	0.00622838	0.202224	0.01037	0.00964223	0.0102879	0.00923993	0.0656618	0.0275548	2.38296	Specialist	0	0	0	0	0	0	0	0	0	0	0	0	0	0	0	0	0	0	0	2	0	0	0	0	0	0	0	0	0	0	0	0
ant_bin.241	d__Bacteria;p__Verrucomicrobiota;c__Verrucomicrobiae;o__Chthoniobacterales;f__UBA10450;g__;s__	81.38	3.12	0.326564	0	0	0	0.0431652	0.0915709	0.037984	0.00584362	0.107794	0.0402066	0.0404847	0.0362849	1.11575	Intermediate	0	0	0	0	0	0	0	0	0	0	0	0	0	0	0	0	0	0	0	0	0	0	0	0	0	0	0	0	0	0	0	0
ant_bin.242	d__Bacteria;p__Actinomycetota;c__Acidimicrobiia;o__Acidimicrobiales;f__CADCTF01;g__JAHWJQ01;s__	87.91	3.46	0.431113	0	0.00478999	0	0.0378111	0.00597147	0.0493924	0.265469	0.00703569	0.0606438	0.0847627	0.0479014	1.76952	Intermediate	0	0	0	0	0	0	0	0	0	0	2	0	0	0	0	0	0	0	0	0	0	0	0	0	0	0	0	0	0	0	0	0
ant_bin.243	d__Bacteria;p__Chloroflexota;c__Limnocylindria;o__Limnocylindrales;f__CSP1-4;g__SPCO01;s__	75.71	4.48	0.378057	0.0114933	0.00828019	0	0.0187446	0.0443284	0.0260327	0.00799927	0.240706	0.0204722	0.0756113	0.0420063	1.8	Intermediate	0	0	0	0	0	0	0	1	0	0	0	0	0	0	0	0	0	0	0	2	0	0	0	0	0	0	0	0	0	0	0	0
ant_bin.244	d__Bacteria;p__Pseudomonadota;c__Gammaproteobacteria;o__Xanthomonadales;f__Xanthomonadaceae;g__Thermomonas;s__	79.27	4.1	0.501011	0.023558	0.0240232	0.0169457	0.0412101	0.132669	0.0913852	0.0307756	0.0575682	0.0828758	0.0392257	0.0556679	0.704639	Generalist	0	0	0	0	0	0	0	0	0	0	0	0	0	0	0	0	0	0	0	0	0	0	0	0	0	0	0	0	0	0	0	0
ant_bin.245	d__Bacteria;p__Pseudomonadota;c__Gammaproteobacteria;o__Burkholderiales;f__Burkholderiaceae_B;g__Ramlibacter;s__	74.34	2.88	1.9635	0.422419	0.721606	0.268599	0.265145	0.0272823	0.085118	0.0828082	0.0296348	0.0608912	0.232557	0.218167	1.06596	Intermediate	0	0	0	0	0	0	0	0	0	0	0	0	0	0	0	0	0	0	0	0	2	0	0	0	0	0	0	0	0	0	0	0
ant_bin.246	d__Bacteria;p__Gemmatimonadota;c__Gemmatimonadetes;o__Gemmatimonadales;f__Gemmatimonadaceae;g__UBA4720;s__	86.64	7.43	0.356222	0.0239303	0.00993853	0.00443774	0.00625874	0.124612	0.0172961	0.0195066	0.124891	0.0253506	0.0488354	0.0395802	1.23384	Intermediate	0	0	0	0	0	0	0	0	0	0	1	0	0	0	0	0	0	0	0	0	0	0	0	0	0	0	0	0	0	0	0	0
ant_bin.247	d__Bacteria;p__Actinomycetota;c__Acidimicrobiia;o__Acidimicrobiales;f__WLNW01;g__WLNW01;s__	71.71	2	0.294645	0.0158612	0.0598255	0.0281	0.134054	0.00883617	0.018205	0.011174	0.00671532	0.0118745	0.0413293	0.0327384	1.26241	Intermediate	0	0	0	0	0	0	0	0	0	0	0	0	0	0	0	0	0	0	0	0	0	0	0	0	0	0	0	0	0	0	0	0
ant_bin.252	d__Bacteria;p__Pseudomonadota;c__Gammaproteobacteria;o__Burkholderiales;f__Burkholderiaceae_B;g__Ramlibacter;s__	98.42	1.69	0.791984	0.0305444	0.315405	0.0673566	0.253692	0.00978805	0.073264	0.0118038	0.00834519	0.0217855	0.11498	0.0879983	1.30662	Intermediate	0	0	0	0	0	0	0	0	0	0	1	0	0	0	0	0	0	0	1	0	1	0	0	0	0	0	0	0	0	0	0	0
ant_bin.258	d__Bacteria;p__Patescibacteria;c__Paceibacteria;o__UBA9983_A;f__Zambryskibacteraceae;g__C7867-006;s__	81.78	2.71	0.982221	0	0.00441123	0	0	0.053499	0.0199962	0	0.894638	0.0096762	0.295076	0.109136	2.70375	Specialist	0	0	0	0	0	0	0	0	0	0	0	0	0	0	0	0	0	0	0	0	0	0	0	0	0	0	0	0	0	0	0	0
ant_bin.259	d__Bacteria;p__Pseudomonadota;c__Gammaproteobacteria;o__Burkholderiales;f__Thiobacillaceae;g__;s__	53.12	1.41	0.346426	0.0272688	0.158777	0.010591	0.0883372	0.0102548	0.0228016	0	0.00605775	0.0223374	0.0520764	0.0384917	1.35292	Intermediate	0	0	0	0	0	1	0	0	0	0	0	0	0	0	0	0	0	0	0	0	1	1	0	0	0	0	0	0	0	0	0	0
ant_bin.260	d__Bacteria;p__Patescibacteria;c__Paceibacteria;o__UBA9983_A;f__Zambryskibacteraceae;g__;s__	77.23	1.07	0.541138	0	0.00347684	0	0	0.523642	0.00938303	0	0	0.00463627	0.173848	0.0601264	2.89138	Specialist	0	0	0	0	0	0	0	0	0	0	0	0	0	0	0	0	0	0	0	0	0	0	0	0	0	0	0	0	0	0	0	0
ant_bin.261	d__Bacteria;p__Myxococcota;c__UBA727;o__UBA727;f__VGSZ01;g__;s__	87.27	2.54	0.374777	0	0	0	0.00655385	0.00809609	0.0233567	0.23098	0.00456327	0.101227	0.0779962	0.0416419	1.87302	Specialist	0	0	0	0	0	0	0	0	0	0	0	0	0	0	0	0	0	0	0	0	0	0	0	0	0	0	0	0	0	0	0	0
ant_bin.262	d__Bacteria;p__Verrucomicrobiota;c__Verrucomicrobiae;o__Opitutales;f__Opitutaceae;g__CAITWF01;s__	64.03	2.12	0.305408	0	0.00552263	0	0.00446722	0.121223	0.00810534	0	0.144849	0.0212409	0.0568769	0.0339342	1.67609	Intermediate	0	0	0	0	0	0	0	0	0	0	0	0	0	0	0	0	0	0	0	0	0	0	0	0	0	0	0	0	0	0	0	0
ant_bin.263	d__Bacteria;p__Bacteroidota;c__Bacteroidia;o__Sphingobacteriales;f__Sphingobacteriaceae;g__Pelobium;s__	68.62	1.55	0.179673	0	0	0	0.0239031	0.102887	0.00435967	0	0.0485233	0	0.0352557	0.0199637	1.76599	Intermediate	0	0	0	0	0	0	0	0	0	0	0	0	0	0	0	0	0	0	0	0	0	0	0	0	0	0	0	0	0	0	0	0
ant_bin.269	d__Bacteria;p__Myxococcota;c__Polyangia;o__Haliangiales;f__Haliangiaceae;g__UBA2376;s__	94.17	7.6	1.27314	0.365557	0.490524	0.267897	0.0130765	0.00938448	0.0282563	0.0746612	0.0100591	0.0137217	0.184675	0.14146	1.30549	Intermediate	0	0	0	0	0	0	0	0	0	0	0	0	0	0	0	0	0	0	0	0	0	0	0	0	0	0	0	0	0	0	1	1
ant_bin.27	d__Bacteria;p__Actinomycetota;c__Actinomycetia;o__Propionibacteriales;f__Nocardioidaceae;g__Nocardioides;s__	82.68	0.15	0.658013	0.0124922	0.0403585	0.0181782	0.0349443	0.270828	0.0547329	0.0415272	0.149743	0.0352079	0.0843788	0.0731125	1.15409	Intermediate	0	0	0	0	0	0	0	0	0	0	0	0	0	0	0	0	0	0	0	1	0	0	0	0	0	0	0	0	0	0	0	0
ant_bin.271	d__Bacteria;p__Acidobacteriota;c__Vicinamibacteria;o__Vicinamibacterales;f__2-12-FULL-66-21;g__2-12-FULL-66-21;s__	100	0.85	1.35197	0.00837798	0.00839454	0	0.0541302	0.557403	0.359066	0.0206277	0.233858	0.110113	0.195846	0.150219	1.30374	Intermediate	0	0	0	0	0	0	0	0	0	0	0	0	0	0	0	0	0	0	0	0	0	0	0	0	0	0	0	0	0	0	0	0
ant_bin.273	d__Bacteria;p__Pseudomonadota;c__Gammaproteobacteria;o__Burkholderiales;f__Burkholderiaceae;g__JACPVY01;s__	93.91	3.06	0.229725	0	0	0	0	0.226203	0.00352138	0	0	0	0.0752634	0.025525	2.94862	Specialist	0	0	0	0	0	0	0	0	0	0	1	0	1	0	0	0	0	0	0	0	1	0	0	0	0	0	0	0	0	0	0	0
ant_bin.274	d__Bacteria;p__Bacteroidota;c__Bacteroidia;o__Chitinophagales;f__Chitinophagaceae;g__JADGPY01;s__	59.77	1.79	0.874348	0.469098	0.101884	0.148174	0.00438622	0.0227882	0.0151222	0.0561884	0.0378654	0.0188413	0.147122	0.0971497	1.51438	Intermediate	0	0	0	0	0	0	0	0	0	0	0	0	0	0	0	0	0	0	0	0	0	0	0	0	0	0	0	0	0	0	0	0
ant_bin.277	d__Bacteria;p__Patescibacteria;c__Saccharimonadia;o__UBA4664;f__SCTI01;g__;s__	97.14	0.02	0.497836	0	0	0	0	0.466192	0.012779	0	0.0109187	0.00794667	0.154168	0.0553151	2.78709	Specialist	0	0	0	0	0	0	0	0	0	0	0	0	0	0	0	0	0	0	0	0	0	0	0	0	0	0	0	0	0	0	0	0
ant_bin.281	d__Bacteria;p__Actinomycetota;c__Actinomycetia;o__Actinomycetales;f__Dermatophilaceae;g__UBA4719;s__	69.32	6.66	0.696208	0.117334	0.0830036	0.128918	0.0127099	0.146509	0.039584	0.0285585	0.111957	0.0276335	0.0509013	0.0773564	0.65801	Generalist	0	0	0	0	0	0	0	0	0	0	0	0	1	0	0	0	0	0	0	1	0	0	0	0	0	0	0	0	0	0	0	0
ant_bin.285	d__Bacteria;p__Pseudomonadota;c__Gammaproteobacteria;o__Burkholderiales;f__SG8-39;g__SZAS-79;s__	62.79	2.35	0.388212	0.0293735	0.112332	0.0251839	0.0883828	0.022629	0.0469666	0.0250818	0.0111858	0.0270758	0.0342546	0.0431346	0.794132	Generalist	0	0	0	0	0	0	0	0	0	0	0	0	0	0	0	0	0	0	2	1	2	1	0	0	0	0	0	0	0	0	0	0
ant_bin.286	d__Bacteria;p__Pseudomonadota;c__Gammaproteobacteria;o__Xanthomonadales;f__Xanthomonadaceae;g__Thermomonas;s__	65.35	3.8	1.32511	0.431254	0.303726	0.309276	0.118548	0.0209552	0.0583366	0.0315214	0.0201399	0.0313573	0.15774	0.147235	1.07135	Intermediate	0	0	0	0	0	0	0	0	0	0	0	0	0	0	0	0	0	0	0	0	0	0	0	0	0	0	0	0	0	0	0	0
ant_bin.289	d__Bacteria;p__Actinomycetota;c__Acidimicrobiia;o__Acidimicrobiales;f__CADCTF01;g__;s__	82.78	4.97	0.436591	0	0.00425366	0	0.0654353	0.0352233	0.0463602	0.00841592	0.194937	0.0819656	0.0625505	0.0485101	1.28943	Intermediate	0	0	0	0	0	0	0	0	0	0	0	0	0	0	0	0	0	0	0	0	0	0	0	0	0	0	0	0	0	0	0	0
ant_bin.291	d__Bacteria;p__Pseudomonadota;c__Gammaproteobacteria;o__Xanthomonadales;f__Xanthomonadaceae;g__Arenimonas;s__	61.43	4.92	1.57148	0.118577	0.667114	0.174288	0.0523765	0.186124	0.150834	0.0646932	0.101606	0.0558682	0.191328	0.174609	1.09575	Intermediate	0	0	0	0	0	0	0	0	0	0	0	0	0	0	0	0	0	0	0	0	0	0	0	0	0	0	0	0	0	0	0	0
ant_bin.293	d__Bacteria;p__Actinomycetota;c__Actinomycetia;o__Mycobacteriales;f__SCTD01;g__SCTD01;s__	77.06	5.28	0.377503	0.0224264	0.0162548	0.00460716	0.0153116	0.215613	0.029851	0.0146646	0.0427591	0.0160154	0.0660193	0.0419448	1.57396	Intermediate	0	0	0	0	0	0	0	0	0	0	0	0	0	0	0	0	0	0	0	0	0	0	0	0	0	0	0	0	0	0	0	0
ant_bin.295	d__Bacteria;p__Bacteroidota;c__Bacteroidia;o__Chitinophagales;f__Chitinophagaceae;g__JJ008;s__	88.78	0.78	0.498615	0.0081614	0.00872226	0.00998935	0.00563578	0.00544843	0.0228044	0.329633	0.00403682	0.104184	0.107662	0.0554017	1.94329	Specialist	0	0	0	0	0	0	0	0	0	0	2	0	0	0	0	0	0	0	0	0	0	0	0	0	0	0	0	0	0	0	0	0
ant_bin.296	d__Bacteria;p__Verrucomicrobiota;c__Verrucomicrobiae;o__Pedosphaerales;f__UBA9464;g__;s__	56.64	1.73	0.218896	0	0	0.0158715	0.00309518	0.0506815	0.00557253	0	0.133614	0.0100605	0.0440046	0.0243217	1.80927	Intermediate	0	0	0	0	0	0	0	0	0	0	0	0	0	0	0	0	0	0	0	0	0	0	0	0	0	0	0	0	0	0	0	0
ant_bin.298	d__Bacteria;p__Actinomycetota;c__Acidimicrobiia;o__Acidimicrobiales;f__CADCTF01;g__JAHWJQ01;s__	78.18	4.96	0.51609	0.0177016	0.055702	0.00589121	0.219143	0.0342366	0.0648658	0.024632	0.0169858	0.0769325	0.0652624	0.0573433	1.1381	Intermediate	0	0	0	0	0	0	0	0	0	0	3	0	0	0	0	0	0	0	0	0	0	0	0	0	0	0	0	0	0	0	0	0
ant_bin.3	d__Bacteria;p__Chloroflexota;c__Chloroflexia;o__Chloroflexales;f__Herpetosiphonaceae;g__JACCRK01;s__	91.19	3.63	0.365572	0.060952	0.224685	0.00652512	0	0.0116296	0.0119724	0.0208875	0.0289202	0	0.0715395	0.0406191	1.76123	Intermediate	0	0	0	0	0	0	0	0	0	0	0	0	0	0	0	0	0	0	0	0	0	0	0	0	0	0	0	0	0	0	0	0
ant_bin.300	d__Bacteria;p__Myxococcota;c__Polyangia;o__Polyangiales;f__Polyangiaceae;g__;s__	85.33	2.53	0.401191	0	0.254984	0.101855	0.0046816	0	0.00715069	0.0196307	0.00638783	0.00650051	0.085183	0.0445768	1.91093	Specialist	0	0	0	0	0	0	0	0	0	0	2	0	0	0	0	0	0	0	0	0	0	0	0	0	0	0	0	0	0	0	0	1
ant_bin.301	d__Bacteria;p__Pseudomonadota;c__Gammaproteobacteria;o__Burkholderiales;f__CADEHE01;g__;s__	65.83	0.31	0.271054	0	0	0	0.0132919	0.107229	0.0620292	0.00394558	0.034861	0.049698	0.0371814	0.0301172	1.23456	Intermediate	0	0	0	0	0	0	0	0	0	0	0	0	0	0	0	0	0	0	0	0	1	0	0	0	0	0	0	0	0	1	0	0
ant_bin.310	d__Bacteria;p__Actinomycetota;c__Acidimicrobiia;o__Acidimicrobiales;f__Ilumatobacteraceae;g__UBA3006;s__	69.38	1.54	0.306956	0.0363287	0.0132145	0.00397623	0.04113	0.0637595	0.0247451	0	0.0648689	0.0589325	0.0252275	0.0341062	0.739677	Generalist	0	0	0	0	0	0	0	0	0	0	0	0	0	0	0	0	0	0	0	0	0	0	0	0	0	0	0	0	0	0	0	0
ant_bin.311	d__Bacteria;p__Actinomycetota;c__Acidimicrobiia;o__Acidimicrobiales;f__AC-14;g__CADCTB01;s__	69.25	8.04	0.56037	0	0.00309232	0	0.0890106	0.00550849	0.14111	0.141774	0.00500694	0.174867	0.0738985	0.0622633	1.18687	Intermediate	0	0	0	0	0	0	0	0	0	0	2	0	0	0	0	0	0	0	0	0	0	0	0	0	0	0	0	0	0	0	0	0
ant_bin.313	d__Bacteria;p__Pseudomonadota;c__Gammaproteobacteria;o__Burkholderiales;f__Casimicrobiaceae;g__PALSA-1005;s__	76.85	3.18	0.335276	0.00711619	0.00821411	0	0.0108255	0.182269	0.0238053	0.0194614	0.0677909	0.0157942	0.0578335	0.0372529	1.55245	Intermediate	0	0	0	0	0	0	0	0	0	0	0	0	0	0	0	0	0	0	2	0	1	1	0	0	0	0	0	0	0	0	0	0
ant_bin.315	d__Bacteria;p__Pseudomonadota;c__Alphaproteobacteria;o__Rhizobiales;f__Devosiaceae;g__Devosia_A;s__	78.62	2.04	0.591829	0.0777487	0.0359118	0.0744192	0.182538	0.0255351	0.0639331	0.0439805	0.0328018	0.054961	0.0474939	0.0657588	0.722244	Generalist	0	0	0	0	0	0	0	1	0	0	0	0	0	0	0	0	0	0	0	0	0	0	0	0	0	0	0	0	0	0	0	0
ant_bin.316	d__Bacteria;p__Pseudomonadota;c__Alphaproteobacteria;o__Rhodobacterales;f__Rhodobacteraceae;g__Cypionkella;s__	54.42	1.57	0.287283	0.0845436	0.125352	0.0680682	0.00415428	0	0.00516449	0	0	0	0.0479164	0.0319203	1.50113	Intermediate	0	0	0	0	0	0	0	0	0	0	0	0	0	0	0	0	0	0	0	1	0	0	0	0	0	0	0	0	0	1	0	0
ant_bin.318	d__Bacteria;p__Acidobacteriota;c__Vicinamibacteria;o__Vicinamibacterales;f__UBA2999;g__WHSN01;s__	97.89	2.31	1.31564	0.00476854	0.00705567	0	0.0247762	0.347274	0.056954	0.0401479	0.724855	0.10981	0.242717	0.146182	1.66037	Intermediate	0	0	0	0	0	0	0	0	0	0	0	0	0	0	0	0	0	0	0	0	0	0	0	0	0	0	0	0	0	0	0	1
ant_bin.323	d__Bacteria;p__Pseudomonadota;c__Gammaproteobacteria;o__Burkholderiales;f__Burkholderiaceae_B;g__CADEEN01;s__	65.07	6.18	1.05746	0.0207242	0.467017	0.144031	0.108385	0.0192146	0.0833294	0.0874248	0.0278738	0.0994624	0.138024	0.117496	1.17471	Intermediate	0	0	0	0	0	0	0	0	0	0	0	0	0	0	0	0	0	0	1	0	2	0	0	0	0	0	0	0	0	0	0	0
ant_bin.326	d__Bacteria;p__Pseudomonadota;c__Gammaproteobacteria;o__Burkholderiales;f__Usitatibacteraceae;g__JAEUMZ01;s__	93.93	2.4	0.457829	0.0648046	0.114257	0.0396314	0.0124764	0.0938621	0.0215661	0.0081818	0.0772191	0.0258306	0.0381822	0.0508699	0.750585	Generalist	0	0	0	0	0	0	0	0	0	0	0	0	0	0	0	0	0	0	1	0	1	0	0	0	0	0	0	0	0	0	1	0
ant_bin.329	d__Bacteria;p__Actinomycetota;c__Thermoleophilia;o__Gaiellales;f__Gaiellaceae;g__;s__	93.02	3.84	0.717571	0.0409149	0.0232783	0.00850778	0.183604	0.0983183	0.0327016	0.0171165	0.16575	0.14738	0.0698296	0.0797301	0.875824	Generalist	0	0	0	0	0	0	0	0	0	0	0	0	0	0	0	0	0	0	0	0	0	0	0	0	0	0	0	0	0	0	0	0
ant_bin.33	d__Bacteria;p__Pseudomonadota;c__Alphaproteobacteria;o__Rhizobiales;f__Beijerinckiaceae;g__Bosea;s__	63.46	6.22	0.315167	0.0104912	0.0136778	0.0112743	0.0807927	0.0105432	0.040065	0.0209978	0.0359496	0.0913753	0.0310526	0.0350185	0.886748	Generalist	0	0	0	0	0	0	0	0	0	0	0	0	0	0	0	0	0	0	2	0	1	0	0	0	0	0	0	0	0	0	1	0
ant_bin.330	d__Bacteria;p__Pseudomonadota;c__Gammaproteobacteria;o__Burkholderiales;f__SG8-41;g__PALSA-1004;s__	97.8	3.69	0.566525	0.00730325	0.00751267	0	0.07902	0.241043	0.0334867	0	0.128358	0.0698014	0.08005	0.0629473	1.2717	Intermediate	0	0	0	0	0	0	0	1	0	0	0	0	0	0	0	0	0	0	1	0	1	0	0	0	0	0	0	0	0	3	0	0
ant_bin.331	d__Bacteria;p__Myxococcota;c__Polyangia;o__Haliangiales;f__Haliangiaceae;g__JABFXX01;s__	80.3	6.54	0.357477	0	0.00786532	0	0.0162538	0	0.0782027	0.230501	0.00748972	0.0171641	0.0756013	0.0397197	1.90337	Specialist	0	0	0	0	0	0	0	0	0	0	0	0	0	0	0	0	0	0	0	0	0	0	0	0	0	0	0	0	0	0	0	0
ant_bin.332	d__Bacteria;p__Gemmatimonadota;c__Gemmatimonadetes;o__Gemmatimonadales;f__Gemmatimonadaceae;g__AG11;s__	72.61	3.44	0.378767	0	0.0834755	0.0174379	0.098809	0.00681923	0.0332291	0.0681832	0.00831873	0.0624942	0.0368601	0.0420852	0.875844	Generalist	0	0	0	0	0	0	0	0	0	0	2	0	0	0	0	0	0	0	0	1	0	0	0	0	0	0	0	0	0	0	0	1
ant_bin.334	d__Bacteria;p__Pseudomonadota;c__Gammaproteobacteria;o__Burkholderiales;f__Burkholderiaceae_B;g__Schlegelella_A;s__	69.52	3.58	0.706232	0.016334	0.0257917	0.0184226	0.0535745	0.0486437	0.200128	0.143825	0.0699401	0.129573	0.0647177	0.0784702	0.824743	Generalist	0	0	0	0	0	0	0	0	0	0	0	0	0	0	0	0	0	0	1	1	1	0	0	0	0	0	0	0	0	0	0	0
ant_bin.335	d__Bacteria;p__Bacteroidota;c__Bacteroidia;o__AKYH767;f__Palsa-965;g__GCA-2737665;s__	71.81	0.88	0.185942	0	0	0	0	0	0.00377674	0.182165	0	0	0.0605772	0.0206602	2.93207	Specialist	0	0	0	0	0	0	0	0	0	0	0	0	0	0	0	0	0	0	0	0	0	0	0	0	0	0	0	0	0	0	0	0
ant_bin.336	d__Bacteria;p__Pseudomonadota;c__Alphaproteobacteria;o__Sphingomonadales;f__Sphingomonadaceae;g__Sphingomicrobium;s__	51.3	5.47	0.717588	0.017722	0.0339135	0.0246439	0.307221	0.0234228	0.142604	0.0439079	0.039575	0.0845781	0.0940569	0.079732	1.17966	Intermediate	0	0	0	0	0	0	0	0	0	0	0	0	0	0	0	0	0	0	0	0	0	0	0	0	0	0	0	0	0	0	0	0
ant_bin.337	d__Bacteria;p__Actinomycetota;c__Actinomycetia;o__Actinomycetales;f__Microbacteriaceae;g__JAAFHU01;s__	57.44	1.07	0.29379	0.0638132	0.0756335	0.0516988	0.0140756	0.0221063	0.0378117	0.00606988	0.0078648	0.0147159	0.0257557	0.0326433	0.789004	Generalist	0	0	0	0	0	0	0	0	0	0	0	0	0	0	0	0	0	0	0	0	0	0	0	0	0	0	0	0	0	0	0	0
ant_bin.340	d__Bacteria;p__Gemmatimonadota;c__Gemmatimonadetes;o__Gemmatimonadales;f__Gemmatimonadaceae;g__JACDCY01;s__	76.68	5.45	0.556716	0	0.0046261	0	0.408042	0.0051387	0.0917083	0.0059031	0	0.041297	0.133351	0.0618573	2.15579	Specialist	0	0	0	0	0	0	0	0	0	0	1	0	0	0	0	0	0	0	0	0	0	0	0	0	0	0	0	0	0	0	0	0
ant_bin.344	d__Bacteria;p__Gemmatimonadota;c__Gemmatimonadetes;o__Gemmatimonadales;f__GWC2-71-9;g__Palsa-1233;s__	96.66	0.63	0.73765	0.0746158	0.157039	0.0464176	0.0607714	0.0604501	0.11538	0.117876	0.0439356	0.061165	0.0389724	0.0819611	0.475498	Generalist	0	0	0	0	0	0	0	0	0	0	1	0	0	0	0	0	0	0	0	0	0	0	0	0	0	0	0	0	0	0	0	0
ant_bin.347	d__Bacteria;p__Pseudomonadota;c__Gammaproteobacteria;o__Xanthomonadales;f__Xanthomonadaceae;g__Arenimonas;s__	80.94	2.93	0.507874	0.0432015	0.127041	0.0565613	0.0160763	0.0917717	0.0435194	0.0205822	0.0875979	0.0215232	0.03821	0.0564305	0.677116	Generalist	0	0	0	0	0	0	0	0	0	0	0	0	0	0	0	0	0	0	0	1	0	0	0	0	0	0	0	0	0	1	0	0
ant_bin.348	d__Bacteria;p__Bacteroidota;c__Bacteroidia;o__Chitinophagales;f__Chitinophagaceae;g__Ferruginibacter;s__	97.77	2.24	0.949535	0.586565	0.0580579	0.219171	0.0130662	0.00715805	0.0148944	0.0313618	0.0096226	0.00963799	0.192646	0.105504	1.82596	Intermediate	0	0	0	0	0	0	0	0	0	0	0	0	0	0	0	0	0	0	0	0	0	0	0	0	0	0	0	0	0	0	0	0
ant_bin.349	d__Bacteria;p__Actinomycetota;c__Acidimicrobiia;o__Acidimicrobiales;f__GCA-2861595;g__JAHFUS01;s__	95.17	2.88	0.855935	0	0.00550075	0	0.165175	0.00752158	0.262279	0.117224	0.00823002	0.290004	0.118674	0.0951039	1.24784	Intermediate	0	0	0	0	0	1	0	0	0	0	3	0	0	0	0	0	0	0	0	0	0	0	0	0	0	0	0	0	0	0	1	0
ant_bin.350	d__Bacteria;p__Bacteroidota;c__Kapabacteria;o__Kapabacteriales;f__Kapabacteriaceae;g__UBA2333;s__	98.15	2.39	0.475174	0.184568	0.0781364	0.0681819	0.0158277	0.028764	0.0386201	0.00417986	0.0161612	0.0407352	0.0550442	0.0527971	1.04256	Intermediate	0	0	0	0	0	0	0	0	0	0	0	0	0	0	0	0	0	0	0	0	0	0	0	0	0	0	0	0	0	0	0	0
ant_bin.355	d__Bacteria;p__Pseudomonadota;c__Gammaproteobacteria;o__Xanthomonadales;f__Ahniellaceae;g__;s__	63.18	1.96	0.419757	0.0457628	0.143064	0.0713924	0.047167	0.0138408	0.0384226	0.0169195	0.00787758	0.0353106	0.0411837	0.0466397	0.883019	Generalist	0	0	0	0	0	0	0	0	0	0	0	0	0	0	0	0	0	0	0	0	0	0	0	0	0	0	0	0	0	0	0	0
ant_bin.356	d__Bacteria;p__Pseudomonadota;c__Alphaproteobacteria;o__SMXS01;f__SMXS01;g__RI-34;s__	68.85	1.7	0.329371	0.0519679	0.0572656	0.0283821	0.0409198	0.0445007	0.0307172	0.0133133	0.0278372	0.0344673	0.0135557	0.0365968	0.370408	Generalist	0	0	0	0	0	0	0	0	0	0	0	0	0	0	0	0	0	0	1	0	0	0	0	0	0	0	0	0	0	0	0	0
ant_bin.364	d__Bacteria;p__Bacteroidota;c__Bacteroidia;o__Chitinophagales;f__Chitinophagaceae;g__Phnomibacter;s__	60.7	0.39	0.250927	0	0	0	0.0122932	0.0952736	0.0550316	0.00939293	0.0587887	0.0201475	0.0339316	0.0278808	1.21702	Intermediate	0	0	0	0	0	0	0	0	0	0	0	0	0	0	0	0	0	0	0	1	0	0	0	0	0	0	0	0	0	0	0	0
ant_bin.365	d__Bacteria;p__Eisenbacteria;c__RBG-16-71-46;o__RBG-16-71-46;f__;g__;s__	81.49	2.18	0.281922	0	0	0	0.00731416	0	0.0106687	0.239166	0	0.024773	0.0783823	0.0313246	2.50226	Specialist	0	0	0	0	0	0	0	0	0	0	0	0	0	0	0	0	0	0	0	0	0	0	0	0	0	0	0	0	0	0	0	2
ant_bin.366	d__Bacteria;p__Acidobacteriota;c__Blastocatellia;o__Pyrinomonadales;f__Pyrinomonadaceae;g__GCA-002050365;s__	68.81	0.31	0.665461	0	0.00553103	0	0.0315284	0.184365	0.0500761	0.192384	0.113886	0.0876901	0.0758202	0.0739401	1.02543	Intermediate	0	0	0	0	0	0	0	0	0	0	2	1	0	0	0	0	0	0	0	0	0	0	0	0	0	0	0	0	0	0	0	0
ant_bin.368	d__Bacteria;p__Acidobacteriota;c__Vicinamibacteria;o__Vicinamibacterales;f__UBA2999;g__12-FULL-67-14b;s__	60.5	5.82	0.611675	0.11073	0.033106	0.034606	0.0355565	0.107976	0.0399952	0.0310247	0.17581	0.0428717	0.0514965	0.0679639	0.757703	Generalist	0	0	0	0	0	0	0	0	0	0	0	0	0	0	0	0	0	0	0	0	0	0	0	0	0	0	0	0	0	0	0	0
ant_bin.369	d__Bacteria;p__Bacteroidota;c__Bacteroidia;o__Chitinophagales;f__Saprospiraceae;g__JADKGY01;s__	71.79	0.53	0.257203	0	0	0.00391659	0.00385826	0	0.00647776	0.242951	0	0	0.0804261	0.0285781	2.81425	Specialist	0	0	0	0	0	0	0	0	0	0	0	0	0	0	0	0	0	0	0	0	0	0	0	0	0	0	0	0	0	0	0	0
ant_bin.371	d__Bacteria;p__Myxococcota;c__UBA727;o__UBA727;f__VGSZ01;g__VGSZ01;s__	76.93	2.01	0.400414	0.229571	0.0631059	0.0965814	0	0	0.00670866	0	0.00444641	0	0.077672	0.0444904	1.74581	Intermediate	0	0	0	0	0	0	0	0	0	0	2	0	0	0	0	0	0	0	0	0	0	0	0	0	0	0	0	0	0	0	0	0
ant_bin.372	d__Bacteria;p__Bacteroidota;c__Bacteroidia;o__Chitinophagales;f__Chitinophagaceae;g__Lacibacter;s__	93.77	1.32	3.04682	0.92673	0.495516	0.725171	0.279601	0.0565906	0.331545	0.0786536	0.0381859	0.11483	0.318377	0.338536	0.940453	Generalist	0	0	0	0	0	0	0	0	0	0	2	0	0	0	0	0	0	0	0	0	0	0	0	0	0	0	0	0	0	0	0	0
ant_bin.373	d__Bacteria;p__Gemmatimonadota;c__Gemmatimonadetes;o__Gemmatimonadales;f__Gemmatimonadaceae;g__UBA4720;s__	95.57	1.97	0.567865	0	0.0043298	0	0.00985304	0.0068775	0.0673273	0.219828	0.0311568	0.228493	0.0937882	0.0630961	1.48643	Intermediate	0	0	0	0	0	0	0	0	0	0	2	0	0	0	0	0	0	0	0	0	0	0	0	0	0	0	0	0	0	0	0	0
ant_bin.375	d__Bacteria;p__Pseudomonadota;c__Gammaproteobacteria;o__Burkholderiales;f__Casimicrobiaceae;g__VBCG01;s__	61.81	3.46	0.694978	0.0424345	0.175589	0.0363436	0.191175	0.0286812	0.0684998	0.0758599	0.0361618	0.0402325	0.0622806	0.0772197	0.806537	Generalist	0	0	0	0	0	0	0	0	0	0	0	0	0	0	0	0	0	0	0	0	2	0	0	0	0	0	0	0	0	1	0	0
ant_bin.379	d__Bacteria;p__Pseudomonadota;c__Alphaproteobacteria;o__Sphingomonadales;f__Sphingomonadaceae;g__Sphingomicrobium;s__	74.48	4.87	1.83036	0.0944314	0.341618	0.274517	0.331963	0.0574554	0.249945	0.100172	0.12441	0.255846	0.10936	0.203373	0.537731	Generalist	0	0	0	0	0	0	0	0	0	0	0	0	0	0	0	0	0	0	0	0	0	0	0	0	0	0	0	0	0	0	0	0
ant_bin.38	d__Bacteria;p__Bdellovibrionota;c__Bacteriovoracia;o__Bacteriovoracales;f__Bacteriovoracaceae;g__UBA4096;s__	92.91	1.44	0.224633	0	0	0	0	0.101631	0.00620237	0	0.1168	0	0.047962	0.0249592	1.92161	Specialist	0	0	0	0	0	0	0	0	0	0	0	0	0	0	0	0	0	0	0	0	0	0	0	0	0	0	0	0	0	0	0	0
ant_bin.381	d__Bacteria;p__Acidobacteriota;c__Vicinamibacteria;o__Vicinamibacterales;f__UBA2999;g__12-FULL-67-14b;s__	59.18	3.17	0.371302	0	0.00745673	0	0.0501549	0.00979641	0.0433349	0.211064	0.00879796	0.0406972	0.0666224	0.0412558	1.61486	Intermediate	0	0	0	0	0	0	0	0	0	0	0	0	0	0	0	0	0	0	0	0	0	0	0	0	0	0	0	0	0	0	0	0
ant_bin.382	d__Bacteria;p__Bacteroidota;c__Bacteroidia;o__Chitinophagales;f__UBA10324;g__;s__	66.02	0.55	0.260556	0	0	0	0.0163832	0.0752464	0.0133816	0.105205	0.0276612	0.0226782	0.0369354	0.0289506	1.27581	Intermediate	0	0	0	0	0	0	0	0	0	0	0	0	0	0	0	0	0	0	0	0	0	0	0	0	0	0	0	0	0	0	0	0
ant_bin.383	d__Bacteria;p__Pseudomonadota;c__Gammaproteobacteria;o__Burkholderiales;f__JACQAP01;g__JACQAP01;s__	100	3.63	0.301219	0	0	0	0	0.236481	0.0114937	0	0.0480971	0.00514765	0.0777123	0.0334688	2.32193	Specialist	0	0	0	0	0	0	0	0	0	0	0	0	0	0	0	0	0	0	0	1	1	0	0	0	0	0	0	0	0	0	0	0
ant_bin.384	d__Bacteria;p__Bacteroidota;c__Bacteroidia;o__AKYH767;f__B-17BO;g__JAFLBH01;s__	61.71	1.63	0.491062	0	0.00340041	0.00381372	0	0.0126353	0.0802796	0.0313454	0.0157338	0.343854	0.111413	0.0545625	2.04193	Specialist	0	0	0	0	0	0	0	0	0	0	0	0	0	0	0	0	0	0	0	0	0	0	0	0	0	0	0	0	0	0	0	0
ant_bin.385	d__Bacteria;p__Pseudomonadota;c__Alphaproteobacteria;o__Acetobacterales;f__Acetobacteraceae;g__Roseomonas_C;s__	71.45	3.47	0.760893	0.391534	0.149778	0.107502	0.050822	0.00533728	0.0233373	0.012351	0.00552618	0.0147057	0.125756	0.0845437	1.48746	Intermediate	0	0	0	0	0	0	0	0	0	0	0	0	0	0	0	0	0	0	2	0	1	0	0	0	0	0	0	0	0	2	0	0
ant_bin.387	d__Bacteria;p__Verrucomicrobiota;c__Verrucomicrobiae;o__Chthoniobacterales;f__UBA10450;g__Palsa-1392;s__	96.07	3.26	1.18837	0.0095803	0.0071398	0	0.0679989	0.541607	0.127409	0.0233831	0.330956	0.0802926	0.185051	0.132041	1.40147	Intermediate	0	0	0	0	0	0	0	0	0	0	0	0	0	0	0	0	0	0	0	0	0	0	0	0	0	0	0	0	0	0	0	0
ant_bin.39	d__Bacteria;p__Planctomycetota;c__Planctomycetia;o__Pirellulales;f__Pirellulaceae;g__SXOA01;s__	96.96	2.19	0.696709	0	0.00432831	0	0.37864	0.036739	0.0478805	0.0111701	0.00918445	0.208767	0.130809	0.0774121	1.68978	Intermediate	0	0	0	0	0	0	0	0	0	0	0	0	0	0	0	0	0	0	0	1	0	0	0	0	0	0	0	0	0	0	0	0
ant_bin.390	d__Bacteria;p__Verrucomicrobiota;c__Verrucomicrobiae;o__Chthoniobacterales;f__UBA10450;g__JACCTI01;s__	60.23	0.17	0.407637	0	0	0	0.00611254	0.0161493	0.0160483	0.303136	0.00388841	0.0623026	0.0986664	0.045293	2.17841	Specialist	0	0	0	0	0	0	0	0	0	0	1	0	0	0	0	0	0	0	0	0	0	0	0	0	0	0	0	0	0	0	0	0
ant_bin.391	d__Bacteria;p__Verrucomicrobiota;c__Verrucomicrobiae;o__Pedosphaerales;f__JACDHS01;g__;s__	74.5	0.36	0.68055	0	0.00305954	0	0.0369778	0.159809	0.0377748	0.0241008	0.360563	0.0582644	0.11772	0.0756167	1.55679	Intermediate	0	0	0	0	0	0	0	0	0	0	0	0	0	0	0	0	0	0	0	0	0	0	0	0	0	0	0	0	0	0	0	0
ant_bin.394	d__Bacteria;p__Eisenbacteria;c__RBG-16-71-46;o__RBG-16-71-46;f__;g__;s__	81.24	2.42	1.509	0.00334078	0.00627422	0	0.128317	0.381734	0.162621	0.0355028	0.0674586	0.723753	0.24117	0.167667	1.43839	Intermediate	0	0	0	0	0	0	0	0	0	0	0	0	0	0	0	0	0	0	0	0	0	0	0	0	0	0	0	0	0	0	0	1
ant_bin.395	d__Bacteria;p__Planctomycetota;c__Phycisphaerae;o__Phycisphaerales;f__UBA1924;g__UBA4658;s__	84.52	1.73	0.400246	0	0	0	0	0.307641	0.00763188	0.00706123	0.0711299	0.00678225	0.101277	0.0444718	2.27734	Specialist	0	0	0	0	0	0	0	0	0	0	0	0	0	0	0	0	0	0	0	0	0	0	0	0	0	0	0	0	0	0	0	0
ant_bin.399	d__Bacteria;p__Pseudomonadota;c__Alphaproteobacteria;o__Sphingomonadales;f__Sphingomonadaceae;g__Sphingomicrobium;s__	72.63	2.84	0.714584	0.0215286	0.0270074	0.0214607	0.0800045	0.146779	0.0775129	0.0268573	0.250825	0.0626074	0.0761777	0.0793982	0.959439	Generalist	0	0	0	0	0	0	0	0	0	0	0	0	0	0	0	0	0	0	0	0	0	0	0	0	0	0	0	0	0	0	0	0
ant_bin.40	d__Bacteria;p__Bacteroidota;c__Bacteroidia;o__Cytophagales;f__Cyclobacteriaceae;g__Chryseolinea;s__	93.69	0.39	0.321868	0	0.00395936	0	0	0.036363	0.00487775	0.00582206	0.270845	0	0.0889114	0.0357631	2.48612	Specialist	0	0	0	0	0	0	0	0	0	0	0	0	0	0	0	0	0	0	0	0	0	0	0	0	0	0	0	0	0	0	0	0
ant_bin.401	d__Bacteria;p__Bacteroidota;c__Bacteroidia;o__AKYH767;f__B-17BO;g__UBA2475;s__	56.97	1.5	0.172986	0	0	0	0	0	0	0.172986	0	0	0.0576621	0.0192207	3	Specialist	0	0	0	0	0	0	0	0	0	0	0	0	0	0	0	0	0	0	0	0	0	0	0	0	0	0	0	0	0	0	0	0
ant_bin.403	d__Bacteria;p__Pseudomonadota;c__Gammaproteobacteria;o__Burkholderiales;f__Burkholderiaceae_B;g__Polaromonas;s__	76.19	1.86	0.649963	0.135773	0.145856	0.16337	0.0295603	0.0480526	0.0176152	0.00728453	0.0772111	0.0252406	0.0608315	0.0722181	0.84233	Generalist	0	0	0	0	0	1	0	0	0	0	0	0	0	0	0	0	0	0	0	0	0	0	0	0	0	0	0	0	0	0	0	0
ant_bin.405	d__Bacteria;p__Myxococcota;c__Polyangia;o__Haliangiales;f__;g__;s__	92.72	5.04	0.37287	0.0443541	0.1559	0.0583691	0.0122113	0.0252423	0.0182716	0.027183	0.0198828	0.0114555	0.0455751	0.04143	1.10005	Intermediate	0	0	0	0	0	0	0	0	0	0	0	0	1	0	0	0	0	0	0	0	0	0	0	0	0	0	0	0	0	0	2	1
ant_bin.409	d__Bacteria;p__Pseudomonadota;c__Alphaproteobacteria;o__Reyranellales;f__Reyranellaceae;g__Reyranella;s__	83.39	4.74	0.623523	0.140664	0.162732	0.134296	0.0321582	0.0514482	0.0325978	0.0118181	0.03314	0.0246683	0.0588385	0.0692803	0.849282	Generalist	0	0	0	0	0	0	0	1	0	0	0	0	0	0	0	0	0	0	1	0	2	0	0	0	0	0	0	0	0	0	0	0
ant_bin.41	d__Bacteria;p__Chloroflexota;c__Limnocylindria;o__Limnocylindrales;f__CSP1-4;g__CF-46;s__	71.23	1.21	2.00533	0.0676338	0.071722	0.0330789	0.780075	0.0564976	0.188024	0.185925	0.387552	0.234824	0.237425	0.222815	1.06557	Intermediate	0	0	0	0	0	2	0	1	0	0	1	0	0	0	0	0	0	0	0	1	0	0	0	0	0	0	0	0	0	0	0	0
ant_bin.410	d__Bacteria;p__Bacteroidota;c__Bacteroidia;o__AKYH767-A;f__OLB10;g__JADKJB01;s__	86.47	1.54	0.322391	0.198746	0.0563122	0.0176887	0.00365484	0	0.0149632	0.0198446	0	0.0111814	0.0634346	0.0358212	1.77087	Intermediate	0	0	0	0	0	0	0	0	0	0	0	0	0	0	0	0	0	0	0	0	0	0	0	0	0	0	0	0	0	0	0	0
ant_bin.412	d__Bacteria;p__Pseudomonadota;c__Gammaproteobacteria;o__Burkholderiales;f__Burkholderiaceae_B;g__Ramlibacter;s__	88.88	2.71	0.553085	0.0250086	0.0424135	0.041696	0.0215147	0.251243	0.0687914	0.0135966	0.0534376	0.0353834	0.0731302	0.0614538	1.19	Intermediate	0	0	0	0	0	0	0	0	0	0	0	0	0	0	0	0	0	0	0	0	1	0	0	0	0	0	0	0	1	3	0	0
ant_bin.414	d__Bacteria;p__Actinomycetota;c__Actinomycetia;o__Propionibacteriales;f__Nocardioidaceae;g__Marmoricola;s__	77.23	2.45	0.830315	0.00847707	0.0209679	0.00766194	0.0435833	0.0319793	0.488593	0.136487	0.0210026	0.0715633	0.154031	0.0922572	1.66958	Intermediate	0	0	0	0	0	0	0	1	0	0	0	0	0	0	0	0	0	0	0	2	0	0	0	0	0	0	0	0	0	1	0	0
ant_bin.416	d__Bacteria;p__Actinomycetota;c__Actinomycetia;o__Mycobacteriales;f__SCTD01;g__;s__	90.84	5.67	0.396343	0.027437	0.0296256	0.0180984	0.0134309	0.157512	0.0179584	0.0103247	0.107075	0.0148798	0.0519736	0.0440381	1.1802	Intermediate	0	0	0	0	0	1	0	1	0	0	0	0	0	0	0	0	0	0	0	1	0	0	0	0	0	0	0	0	0	0	0	0
ant_bin.418	d__Bacteria;p__Actinomycetota;c__Thermoleophilia;o__Solirubrobacterales;f__Solirubrobacteraceae;g__CADCVQ01;s__	52.06	0.82	2.62471	0.00486501	0.0112913	0.00332414	1.00749	0.0188307	0.252928	0.357387	0.123311	0.845288	0.382672	0.291635	1.31216	Intermediate	0	0	0	0	0	0	0	1	0	0	0	0	0	0	0	0	0	0	0	0	0	0	0	0	0	0	0	0	0	0	0	0
ant_bin.42	d__Bacteria;p__Pseudomonadota;c__Gammaproteobacteria;o__Burkholderiales;f__Burkholderiaceae_B;g__Rhizobacter;s__	99.37	2.91	0.734769	0.0352015	0.0467474	0.0251937	0.009697	0.107434	0.0533429	0.0142758	0.422467	0.0204099	0.131174	0.081641	1.60671	Intermediate	0	0	0	0	0	0	0	0	0	0	0	0	0	0	0	0	0	0	1	1	0	0	0	0	0	0	0	0	0	0	1	0
ant_bin.423	d__Bacteria;p__Acidobacteriota;c__Blastocatellia;o__Pyrinomonadales;f__Pyrinomonadaceae;g__OLB17;s__	87.31	0.97	0.242962	0	0	0	0	0	0.00649063	0.229613	0	0.00685856	0.0760366	0.0269958	2.8166	Specialist	0	0	0	0	0	0	0	0	0	0	0	0	0	0	0	0	0	0	0	0	0	0	0	0	0	0	0	0	0	0	0	0
ant_bin.426	d__Bacteria;p__Pseudomonadota;c__Alphaproteobacteria;o__Caulobacterales;f__Caulobacteraceae;g__Brevundimonas;s__	78.1	3.67	1.47868	0.523855	0.296979	0.202203	0.0656986	0.0789488	0.0562075	0.0813649	0.137107	0.0363105	0.158513	0.164297	0.964793	Generalist	0	0	0	0	0	0	0	0	0	0	0	0	0	0	0	0	0	0	0	0	0	0	0	0	0	0	0	0	0	0	0	0
ant_bin.427	d__Bacteria;p__Pseudomonadota;c__Gammaproteobacteria;o__Burkholderiales;f__Methylophilaceae;g__Methylotenera;s__	96.08	1.85	0.254274	0	0	0	0	0	0.0292814	0	0.224993	0	0.0744104	0.0282527	2.63375	Specialist	0	0	0	0	0	0	0	0	0	0	0	0	0	0	0	0	0	0	1	0	0	0	0	0	0	0	0	0	0	0	0	0
ant_bin.429	d__Bacteria;p__Bacteroidota;c__Bacteroidia;o__Chitinophagales;f__Chitinophagaceae;g__JJ008;s__	58.16	8.22	0.348219	0	0	0	0	0.00423684	0.0242501	0.2758	0	0.043933	0.0902279	0.0386911	2.33201	Specialist	0	0	0	0	0	0	0	0	0	0	2	0	0	0	0	0	0	0	0	0	0	0	0	0	0	0	0	0	0	0	0	0
ant_bin.43	d__Bacteria;p__Pseudomonadota;c__Gammaproteobacteria;o__Burkholderiales;f__Burkholderiaceae_B;g__Rhodoferax_C;s__	99.81	1.66	1.76824	1.57518	0.038931	0.0721102	0.00432664	0.0322088	0.0225484	0.00503931	0.00723669	0.010658	0.517477	0.196471	2.63386	Specialist	0	0	0	0	0	0	0	0	0	0	0	0	0	0	0	0	0	0	0	0	1	0	0	0	0	0	0	0	0	0	0	0
ant_bin.431	d__Bacteria;p__Pseudomonadota;c__Alphaproteobacteria;o__Reyranellales;f__Reyranellaceae;g__Reyranella;s__	71.02	3.01	0.923897	0.126094	0.323189	0.132315	0.100564	0.0458118	0.0631944	0.0166712	0.0579754	0.058082	0.09099	0.102655	0.886365	Generalist	0	0	0	0	0	0	0	0	0	0	0	0	0	0	0	0	0	0	0	0	0	0	0	0	0	0	0	0	0	1	0	0
ant_bin.435	d__Bacteria;p__Pseudomonadota;c__Gammaproteobacteria;o__Burkholderiales;f__Burkholderiaceae_B;g__Ramlibacter;s__Ramlibacter sp013815685	77.41	3.74	0.897694	0.0272978	0.0469102	0.0471335	0.0193852	0.0158152	0.0333085	0.0291276	0.0141881	0.664528	0.212135	0.0997437	2.1268	Specialist	0	0	0	0	0	0	0	0	0	0	0	0	0	0	0	0	0	0	2	0	1	0	0	0	0	0	0	0	0	0	0	0
ant_bin.437	d__Bacteria;p__Pseudomonadota;c__Gammaproteobacteria;o__Xanthomonadales;f__Xanthomonadaceae;g__Thermomonas;s__	79.37	3.42	0.409008	0.0158257	0.0162053	0.0127382	0.0155163	0.211283	0.0453242	0.0354314	0.0313417	0.0253418	0.0631499	0.0454453	1.38958	Intermediate	0	0	0	0	0	0	0	0	0	0	0	0	0	0	0	0	0	0	0	1	0	0	0	0	0	0	0	0	0	0	0	0
ant_bin.438	d__Bacteria;p__Verrucomicrobiota;c__Verrucomicrobiae;o__Pedosphaerales;f__JACDHS01;g__;s__	82.91	2.47	0.434873	0	0	0	0.00694567	0.0772433	0.0110813	0.00598947	0.305689	0.0279235	0.0996158	0.0483192	2.06162	Specialist	0	0	0	0	0	0	0	0	0	0	0	0	0	0	0	0	0	0	0	0	0	0	0	0	0	0	0	0	0	0	0	0
ant_bin.441	d__Bacteria;p__Gemmatimonadota;c__Gemmatimonadetes;o__Gemmatimonadales;f__Gemmatimonadaceae;g__UBA4720;s__	57.72	2.83	0.401716	0	0.00493973	0.00493685	0.022729	0.0324141	0.0784748	0.062711	0.0625546	0.132956	0.0438274	0.0446351	0.981904	Generalist	0	0	0	0	0	0	0	0	0	0	0	0	0	0	0	0	0	0	0	0	0	0	0	0	0	0	0	0	0	0	0	0
ant_bin.443	d__Bacteria;p__Actinomycetota;c__Thermoleophilia;o__Solirubrobacterales;f__Solirubrobacteraceae;g__Paraconexibacter;s__	71.85	1.32	0.483365	0.0122684	0.0102883	0	0.107471	0.113497	0.0630567	0.0301856	0.0714739	0.0751241	0.0423781	0.0537072	0.789057	Generalist	0	0	0	0	0	1	0	0	0	0	2	0	0	0	0	0	0	0	0	0	0	0	0	0	0	0	0	0	0	0	0	0
ant_bin.448	d__Bacteria;p__Gemmatimonadota;c__Gemmatimonadetes;o__Gemmatimonadales;f__Gemmatimonadaceae;g__;s__	74.7	1.47	0.226705	0.00811878	0	0	0	0.112325	0.00782651	0	0.0984351	0	0.0457205	0.0251894	1.81506	Intermediate	0	0	0	0	0	0	0	0	0	0	1	0	1	0	0	0	0	0	0	0	0	0	0	0	0	0	0	0	0	0	1	1
ant_bin.45	d__Bacteria;p__Patescibacteria;c__Saccharimonadia;o__Saccharimonadales;f__UBA5946;g__UBA5946;s__	84.39	2.11	0.333592	0.117207	0.108431	0.101542	0	0	0.00641187	0	0	0	0.0541778	0.0370658	1.46167	Intermediate	0	0	0	0	0	0	0	0	0	0	0	0	0	0	0	0	0	0	0	0	0	0	0	0	0	0	0	0	0	0	0	0
ant_bin.452	d__Bacteria;p__Pseudomonadota;c__Alphaproteobacteria;o__Rhizobiales;f__Devosiaceae;g__Devosia_A;s__	74.45	5.46	0.283257	0.0261085	0.0150373	0.0195227	0.00881698	0.0650369	0.0189181	0.0151673	0.0940596	0.0205892	0.0285932	0.0314729	0.908502	Generalist	0	0	0	0	0	0	0	0	0	0	0	0	1	0	0	0	0	0	0	1	0	0	0	0	0	0	0	0	0	0	0	0
ant_bin.453	d__Bacteria;p__Pseudomonadota;c__Gammaproteobacteria;o__Burkholderiales;f__SG8-41;g__;s__	96.78	4.03	0.371753	0.0148989	0.109503	0.0412895	0.0335395	0.00733665	0.0287702	0.0888919	0.00718237	0.0403413	0.0356183	0.0413059	0.862305	Generalist	0	0	0	0	0	0	0	0	0	0	0	0	0	0	0	0	0	0	0	0	1	0	0	0	0	0	0	0	0	1	0	0
ant_bin.454	d__Bacteria;p__Patescibacteria;c__Saccharimonadia;o__Saccharimonadales;f__OMJO01;g__;s__	85.36	0	0.181726	0	0	0	0	0.110769	0	0.00399539	0.0669613	0	0.0404664	0.0201918	2.0041	Specialist	0	0	0	0	0	0	0	0	0	0	0	0	0	0	0	0	0	0	0	0	0	0	0	0	0	0	0	0	0	0	0	0
ant_bin.455	d__Bacteria;p__Actinomycetota;c__Thermoleophilia;o__Solirubrobacterales;f__Solirubrobacteraceae;g__Paraconexibacter;s__	61.29	5.66	0.42703	0	0.00999503	0	0.0316038	0.0994157	0.0688532	0.0318223	0.128619	0.0567207	0.0450474	0.0474478	0.94941	Generalist	0	0	0	0	0	0	0	0	0	0	1	0	0	0	0	0	0	0	0	0	0	0	0	0	0	0	0	0	0	1	0	0
ant_bin.459	d__Bacteria;p__Bdellovibrionota;c__Bacteriovoracia;o__Bacteriovoracales;f__Bacteriovoracaceae;g__;s__	99.58	0.65	1.70574	1.34156	0.0478873	0.23517	0.00233212	0.00477233	0.0260736	0.0223327	0.00622422	0.0193912	0.438136	0.189526	2.31174	Specialist	0	0	0	0	0	0	0	0	0	0	0	0	0	0	0	0	0	0	0	1	0	0	0	0	0	0	0	0	0	0	0	0
ant_bin.46	d__Bacteria;p__Gemmatimonadota;c__Gemmatimonadetes;o__Gemmatimonadales;f__Gemmatimonadaceae;g__UBA4720;s__	90.71	0.95	0.552052	0.00846439	0.00369858	0	0.0212378	0.251998	0.0354723	0.00505959	0.169409	0.0567119	0.089006	0.0613391	1.45105	Intermediate	0	0	0	0	0	0	0	0	0	0	0	0	0	0	0	0	0	0	0	0	0	0	0	0	0	0	0	0	0	0	0	0
ant_bin.460	d__Bacteria;p__Bacteroidota;c__Bacteroidia;o__Chitinophagales;f__Chitinophagaceae;g__Ferruginibacter;s__	92.6	3.48	0.38531	0.0289597	0.0167096	0.0484218	0	0.0788038	0.0274017	0.0094106	0.141133	0.0344695	0.0434781	0.0428122	1.01555	Intermediate	0	0	0	0	0	0	0	0	0	0	0	0	0	0	0	0	0	0	0	1	0	0	0	0	0	0	0	0	0	0	0	0
ant_bin.461	d__Bacteria;p__Bacteroidota;c__Bacteroidia;o__Chitinophagales;f__Chitinophagaceae;g__;s__	87.44	1.04	0.256614	0	0	0	0.10572	0	0.0209977	0.0723635	0	0.0575322	0.0400739	0.0285126	1.40548	Intermediate	0	0	0	0	0	0	0	0	0	0	0	0	0	0	0	0	0	0	0	0	0	0	0	0	0	0	0	0	0	0	0	0
ant_bin.465	d__Bacteria;p__Chloroflexota;c__Limnocylindria;o__Limnocylindrales;f__CSP1-4;g__UBA5189;s__	71.29	5.81	0.377587	0.00914138	0.00578328	0	0.0165445	0.0639251	0.0386947	0	0.220578	0.0229195	0.0701011	0.0419541	1.6709	Intermediate	0	0	0	0	0	0	0	1	0	0	0	0	1	0	0	0	0	0	0	1	0	0	0	0	0	0	0	0	0	0	0	0
ant_bin.467	d__Bacteria;p__Bacteroidota;c__Bacteroidia;o__Chitinophagales;f__Chitinophagaceae;g__Sediminibacterium;s__	71.7	1.22	1.34924	0.630104	0.0938851	0.142048	0.012935	0.148629	0.0500153	0.0172456	0.206632	0.0477475	0.191632	0.149916	1.27827	Intermediate	0	0	0	0	0	0	0	0	0	0	0	0	0	0	0	0	0	0	0	1	0	0	0	0	0	0	0	0	0	0	0	0
ant_bin.468	d__Bacteria;p__Pseudomonadota;c__Gammaproteobacteria;o__Burkholderiales;f__SG8-39;g__SZAS-79;s__	77.98	4.84	0.338409	0.039496	0.0102334	0.0142697	0.0127978	0.102471	0.033794	0.0110728	0.0942687	0.0200059	0.0359848	0.037601	0.957018	Generalist	0	0	0	0	0	0	0	0	0	0	0	0	0	0	0	0	0	0	1	2	1	0	0	0	0	0	0	0	0	0	0	0
ant_bin.469	d__Bacteria;p__Bacteroidota;c__Bacteroidia;o__Flavobacteriales;f__PHOS-HE28;g__PHOS-HE28;s__	95.07	0.76	0.367505	0.00453272	0.0374543	0.0174545	0	0.15272	0.0501571	0.0176363	0.0363475	0.0512031	0.0458453	0.0408339	1.12273	Intermediate	0	0	0	0	0	0	0	0	0	0	0	0	0	0	0	0	0	0	0	0	0	0	0	0	0	0	0	0	0	0	0	0
ant_bin.470	d__Bacteria;p__Pseudomonadota;c__Alphaproteobacteria;o__Sphingomonadales;f__Sphingomonadaceae;g__Sphingomicrobium;s__	69.84	6.28	1.17985	0.0416127	0.0773109	0.0584835	0.528817	0.0386943	0.17343	0.0555599	0.0763226	0.129619	0.15548	0.131094	1.18602	Intermediate	0	0	0	0	0	0	0	0	0	0	0	0	0	0	0	0	0	0	0	0	0	0	0	0	0	0	0	0	0	0	0	0
ant_bin.472	d__Bacteria;p__Pseudomonadota;c__Gammaproteobacteria;o__Burkholderiales;f__Burkholderiaceae_B;g__Ramlibacter;s__	73.79	4.98	0.617858	0.0501997	0.255103	0.153728	0.0553962	0.0148208	0.0327686	0.0160214	0.0136999	0.02612	0.0823881	0.0686509	1.2001	Intermediate	0	0	0	0	0	0	0	0	0	0	0	0	0	0	0	0	0	0	1	0	1	0	0	0	0	0	0	0	0	0	0	0
ant_bin.475	d__Bacteria;p__Bacteroidota;c__Bacteroidia;o__AKYH767;f__B-17BO;g__UBA4416;s__	96.95	1.86	0.610767	0.434243	0.019114	0.110289	0	0.00695709	0.00757742	0	0.0292842	0.00330269	0.141696	0.067863	2.08797	Specialist	0	0	0	0	0	0	0	0	0	0	0	0	0	0	0	0	0	0	0	0	0	0	0	0	0	0	0	0	0	0	0	0
ant_bin.48	d__Bacteria;p__Pseudomonadota;c__Gammaproteobacteria;o__Nevskiales;f__Nevskiaceae;g__Panacagrimonas;s__	99.58	0.99	1.38101	0.0103824	0.0125805	0	0.00693336	0.578063	0.18096	0.10986	0.0237566	0.458472	0.21741	0.153445	1.41686	Intermediate	0	0	0	0	0	0	0	0	0	0	0	1	0	0	0	0	0	0	0	1	1	0	0	0	0	0	0	0	0	0	0	0
ant_bin.480	d__Bacteria;p__Actinomycetota;c__Acidimicrobiia;o__Acidimicrobiales;f__JAAYBP01;g__JAGQSI01;s__	97.06	3.4	0.737894	0.189077	0.095805	0.350391	0.00609326	0.0246351	0.0204246	0.0223405	0.0161982	0.0129286	0.11683	0.0819882	1.42496	Intermediate	0	0	0	0	0	0	0	0	0	0	0	0	0	0	0	0	0	0	0	1	0	0	0	0	0	0	0	0	0	0	0	0
ant_bin.482	d__Bacteria;p__Nitrospirota;c__Nitrospiria;o__Nitrospirales;f__Nitrospiraceae;g__Palsa-1315;s__Palsa-1315 sp014379455	66.23	1.91	1.85673	0.0109661	0.0409934	0.0365004	0.333681	0.431113	0.197618	0.0754119	0.398066	0.332377	0.169911	0.206303	0.823598	Generalist	1	0	0	0	0	0	0	0	0	0	0	0	0	0	0	0	0	0	0	0	0	0	0	0	0	0	0	0	0	0	0	0
ant_bin.483	d__Bacteria;p__Pseudomonadota;c__Gammaproteobacteria;o__Burkholderiales;f__Casimicrobiaceae;g__VBCG01;s__	80.64	5.32	0.812359	0.0260781	0.145786	0.0482484	0.131552	0.0400532	0.115216	0.132362	0.0750426	0.0980202	0.0445539	0.0902621	0.493606	Generalist	0	0	0	0	0	0	0	0	0	0	0	0	0	0	0	0	0	0	1	0	2	0	0	0	0	0	0	0	0	1	2	0
ant_bin.484	d__Bacteria;p__Acidobacteriota;c__Thermoanaerobaculia;o__Gp7-AA8;f__Gp7-AA8;g__JADGNZ01;s__	94.75	0.91	0.504945	0	0	0	0.0116135	0.269722	0.103997	0	0.0744682	0.0451443	0.0887086	0.056105	1.58112	Intermediate	0	0	0	0	0	0	0	0	0	0	1	0	0	0	0	0	0	0	0	0	0	0	0	0	0	0	0	0	0	0	0	0
ant_bin.485	d__Bacteria;p__Myxococcota;c__Polyangia;o__Polyangiales;f__JADJMO01;g__;s__	86.09	2.43	0.277536	0	0.0201988	0	0.19894	0	0.035166	0.0175633	0	0.00566811	0.0642299	0.0308374	2.08286	Specialist	0	0	0	0	0	0	0	0	0	0	0	0	0	0	0	0	0	0	0	0	0	0	0	0	0	0	0	0	0	0	2	0
ant_bin.486	d__Bacteria;p__Pseudomonadota;c__Alphaproteobacteria;o__Rhizobiales;f__Aestuariivirgaceae;g__Aestuariivirga;s__	86.15	3.46	0.349642	0.0480621	0.014206	0.00850993	0.0481134	0.0783025	0.0253575	0.0122718	0.0644975	0.0503208	0.0248315	0.0388491	0.63918	Generalist	0	0	0	0	0	0	0	1	0	0	0	0	0	0	0	0	0	0	0	0	0	0	0	0	0	0	0	0	0	0	0	0
ant_bin.488	d__Bacteria;p__Actinomycetota;c__Thermoleophilia;o__Solirubrobacterales;f__Solirubrobacteraceae;g__CADCVQ01;s__	85.08	8.52	2.2335	0.00531452	0.01088	0.00312151	0.593327	0.0183014	0.211728	0.859341	0.0918759	0.439612	0.312898	0.248167	1.26084	Intermediate	0	0	0	0	0	0	0	0	0	0	1	0	0	0	0	0	0	0	0	0	0	0	0	0	0	0	0	0	0	0	0	0
ant_bin.490	d__Bacteria;p__Bacteroidota;c__Bacteroidia;o__AKYH767;f__2-12-FULL-35-15;g__2-12-FULL-35-15;s__	96.34	2.61	0.211413	0	0	0	0	0.0830099	0.00542007	0	0.11736	0.00562305	0.0443832	0.0234904	1.88942	Specialist	0	0	0	0	0	0	0	0	0	0	0	0	0	0	0	0	0	0	0	0	0	0	0	0	0	0	0	0	0	0	0	0
ant_bin.491	d__Bacteria;p__Actinomycetota;c__Actinomycetia;o__Actinomycetales;f__Angustibacteraceae;g__JACMOY01;s__	88.6	5.02	0.389237	0.0139403	0.0551996	0.0292195	0.0424522	0.0450166	0.0484795	0.0291755	0.0571157	0.0686384	0.0168253	0.0432486	0.389037	Generalist	0	0	0	0	0	1	0	1	0	0	1	0	0	0	0	0	0	0	0	1	0	0	0	0	0	0	0	0	0	1	0	0
ant_bin.494	d__Bacteria;p__Planctomycetota;c__UBA11346;o__UBA11346;f__UBA11346;g__BOG-1363;s__	58.92	2.55	0.221679	0.0171419	0	0.00597123	0	0.178542	0.00443906	0.00505621	0.0105284	0	0.0579901	0.024631	2.35435	Specialist	0	0	0	0	0	0	0	0	0	0	0	0	0	0	0	0	0	0	0	0	0	0	0	0	0	0	0	0	0	0	0	0
ant_bin.496	d__Bacteria;p__Chloroflexota;c__Anaerolineae;o__J036;f__J036;g__JADKDT01;s__	84.58	4.56	0.321341	0	0	0	0.0217922	0.131207	0.0175832	0	0.123796	0.0269636	0.0531252	0.0357046	1.48791	Intermediate	0	0	0	0	0	0	0	0	0	0	0	0	1	0	0	0	0	0	0	1	0	0	0	0	0	0	0	0	0	0	0	1
ant_bin.498	d__Bacteria;p__Actinomycetota;c__Thermoleophilia;o__Gaiellales;f__Gaiellaceae;g__PALSA-600;s__	99.3	1.89	0.282034	0.00787746	0	0	0.00860616	0.106017	0.0102524	0	0.13593	0.0133504	0.051597	0.0313371	1.64652	Intermediate	0	0	0	0	0	0	0	0	0	0	0	0	0	1	0	0	0	0	0	0	0	0	0	0	0	0	0	0	0	0	0	0
ant_bin.500	d__Bacteria;p__Myxococcota;c__Polyangia;o__Haliangiales;f__Haliangiaceae;g__JABFXX01;s__	79.41	7.32	0.73933	0.161983	0.265658	0.214979	0.013741	0.0153412	0.0156937	0.0162597	0.0240749	0.0115998	0.102435	0.0821478	1.24696	Intermediate	0	0	0	0	0	0	0	0	0	0	0	0	0	0	0	0	0	0	0	0	0	0	0	0	0	0	0	0	0	0	0	2
ant_bin.502	d__Bacteria;p__Actinomycetota;c__Actinomycetia;o__Mycobacteriales;f__SCTD01;g__SCTD01;s__	55.84	2.26	0.513752	0.0151494	0.0138215	0	0.0126911	0.0458213	0.0217105	0.0127981	0.374835	0.0169251	0.11978	0.0570836	2.09832	Specialist	0	0	0	0	0	0	0	0	0	0	0	0	0	0	0	0	0	0	0	1	0	0	0	0	0	0	0	0	0	0	0	0
ant_bin.504	d__Bacteria;p__Gemmatimonadota;c__Gemmatimonadetes;o__Gemmatimonadales;f__Gemmatimonadaceae;g__JABFXC01;s__	100	3.43	0.38371	0	0	0	0.0272815	0.127687	0.0261945	0.0066155	0.160086	0.0358454	0.0595098	0.0426345	1.39582	Intermediate	0	0	0	0	0	0	0	0	0	0	1	0	0	0	0	0	0	0	0	0	0	0	0	0	0	0	0	0	0	0	0	0
ant_bin.506	d__Bacteria;p__Pseudomonadota;c__Gammaproteobacteria;o__Burkholderiales;f__Gallionellaceae;g__Nitrotoga;s__	79.15	2.03	0.47725	0.269531	0.0547481	0.0118853	0.0102957	0.0113084	0.0175775	0.0288938	0.0315544	0.0414558	0.0825908	0.0530277	1.5575	Intermediate	0	0	0	0	0	5	0	0	0	0	0	0	0	0	0	0	0	0	0	0	0	0	0	0	0	1	0	0	0	0	0	0
ant_bin.508	d__Bacteria;p__Pseudomonadota;c__Alphaproteobacteria;o__Rhizobiales;f__Aestuariivirgaceae;g__Aestuariivirga;s__	77.91	2.43	0.609548	0.260456	0.0704091	0.0991963	0.0617892	0.0153997	0.0197977	0.0480253	0.00919628	0.0252785	0.0781252	0.0677275	1.15352	Intermediate	0	0	0	0	0	0	0	0	0	0	0	0	0	0	0	0	0	0	0	1	0	0	0	0	0	0	0	0	0	0	0	0
ant_bin.51	d__Bacteria;p__Acidobacteriota;c__Vicinamibacteria;o__Vicinamibacterales;f__Vicinamibacteraceae;g__Luteitalea;s__	100	0.59	0.603292	0.0467336	0.111795	0.0485502	0.0787225	0.0168262	0.0694125	0.111857	0.0161742	0.10322	0.0376259	0.0670324	0.56131	Generalist	0	0	0	0	0	0	0	0	0	0	2	0	0	0	0	0	0	0	0	0	0	0	0	0	0	0	0	0	0	0	0	1
ant_bin.512	d__Bacteria;p__Acidobacteriota;c__Vicinamibacteria;o__Vicinamibacterales;f__SCN-69-37;g__SYFT01;s__	96.28	5.51	0.398091	0	0	0	0	0	0.0135437	0.360882	0	0.0236647	0.119044	0.0442323	2.69133	Specialist	0	0	0	0	0	0	0	0	0	0	0	0	0	0	0	0	0	0	0	0	0	0	0	0	0	0	0	0	0	0	1	1
ant_bin.517	d__Bacteria;p__Actinomycetota;c__Acidimicrobiia;o__Acidimicrobiales;f__JACDEA01;g__JACCXE01;s__	96.5	2.35	0.333051	0	0	0	0.00432013	0.0781083	0.0150124	0.0143958	0.155527	0.0656867	0.0533045	0.0370056	1.44044	Intermediate	0	0	0	0	0	0	0	0	0	0	0	0	0	0	0	0	0	0	0	0	0	0	0	0	0	0	0	0	0	0	0	0
ant_bin.518	d__Bacteria;p__Acidobacteriota;c__Blastocatellia;o__Pyrinomonadales;f__Pyrinomonadaceae;g__OLB17;s__	70.32	0.4	0.217735	0	0	0	0	0.128769	0.00586166	0.00926865	0.0738356	0	0.0459427	0.0241928	1.89902	Specialist	0	0	0	0	0	0	0	0	0	0	0	0	0	0	0	0	0	0	0	0	0	0	0	0	0	0	0	0	0	0	0	0
ant_bin.52	d__Bacteria;p__Pseudomonadota;c__Gammaproteobacteria;o__Burkholderiales;f__Methylophilaceae;g__Methylotenera_A;s__	96.85	0.59	6.07738	0.356352	1.26462	4.02611	0.0130774	0.116716	0.0896874	0.0122011	0.154918	0.0437012	1.31719	0.675264	1.95062	Specialist	0	0	0	0	0	0	0	0	0	0	0	0	0	0	0	0	0	0	1	1	0	0	0	0	0	0	0	0	0	0	0	0
ant_bin.520	d__Bacteria;p__Pseudomonadota;c__Gammaproteobacteria;o__Burkholderiales;f__Methylophilaceae;g__Methylotenera_A;s__	94.35	0.45	0.519562	0.0373404	0.418787	0.0501608	0.00329456	0	0.00663971	0	0	0.00334003	0.13664	0.0577291	2.36692	Specialist	0	0	0	0	0	0	0	0	0	0	0	0	0	0	0	0	0	0	1	1	0	0	0	0	0	0	0	0	0	0	0	0
ant_bin.522	d__Bacteria;p__Pseudomonadota;c__Alphaproteobacteria;o__Rhizobiales;f__Rhizobiaceae;g__RCIZ01;s__	73.97	1.11	0.285116	0.0959149	0.0210701	0.0169637	0.0091741	0.0463896	0.0157788	0.0123491	0.0486777	0.0187977	0.0279722	0.0316795	0.882975	Generalist	0	0	0	0	0	0	0	0	0	0	0	0	0	0	0	0	0	0	0	2	0	0	0	0	0	0	0	0	0	0	0	0
ant_bin.524	d__Bacteria;p__Pseudomonadota;c__Gammaproteobacteria;o__Burkholderiales;f__Methylophilaceae;g__Methylotenera;s__	81.46	0.15	0.272316	0.00628256	0	0.00885163	0	0.182069	0.00880273	0	0.0663094	0	0.0607268	0.0302573	2.00701	Specialist	0	0	0	0	0	0	0	0	0	0	0	0	0	0	0	0	0	0	1	1	0	0	0	0	0	0	0	0	0	0	0	0
ant_bin.527	d__Bacteria;p__Verrucomicrobiota;c__Verrucomicrobiae;o__Opitutales;f__Opitutaceae;g__ER46;s__	86.24	5.85	0.406005	0.0116874	0.0304038	0.0108665	0.230334	0.0178465	0.0443959	0.00713291	0.0154874	0.037851	0.0706488	0.0451117	1.56609	Intermediate	0	0	0	0	0	0	0	0	0	0	0	0	0	0	0	0	0	0	0	0	0	0	0	0	0	0	0	0	0	0	0	0
ant_bin.528	d__Bacteria;p__Actinomycetota;c__Acidimicrobiia;o__Acidimicrobiales;f__Ilumatobacteraceae;g__UBA668;s__	89.07	6.44	0.464191	0.110134	0.148848	0.0962275	0.0190843	0.022959	0.0220757	0.00815759	0.0179167	0.0187881	0.0521089	0.0515768	1.01032	Intermediate	0	0	0	0	0	0	0	0	0	0	0	0	0	0	0	0	0	0	0	1	0	0	0	0	0	0	0	0	0	0	0	0
ant_bin.53	d__Bacteria;p__Verrucomicrobiota;c__Verrucomicrobiae;o__Verrucomicrobiales;f__Verrucomicrobiaceae;g__Verrucomicrobium;s__	84.97	3.14	0.317725	0.228464	0.0433024	0.0074371	0	0.00800725	0.00537208	0.0139167	0.0112251	0	0.0735887	0.0353028	2.0845	Specialist	0	0	0	0	0	0	0	0	0	0	0	0	0	0	0	0	0	0	0	0	0	0	0	0	0	0	0	0	0	0	0	0
ant_bin.531	d__Bacteria;p__Acidobacteriota;c__Vicinamibacteria;o__Vicinamibacterales;f__2-12-FULL-66-21;g__;s__	95.58	3.48	1.30799	0.0461269	0.0324739	0.0135528	0.267198	0.234162	0.132521	0.114775	0.281019	0.186165	0.102386	0.145333	0.704492	Generalist	0	0	0	0	0	0	0	0	0	0	0	0	0	0	0	0	0	0	0	0	0	0	0	0	0	0	0	0	0	0	0	2
ant_bin.532	d__Bacteria;p__Planctomycetota;c__Phycisphaerae;o__Tepidisphaerales;f__Tepidisphaeraceae;g__;s__	79.06	0.89	0.248578	0	0	0	0.0103132	0	0.00692848	0.184954	0	0.0463817	0.060877	0.0276197	2.20411	Specialist	0	0	0	0	0	0	0	0	0	0	0	0	0	0	0	0	0	0	0	0	0	0	0	0	0	0	0	0	0	0	0	1
ant_bin.534	d__Bacteria;p__Pseudomonadota;c__Alphaproteobacteria;o__Sphingomonadales;f__Sphingomonadaceae;g__Novosphingobium;s__	67.44	7.45	1.16611	0.197305	0.279963	0.204051	0.330415	0.0122156	0.0598928	0.0355536	0.0152787	0.0314381	0.124122	0.129568	0.957969	Generalist	0	0	0	0	0	0	0	0	0	0	0	0	0	0	0	0	0	0	0	0	0	0	0	0	0	0	0	0	0	0	0	0
ant_bin.538	d__Bacteria;p__Acidobacteriota;c__Vicinamibacteria;o__Vicinamibacterales;f__UBA2999;g__Gp6-AA45;s__	79.04	3.27	0.3121	0	0	0	0.0116293	0.117416	0.0318842	0	0.12676	0.0244107	0.050965	0.0346778	1.46967	Intermediate	0	0	0	0	0	0	0	0	0	0	1	0	0	0	0	0	0	0	0	0	0	0	0	0	0	0	0	0	0	0	0	0
ant_bin.54	d__Bacteria;p__Actinomycetota;c__Thermoleophilia;o__Gaiellales;f__Gaiellaceae;g__Gaiella;s__	86.67	1.18	0.531533	0.00663859	0.00801564	0	0.165551	0.0531286	0.0918398	0.0168595	0.0279076	0.161592	0.0657227	0.0590592	1.11283	Intermediate	0	0	0	0	0	0	0	0	0	0	0	0	0	0	0	0	0	0	0	1	0	0	0	0	0	0	0	0	0	0	0	0
ant_bin.541	d__Bacteria;p__Actinomycetota;c__Thermoleophilia;o__Solirubrobacterales;f__Solirubrobacteraceae;g__;s__	91.18	6.07	0.660075	0	0.00622122	0	0.0459197	0.37817	0.0463246	0.0365076	0.0837167	0.0632152	0.117915	0.0733417	1.60775	Intermediate	0	0	0	0	0	0	0	0	0	0	0	0	1	0	0	0	0	0	0	1	0	0	0	0	0	0	0	0	0	1	0	0
ant_bin.542	d__Bacteria;p__Pseudomonadota;c__Gammaproteobacteria;o__Burkholderiales;f__JACQAP01;g__JACQAP01;s__	63.73	1.17	0.225525	0	0	0	0.00598611	0.124939	0.0123893	0	0.0750475	0.00716328	0.0444848	0.0250583	1.77525	Intermediate	0	0	0	0	0	0	0	0	0	0	0	0	0	0	0	0	0	0	0	0	1	0	0	0	0	0	0	0	0	0	0	0
ant_bin.544	d__Bacteria;p__Pseudomonadota;c__Alphaproteobacteria;o__Sphingomonadales;f__Sphingomonadaceae;g__Sphingomicrobium;s__	79.33	6.02	2.78466	0.377227	0.429349	0.388478	0.42695	0.140813	0.332514	0.189342	0.252437	0.247552	0.105771	0.309407	0.34185	Generalist	0	0	0	0	0	0	0	0	0	0	0	0	0	0	0	0	0	0	0	0	0	0	0	0	0	0	0	0	0	0	0	0
ant_bin.545	d__Bacteria;p__Pseudomonadota;c__Gammaproteobacteria;o__Burkholderiales;f__Burkholderiaceae_B;g__CAISIP01;s__	96.06	3.5	0.773254	0.0545742	0.409469	0.0999182	0.0179435	0.0838293	0.0322638	0.0182077	0.0236754	0.0333721	0.124794	0.0859171	1.45249	Intermediate	0	0	0	0	0	0	0	0	0	0	0	0	0	0	0	0	0	0	1	0	2	0	0	0	0	0	0	0	0	1	0	0
ant_bin.547	d__Bacteria;p__Actinomycetota;c__Thermoleophilia;o__Gaiellales;f__Gaiellaceae;g__Gaiella;s__	92.66	2.55	1.20079	0.00560141	0.0155741	0.00520303	0.198857	0.0553196	0.164423	0.443626	0.0641173	0.24807	0.146707	0.133421	1.09957	Intermediate	0	0	0	0	0	0	0	0	0	0	0	0	0	0	0	0	0	0	0	1	0	0	0	0	0	0	0	0	0	0	0	0
ant_bin.549	d__Bacteria;p__Pseudomonadota;c__Alphaproteobacteria;o__Rhodobacterales;f__Rhodobacteraceae;g__Cypionkella;s__	86.07	2.17	1.09454	0.450085	0.139441	0.459148	0.00332815	0.00498869	0.0173538	0.00448643	0.007865	0.00784002	0.193716	0.121615	1.59286	Intermediate	0	0	0	0	0	0	0	0	0	0	0	0	0	0	0	0	0	0	0	1	0	0	0	0	0	0	0	0	0	1	0	0
ant_bin.551	d__Bacteria;p__Pseudomonadota;c__Alphaproteobacteria;o__Sphingomonadales;f__Sphingomonadaceae;g__Sphingomicrobium;s__	78.42	3.97	1.02627	0.047162	0.0492128	0.0382722	0.132215	0.20069	0.108044	0.0463701	0.263518	0.140789	0.0790007	0.11403	0.692804	Generalist	0	0	0	0	0	0	0	0	0	0	0	0	0	0	0	0	0	0	0	0	0	0	0	0	0	0	0	0	0	0	0	0
ant_bin.552	d__Bacteria;p__Gemmatimonadota;c__Gemmatimonadetes;o__Gemmatimonadales;f__Gemmatimonadaceae;g__;s__	74.8	2.09	0.281448	0	0.00737361	0	0.133086	0.00368658	0.0634767	0.0425565	0	0.0312692	0.044436	0.031272	1.42095	Intermediate	0	0	0	0	0	0	0	0	0	0	1	0	0	0	0	0	0	0	0	0	0	0	0	0	0	0	0	0	0	0	0	1
ant_bin.553	d__Bacteria;p__Gemmatimonadota;c__Gemmatimonadetes;o__Gemmatimonadales;f__Gemmatimonadaceae;g__UBA4720;s__	92.27	3.41	0.812246	0.099632	0.111592	0.0448113	0.0615939	0.0214145	0.0640107	0.0464565	0.221199	0.141537	0.061798	0.0902496	0.684746	Generalist	0	0	0	0	0	0	0	0	0	0	0	0	0	0	0	0	0	0	0	1	0	0	0	0	0	0	0	0	0	0	0	0
ant_bin.554	d__Bacteria;p__Verrucomicrobiota;c__Verrucomicrobiae;o__Opitutales;f__Opitutaceae;g__Lacunisphaera;s__	88.95	1.29	0.421223	0.00636469	0.0323119	0.0816217	0.0859244	0.0259883	0.132301	0.00613537	0.0157751	0.0348009	0.0434336	0.0468026	0.928017	Generalist	0	0	0	0	0	0	0	0	0	0	0	0	0	0	0	0	0	0	0	0	0	0	0	0	0	0	0	0	0	0	0	0
ant_bin.559	d__Bacteria;p__Myxococcota;c__Polyangia;o__Haliangiales;f__Haliangiaceae;g__JABFXX01;s__	65.62	6.11	0.350367	0.0907714	0.135786	0.0913122	0.00620673	0	0.00719767	0.00894621	0.00474864	0.00539749	0.0519587	0.0389296	1.33468	Intermediate	0	0	0	0	0	0	0	0	0	0	0	0	0	1	0	0	0	0	0	0	0	0	0	0	0	0	0	0	0	0	0	1
ant_bin.56	d__Bacteria;p__Pseudomonadota;c__Alphaproteobacteria;o__Rhizobiales;f__Beijerinckiaceae;g__Bosea;s__	72.23	2.24	0.405102	0.0107327	0.0549359	0.0181089	0.2387	0.00693374	0.0252048	0.0181503	0.0200036	0.0123321	0.0739676	0.0450113	1.64331	Intermediate	0	0	0	0	0	0	0	0	0	0	0	0	0	0	0	0	0	0	1	0	0	0	0	0	0	0	0	0	0	0	0	0
ant_bin.560	d__Bacteria;p__Verrucomicrobiota;c__Verrucomicrobiae;o__Pedosphaerales;f__;g__;s__	92.63	3.65	0.273923	0	0	0	0	0.26683	0.00709265	0	0	0	0.0886788	0.0304358	2.91363	Specialist	0	0	0	0	0	0	0	0	0	0	0	0	0	0	0	0	0	0	0	0	0	0	0	0	0	0	0	0	0	0	0	0
ant_bin.561	d__Bacteria;p__Actinomycetota;c__Thermoleophilia;o__Solirubrobacterales;f__Solirubrobacteraceae;g__F1-60-MAGs163;s__	51.43	4.7	0.668223	0	0.00403152	0	0.113354	0.0984502	0.256893	0.0269713	0.0648718	0.103651	0.082627	0.074247	1.11287	Intermediate	0	0	0	0	0	0	0	0	0	0	0	0	2	0	0	0	0	0	0	0	0	0	0	0	0	0	0	0	0	0	0	0
ant_bin.566	d__Bacteria;p__Myxococcota;c__Myxococcia;o__Myxococcales;f__Myxococcaceae;g__Archangium_A;s__	63.93	1.88	3.06075	0.259782	0.285488	2.0467	0.107401	0.0973911	0.0541787	0.0197854	0.157769	0.0322544	0.646852	0.340083	1.90204	Specialist	0	0	0	0	0	0	0	0	0	0	0	0	0	0	0	0	0	0	0	0	0	0	0	0	0	0	0	0	0	0	0	1
ant_bin.568	d__Bacteria;p__Pseudomonadota;c__Alphaproteobacteria;o__Caulobacterales;f__Caulobacteraceae;g__Caulobacter;s__	94.63	2.79	0.687104	0.0343822	0.536032	0.030745	0.0125874	0.0108704	0.0274143	0.0101105	0.0129066	0.0120559	0.172642	0.0763449	2.26135	Specialist	0	0	0	0	0	0	0	0	0	0	0	0	0	0	0	0	0	0	0	0	0	0	0	0	0	0	0	0	0	0	0	0
ant_bin.569	d__Bacteria;p__Pseudomonadota;c__Gammaproteobacteria;o__Burkholderiales;f__Burkholderiaceae_B;g__Ramlibacter;s__	91.64	5.74	0.786889	0.0365841	0.0604125	0.0559075	0.0313579	0.165693	0.0752203	0.0427701	0.256544	0.0624008	0.0749562	0.0874322	0.857307	Generalist	0	0	0	0	0	0	0	0	0	0	0	0	0	0	0	0	0	0	1	0	1	0	0	0	0	0	0	0	0	1	0	0
ant_bin.571	d__Bacteria;p__Acidobacteriota;c__Vicinamibacteria;o__Vicinamibacterales;f__UBA2999;g__Gp6-AA45;s__	77.61	8.62	0.420345	0	0.00476907	0	0.0172714	0.266879	0.0220322	0	0.0985084	0.0108841	0.088191	0.0467049	1.88826	Specialist	0	0	0	0	0	0	0	0	0	0	1	0	0	0	0	0	0	0	0	0	0	0	0	0	0	0	0	0	0	0	0	0
ant_bin.573	d__Bacteria;p__Planctomycetota;c__Planctomycetia;o__Pirellulales;f__Pirellulaceae;g__;s__	86.58	2.09	0.266009	0	0	0	0	0.0372476	0.0196995	0.0653251	0.0725056	0.0712316	0.032618	0.0295566	1.10358	Intermediate	0	0	0	0	0	0	0	0	0	0	0	0	0	0	0	0	0	0	0	0	0	0	0	0	0	0	0	0	0	0	0	0
ant_bin.575	d__Bacteria;p__Bacteroidota;c__Bacteroidia;o__Chitinophagales;f__Chitinophagaceae;g__Ferruginibacter;s__	74.31	1.64	1.11412	0.18697	0.120252	0.16418	0.0233365	0.157753	0.075573	0.0368626	0.268487	0.0807019	0.0787043	0.123791	0.635786	Generalist	0	0	0	0	0	0	0	0	0	0	1	0	1	0	0	0	0	0	0	1	0	0	0	0	0	0	0	0	0	0	0	0
ant_bin.576	d__Bacteria;p__Actinomycetota;c__Acidimicrobiia;o__Acidimicrobiales;f__Ilumatobacteraceae;g__UBA668;s__	68.58	2.96	0.370022	0.034004	0.0444168	0.0225267	0.156442	0.0154146	0.0282535	0.00982653	0.0160567	0.0430813	0.044922	0.0411135	1.09263	Intermediate	0	0	0	0	0	0	0	0	0	0	0	0	0	0	0	0	0	0	0	1	0	0	0	0	0	0	0	0	0	0	0	0
ant_bin.577	d__Bacteria;p__Verrucomicrobiota;c__Verrucomicrobiae;o__Opitutales;f__Opitutaceae;g__ER46;s__	50.24	0.57	0.266511	0.069294	0.0328702	0.00661009	0.00439513	0.0041954	0.0093503	0.113554	0.0113057	0.0149368	0.037755	0.0296124	1.27497	Intermediate	0	0	0	0	0	0	0	0	0	0	0	0	0	0	0	0	0	0	0	0	0	0	0	0	0	0	0	0	0	0	0	0
ant_bin.58	d__Bacteria;p__Actinomycetota;c__Thermoleophilia;o__Gaiellales;f__Gaiellaceae;g__JACCRW01;s__	95.99	3.63	0.822257	0.0256361	0.0377535	0.00585691	0.48183	0.0315111	0.0607314	0.0224737	0.0192994	0.137166	0.151462	0.0913619	1.65783	Intermediate	0	0	0	0	0	0	0	0	0	0	0	0	0	0	0	0	0	0	0	0	0	0	0	0	0	0	0	0	0	0	0	0
ant_bin.580	d__Bacteria;p__Actinomycetota;c__Actinomycetia;o__Mycobacteriales;f__SCTD01;g__;s__	89.44	3.49	0.759005	0.0148321	0.0148954	0	0.0145105	0.0419521	0.463572	0.0139549	0.178279	0.0170091	0.152303	0.0843339	1.80595	Intermediate	0	0	0	0	0	0	0	0	0	0	2	0	0	0	0	0	0	0	0	2	0	0	0	0	0	0	0	0	0	2	0	0
ant_bin.582	d__Bacteria;p__Actinomycetota;c__Acidimicrobiia;o__Acidimicrobiales;f__JACDCH01;g__VFJN01;s__	69.89	1.96	0.827227	0	0.00657275	0	0.0215526	0.269378	0.201954	0.0229386	0.0470144	0.257817	0.115666	0.0919141	1.25842	Intermediate	0	0	0	0	0	0	0	0	0	0	0	0	0	0	0	0	0	0	0	0	0	0	0	0	0	0	0	0	0	0	1	0
ant_bin.583	d__Bacteria;p__Verrucomicrobiota;c__Verrucomicrobiae;o__Verrucomicrobiales;f__V1-33;g__V1-33;s__	55.95	2.04	0.385059	0.0110725	0.0508114	0.0501106	0.0691988	0.00647375	0.0476354	0.0604052	0.00683613	0.0825149	0.0281619	0.0427843	0.65823	Generalist	0	0	0	0	0	0	0	0	0	0	0	0	0	0	0	0	0	0	0	0	0	0	0	0	0	0	0	0	0	0	0	0
ant_bin.587	d__Bacteria;p__Patescibacteria;c__Paceibacteria;o__UBA9983_A;f__UBA2100;g__UBA10103;s__	95.55	0.23	0.320615	0	0.172367	0.0651397	0.0286589	0.0064487	0.0117566	0.00788951	0.00821725	0.0201376	0.0548502	0.0356239	1.5397	Intermediate	0	0	0	0	0	0	0	0	0	0	0	0	0	0	0	0	0	0	0	0	0	0	0	0	0	0	0	0	0	0	0	0
ant_bin.588	d__Bacteria;p__Acidobacteriota;c__Terriglobia;o__Bryobacterales;f__Bryobacteraceae;g__Bryobacter;s__	91.39	2.9	0.429395	0.103265	0.158884	0.0197592	0.098505	0	0.0166849	0.00721056	0.00298601	0.0221002	0.0573831	0.0477106	1.20273	Intermediate	0	0	0	0	0	0	0	0	0	0	0	0	0	0	0	0	0	0	0	0	0	0	0	0	0	0	0	0	0	0	1	0
ant_bin.590	d__Bacteria;p__Patescibacteria;c__Saccharimonadia;o__Saccharimonadales;f__UBA4665;g__JACMPA01;s__	75.74	2.52	0.264025	0	0	0	0	0.251613	0.00735341	0	0.00505845	0	0.0833991	0.0293361	2.84288	Specialist	0	0	0	0	0	0	0	0	0	0	0	0	0	0	0	0	0	0	0	0	0	0	0	0	0	0	0	0	0	0	0	0
ant_bin.591	d__Bacteria;p__Pseudomonadota;c__Gammaproteobacteria;o__Burkholderiales;f__Casimicrobiaceae;g__VBCG01;s__	75.73	2.23	0.957333	0.191605	0.0959188	0.0471503	0.0290448	0.217318	0.0559788	0.0209728	0.241214	0.0581304	0.0862494	0.10637	0.810841	Generalist	0	0	0	0	0	0	0	0	0	0	1	0	0	0	0	0	0	0	0	0	1	0	0	0	0	0	0	0	0	0	0	0
ant_bin.594	d__Bacteria;p__Patescibacteria;c__Doudnabacteria;o__UBA920;f__VMFF01;g__;s__	89.75	1.32	0.199975	0	0	0	0	0	0.00440989	0.195566	0	0	0.0650211	0.0222195	2.92631	Specialist	0	0	0	0	0	0	0	0	0	0	0	0	0	0	0	0	0	0	0	0	0	0	0	0	0	0	0	0	0	0	0	0
ant_bin.595	d__Bacteria;p__Pseudomonadota;c__Gammaproteobacteria;o__Xanthomonadales;f__Ahniellaceae;g__;s__	83.68	3.85	0.626527	0.0068803	0.013791	0.00765842	0.0289209	0.0104467	0.137706	0.305941	0.00643133	0.108751	0.101278	0.0696141	1.45485	Intermediate	0	0	0	0	0	0	0	0	0	0	0	0	0	0	0	0	0	0	0	0	0	0	0	0	0	0	0	0	0	0	0	0
ant_bin.60	d__Bacteria;p__Verrucomicrobiota;c__Verrucomicrobiae;o__Pedosphaerales;f__JADJPG01;g__JADJPG01;s__	55.41	3.48	0.218254	0.0796706	0.0321321	0.0118177	0	0.0403701	0.00571517	0.00639893	0.0322965	0.00985294	0.0251751	0.0242505	1.03813	Intermediate	0	0	0	0	0	0	0	0	0	0	0	0	0	0	0	0	0	0	0	0	0	0	0	0	0	0	0	0	0	0	0	0
ant_bin.601	d__Bacteria;p__Actinomycetota;c__Acidimicrobiia;o__Acidimicrobiales;f__JAAYBP01;g__Aquihabitans;s__	91.45	2.84	0.42789	0.0488667	0.0401761	0.0260191	0.0128075	0.0918717	0.0744279	0.0324853	0.0638389	0.037397	0.0250223	0.0475433	0.526305	Generalist	0	0	0	0	0	0	0	0	0	0	0	0	0	0	0	0	0	0	0	0	0	0	0	0	0	0	0	0	0	0	1	0
ant_bin.602	d__Bacteria;p__Pseudomonadota;c__Alphaproteobacteria;o__Rhizobiales;f__Devosiaceae;g__Devosia_A;s__	90.84	3.3	0.344329	0.0642982	0.015626	0.0175533	0.00880459	0.0771323	0.0184974	0.0227246	0.0900928	0.0295996	0.0303959	0.0382587	0.794482	Generalist	0	0	0	0	0	0	0	0	0	0	0	0	0	0	0	0	0	0	0	0	0	0	0	0	0	0	0	0	0	0	0	0
ant_bin.603	d__Bacteria;p__Pseudomonadota;c__Gammaproteobacteria;o__Xanthomonadales;f__Xanthomonadaceae;g__SCMT01;s__	83.66	0.94	1.61899	0.011724	0.0232763	0.152931	0.833378	0.00990923	0.125244	0.0892475	0.240064	0.13322	0.256534	0.179888	1.42607	Intermediate	0	0	0	0	0	0	0	0	0	0	0	0	0	0	0	0	0	0	0	0	0	0	0	0	0	0	0	0	0	0	0	0
ant_bin.605	d__Bacteria;p__Acidobacteriota;c__Vicinamibacteria;o__Vicinamibacterales;f__SCN-69-37;g__SYFT01;s__	90.59	3.08	0.461515	0.0900326	0.247614	0.0384893	0.0209652	0	0.0358559	0.0184114	0	0.010147	0.0785817	0.0512795	1.53242	Intermediate	0	0	0	0	0	0	0	0	0	0	1	0	0	0	0	0	0	0	0	0	0	0	0	0	0	0	0	0	0	0	0	1
ant_bin.607	d__Bacteria;p__Pseudomonadota;c__Gammaproteobacteria;o__SURF-13;f__SURF-13;g__;s__	91.52	0.52	5.12433	0.0132791	4.37538	0.011888	0.536666	0.0104173	0.12087	0.0102321	0.0123114	0.0332881	1.43748	0.56937	2.52468	Specialist	0	0	0	0	0	0	0	0	0	0	0	0	0	0	0	0	0	0	1	0	0	0	0	0	0	0	0	0	0	0	0	0
ant_bin.611	d__Bacteria;p__Pseudomonadota;c__Alphaproteobacteria;o__Caulobacterales;f__Caulobacteraceae;g__Phenylobacterium;s__	94.48	2.99	0.613373	0.227409	0.124166	0.0772219	0.0658867	0.0237796	0.0362721	0.0150651	0.0199216	0.023651	0.06955	0.0681525	1.02051	Intermediate	0	0	0	0	0	0	0	0	0	0	0	0	0	0	0	0	0	0	0	0	0	0	0	0	0	0	0	0	0	0	0	0
ant_bin.613	d__Bacteria;p__Pseudomonadota;c__Alphaproteobacteria;o__Rhodobacterales;f__Rhodobacteraceae;g__Cypionkella;s__	89.1	6.16	0.918885	0.746448	0.0564725	0.0745488	0.00348692	0.00447382	0.0148753	0.00518925	0.00687361	0.0065168	0.243024	0.102098	2.38029	Specialist	0	0	0	0	0	0	0	0	0	0	0	0	0	0	0	0	0	0	0	0	0	0	0	0	0	0	0	0	0	0	0	0
ant_bin.615	d__Bacteria;p__Pseudomonadota;c__Gammaproteobacteria;o__Xanthomonadales;f__Xanthomonadaceae;g__Chiayiivirga;s__	86.13	1.47	0.912138	0.0540878	0.337821	0.13725	0.0823133	0.00840971	0.103343	0.129142	0.00847706	0.0512942	0.100218	0.101349	0.988841	Generalist	0	0	0	0	0	0	0	0	0	0	0	0	0	0	0	0	0	0	0	0	0	0	0	0	0	0	0	0	0	0	0	0
ant_bin.618	d__Bacteria;p__Bacteroidota;c__Bacteroidia;o__Sphingobacteriales;f__Sphingobacteriaceae;g__Daejeonella;s__	65.39	3.84	0.764874	0.416805	0.115056	0.144462	0.00586229	0.0221408	0.0164638	0.00901579	0.0167967	0.0182714	0.134314	0.084986	1.58043	Intermediate	0	0	0	0	0	0	0	0	0	0	0	0	0	0	0	0	0	0	0	0	0	0	0	0	0	0	0	0	0	0	0	0
ant_bin.619	d__Bacteria;p__Pseudomonadota;c__Gammaproteobacteria;o__Burkholderiales;f__Usitatibacteraceae;g__Usitatibacter;s__	88.3	3.48	0.544652	0	0.0100266	0	0.0671205	0.0189814	0.251392	0.0806277	0.0194204	0.0970835	0.0802389	0.0605169	1.32589	Intermediate	0	0	0	0	0	0	0	0	0	0	0	0	0	0	0	0	0	0	1	0	0	0	0	0	0	0	0	0	0	0	1	1
ant_bin.624	d__Bacteria;p__Bacteroidota;c__Bacteroidia;o__Chitinophagales;f__Chitinophagaceae;g__MGR-bin208;s__	66.48	2.24	0.334213	0.113676	0.10503	0.0687438	0	0.0160592	0.010512	0	0.0129265	0.00726486	0.045903	0.0371348	1.23612	Intermediate	0	0	0	0	0	0	0	0	0	0	0	0	0	0	0	0	0	0	0	1	0	0	0	0	0	0	0	0	0	0	0	0
ant_bin.625	d__Bacteria;p__Bacteroidota;c__Kapabacteria;o__Palsa-1295;f__Palsa-1295;g__;s__	91.77	1.64	0.256104	0	0	0	0	0	0.00486376	0.241872	0	0.00936857	0.0800982	0.028456	2.81481	Specialist	0	0	0	0	0	0	0	0	0	0	0	0	0	0	0	0	0	0	0	0	0	0	0	0	0	0	0	0	0	0	0	0
ant_bin.626	d__Bacteria;p__Pseudomonadota;c__Alphaproteobacteria;o__Sphingomonadales;f__Sphingomonadaceae;g__Sphingomicrobium;s__	71.4	3.86	0.650295	0.0153898	0.0306109	0.0224822	0.214563	0.0162919	0.0525772	0.0465273	0.0308163	0.221036	0.0834646	0.072255	1.15514	Intermediate	0	0	0	0	0	0	0	0	0	0	1	0	0	0	0	0	0	0	0	0	0	0	0	0	0	0	0	0	0	0	0	0
ant_bin.632	d__Bacteria;p__Elusimicrobiota;c__Elusimicrobia;o__UBA1565;f__UBA9628;g__GWA2-66-18;s__	82.89	3.16	0.259658	0	0.00783115	0	0.0123888	0.0738083	0.0129728	0	0.120159	0.0324973	0.0415838	0.0288508	1.44134	Intermediate	0	0	0	0	0	0	0	0	0	0	0	0	0	0	0	0	0	0	0	0	0	0	0	0	0	0	0	0	0	0	0	0
ant_bin.633	d__Bacteria;p__Pseudomonadota;c__Gammaproteobacteria;o__Ga0077554;f__Ga007554;g__Ga0077554;s__	90.51	1.96	1.00352	0.255706	0.382564	0.0712819	0.240017	0.00367595	0.0209185	0	0	0.0293594	0.143112	0.111503	1.28348	Intermediate	0	0	0	0	0	1	0	0	0	0	0	0	0	0	0	0	0	0	0	0	0	0	0	0	0	0	0	0	0	0	0	0
ant_bin.634	d__Bacteria;p__Bacteroidota;c__Kapabacteria;o__Palsa-1295;f__Palsa-1295;g__JAFDZW01;s__	97.62	1.24	0.329761	0	0	0	0	0	0.028897	0.229019	0.0209632	0.0508815	0.0743562	0.0366401	2.02937	Specialist	0	0	0	0	0	0	0	0	0	0	0	0	0	0	0	0	0	0	0	0	0	0	0	0	0	0	0	0	0	0	0	0
ant_bin.636	d__Bacteria;p__Bacteroidota;c__Bacteroidia;o__Cytophagales;f__Cyclobacteriaceae;g__Chryseosolibacter;s__	95.04	2.56	0.338528	0	0.0112464	0.0149952	0.0875949	0.0205944	0.0683662	0.0187357	0.00647335	0.110522	0.0403064	0.0376142	1.07157	Intermediate	0	0	0	0	0	0	0	0	0	0	0	0	0	0	0	0	0	0	0	0	0	0	0	0	0	0	0	0	0	0	0	0
ant_bin.637	d__Bacteria;p__Chloroflexota;c__Limnocylindria;o__P2-11E;f__P2-11E;g__JACDAF01;s__	58.45	1.33	0.586639	0	0.00418376	0	0.199399	0.0843189	0.223089	0	0.0115174	0.0641303	0.0885036	0.0651821	1.35779	Intermediate	0	0	0	0	0	0	0	0	0	0	0	0	0	0	0	0	0	0	0	0	0	0	0	0	0	0	0	0	0	0	0	0
ant_bin.639	d__Bacteria;p__Chloroflexota;c__Dehalococcoidia;o__Tepidiformales;f__Tepidiformaceae;g__PNKC01;s__	86.1	2.41	0.63728	0.0569926	0.0352769	0.0199289	0.0484597	0.13965	0.0348393	0.0194391	0.238332	0.0443621	0.0724369	0.0708089	1.02299	Intermediate	0	0	0	0	0	0	0	0	0	0	0	0	0	0	0	0	0	0	0	0	0	0	0	0	0	0	0	0	0	0	0	0
ant_bin.641	d__Bacteria;p__Pseudomonadota;c__Gammaproteobacteria;o__Burkholderiales;f__Burkholderiaceae_B;g__Ramlibacter;s__	71.96	3.22	0.31586	0	0.0205515	0.0192731	0.00990077	0.168087	0.0168075	0.00721749	0.0561233	0.0178995	0.0522787	0.0350955	1.48961	Intermediate	0	0	0	0	0	0	0	0	0	0	0	0	0	0	0	0	0	0	1	0	1	0	0	0	0	0	0	0	0	0	0	0
ant_bin.642	d__Bacteria;p__Patescibacteria;c__ABY1;o__Magasanikbacterales;f__GWA2-37-8;g__2-02-FULL-45-10;s__	95.48	0.11	0.269855	0	0	0	0	0	0.00522643	0.264629	0	0	0.0880088	0.0299839	2.9352	Specialist	0	0	0	0	0	0	0	0	0	0	0	0	0	0	0	0	0	0	0	0	0	0	0	0	0	0	0	0	0	0	0	0
ant_bin.643	d__Bacteria;p__Verrucomicrobiota;c__Verrucomicrobiae;o__Opitutales;f__Opitutaceae;g__Lacunisphaera;s__	99.79	2.32	0.602764	0.0409973	0.0340146	0.00884378	0	0.284449	0.0353908	0	0.162976	0.0360914	0.0952461	0.0669737	1.42214	Intermediate	0	0	0	0	0	0	0	0	0	0	1	0	0	0	0	0	0	0	0	1	0	0	0	0	0	0	0	0	0	0	0	1
ant_bin.644	d__Bacteria;p__Pseudomonadota;c__Alphaproteobacteria;o__Rhizobiales;f__Xanthobacteraceae;g__Bradyrhizobium;s__	68.2	2.47	3.91653	0.466164	0.750005	0.424029	1.07844	0.163222	0.276963	0.202861	0.244781	0.310071	0.29976	0.43517	0.688834	Generalist	0	0	0	0	0	0	0	0	0	0	0	0	0	0	0	0	0	0	1	0	1	0	0	0	0	0	0	0	0	0	0	0
ant_bin.647	d__Bacteria;p__Pseudomonadota;c__Gammaproteobacteria;o__Burkholderiales;f__JACQAP01;g__JACQAP01;s__	98.34	0.03	0.776291	0	0.00927281	0	0.244046	0.0633806	0.12648	0.0305827	0.0585397	0.243989	0.0978474	0.0862546	1.1344	Intermediate	0	0	0	0	0	0	0	0	0	0	0	0	0	0	0	0	0	0	1	0	0	0	0	0	0	0	0	0	0	0	0	0
ant_bin.648	d__Bacteria;p__Eisenbacteria;c__RBG-16-71-46;o__;f__;g__;s__	70.78	3.19	0.220794	0	0	0	0	0.137902	0.0121511	0	0.0337336	0.0370073	0.0450769	0.0245327	1.83742	Intermediate	0	0	0	0	0	0	0	0	0	0	0	0	0	0	0	0	0	0	0	0	0	0	0	0	0	0	0	0	0	0	0	0
ant_bin.65	d__Bacteria;p__Actinomycetota;c__Actinomycetia;o__Propionibacteriales;f__Nocardioidaceae;g__Nocardioides;s__	80.66	1.68	1.38151	0.078822	0.651372	0.107749	0.228629	0.0301551	0.154238	0.0557786	0.01994	0.0548245	0.197968	0.153501	1.28968	Intermediate	0	0	0	0	0	0	0	0	0	0	0	0	0	0	0	0	0	0	0	1	0	0	0	0	0	0	0	0	0	1	0	0
ant_bin.650	d__Bacteria;p__Myxococcota;c__Polyangia;o__Haliangiales;f__Haliangiaceae;g__JABFXX01;s__	82.71	3.83	0.285692	0	0.0086325	0	0.227792	0.0047887	0.0114879	0.0100677	0.00575194	0.0171712	0.0737216	0.0317435	2.32241	Specialist	0	0	0	0	0	0	0	0	0	0	1	0	0	0	0	0	0	0	0	0	0	0	0	0	0	0	0	0	0	0	0	0
ant_bin.654	d__Bacteria;p__Pseudomonadota;c__Gammaproteobacteria;o__Burkholderiales;f__Burkholderiaceae_B;g__Ramlibacter;s__	85.77	3.83	1.59911	0.522481	0.317751	0.282981	0.0789267	0.0949363	0.108919	0.0455212	0.0632529	0.084338	0.162094	0.177679	0.912286	Generalist	0	0	0	0	0	0	0	0	0	0	0	0	0	0	0	0	0	0	1	0	1	0	0	0	0	0	0	0	0	0	0	0
ant_bin.657	d__Bacteria;p__Pseudomonadota;c__Gammaproteobacteria;o__Pseudomonadales;f__Moraxellaceae;g__Agitococcus;s__	85.02	0.89	0.345751	0	0.30615	0.0349989	0	0	0.004602	0	0	0	0.101052	0.0384168	2.6304	Specialist	0	0	0	0	0	0	0	0	0	0	0	0	0	0	0	0	0	0	0	0	0	0	0	0	0	0	0	0	0	0	0	0
ant_bin.659	d__Bacteria;p__Actinomycetota;c__Acidimicrobiia;o__Acidimicrobiales;f__;g__;s__	78.66	4.22	0.472104	0	0	0	0.103001	0.00627205	0.11388	0.0736635	0.00647032	0.168817	0.0640507	0.052456	1.22104	Intermediate	0	0	0	0	0	1	0	0	0	0	2	0	0	0	0	0	0	0	0	0	0	0	0	0	0	0	0	0	0	0	0	0
ant_bin.662	d__Bacteria;p__Pseudomonadota;c__Gammaproteobacteria;o__Xanthomonadales;f__Xanthomonadaceae;g__Arenimonas;s__	100	0.23	0.94977	0.317772	0.224217	0.382351	0	0.00803753	0.0122496	0	0	0.00514315	0.157105	0.10553	1.48873	Intermediate	0	0	0	0	0	0	0	0	0	0	0	0	0	0	0	0	0	0	0	0	0	0	0	0	0	0	0	0	0	0	0	0
ant_bin.664	d__Bacteria;p__Acidobacteriota;c__Thermoanaerobaculia;o__Gp7-AA8;f__Gp7-AA8;g__;s__	98.36	1.21	0.371399	0.0237228	0.122688	0.0428022	0.0157391	0.00622398	0.0155319	0.0852188	0.00560182	0.0538699	0.0400689	0.0412665	0.970979	Generalist	0	0	0	0	0	0	0	0	0	0	2	0	0	0	0	0	0	0	0	0	0	0	0	0	0	0	0	0	0	0	0	1
ant_bin.68	d__Bacteria;p__Actinomycetota;c__Actinomycetia;o__Actinomycetales;f__Dermatophilaceae;g__Lapillicoccus;s__	88.74	2.9	1.46391	0.0421906	0.169898	0.045452	0.0425091	0.489089	0.0588546	0.0235595	0.527975	0.0643837	0.20079	0.162657	1.23444	Intermediate	0	0	0	0	0	0	0	1	0	0	0	0	0	0	0	0	0	0	0	1	0	0	0	0	0	0	0	0	0	1	0	0
ant_bin.69	d__Bacteria;p__Bacteroidota;c__Bacteroidia;o__Sphingobacteriales;f__Sphingobacteriaceae;g__Daejeonella;s__	89.69	0.05	1.84227	1.33479	0.217313	0.210232	0.0333259	0.00358126	0.0228389	0.00476868	0.00388066	0.0115484	0.432692	0.204697	2.11382	Specialist	0	0	0	0	0	0	0	0	0	0	0	0	0	0	0	0	0	0	0	0	0	0	0	0	0	0	0	0	0	0	0	0
ant_bin.72	d__Bacteria;p__Actinomycetota;c__Actinomycetia;o__Actinomycetales;f__Micrococcaceae;g__Arthrobacter;s__Arthrobacter oryzae_A	96.43	1.36	2.0677	0.377835	0.0506575	0.29187	0.729009	0.0285005	0.287701	0.0867672	0.0618365	0.153519	0.22512	0.229744	0.979873	Generalist	0	0	0	0	0	0	0	0	0	0	0	0	0	0	0	0	0	0	0	0	0	0	0	0	0	0	0	0	0	0	0	0
ant_bin.8	d__Bacteria;p__Pseudomonadota;c__Gammaproteobacteria;o__Burkholderiales;f__Methylophilaceae;g__Methylotenera;s__	94.62	0.11	2.73717	0.00533494	0.0107643	0.00707283	0.00897683	0.332997	0.61363	0.0201737	1.01636	0.721864	0.388865	0.30413	1.27861	Intermediate	0	0	0	0	0	0	0	0	0	0	0	0	0	0	0	0	0	0	1	1	0	0	0	0	0	0	0	0	0	0	0	0
ant_bin.80	d__Bacteria;p__Actinomycetota;c__Actinomycetia;o__Mycobacteriales;f__JADGOU01;g__;s__	95.71	2.08	0.61797	0	0.0095326	0	0.110773	0.0243551	0.154813	0.0997033	0.0138705	0.204922	0.0763349	0.0686633	1.11173	Intermediate	0	0	0	0	0	1	0	0	0	0	1	0	0	0	0	0	0	0	0	0	0	0	0	0	0	0	0	0	0	0	0	0
ant_bin.82	d__Bacteria;p__Bacteroidota;c__Bacteroidia;o__Chitinophagales;f__Chitinophagaceae;g__Ferruginibacter;s__	75.14	0.09	0.274354	0	0	0	0	0	0.0201173	0.0696657	0.0963143	0.0882563	0.0417737	0.0304837	1.37036	Intermediate	0	0	0	0	0	0	0	0	0	0	0	0	0	0	0	0	0	0	0	0	0	0	0	0	0	0	0	0	0	0	0	0
ant_bin.83	d__Bacteria;p__Myxococcota;c__Myxococcia;o__Myxococcales;f__Myxococcaceae;g__;s__	78.47	4.98	0.265731	0.0192018	0.00793811	0	0.00699516	0.004199	0.0447446	0.115477	0.00503258	0.0621419	0.03853	0.0295256	1.30497	Intermediate	0	0	0	0	0	0	0	0	0	0	0	0	0	0	0	0	0	0	0	0	0	0	0	0	0	0	0	0	0	0	0	0
ant_bin.86	d__Bacteria;p__Verrucomicrobiota;c__Verrucomicrobiae;o__Opitutales;f__Opitutaceae;g__JACQFT01;s__	67.67	4.39	0.151954	0	0	0	0	0.00999294	0	0	0.141961	0	0.0470202	0.0168838	2.78494	Specialist	0	0	0	0	0	0	0	0	0	0	0	0	0	0	0	0	0	0	0	1	0	0	0	0	0	0	0	0	0	0	0	0
ant_bin.87	d__Bacteria;p__Gemmatimonadota;c__Gemmatimonadetes;o__Gemmatimonadales;f__Gemmatimonadaceae;g__AG11;s__	90.32	1.01	0.660765	0.00574653	0.00779252	0.0088794	0.00890557	0.265674	0.0239048	0.0176085	0.243165	0.079089	0.105231	0.0734183	1.4333	Intermediate	0	0	0	0	0	0	0	0	0	0	0	0	0	0	0	0	0	0	0	0	0	0	0	0	0	0	0	0	0	0	0	0
ant_bin.89	d__Bacteria;p__Myxococcota;c__Polyangia;o__Haliangiales;f__Haliangiaceae;g__JABFXX01;s__	81.35	7.53	0.308989	0	0.00763366	0.00764764	0.00628184	0.0147012	0.0103098	0.237883	0.016972	0.00756041	0.0764884	0.0343322	2.22789	Specialist	0	0	0	0	0	0	0	0	0	0	0	0	0	0	0	0	0	0	0	0	0	0	0	0	0	0	0	0	0	0	0	0
ant_bin.9	d__Bacteria;p__Acidobacteriota;c__Thermoanaerobaculia;o__Gp7-AA8;f__Gp7-AA8;g__JAENWF01;s__	65.64	4.39	0.231632	0	0	0	0.0752522	0.024845	0.00821276	0.0437189	0.0420749	0.0375278	0.0261633	0.0257368	1.01657	Intermediate	0	0	0	0	0	0	0	0	0	0	0	0	0	0	0	0	0	0	0	0	0	0	0	0	0	0	0	0	0	0	0	1
ant_bin.90	d__Bacteria;p__Patescibacteria;c__Saccharimonadia;o__UBA4664;f__JAHWKN01;g__;s__	79.21	0.32	0.157556	0	0	0	0.157556	0	0	0	0	0	0.0525185	0.0175062	3	Specialist	0	0	0	0	0	0	0	0	0	0	0	0	0	0	0	0	0	0	0	0	0	0	0	0	0	0	0	0	0	0	0	0
ant_bin.91	d__Bacteria;p__Pseudomonadota;c__Gammaproteobacteria;o__Burkholderiales;f__Usitatibacteraceae;g__JAEUMZ01;s__	67.35	0.77	1.18958	0.124639	0.213633	0.0747363	0.426748	0.114838	0.0792772	0.00693658	0.0495748	0.0991947	0.124227	0.132175	0.939865	Generalist	0	0	0	0	0	0	0	0	0	0	0	0	0	0	0	0	0	0	1	0	1	0	0	0	0	0	0	0	0	0	0	0
ant_bin.92	d__Bacteria;p__Acidobacteriota;c__Vicinamibacteria;o__Vicinamibacterales;f__UBA2999;g__CADEFD01;s__	98.82	6.03	0.872111	0.0367493	0.3252	0.0979991	0.0520417	0.0206291	0.086192	0.137564	0.0221708	0.0935646	0.0941632	0.0969012	0.971744	Generalist	0	0	0	0	0	0	0	0	0	0	1	0	0	0	0	0	0	0	0	0	0	0	0	0	0	0	0	0	0	0	1	0
ant_bin.93	d__Bacteria;p__Pseudomonadota;c__Gammaproteobacteria;o__Burkholderiales;f__Methylophilaceae;g__Methylotenera_A;s__	82.98	4.65	0.30182	0.119548	0.0455104	0.0326832	0.0537819	0.00471797	0.0122644	0	0.0068226	0.0264908	0.0372877	0.0335355	1.11189	Intermediate	0	0	0	0	0	0	0	0	0	0	0	0	0	0	0	0	0	0	1	0	0	0	0	0	0	0	0	0	0	0	0	0
ant_bin.94	d__Bacteria;p__Acidobacteriota;c__Thermoanaerobaculia;o__Gp7-AA8;f__Gp7-AA8;g__;s__	73.1	0.28	0.356371	0	0	0	0.0138771	0.096052	0.0182142	0.0297543	0.134793	0.063681	0.0484107	0.0395968	1.22259	Intermediate	0	0	0	0	0	0	0	0	0	0	0	0	0	0	0	0	0	0	0	0	0	0	0	0	0	0	0	0	0	0	0	0
ant_bin.95	d__Bacteria;p__Chloroflexota;c__Anaerolineae;o__Aggregatilineales;f__Phototrophicaceae;g__OLB13;s__	53.37	3.22	0.215545	0.137902	0.035404	0.0169079	0	0.0147355	0.00559253	0	0.00500287	0	0.0442544	0.0239495	1.84782	Specialist	0	0	0	0	0	0	0	0	0	0	0	0	0	0	0	0	0	0	0	0	1	0	0	0	0	0	0	0	0	0	0	0
ant_bin.97	d__Bacteria;p__Acidobacteriota;c__Blastocatellia;o__Pyrinomonadales;f__Pyrinomonadaceae;g__GCA-002050365;s__	69.81	1.25	0.475645	0	0	0	0.0294255	0.0471785	0.0412009	0.203062	0.0659409	0.0888371	0.0643487	0.0528494	1.21759	Intermediate	0	0	0	0	0	0	0	0	0	0	0	0	0	0	0	0	0	0	0	0	0	0	0	0	0	0	0	0	0	0	0	0
ant_bin.98	d__Bacteria;p__Actinomycetota;c__Actinomycetia;o__Mycobacteriales;f__SCTD01;g__;s__	77.03	1.74	0.351063	0	0.00823995	0	0.00726829	0.293765	0.0139054	0.00799395	0.0115817	0.00830888	0.0956458	0.039007	2.45202	Specialist	0	0	0	0	0	0	0	0	0	0	0	1	2	0	0	0	0	0	0	0	0	0	0	0	0	0	0	0	0	1	0	0
ant_bin.99	d__Bacteria;p__Actinomycetota;c__Thermoleophilia;o__Gaiellales;f__Gaiellaceae;g__Gaiella;s__	85.78	4.01	0.667335	0.0104966	0.00458184	0	0.0349613	0.234388	0.0411649	0.0269519	0.214554	0.100236	0.0903543	0.0741483	1.21856	Intermediate	0	0	0	0	0	0	0	0	0	0	0	0	0	0	0	0	0	0	0	1	0	0	0	0	0	0	0	0	0	0	0	0
[truncated: 121 more columns]

## Sheet: f
MAG	classification	Completeness	Contamination	Relative abundance	SD2464_0-7y_0-10cm Relative Abundance (%)	SD2465_0-7y_10-20cm Relative Abundance (%)	SD2466_0-7y_20-30cm Relative Abundance (%)	SD2467_0-7y_30-40cm Relative Abundance (%)	SD2468_0-7y_40-50cm Relative Abundance (%)	SD2469_8-27y_0-10cm Relative Abundance (%)	SD2470_8-27y_10-20cm Relative Abundance (%)	SD2471_8-27y_20-30cm Relative Abundance (%)	SD2472_8-27y_30-40cm Relative Abundance (%)	SD2473_8-27y_40-50cm Relative Abundance (%)	SD2474_28-57y_0-10cm Relative Abundance (%)	SD2475_28-57y_10-20cm Relative Abundance (%)	SD2476_28-57y_20-30cm Relative Abundance (%)	SD2477_28-57y_30-40cm Relative Abundance (%)	SD2478_28-57y_40-50cm Relative Abundance (%)	SD2479_58-127y_0-10cm Relative Abundance (%)	SD2480_58-127y_10-20cm Relative Abundance (%)	SD2481_58-127y_20-30cm Relative Abundance (%)	SD2482_58-127y_30-40cm Relative Abundance (%)	SD2483_58-127y_40-50cm Relative Abundance (%)	SD2484_0-7y_0-10cm Relative Abundance (%)	SD2485_0-7y_0-10cm Relative Abundance (%)	SD2486_0-7y_0-10cm Relative Abundance (%)	SD2487_8-27y_0-10cm Relative Abundance (%)	SD2488_8-27y_0-10cm Relative Abundance (%)	SD2489_28-57y_0-10cm Relative Abundance (%)	SD2490_28-57y_0-10cm Relative Abundance (%)	SD2491_28-57y_0-10cm Relative Abundance (%)	SD2492_58-127y_0-10cm Relative Abundance (%)	SD2493_58-127y_0-10cm Relative Abundance (%)	SD2494_8-27y_0-10cm Relative Abundance (%)	STDEV	MEAN	COV	Class	AclB	AcsB	HbsC	HbsT	Mcr	RbcL	CooS	CoxL	Fe	FeFe
swi_bin.77	d__Bacteria;p__Cyanobacteriota;c__Cyanobacteriia;o__Cyanobacteriales;f__Microcoleaceae;g__Microcoleus;s__	59.74	1.13	0.477	0	0	0	0	0	0	0	0	0	0	0	0	0	0	0	0	0	0	0	0	0	0	0	0	0	0	0	0.477	0	0	0	0.0856717	0.0153871	5.56776	Specialist	0	0	0	0	0	0	0	0	0	0
swi_bin.60	d__Bacteria;p__Nitrospirota;c__Nitrospiria;o__Nitrospirales;f__Nitrospiraceae;g__Palsa-1315;s__	54.2	7.99	6.441	0.19	0.2	0.21	0.263	0.404	0.182	0.227	0.244	0.178	0.204	0.181	0.201	0.211	0.295	0.209	0.257	0.219	0.195	0.171	0.185	0.297	0.245	0.186	0.147	0.165	0.176	0.185	0.16	0.128	0.173	0.153	0.0541225	0.207774	0.260487	Generalist	1	0	0	0	0	0	0	0	0	0
swi_bin.134	d__Bacteria;p__Actinomycetota;c__Thermoleophilia;o__Solirubrobacterales;f__Solirubrobacteraceae;g__;s__	64.12	5.23	1.919	0.081	0.057	0.051	0.048	0	0.099	0.054	0.068	0.088	0.063	0.055	0.053	0.052	0.082	0.107	0.044	0.027	0.033	0.042	0.027	0.039	0.039	0.082	0.118	0.078	0.05	0.061	0.063	0.092	0.05	0.116	0.0272756	0.0619032	0.440616	Generalist	0	0	0	0	0	0	0	0	0	0
swi_bin.13	d__Bacteria;p__Pseudomonadota;c__Gammaproteobacteria;o__Burkholderiales;f__Casimicrobiaceae;g__VBCG01;s__	55.67	0.49	1.083	0.04	0.034	0.037	0.032	0	0.036	0.054	0.069	0.076	0.058	0.031	0.044	0.032	0.044	0.033	0.033	0.032	0.035	0.03	0.034	0	0.016	0.036	0.032	0.041	0.032	0.021	0.041	0.019	0.035	0.026	0.0157394	0.0349355	0.450528	Generalist	0	0	0	0	0	0	0	0	0	0
swi_bin.22	d__Bacteria;p__Pseudomonadota;c__Alphaproteobacteria;o__Sphingomonadales;f__Sphingomonadaceae;g__Sphingomicrobium;s__	74.26	2.76	2.64	0.111	0.12	0.147	0.095	0	0.079	0.102	0.132	0.125	0.105	0.057	0.124	0.128	0.116	0.085	0.02	0.029	0.05	0.039	0.033	0.126	0.06	0.117	0.093	0.119	0.089	0.058	0.101	0.058	0.032	0.09	0.0388322	0.0851613	0.455984	Generalist	0	0	0	0	0	0	0	0	0	0
swi_bin.28	d__Bacteria;p__Chloroflexota;c__Limnocylindria;o__QHBO01;f__QHBO01;g__JACDBZ01;s__	50.31	2.12	1.637	0.036	0.033	0.033	0.044	0	0.082	0.054	0.061	0.076	0.055	0.082	0.064	0.048	0.059	0.064	0.029	0.049	0.081	0.05	0.055	0.008	0.014	0.042	0.033	0.059	0.073	0.035	0.052	0.111	0.068	0.087	0.024168	0.0528065	0.457672	Generalist	0	0	0	0	0	0	0	0	0	0
swi_bin.197	d__Bacteria;p__Pseudomonadota;c__Gammaproteobacteria;o__Burkholderiales;f__Usitatibacteraceae;g__Usitatibacter;s__	80.91	1.43	1.479	0.031	0.027	0.027	0.026	0	0.052	0.063	0.066	0.061	0.048	0.067	0.072	0.068	0.08	0.098	0.053	0.042	0.044	0.036	0.039	0	0.031	0.04	0.036	0.095	0.059	0.047	0.044	0.028	0.051	0.048	0.0226645	0.0477097	0.47505	Generalist	0	0	0	0	0	1	0	0	0	0
swi_bin.358	d__Bacteria;p__Chloroflexota;c__Anaerolineae;o__Anaerolineales;f__UBA6663;g__;s__	68.32	4.05	0.826	0.022	0.024	0.02	0.018	0	0.043	0.035	0.04	0.037	0.03	0.03	0.04	0.03	0.026	0.024	0.025	0.028	0.02	0.017	0.012	0	0.023	0.062	0.022	0.024	0.034	0.022	0.05	0.016	0.017	0.035	0.0128518	0.0266452	0.482333	Generalist	0	0	0	0	0	0	0	0	0	0
swi_bin.186	d__Bacteria;p__Actinomycetota;c__Thermoleophilia;o__Gaiellales;f__Gaiellaceae;g__VAXT01;s__	65.78	7.95	1.799	0.025	0.024	0.025	0.03	0	0.084	0.053	0.069	0.097	0.073	0.06	0.067	0.051	0.072	0.09	0.075	0.048	0.05	0.052	0.037	0	0.021	0.087	0.063	0.069	0.048	0.057	0.112	0.085	0.073	0.102	0.0282613	0.0580323	0.486992	Generalist	0	0	0	0	0	0	0	0	0	0
swi_bin.191	d__Bacteria;p__Pseudomonadota;c__Gammaproteobacteria;o__Burkholderiales;f__SG8-39;g__ZC4RG42;s__	59.19	0.31	0.857	0.02	0.017	0.019	0.015	0	0.047	0.027	0.025	0.025	0.023	0.051	0.05	0.039	0.044	0.038	0.019	0.034	0.031	0.019	0.015	0	0.012	0.029	0.028	0.049	0.046	0.017	0.036	0.025	0.013	0.044	0.0141033	0.0276452	0.510155	Generalist	0	0	0	0	0	1	0	0	0	0
swi_bin.32	d__Bacteria;p__Pseudomonadota;c__Gammaproteobacteria;o__Burkholderiales;f__SG8-39;g__RBG-16-66-20;s__	80.95	4.26	2.114	0.046	0.047	0.043	0.04	0	0.072	0.129	0.122	0.087	0.074	0.109	0.122	0.117	0.092	0.091	0.085	0.079	0.079	0.069	0.081	0.02	0.034	0.051	0.017	0.1	0.109	0.055	0.024	0.023	0.04	0.057	0.0350718	0.0681935	0.514297	Generalist	0	0	0	0	0	0	0	0	0	0
swi_bin.168	d__Bacteria;p__Actinomycetota;c__Thermoleophilia;o__Solirubrobacterales;f__70-9;g__;s__	73.25	4	1.271	0.024	0.018	0.017	0.022	0	0.051	0.045	0.062	0.074	0.051	0.044	0.072	0.06	0.072	0.06	0.057	0.017	0.024	0.04	0.021	0	0.011	0.049	0.051	0.032	0.026	0.048	0.051	0.062	0.054	0.056	0.0211282	0.041	0.515321	Generalist	0	0	0	0	0	0	0	0	0	0
swi_bin.1	d__Bacteria;p__Chloroflexota;c__Limnocylindria;o__P2-11E;f__P2-11E;g__JACDAF01;s__	64.04	1.35	3.737	0.102	0.106	0.117	0.111	0.043	0.129	0.125	0.146	0.198	0.144	0.146	0.223	0.202	0.265	0.234	0.022	0.083	0.195	0.101	0.175	0.012	0.064	0.133	0.07	0.121	0.101	0.044	0.115	0.052	0.018	0.14	0.0645615	0.120548	0.535565	Generalist	0	0	0	0	0	0	0	0	0	0
swi_bin.243	d__Bacteria;p__Gemmatimonadota;c__Gemmatimonadetes;o__Gemmatimonadales;f__GWC2-71-9;g__JACDDX01;s__	93	1.79	1.682	0.03	0.026	0.032	0.031	0	0.053	0.067	0.09	0.108	0.077	0.038	0.056	0.051	0.067	0.075	0.03	0.094	0.1	0.055	0.047	0	0.008	0.094	0.039	0.092	0.052	0.048	0.084	0.068	0.028	0.042	0.0292552	0.0542581	0.539186	Generalist	0	0	0	0	0	0	0	0	0	0
swi_bin.61	d__Bacteria;p__Pseudomonadota;c__Alphaproteobacteria;o__Rhizobiales;f__Xanthobacteraceae;g__Z2-YC6860;s__	80.76	8.6	2.74	0.038	0.045	0.072	0.052	0	0.101	0.115	0.128	0.125	0.111	0.115	0.168	0.159	0.163	0.112	0.069	0.19	0.13	0.102	0.087	0	0.022	0.079	0.036	0.082	0.102	0.072	0.102	0.039	0.056	0.068	0.0477938	0.0883871	0.540733	Generalist	0	0	0	0	0	0	0	0	0	0
swi_bin.141	d__Bacteria;p__Pseudomonadota;c__Gammaproteobacteria;o__Burkholderiales;f__Burkholderiaceae_B;g__Variovorax;s__	56.33	0.63	2.843	0.154	0.129	0.106	0.094	0	0.121	0.084	0.08	0.074	0.07	0.098	0.069	0.062	0.055	0.075	0.055	0.038	0.03	0.04	0.029	0.133	0.111	0.121	0.224	0.19	0.164	0.085	0.121	0.056	0.044	0.131	0.0499207	0.0917097	0.544334	Generalist	0	0	0	0	0	0	0	0	0	0
swi_bin.173	d__Bacteria;p__Chloroflexota;c__Limnocylindria;o__Limnocylindrales;f__CSP1-4;g__SPCO01;s__	61.89	0.33	1.021	0.03	0.03	0.033	0.039	0	0.025	0.037	0.047	0.046	0.035	0.053	0.059	0.07	0.06	0.06	0	0.02	0.021	0.017	0.016	0.009	0.019	0.025	0.029	0.049	0.049	0.038	0.052	0.019	0.014	0.02	0.0181823	0.0329355	0.552058	Generalist	0	0	0	0	0	0	0	1	0	0
swi_bin.34	d__Bacteria;p__Chloroflexota;c__Limnocylindria;o__Limnocylindrales;f__CSP1-4;g__;s__	63.72	2.53	1.506	0.031	0.029	0.035	0.04	0	0.038	0.037	0.043	0.048	0.037	0.073	0.05	0.07	0.058	0.065	0.033	0.116	0.074	0.045	0.029	0	0.02	0.04	0.035	0.089	0.103	0.087	0.028	0.073	0.039	0.041	0.0268599	0.0485806	0.552892	Generalist	0	0	0	0	0	0	0	1	0	0
swi_bin.290	d__Bacteria;p__Pseudomonadota;c__Alphaproteobacteria;o__Rhizobiales;f__Xanthobacteraceae;g__VAZQ01;s__	78.45	1.11	1.452	0.025	0.032	0.062	0.04	0	0.047	0.07	0.093	0.106	0.088	0.035	0.073	0.063	0.077	0.071	0.029	0.058	0.075	0.046	0.056	0	0.02	0.056	0.019	0.034	0.028	0.033	0.029	0.021	0.027	0.039	0.0263655	0.0468387	0.5629	Generalist	0	0	0	0	0	0	0	0	0	0
swi_bin.75	d__Bacteria;p__Pseudomonadota;c__Alphaproteobacteria;o__Rhizobiales;f__Aestuariivirgaceae;g__Aestuariivirga;s__	97.45	1.63	1.364	0.059	0.054	0.06	0.052	0	0.047	0.079	0.096	0.084	0.061	0.048	0.052	0.054	0.048	0.046	0.02	0.028	0.024	0.021	0.017	0	0.03	0.071	0.058	0.086	0.049	0.025	0.044	0.015	0.017	0.019	0.0248328	0.044	0.564381	Generalist	0	0	0	0	0	0	0	0	0	0
swi_bin.46	d__Bacteria;p__Pseudomonadota;c__Gammaproteobacteria;o__Burkholderiales;f__CADEHE01;g__;s__	80.21	0.56	2.08	0.08	0.059	0.054	0.04	0	0.108	0.055	0.067	0.071	0.064	0.096	0.052	0.056	0.057	0.08	0.033	0.031	0.044	0.048	0.028	0.011	0.038	0.063	0.115	0.174	0.145	0.084	0.092	0.067	0.032	0.136	0.0385222	0.0670968	0.574128	Generalist	0	0	0	0	0	1	0	0	0	0
swi_bin.81	d__Bacteria;p__Chloroflexota;c__Limnocylindria;o__Limnocylindrales;f__CSP1-4;g__SPCO01;s__	83.19	3.86	1.446	0.039	0.036	0.044	0.049	0	0.048	0.071	0.094	0.101	0.067	0.051	0.079	0.081	0.091	0.074	0.019	0.022	0.02	0.02	0.019	0.009	0.018	0.082	0.039	0.039	0.035	0.03	0.075	0.032	0.021	0.041	0.0275736	0.0466452	0.591135	Generalist	0	0	0	0	0	0	0	1	0	0
swi_bin.85	d__Bacteria;p__Pseudomonadota;c__Gammaproteobacteria;o__Burkholderiales;f__SG8-39;g__RBG-16-66-20;s__	65.9	2.77	1.724	0.032	0.031	0.03	0.027	0	0.033	0.082	0.111	0.097	0.077	0.049	0.107	0.09	0.099	0.089	0.072	0.061	0.077	0.072	0.125	0	0.024	0.049	0.017	0.045	0.056	0.049	0.031	0.025	0.04	0.027	0.0333003	0.0556129	0.598788	Generalist	0	0	0	0	0	0	0	0	0	0
swi_bin.319	d__Bacteria;p__Chloroflexota;c__Limnocylindria;o__QHBO01;f__QHBO01;g__JACDBZ01;s__	56.78	3.3	2.936	0.108	0.089	0.088	0.109	0	0.19	0.148	0.178	0.23	0.157	0.081	0.145	0.109	0.163	0.149	0.021	0.036	0.053	0.038	0.045	0.015	0.035	0.116	0.067	0.084	0.06	0.065	0.112	0.072	0.035	0.138	0.0568344	0.0947097	0.60009	Generalist	0	0	0	0	0	1	0	1	0	0
swi_bin.72	d__Bacteria;p__Pseudomonadota;c__Gammaproteobacteria;o__Burkholderiales;f__Usitatibacteraceae;g__Usitatibacter;s__	60.56	0.51	1.467	0.028	0.025	0.025	0.021	0	0.038	0.042	0.043	0.034	0.03	0.114	0.096	0.112	0.071	0.078	0.044	0.079	0.08	0.043	0.032	0	0.026	0.039	0.032	0.056	0.087	0.048	0.042	0.032	0.039	0.031	0.0288657	0.0473226	0.609976	Generalist	0	0	0	0	0	0	0	0	0	0
swi_bin.52	d__Bacteria;p__Pseudomonadota;c__Alphaproteobacteria;o__Rhizobiales;f__Kaistiaceae;g__Bauldia;s__	66.63	1.4	1.015	0.01	0.01	0.013	0.012	0	0.028	0.026	0.026	0.025	0.022	0.059	0.026	0.03	0.025	0.024	0.073	0.048	0.035	0.042	0.028	0	0	0.054	0.046	0.041	0.063	0.054	0.077	0.04	0.048	0.03	0.0204287	0.0327419	0.62393	Generalist	0	0	0	0	0	0	0	0	0	0
swi_bin.365	d__Bacteria;p__Actinomycetota;c__Thermoleophilia;o__Gaiellales;f__Gaiellaceae;g__GMQP-bins7;s__	52.65	2.4	3.609	0.049	0.047	0.053	0.065	0	0.118	0.057	0.071	0.097	0.078	0.292	0.23	0.204	0.229	0.212	0.101	0.087	0.086	0.087	0.066	0.012	0.04	0.136	0.126	0.165	0.198	0.097	0.24	0.141	0.096	0.129	0.0727419	0.116419	0.624827	Generalist	0	0	0	0	0	0	0	1	0	0
swi_bin.223	d__Bacteria;p__Pseudomonadota;c__Gammaproteobacteria;o__Burkholderiales;f__Burkholderiaceae_B;g__Methylibium;s__	88.19	3.54	2.536	0.241	0.204	0.143	0.092	0	0.077	0.088	0.09	0.084	0.09	0.052	0.071	0.081	0.088	0.105	0.039	0.023	0.021	0.029	0.023	0.123	0.099	0.113	0.117	0.136	0.071	0.058	0.049	0.031	0.04	0.058	0.0521628	0.0818065	0.637637	Generalist	0	0	0	0	0	0	0	0	0	0
swi_bin.217	d__Bacteria;p__Chloroflexota;c__Limnocylindria;o__Limnocylindrales;f__CSP1-4;g__CAIJPD01;s__	59.94	2.52	0.872	0.018	0.025	0.034	0.027	0	0.026	0.048	0.071	0.075	0.06	0.026	0.04	0.037	0.041	0.028	0.015	0.02	0.02	0.015	0.017	0	0.01	0.046	0.019	0.037	0.033	0.014	0.026	0.015	0.011	0.018	0.0180531	0.028129	0.641798	Generalist	0	0	0	0	0	0	0	0	0	0
swi_bin.306	d__Bacteria;p__Pseudomonadota;c__Alphaproteobacteria;o__Sphingomonadales;f__Sphingomonadaceae;g__Sphingomicrobium;s__	85.64	1.29	1.974	0.107	0.107	0.113	0.075	0	0.097	0.057	0.053	0.053	0.049	0.059	0.056	0.042	0.039	0.04	0	0.014	0.018	0.017	0.013	0.139	0.07	0.144	0.116	0.133	0.092	0.045	0.084	0.036	0.018	0.088	0.0415374	0.0636774	0.65231	Generalist	0	0	0	0	0	0	0	0	0	0
swi_bin.215	d__Bacteria;p__Pseudomonadota;c__Gammaproteobacteria;o__Burkholderiales;f__Casimicrobiaceae;g__CAIWHR01;s__	62.13	2.55	0.839	0.015	0.015	0.018	0.015	0	0.039	0.024	0.022	0.019	0.019	0.061	0.026	0.022	0.018	0.022	0.042	0.063	0.053	0.033	0.022	0	0.014	0.018	0.029	0.065	0.064	0.02	0.016	0.011	0.032	0.022	0.0176691	0.0270645	0.65285	Generalist	0	0	0	0	0	0	0	0	0	0
swi_bin.307	d__Bacteria;p__Actinomycetota;c__Thermoleophilia;o__Gaiellales;f__Gaiellaceae;g__JACDAN01;s__	88.28	3.47	4.966	0.031	0.032	0.036	0.041	0	0.165	0.127	0.181	0.245	0.167	0.199	0.347	0.233	0.346	0.317	0.109	0.15	0.119	0.108	0.096	0.014	0.027	0.271	0.109	0.183	0.114	0.145	0.313	0.343	0.145	0.253	0.105167	0.160194	0.656501	Generalist	0	0	0	0	0	0	0	0	0	0
swi_bin.122	d__Bacteria;p__Actinomycetota;c__Thermoleophilia;o__Gaiellales;f__Gaiellaceae;g__PALSA-612;s__	85.6	2.43	1.718	0.017	0.018	0.021	0.024	0	0.11	0.046	0.043	0.049	0.04	0.09	0.07	0.062	0.06	0.062	0.074	0.047	0.048	0.049	0.037	0	0.017	0.033	0.056	0.129	0.073	0.051	0.08	0.065	0.062	0.185	0.0375551	0.0554194	0.677653	Generalist	0	0	0	0	0	0	0	0	0	0
swi_bin.11	d__Bacteria;p__Actinomycetota;c__Actinomycetia;o__Mycobacteriales;f__QHCA01;g__QHCA01;s__	62.58	0.94	1.022	0.016	0.012	0.012	0.014	0	0.031	0.027	0.033	0.031	0.023	0.077	0.048	0.04	0.044	0.049	0.015	0.068	0.04	0.025	0.013	0.031	0	0.041	0.027	0.027	0.05	0.035	0.111	0.031	0.018	0.033	0.0225455	0.0329677	0.683865	Generalist	0	0	0	0	0	0	0	2	0	0
swi_bin.253	d__Bacteria;p__Pseudomonadota;c__Gammaproteobacteria;o__Burkholderiales;f__SG8-41;g__PALSA-1004;s__	92.16	2.09	1.687	0.029	0.03	0.043	0.025	0	0.1	0.092	0.086	0.063	0.055	0.134	0.057	0.041	0.041	0.052	0.049	0.028	0.028	0.028	0.021	0	0.029	0.069	0.06	0.138	0.148	0.042	0.069	0.033	0.019	0.078	0.0373887	0.0544194	0.687049	Generalist	0	0	0	0	0	0	0	0	0	0
swi_bin.15	d__Bacteria;p__Pseudomonadota;c__Gammaproteobacteria;o__Burkholderiales;f__CADEHE01;g__;s__	64.13	1.08	1.363	0.057	0.043	0.034	0.025	0	0.054	0.04	0.05	0.052	0.049	0.051	0.034	0.042	0.044	0.063	0.025	0.012	0.019	0.031	0.017	0	0.029	0.068	0.092	0.154	0.102	0.051	0.038	0.023	0.024	0.04	0.0303738	0.0439677	0.690819	Generalist	0	0	0	0	0	0	0	0	0	0
swi_bin.126	d__Bacteria;p__Pseudomonadota;c__Gammaproteobacteria;o__Burkholderiales;f__Burkholderiaceae_B;g__JAKFVA01;s__	60.91	1.35	1.023	0.077	0.066	0.056	0.04	0	0.029	0.054	0.055	0.038	0.03	0.026	0.029	0.031	0.026	0.029	0	0.016	0.017	0.014	0.018	0.046	0.068	0.046	0.025	0.089	0.042	0.019	0.015	0	0	0.022	0.0228648	0.033	0.692873	Generalist	0	0	0	0	0	0	0	0	0	0
swi_bin.53	d__Bacteria;p__Chloroflexota;c__Limnocylindria;o__P2-11E;f__P2-11E;g__JACDAF01;s__	77.24	3.6	3.961	0.073	0.074	0.1	0.108	0.082	0.089	0.131	0.202	0.26	0.212	0.085	0.24	0.3	0.271	0.191	0.024	0.083	0.263	0.183	0.315	0.022	0.06	0.087	0.057	0.078	0.078	0.035	0.079	0.041	0.02	0.118	0.0887216	0.127774	0.694362	Generalist	0	0	0	0	0	3	0	1	0	0
swi_bin.214	d__Bacteria;p__Pseudomonadota;c__Gammaproteobacteria;o__Burkholderiales;f__SG8-41;g__PALSA-1004;s__	76.17	5.12	0.733	0.019	0.016	0.015	0.012	0	0.023	0.041	0.054	0.075	0.052	0.015	0.037	0.031	0.047	0.035	0.014	0.022	0.027	0.018	0.019	0	0.01	0.031	0.015	0.019	0.015	0.013	0.015	0.019	0.011	0.013	0.0164409	0.0236452	0.695318	Generalist	0	0	0	0	0	0	0	0	0	0
swi_bin.41	d__Bacteria;p__Chloroflexota;c__Anaerolineae;o__Anaerolineales;f__EnvOPS12;g__UBA12294;s__	69.61	1.92	0.745	0.03	0.02	0.028	0.023	0	0.04	0.036	0.044	0.042	0.033	0.022	0.038	0.026	0.035	0.028	0	0	0	0	0	0	0.031	0.022	0.038	0.047	0.023	0.047	0.028	0.012	0	0.052	0.0168077	0.0240323	0.699381	Generalist	0	0	0	0	0	0	0	0	0	0
swi_bin.111	d__Bacteria;p__Actinomycetota;c__Thermoleophilia;o__Miltoncostaeales;f__Miltoncostaeaceae;g__;s__	81.47	3.91	1.006	0.045	0.043	0.04	0.042	0	0.023	0.036	0.052	0.059	0.047	0.024	0.069	0.061	0.08	0.08	0	0.015	0.015	0.013	0.01	0.033	0.02	0.037	0.028	0.05	0.02	0.015	0.033	0	0	0.016	0.0227301	0.0324516	0.700429	Generalist	0	0	0	0	0	0	0	2	0	0
swi_bin.110	d__Bacteria;p__Pseudomonadota;c__Gammaproteobacteria;o__Burkholderiales;f__SG8-41;g__SG8-41;s__	79.91	6.27	0.984	0.014	0.015	0.016	0.015	0	0.028	0.065	0.068	0.037	0.035	0.043	0.083	0.054	0.06	0.065	0.02	0.045	0.047	0.033	0.047	0	0	0.016	0	0.038	0.041	0.031	0.02	0.012	0.016	0.02	0.022247	0.0317419	0.700872	Generalist	0	0	0	0	0	1	0	0	0	0
swi_bin.91	d__Bacteria;p__Chloroflexota;c__Limnocylindria;o__Limnocylindrales;f__CSP1-4;g__SPCO01;s__	91.85	2.71	1.901	0.035	0.045	0.079	0.088	0	0.042	0.056	0.077	0.085	0.068	0.106	0.095	0.105	0.107	0.091	0.016	0.024	0.027	0.027	0.032	0.011	0.019	0.194	0.032	0.073	0.073	0.051	0.154	0.04	0.02	0.029	0.043446	0.0613226	0.708484	Generalist	0	0	0	0	0	1	0	0	0	0
swi_bin.119	d__Bacteria;p__Acidobacteriota;c__Thermoanaerobaculia;o__UBA5066;f__Gp7-AA6;g__Gp7-AA6;s__	79	0.81	2.61	0.048	0.035	0.048	0.039	0	0.099	0.097	0.112	0.143	0.116	0.045	0.149	0.123	0.184	0.118	0.021	0.146	0.283	0.103	0.131	0	0.013	0.089	0.06	0.086	0.059	0.058	0.079	0.038	0.02	0.068	0.0601827	0.0841935	0.714814	Generalist	0	0	0	0	0	0	0	0	0	0
swi_bin.73	d__Bacteria;p__Actinomycetota;c__Actinomycetia;o__Actinomycetales;f__Micrococcaceae;g__Arthrobacter;s__	64.79	1.96	10.073	0.064	0.084	0.124	0.099	0.138	0.311	0.213	0.229	0.213	0.178	0.509	0.527	0.425	0.302	0.43	0.126	0.92	0.69	0.455	0.167	0.753	0.095	0.159	0.31	0.215	0.393	0.435	0.882	0.254	0.149	0.224	0.232583	0.324935	0.715781	Generalist	0	0	0	0	0	0	0	0	0	0
swi_bin.179	d__Bacteria;p__Acidobacteriota;c__Vicinamibacteria;o__Vicinamibacterales;f__UBA2999;g__;s__	62.66	0.97	0.682	0	0.01	0.016	0.01	0	0.034	0.048	0.054	0.044	0.036	0.032	0.04	0.037	0.034	0.027	0	0.029	0.032	0.022	0.025	0	0	0.025	0.013	0.031	0.029	0.019	0.018	0	0	0.017	0.0157924	0.022	0.717837	Generalist	0	0	0	0	0	0	0	0	0	0
swi_bin.157	d__Bacteria;p__Gemmatimonadota;c__Gemmatimonadetes;o__Gemmatimonadales;f__Gemmatimonadaceae;g__UBA4720;s__	52.72	2.49	1.096	0.017	0.018	0.024	0.023	0	0.042	0.032	0.045	0.061	0.045	0.022	0.027	0.036	0.038	0.029	0.02	0.053	0.038	0.027	0.019	0	0.015	0.079	0.129	0.081	0.045	0.03	0.036	0.022	0.018	0.025	0.0254212	0.0353548	0.71903	Generalist	0	0	0	0	0	0	0	0	0	0
swi_bin.132	d__Bacteria;p__Pseudomonadota;c__Gammaproteobacteria;o__Burkholderiales;f__Burkholderiaceae_B;g__JAAFIW01;s__	69.56	2.94	1.183	0.112	0.095	0.075	0.047	0	0.033	0.051	0.052	0.039	0.036	0.021	0.069	0.049	0.054	0.058	0	0.016	0.013	0.012	0.014	0.049	0.034	0.06	0.03	0.067	0.029	0.019	0.017	0	0.013	0.019	0.027498	0.0381613	0.720573	Generalist	0	0	0	0	0	0	0	0	0	0
swi_bin.268	d__Bacteria;p__Pseudomonadota;c__Gammaproteobacteria;o__Burkholderiales;f__Burkholderiaceae_B;g__Ramlibacter;s__	51.03	3.87	1.576	0.123	0.126	0.118	0.055	0	0.068	0.045	0.036	0.027	0.028	0.051	0.03	0.026	0.024	0.032	0.026	0.015	0.015	0.02	0.016	0.127	0.121	0.068	0.056	0.082	0.056	0.037	0.042	0.026	0.029	0.051	0.0367379	0.0508387	0.722636	Generalist	0	0	0	0	0	0	0	0	0	0
swi_bin.30	d__Bacteria;p__Acidobacteriota;c__Thermoanaerobaculia;o__Gp7-AA8;f__Gp7-AA8;g__;s__	58.24	0.89	0.761	0.019	0.018	0.017	0.015	0	0.025	0.046	0.061	0.057	0.051	0.024	0.034	0.027	0.028	0.015	0	0.049	0.062	0.022	0.012	0	0.009	0.019	0.013	0.017	0.026	0.014	0.041	0.024	0	0.016	0.0177554	0.0245484	0.723284	Generalist	0	0	0	0	0	0	0	0	0	0
swi_bin.181	d__Bacteria;p__Actinomycetota;c__Actinomycetia;o__Propionibacteriales;f__Nocardioidaceae;g__Nocardioides;s__	52.61	5.6	1.646	0.076	0.053	0.044	0.041	0	0.08	0.036	0.039	0.044	0.032	0.049	0.016	0.019	0.018	0.024	0.034	0.027	0.025	0.037	0.018	0.206	0.105	0.062	0.087	0.084	0.053	0.053	0.082	0.055	0.05	0.097	0.0384312	0.0530968	0.723795	Generalist	0	0	0	0	0	0	0	0	0	0
swi_bin.128	d__Bacteria;p__Acidobacteriota;c__Vicinamibacteria;o__Vicinamibacterales;f__UBA2999;g__JAENWD01;s__	71.18	2.34	1.279	0.039	0.055	0.164	0.104	0.019	0.029	0.029	0.044	0.05	0.041	0.024	0.049	0.045	0.068	0.051	0.03	0.033	0.051	0.051	0.067	0.008	0.017	0.021	0.017	0.025	0.027	0.03	0.034	0.015	0.021	0.021	0.0300865	0.0412581	0.729227	Generalist	0	0	0	0	0	0	0	0	0	0
swi_bin.238	d__Bacteria;p__Nitrospirota;c__Nitrospiria;o__Nitrospirales;f__Nitrospiraceae;g__Palsa-1315;s__	53.01	0.42	3.075	0.108	0.103	0.158	0.125	0	0.055	0.118	0.179	0.175	0.135	0.048	0.144	0.217	0.215	0.201	0.048	0.266	0.188	0.091	0.114	0.016	0.039	0.083	0.032	0.047	0.051	0.033	0.033	0.011	0.021	0.021	0.0729838	0.0991935	0.735771	Generalist	0	0	0	0	0	0	0	0	0	0
swi_bin.4	d__Bacteria;p__Desulfobacterota_B;c__Binatia;o__Bin18;f__Bin18;g__JABFSC01;s__	53.66	5.33	0.83	0.006	0.006	0.008	0.01	0	0.09	0.019	0.019	0.016	0.015	0.035	0.023	0.02	0.022	0.023	0.019	0.029	0.045	0.043	0.024	0	0.008	0.033	0.026	0.047	0.05	0.032	0.035	0.035	0.02	0.072	0.0197749	0.0267742	0.738581	Generalist	0	0	0	0	0	0	0	0	0	0
swi_bin.190	d__Bacteria;p__Chloroflexota;c__Limnocylindria;o__Limnocylindrales;f__CSP1-4;g__;s__	50.32	6.55	1.904	0.015	0.014	0.015	0.016	0	0.046	0.061	0.071	0.083	0.062	0.141	0.083	0.082	0.079	0.077	0.083	0.036	0.032	0.051	0.03	0	0.01	0.133	0.04	0.066	0.044	0.164	0.065	0.182	0.079	0.044	0.045478	0.0614194	0.740451	Generalist	0	0	0	0	0	0	0	2	0	0
swi_bin.90	d__Bacteria;p__Acidobacteriota;c__Vicinamibacteria;o__Vicinamibacterales;f__UBA2999;g__JAENWD01;s__	62.16	0.66	0.884	0.024	0.022	0.035	0.024	0	0.099	0.041	0.031	0.031	0.027	0.033	0.025	0.021	0.022	0.021	0.019	0.017	0.02	0.023	0.019	0	0.017	0.016	0.017	0.056	0.043	0.039	0.021	0.014	0.015	0.092	0.021191	0.0285161	0.743123	Generalist	0	0	0	0	0	0	0	0	0	0
swi_bin.26	d__Bacteria;p__Pseudomonadota;c__Alphaproteobacteria;o__Micropepsales;f__Micropepsaceae;g__SZUA-430;s__	77.62	0.2	0.854	0.016	0.016	0.014	0.009	0	0.015	0.038	0.041	0.033	0.022	0.054	0.043	0.055	0.04	0.045	0.02	0.032	0.026	0.022	0.018	0	0.033	0.04	0	0.074	0.081	0.03	0.011	0	0.01	0.016	0.0205034	0.0275484	0.744268	Generalist	0	0	0	0	0	0	0	0	0	0
swi_bin.133	d__Bacteria;p__Actinomycetota;c__Thermoleophilia;o__Gaiellales;f__Gaiellaceae;g__JACDAN01;s__	81.8	1.5	1.907	0.021	0.021	0.022	0.026	0	0.125	0.043	0.05	0.072	0.049	0.058	0.042	0.033	0.048	0.051	0.055	0.028	0.033	0.044	0.033	0	0.019	0.089	0.118	0.106	0.048	0.117	0.17	0.158	0.076	0.152	0.0460122	0.0615161	0.74797	Intermediate	0	0	0	0	0	0	0	0	0	0
swi_bin.170	d__Bacteria;p__Eisenbacteria;c__RBG-16-71-46;o__RBG-16-71-46;f__RBG-16-71-46;g__WS-11;s__	90.28	5.5	1.233	0.013	0.012	0.015	0.011	0	0.097	0.081	0.087	0.074	0.06	0.026	0.083	0.047	0.049	0.035	0.013	0.081	0.09	0.037	0.047	0	0.017	0.021	0.02	0.043	0.043	0.024	0.028	0.014	0	0.065	0.0298046	0.0397742	0.749345	Intermediate	0	0	0	0	0	0	0	0	0	0
swi_bin.184	d__Bacteria;p__Actinomycetota;c__UBA4738;o__UBA4738;f__HRBIN12;g__AC-51;s__	91.1	2.15	0.759	0.016	0.018	0.017	0.018	0	0.04	0.059	0.051	0.053	0.033	0.039	0.032	0.027	0.046	0.038	0	0.017	0.012	0.011	0	0	0	0.034	0.019	0.064	0.022	0.018	0.023	0	0.014	0.038	0.0184099	0.0244839	0.75192	Intermediate	0	0	0	0	0	0	0	1	0	0
swi_bin.79	d__Bacteria;p__Actinomycetota;c__Actinomycetia;o__Actinomycetales;f__Micrococcaceae;g__Arthrobacter;s__	84.54	1.09	4.008	0.03	0.037	0.065	0.062	0.051	0.157	0.107	0.087	0.07	0.063	0.115	0.2	0.161	0.115	0.157	0.037	0.304	0.261	0.168	0.116	0.319	0.057	0.035	0.272	0.07	0.108	0.441	0.145	0.057	0.045	0.096	0.0991067	0.12929	0.766544	Intermediate	0	0	0	0	0	0	0	0	0	0
swi_bin.145	d__Bacteria;p__Gemmatimonadota;c__Gemmatimonadetes;o__Gemmatimonadales;f__Gemmatimonadaceae;g__UBA4720;s__	83.95	4.62	1.845	0.022	0.021	0.028	0.026	0	0.157	0.061	0.058	0.067	0.059	0.074	0.054	0.059	0.055	0.05	0	0.151	0.164	0.055	0.028	0	0.041	0.034	0.149	0.088	0.075	0.043	0.091	0.028	0.007	0.1	0.0456639	0.0595161	0.767252	Intermediate	0	0	0	0	0	0	0	0	0	0
swi_bin.386	d__Bacteria;p__Pseudomonadota;c__Alphaproteobacteria;o__Rhizobiales;f__Hyphomicrobiaceae;g__CADEFX01;s__	78.79	2.25	1.485	0.011	0.011	0.016	0.012	0	0.066	0.03	0.022	0.017	0.017	0.12	0.033	0.022	0.017	0.03	0.119	0.072	0.056	0.077	0.041	0	0.016	0.058	0.033	0.062	0.11	0.072	0.091	0.087	0.12	0.047	0.0371361	0.0479032	0.775232	Intermediate	0	0	0	0	0	0	0	0	0	0
swi_bin.360	d__Bacteria;p__Acidobacteriota;c__Terriglobia;o__Terriglobales;f__DSPA01;g__;s__	90.26	0.97	0.799	0.043	0.048	0.046	0.025	0	0.044	0.045	0.043	0.041	0.035	0.022	0.031	0.037	0.036	0.026	0	0.018	0.019	0.014	0.031	0	0.074	0.01	0	0.065	0.018	0.012	0	0	0	0.016	0.0201407	0.0257742	0.781428	Intermediate	0	0	0	0	0	0	0	0	0	0
swi_bin.20	d__Bacteria;p__Pseudomonadota;c__Alphaproteobacteria;o__Rhizobiales;f__Hyphomicrobiaceae;g__Ga0077555;s__	82.17	1.46	0.572	0.039	0.029	0.031	0.024	0	0.015	0.023	0.034	0.044	0.036	0.011	0.03	0.027	0.035	0.032	0	0	0	0	0	0	0.013	0.034	0.036	0.016	0.011	0.011	0.021	0.011	0	0.009	0.0144311	0.0184516	0.782104	Intermediate	0	0	0	0	0	0	0	0	0	0
swi_bin.136	d__Bacteria;p__Gemmatimonadota;c__Gemmatimonadetes;o__Gemmatimonadales;f__Gemmatimonadaceae;g__UBA4720;s__	89.13	0.23	1.409	0.032	0.028	0.026	0.026	0	0.037	0.039	0.058	0.093	0.064	0.024	0.08	0.084	0.118	0.094	0	0.062	0.129	0.06	0.105	0	0.012	0.048	0.035	0.028	0.017	0.013	0.044	0.016	0	0.037	0.0358216	0.0454516	0.788127	Intermediate	0	0	0	0	0	0	0	0	0	0
swi_bin.147	d__Bacteria;p__Pseudomonadota;c__Gammaproteobacteria;o__Burkholderiales;f__SG8-39;g__SCGC-AG-212-J23;s__	68.59	2.67	0.837	0.013	0.014	0.013	0.012	0	0.014	0.039	0.047	0.06	0.047	0.031	0.07	0.061	0.078	0.065	0.029	0.028	0.021	0.023	0.023	0	0	0.028	0	0.018	0.022	0.018	0.015	0.017	0.019	0.012	0.0214196	0.027	0.793319	Intermediate	0	0	0	0	0	0	0	0	0	0
swi_bin.267	d__Bacteria;p__Actinomycetota;c__Actinomycetia;o__Actinomycetales;f__Micrococcaceae;g__Arthrobacter;s__	73.47	1.7	10.759	0.08	0.104	0.157	0.124	0.172	0.314	0.24	0.271	0.202	0.173	0.438	0.971	0.626	0.517	0.699	0.061	0.83	0.628	0.28	0.158	0.869	0.128	0.1	0.807	0.279	0.15	0.665	0.311	0.074	0.058	0.273	0.275765	0.347065	0.794565	Intermediate	0	0	0	0	0	0	0	0	0	0
swi_bin.105	d__Bacteria;p__Pseudomonadota;c__Alphaproteobacteria;o__Rhizobiales;f__Methyloligellaceae;g__;s__	91.34	3.07	0.778	0	0.01	0.012	0.011	0	0.065	0.022	0.016	0.017	0.016	0.045	0.019	0.015	0.014	0.015	0.018	0.019	0.017	0.023	0.013	0	0	0.053	0.055	0.035	0.041	0.031	0.075	0.042	0.021	0.058	0.0199572	0.0250968	0.79521	Intermediate	0	0	0	0	0	0	0	0	0	0
swi_bin.228	d__Bacteria;p__Actinomycetota;c__Thermoleophilia;o__Solirubrobacterales;f__70-9;g__;s__	86.03	1.71	1.556	0.017	0.014	0.014	0.016	0	0.05	0.023	0.027	0.034	0.025	0.06	0.081	0.064	0.074	0.064	0.074	0.054	0.184	0.119	0.134	0	0	0.028	0.047	0.033	0.034	0.042	0.048	0.07	0.07	0.056	0.0403364	0.0501935	0.803618	Intermediate	0	0	0	0	0	0	0	1	0	0
swi_bin.23	d__Bacteria;p__Chloroflexota;c__Dehalococcoidia;o__DSTF01;f__JACRBR01;g__DTUCFX13;s__	51.24	0.07	1.417	0.025	0.047	0.073	0.048	0	0.037	0.064	0.068	0.078	0.064	0.058	0.126	0.115	0.124	0.083	0	0.026	0.026	0.021	0.059	0	0.009	0.038	0.011	0.082	0.068	0.02	0.019	0	0	0.028	0.0367462	0.0457097	0.803903	Intermediate	0	0	0	0	0	0	0	0	0	0
swi_bin.208	d__Bacteria;p__Pseudomonadota;c__Gammaproteobacteria;o__Burkholderiales;f__Casimicrobiaceae;g__VBCG01;s__	66.81	1.85	0.855	0.018	0.017	0.017	0.015	0	0.017	0.035	0.043	0.043	0.041	0.044	0.076	0.08	0.073	0.072	0.015	0.018	0.017	0.016	0.02	0	0	0.036	0.019	0.035	0.022	0.011	0.021	0.01	0.014	0.01	0.0222722	0.0275806	0.807531	Intermediate	0	0	0	0	0	0	0	0	0	0
swi_bin.366	d__Bacteria;p__Pseudomonadota;c__Gammaproteobacteria;o__Burkholderiales;f__Nitrosomonadaceae;g__Nitrosospira;s__	68.91	3.94	2.677	0.052	0.047	0.045	0.026	0	0.102	0.088	0.12	0.062	0.077	0.144	0.163	0.195	0.201	0.197	0	0	0	0.008	0	0.018	0.081	0.156	0.175	0.222	0.121	0.143	0.081	0.05	0	0.103	0.0705354	0.0863548	0.816808	Intermediate	0	0	0	0	0	1	0	0	0	0
swi_bin.218	d__Bacteria;p__Pseudomonadota;c__Alphaproteobacteria;o__Rhizobiales;f__Rhizobiaceae;g__Pararhizobium;s__	75.74	5.62	0.561	0	0	0	0	0	0.025	0.046	0.032	0.016	0.013	0.062	0.017	0.031	0.01	0.029	0.019	0.019	0.018	0.034	0.017	0	0	0.027	0.029	0.018	0.016	0.022	0.022	0	0.03	0.009	0.0149027	0.0180968	0.8235	Intermediate	0	0	0	0	0	0	0	0	0	0
swi_bin.106	d__Bacteria;p__Gemmatimonadota;c__Gemmatimonadetes;o__Gemmatimonadales;f__GWC2-71-9;g__JACDDX01;s__	85.57	1.95	1.195	0.016	0.015	0.018	0.017	0	0.025	0.038	0.052	0.058	0.047	0.033	0.111	0.109	0.119	0.105	0.018	0.04	0.047	0.033	0.017	0	0	0.044	0.025	0.031	0.032	0.034	0.053	0.018	0.022	0.018	0.0321484	0.0385484	0.833976	Intermediate	0	0	0	0	0	0	0	1	0	0
swi_bin.162	d__Bacteria;p__Pseudomonadota;c__Gammaproteobacteria;o__Burkholderiales;f__SG8-41;g__SG8-41;s__	70.37	2.46	0.944	0.014	0.014	0.015	0.013	0	0.029	0.075	0.106	0.063	0.059	0.021	0.056	0.049	0.054	0.043	0.018	0.031	0.031	0.035	0.061	0	0	0.012	0	0.041	0.032	0.028	0.015	0	0.014	0.015	0.0254334	0.0304516	0.835206	Intermediate	0	0	0	0	0	0	0	0	0	0
swi_bin.388	d__Bacteria;p__Pseudomonadota;c__Alphaproteobacteria;o__Rhizobiales;f__Kaistiaceae;g__Bauldia;s__	59.6	6.26	0.64	0.012	0.013	0.015	0.015	0	0.012	0.026	0.031	0.026	0.023	0.032	0.055	0.069	0.054	0.042	0	0.029	0.026	0.026	0.024	0	0	0.021	0	0.013	0.019	0.015	0.026	0	0.016	0	0.0172463	0.0206452	0.83537	Intermediate	0	0	0	0	0	0	0	0	0	0
swi_bin.381	d__Bacteria;p__Eisenbacteria;c__RBG-16-71-46;o__RBG-16-71-46;f__;g__;s__	57.68	2.19	1.524	0.072	0.065	0.062	0.044	0	0.04	0.101	0.135	0.166	0.128	0.015	0.081	0.06	0.1	0.066	0.015	0.032	0.04	0.027	0.058	0	0.016	0.021	0.014	0.054	0.023	0.025	0.019	0.015	0.013	0.017	0.041603	0.0491613	0.846254	Intermediate	0	0	0	0	0	0	0	0	0	0
swi_bin.188	d__Bacteria;p__Acidobacteriota;c__Vicinamibacteria;o__Vicinamibacterales;f__2-12-FULL-66-21;g__2-12-FULL-66-21;s__	94.54	2.79	0.794	0.024	0.022	0.018	0.016	0	0.023	0.054	0.071	0.074	0.047	0.017	0.047	0.052	0.07	0.059	0	0.013	0.013	0.015	0.011	0	0.009	0.027	0.013	0.013	0.015	0.019	0.023	0.013	0	0.016	0.0219312	0.0256129	0.856257	Intermediate	0	0	0	0	0	0	0	0	0	0
swi_bin.220	d__Bacteria;p__Acidobacteriota;c__Vicinamibacteria;o__Vicinamibacterales;f__UBA2999;g__;s__	80.44	3.2	1.604	0.099	0.127	0.196	0.116	0	0.057	0.066	0.093	0.106	0.079	0.023	0.047	0.05	0.081	0.077	0	0.026	0.028	0.021	0.017	0.009	0.033	0.043	0.038	0.068	0.03	0.027	0.025	0	0	0.022	0.0448263	0.0517419	0.866344	Intermediate	0	0	0	0	0	0	0	0	0	0
swi_bin.37	d__Bacteria;p__Chloroflexota;c__Dehalococcoidia;o__Tepidiformales;f__Tepidiformaceae;g__;s__	76.88	3.01	0.949	0.066	0.056	0.078	0.06	0	0.032	0.052	0.071	0.078	0.057	0.009	0.04	0.041	0.065	0.05	0	0.008	0	0	0.008	0	0.032	0.038	0.031	0.016	0.009	0.015	0.018	0	0	0.019	0.0265313	0.0306129	0.866672	Intermediate	0	0	0	0	0	0	0	0	0	0
swi_bin.144	d__Bacteria;p__Chloroflexota;c__Limnocylindria;o__Limnocylindrales;f__CSP1-4;g__SPCO01;s__	62.56	4.02	1.718	0.033	0.03	0.035	0.042	0	0.037	0.068	0.091	0.1	0.073	0.054	0.168	0.152	0.178	0.168	0.018	0.051	0.038	0.026	0.02	0.01	0.015	0.056	0.028	0.043	0.037	0.029	0.047	0.026	0.017	0.028	0.048727	0.0554194	0.879241	Intermediate	0	0	0	0	0	1	0	1	0	0
swi_bin.100	d__Bacteria;p__Pseudomonadota;c__Gammaproteobacteria;o__Burkholderiales;f__Burkholderiaceae_B;g__CADEEN01;s__	80.4	4.82	2.438	0.235	0.233	0.265	0.226	0.052	0.047	0.06	0.07	0.076	0.07	0.047	0.031	0.037	0.034	0.047	0.044	0.025	0.021	0.03	0.025	0.138	0.137	0.08	0.08	0.086	0.057	0.042	0.037	0.028	0.043	0.035	0.0692452	0.0786452	0.880477	Intermediate	0	0	0	0	0	1	0	1	0	0
swi_bin.359	d__Bacteria;p__Pseudomonadota;c__Gammaproteobacteria;o__Acidiferrobacterales;f__UBA6901;g__UBA6901;s__	60.99	5.25	2.124	0.135	0.118	0.102	0.148	0.104	0.019	0.06	0.067	0.094	0.072	0.053	0.15	0.111	0.166	0.23	0	0	0.022	0.016	0.042	0.046	0.17	0.055	0	0.04	0.054	0.014	0.018	0	0	0.018	0.0611571	0.0685161	0.892594	Intermediate	0	0	0	0	0	1	0	0	0	0
swi_bin.48	d__Bacteria;p__Acidobacteriota;c__Blastocatellia;o__Pyrinomonadales;f__Pyrinomonadaceae;g__PSRF01;s__	83.26	1.68	1.184	0.014	0.008	0	0	0	0.038	0.065	0.08	0.111	0.077	0.031	0.067	0.067	0.083	0.089	0	0.039	0.055	0.025	0.049	0	0	0.067	0.028	0.025	0.013	0.013	0.102	0.018	0	0.02	0.0341774	0.0381935	0.894847	Intermediate	0	0	0	0	0	0	0	0	0	0
swi_bin.142	d__Bacteria;p__Actinomycetota;c__Acidimicrobiia;o__IMCC26256;f__PALSA-555;g__SHVJ01;s__	66.4	3.77	1.08	0.025	0.031	0.034	0.023	0	0.027	0.048	0.059	0.066	0.049	0.048	0.107	0.125	0.1	0.062	0.018	0	0	0.013	0.015	0	0.012	0.042	0.017	0.041	0.028	0.025	0.023	0	0.015	0.027	0.0314251	0.0348387	0.902018	Intermediate	0	0	0	0	0	0	0	0	0	0
swi_bin.7	d__Bacteria;p__Actinomycetota;c__Thermoleophilia;o__Miltoncostaeales;f__Miltoncostaeaceae;g__;s__	90.24	0.21	0.914	0.013	0.016	0.026	0.026	0	0.05	0.018	0.02	0.02	0.017	0.077	0.018	0.016	0.016	0.029	0.023	0.016	0.015	0.02	0.012	0	0.013	0.014	0.044	0.091	0.092	0.037	0.024	0.022	0.021	0.108	0.0267593	0.0294839	0.90759	Intermediate	0	0	0	0	0	0	0	1	0	0
swi_bin.68	d__Bacteria;p__Gemmatimonadota;c__Gemmatimonadetes;o__Gemmatimonadales;f__Gemmatimonadaceae;g__JACMME01;s__	62.39	2.94	0.48	0.013	0.011	0.009	0.01	0	0.02	0.029	0.035	0.037	0.027	0.017	0.039	0.025	0.036	0.036	0	0	0	0	0	0	0	0.027	0.038	0.025	0.011	0.009	0.015	0	0	0.011	0.0141135	0.0154839	0.911498	Intermediate	0	0	0	0	0	0	0	0	0	0
swi_bin.55	d__Bacteria;p__Pseudomonadota;c__Gammaproteobacteria;o__Burkholderiales;f__Burkholderiaceae_B;g__CADEEN01;s__	62.89	0.34	2.449	0.286	0.258	0.258	0.201	0.036	0.048	0.077	0.088	0.09	0.082	0.045	0.037	0.046	0.045	0.055	0.042	0.025	0.02	0.029	0.024	0.106	0.088	0.064	0.082	0.089	0.056	0.041	0.034	0.025	0.04	0.032	0.0720324	0.079	0.911803	Intermediate	0	0	0	0	0	0	0	0	0	0
swi_bin.2	d__Bacteria;p__Chloroflexota;c__Anaerolineae;o__Anaerolineales;f__JABWBV01;g__;s__	65.52	3.9	0.408	0	0	0	0	0	0.02	0.018	0.017	0.016	0.015	0.02	0.024	0.018	0.02	0.016	0.014	0.019	0.007	0.007	0	0	0	0.038	0.008	0.045	0.024	0.021	0.008	0	0	0.033	0.012163	0.0131613	0.924153	Intermediate	0	0	0	0	0	0	0	1	0	0
swi_bin.12	d__Bacteria;p__Pseudomonadota;c__Gammaproteobacteria;o__Burkholderiales;f__Burkholderiaceae_A;g__JACCZX01;s__	58.91	2.23	1.668	0.026	0.021	0.021	0.021	0	0.053	0.037	0.047	0.052	0.045	0.053	0.043	0.04	0.043	0.042	0.061	0.017	0.021	0.032	0.028	0	0.019	0.183	0.183	0.206	0.077	0.045	0.112	0.043	0.053	0.044	0.0504522	0.0538065	0.937661	Intermediate	0	0	0	0	0	0	0	0	0	0
swi_bin.234	d__Bacteria;p__Armatimonadota;c__Chthonomonadetes;o__Chthonomonadales;f__CAJBBX01;g__;s__	76.21	2.75	0.601	0	0	0	0	0	0.04	0.045	0.05	0.03	0.023	0.033	0.036	0.034	0.024	0.035	0	0.049	0.036	0.013	0	0	0.01	0	0	0.037	0.037	0.015	0	0.011	0	0.043	0.0183878	0.0193871	0.948456	Intermediate	0	0	0	0	0	0	0	0	0	0
swi_bin.103	d__Bacteria;p__Chloroflexota;c__Limnocylindria;o__Limnocylindrales;f__CSP1-4;g__UBA5189;s__	80.56	2.31	1.012	0.029	0.037	0.053	0.042	0	0.014	0.021	0.033	0.043	0.035	0.022	0.104	0.076	0.127	0.068	0	0.013	0.028	0.018	0.093	0	0.013	0.018	0.011	0.016	0.023	0.018	0.014	0.017	0.013	0.013	0.0310092	0.0326452	0.949886	Intermediate	0	0	0	0	0	0	0	2	0	0
swi_bin.169	d__Bacteria;p__Pseudomonadota;c__Gammaproteobacteria;o__Burkholderiales;f__Thiobacillaceae;g__;s__	53.02	0.68	1.849	0.114	0.087	0.097	0.101	0.033	0.027	0.033	0.078	0.082	0.035	0.022	0.208	0.109	0.152	0.145	0	0	0	0	0.016	0.138	0.162	0.036	0.026	0.037	0.041	0.021	0.025	0	0	0.024	0.0573867	0.0596452	0.962136	Intermediate	0	0	0	0	0	0	0	0	0	0
swi_bin.196	d__Bacteria;p__Pseudomonadota;c__Gammaproteobacteria;o__Burkholderiales;f__Nitrosomonadaceae;g__Nitrosospira;s__	86.51	4.5	1.412	0.042	0.044	0.042	0.025	0	0.045	0.048	0.074	0.039	0.044	0.049	0.108	0.115	0.119	0.149	0	0	0	0	0	0.023	0.038	0.032	0.099	0.149	0.044	0.031	0.015	0	0	0.038	0.0440657	0.0455484	0.967449	Intermediate	0	0	0	0	0	1	0	0	0	0
swi_bin.375	d__Bacteria;p__Chloroflexota;c__Limnocylindria;o__QHBO01;f__QHBO01;g__CF-167;s__	69.44	3.03	1.924	0.013	0.016	0.022	0.021	0	0.049	0.058	0.072	0.071	0.06	0.241	0.22	0.154	0.139	0.113	0.041	0.052	0.064	0.048	0.055	0	0	0.016	0.012	0.058	0.134	0.045	0.013	0.032	0.045	0.06	0.0600522	0.0620645	0.967576	Intermediate	0	0	0	0	0	0	0	0	0	0
swi_bin.150	d__Bacteria;p__Gemmatimonadota;c__Gemmatimonadetes;o__Gemmatimonadales;f__Gemmatimonadaceae;g__;s__	66.23	1.45	0.982	0	0	0	0	0	0.008	0.016	0.019	0.026	0.023	0.057	0.119	0.07	0.08	0.064	0.089	0.034	0.024	0.035	0.029	0	0	0.022	0	0.024	0.042	0.027	0.06	0.061	0.045	0.008	0.0306957	0.0316774	0.969009	Intermediate	0	0	0	0	0	0	0	0	0	0
swi_bin.88	d__Bacteria;p__Bacteroidota;c__Bacteroidia;o__Chitinophagales;f__Chitinophagaceae;g__UTBCD1;s__	72.74	3.65	0.492	0.015	0.012	0.008	0.009	0	0.021	0.02	0.024	0.038	0.033	0.017	0.036	0.034	0.051	0.053	0	0	0	0	0	0	0	0.018	0.019	0.025	0.011	0.009	0.023	0	0	0.016	0.0153877	0.015871	0.969553	Intermediate	0	0	0	0	0	0	0	0	0	0
swi_bin.27	d__Bacteria;p__Chloroflexota;c__Limnocylindria;o__P2-11E;f__P2-11E;g__CF-39;s__	62.07	6.48	1.775	0.01	0.011	0.016	0.015	0	0.095	0.124	0.142	0.144	0.117	0.156	0.108	0.134	0.127	0.12	0	0.042	0.061	0.028	0.032	0	0.011	0	0	0.068	0.108	0.013	0.017	0	0	0.076	0.0555217	0.0572581	0.969676	Intermediate	0	0	0	0	0	0	0	0	0	0
swi_bin.328	d__Bacteria;p__Pseudomonadota;c__Gammaproteobacteria;o__Burkholderiales;f__Casimicrobiaceae;g__VBCG01;s__	92.48	4.33	2.995	0.029	0.034	0.057	0.044	0	0.038	0.173	0.269	0.216	0.169	0.055	0.264	0.24	0.28	0.188	0.033	0.06	0.187	0.115	0.248	0	0.02	0.027	0.022	0.051	0.039	0.019	0.04	0.017	0.03	0.031	0.0939992	0.0966129	0.972946	Intermediate	0	0	0	0	0	1	0	0	0	0
swi_bin.288	d__Bacteria;p__Actinomycetota;c__UBA4738;o__UBA4738;f__HRBIN12;g__JAJNBA01;s__	75.89	3.56	1.391	0	0	0	0	0	0.024	0.017	0.019	0.022	0.019	0.116	0.059	0.04	0.05	0.073	0.062	0.071	0.06	0.052	0.036	0	0	0.02	0.017	0.042	0.059	0.104	0.186	0.129	0.073	0.041	0.0437811	0.044871	0.975711	Intermediate	0	0	0	0	0	0	0	1	0	0
swi_bin.67	d__Bacteria;p__Acidobacteriota;c__Blastocatellia;o__Pyrinomonadales;f__Pyrinomonadaceae;g__PSRF01;s__	58.85	5.09	0.557	0	0	0	0	0	0.016	0.014	0.012	0.017	0.014	0.019	0.019	0.016	0.017	0.022	0.022	0	0.008	0.018	0.011	0	0	0.035	0.02	0.028	0.027	0.052	0.071	0.063	0.023	0.013	0.0176701	0.0179677	0.983434	Intermediate	0	0	0	0	0	0	0	0	0	0
swi_bin.213	d__Bacteria;p__Chloroflexota;c__Anaerolineae;o__J036;f__J036;g__;s__	69.64	2.2	0.365	0.012	0.01	0.011	0.012	0	0.011	0.026	0.041	0.03	0.025	0	0.014	0.028	0.023	0.026	0	0	0	0	0	0	0	0.019	0.025	0.015	0.009	0.01	0.018	0	0	0	0.0117124	0.0117742	0.994753	Intermediate	0	0	0	0	0	0	0	0	0	0
swi_bin.40	d__Bacteria;p__Pseudomonadota;c__Gammaproteobacteria;o__Burkholderiales;f__Nitrosomonadaceae;g__Nitrosospira;s__	67.91	4.29	0.914	0.082	0.059	0.058	0.043	0	0.03	0.033	0.052	0.04	0.041	0.008	0.018	0.018	0.02	0.028	0	0	0	0	0	0.019	0.092	0.032	0.104	0.075	0.011	0.013	0.008	0	0	0.03	0.0293733	0.0294839	0.99625	Intermediate	0	0	0	0	0	0	0	0	0	0
swi_bin.301	d__Bacteria;p__Actinomycetota;c__Thermoleophilia;o__Gaiellales;f__Gaiellaceae;g__Gaiella;s__	54.7	0.75	2.216	0.135	0.178	0.319	0.293	0.036	0.04	0.052	0.079	0.1	0.073	0.032	0.058	0.062	0.087	0.075	0.03	0.023	0.025	0.027	0.025	0.061	0.071	0.052	0.049	0.048	0.026	0.024	0.033	0.034	0.033	0.036	0.0714534	0.0714839	0.999574	Intermediate	0	0	0	0	0	0	0	0	0	0
swi_bin.297	d__Bacteria;p__Acidobacteriota;c__Terriglobia;o__JAJPHL01;f__JAJPHL01;g__;s__	71.28	3.02	0.509	0	0	0	0	0	0.016	0.044	0.041	0.031	0.028	0.021	0.034	0.037	0.032	0.023	0	0.043	0.047	0.02	0.033	0	0	0	0	0.016	0.021	0.012	0	0	0	0.01	0.0166008	0.0164194	1.01105	Intermediate	0	0	0	0	0	0	0	0	0	0
swi_bin.71	d__Bacteria;p__Acidobacteriota;c__Vicinamibacteria;o__Vicinamibacterales;f__2-12-FULL-66-21;g__JACDCA01;s__	63.89	1.37	1.215	0.015	0.013	0.015	0.012	0	0.13	0.032	0.027	0.03	0.029	0.057	0.021	0.017	0.018	0.022	0.045	0.033	0.044	0.035	0.023	0	0.01	0.017	0.027	0.075	0.054	0.058	0.043	0.057	0.053	0.203	0.0396933	0.0391935	1.01275	Intermediate	0	0	0	0	0	0	0	0	0	0
swi_bin.24	d__Bacteria;p__Gemmatimonadota;c__Gemmatimonadetes;o__Gemmatimonadales;f__GWC2-71-9;g__JABFSM01;s__	63.66	4.26	1.089	0.053	0.074	0.138	0.103	0	0.014	0.037	0.062	0.072	0.058	0.01	0.044	0.072	0.09	0.072	0	0	0.031	0.017	0.039	0	0.013	0.013	0.011	0.019	0.011	0.012	0.014	0	0	0.01	0.0357284	0.035129	1.01706	Intermediate	0	0	0	0	0	0	0	0	0	0
swi_bin.39	d__Bacteria;p__Bacteroidota;c__Bacteroidia;o__Chitinophagales;f__Chitinophagaceae;g__VBAS01;s__	65.79	0.86	1.048	0.051	0.03	0.03	0.02	0	0.084	0.04	0.035	0.032	0.03	0.042	0.014	0.012	0.01	0.01	0.015	0.008	0.008	0.011	0.007	0	0.04	0.028	0.084	0.056	0.176	0.06	0.057	0.012	0.014	0.032	0.0345296	0.0338065	1.02139	Intermediate	0	0	0	0	0	0	0	0	0	0
swi_bin.309	d__Bacteria;p__Acidobacteriota;c__Blastocatellia;o__Pyrinomonadales;f__Pyrinomonadaceae;g__OLB17;s__	97.09	3.16	0.74	0.111	0.061	0.044	0.032	0	0.017	0.032	0.04	0.059	0.044	0.012	0.018	0.016	0.023	0.022	0	0	0	0	0	0	0.017	0.049	0.034	0.017	0.011	0.042	0.016	0.011	0	0.012	0.0244578	0.023871	1.02458	Intermediate	0	0	0	0	0	0	0	0	0	0
swi_bin.203	d__Bacteria;p__Chloroflexota;c__Dehalococcoidia;o__DSTF01;f__JACRBR01;g__DTUCFX13;s__	70.31	4.05	0.671	0.012	0.016	0.024	0.016	0	0.018	0.039	0.05	0.049	0.036	0.029	0.072	0.069	0.07	0.047	0	0	0	0.009	0.014	0	0	0.019	0.008	0.036	0.015	0	0.01	0	0	0.013	0.0224626	0.0216452	1.03777	Intermediate	0	0	0	0	0	0	0	0	0	0
swi_bin.135	d__Bacteria;p__Acidobacteriota;c__Thermoanaerobaculia;o__UBA5066;f__Gp7-AA6;g__Gp7-AA6;s__	97.51	1.03	1.562	0.027	0.022	0.027	0.027	0	0.044	0.106	0.155	0.161	0.123	0.029	0.125	0.118	0.147	0.11	0	0	0.014	0.012	0.012	0	0	0.083	0.03	0.053	0.032	0.014	0.056	0.012	0	0.023	0.0524161	0.0503871	1.04027	Intermediate	0	0	0	0	0	0	0	0	0	0
swi_bin.353	d__Bacteria;p__Actinomycetota;c__Acidimicrobiia;o__UBA5794;f__UBA11373;g__UBA11373;s__	96.43	1.61	3.333	0.013	0.02	0.027	0.013	0	0.251	0.193	0.188	0.19	0.146	0.325	0.366	0.316	0.234	0.136	0	0.047	0.046	0.028	0.037	0	0.02	0.012	0.052	0.182	0.226	0.031	0.015	0	0	0.219	0.114293	0.107516	1.06303	Intermediate	0	0	0	0	0	0	0	0	0	0
swi_bin.117	d__Bacteria;p__Actinomycetota;c__Actinomycetia;o__Actinomycetales;f__Micrococcaceae;g__Arthrobacter;s__	92.19	4.32	5.529	0.03	0.038	0.056	0.043	0.061	0.124	0.093	0.104	0.083	0.072	0.2	0.26	0.199	0.147	0.211	0.054	0.387	0.317	0.245	0.097	0.332	0.047	0.044	0.162	0.094	0.135	1.031	0.319	0.374	0.068	0.102	0.191057	0.178355	1.07122	Intermediate	0	0	0	0	0	0	0	0	0	0
swi_bin.233	d__Bacteria;p__Actinomycetota;c__Actinomycetia;o__Streptomycetales;f__Streptomycetaceae;g__Streptomyces;s__	73.84	3.84	0.854	0.009	0	0	0	0	0.096	0.041	0.012	0	0.012	0.041	0.019	0.017	0.009	0.011	0.059	0.032	0.028	0.069	0.014	0	0.01	0.013	0.019	0.107	0.069	0	0.018	0.025	0.04	0.084	0.0299798	0.0275484	1.08826	Intermediate	0	0	0	0	0	0	0	0	0	0
swi_bin.257	d__Bacteria;p__Pseudomonadota;c__Gammaproteobacteria;o__Burkholderiales;f__Burkholderiaceae_B;g__Polaromonas;s__	87.5	2.3	1.427	0.103	0.115	0.061	0.039	0	0.026	0.025	0.024	0.017	0.02	0.027	0.055	0.061	0.049	0.092	0	0	0	0	0	0.145	0.043	0.084	0.057	0.23	0.039	0.048	0.02	0.011	0.012	0.024	0.0501461	0.0460323	1.08937	Intermediate	0	0	0	0	0	0	0	0	0	0
swi_bin.175	d__Bacteria;p__Eisenbacteria;c__RBG-16-71-46;o__SZUA-252;f__SZUA-252;g__SZUA-252;s__	93.22	0.7	0.674	0	0	0	0	0	0.03	0.033	0.028	0.034	0.028	0.028	0.045	0.032	0.038	0.03	0.013	0.014	0	0	0	0	0	0.068	0.017	0.112	0.022	0.019	0.036	0.021	0.013	0.013	0.0237893	0.0217419	1.09417	Intermediate	0	0	0	0	0	0	0	0	0	0
swi_bin.161	d__Bacteria;p__Pseudomonadota;c__Alphaproteobacteria;o__Rhizobiales;f__Hyphomicrobiaceae;g__JAKAXS01;s__	64.39	0.07	0.632	0	0	0.014	0	0	0.016	0	0	0	0	0.085	0.018	0.018	0.014	0.021	0.031	0.025	0.025	0.033	0.02	0	0	0	0.033	0.039	0.086	0.048	0.017	0.043	0.028	0.018	0.0226078	0.0203871	1.10893	Intermediate	0	0	0	0	0	0	0	0	0	0
swi_bin.62	d__Bacteria;p__Chloroflexota;c__Limnocylindria;o__Limnocylindrales;f__CSP1-4;g__SPCO01;s__	76.67	2.57	1.163	0.012	0.014	0.021	0.022	0	0.011	0.013	0.018	0.021	0.016	0.189	0.034	0.038	0.035	0.057	0.056	0.021	0.026	0.047	0.033	0	0	0.016	0	0.019	0.109	0.081	0.024	0.107	0.11	0.013	0.0418902	0.0375161	1.11659	Intermediate	0	0	0	0	0	0	0	0	0	0
swi_bin.222	d__Bacteria;p__Pseudomonadota;c__Gammaproteobacteria;o__Burkholderiales;f__SG8-39;g__SCGC-AG-212-J23;s__	61.09	2.5	1.588	0.021	0.02	0.018	0.017	0	0.02	0.027	0.03	0.026	0.025	0.038	0.031	0.03	0.031	0.036	0.2	0.163	0.094	0.108	0.089	0	0.017	0.024	0	0.028	0.036	0.041	0.024	0.223	0.153	0.018	0.058496	0.0512258	1.14192	Intermediate	0	0	0	0	0	0	0	0	0	0
swi_bin.270	d__Bacteria;p__Pseudomonadota;c__Gammaproteobacteria;o__Burkholderiales;f__REEB80;g__;s__	77.48	2.58	0.821	0.011	0.009	0	0	0	0.026	0.021	0.021	0.024	0.017	0.022	0.062	0.038	0.059	0.051	0	0.047	0.092	0.064	0.133	0	0	0.015	0	0.019	0.027	0.013	0.022	0.01	0	0.018	0.0303237	0.0264839	1.14499	Intermediate	0	0	0	0	0	0	0	0	0	0
swi_bin.5	d__Bacteria;p__Methylomirabilota;c__Methylomirabilia;o__Rokubacteriales;f__CSP1-6;g__;s__	98.22	6.74	1.16	0	0	0	0	0	0.012	0.021	0.024	0.022	0.017	0.054	0.076	0.054	0.067	0.046	0.147	0.139	0.116	0.084	0.086	0	0	0	0	0.014	0.023	0.027	0	0.027	0.093	0.011	0.0434095	0.0374194	1.16008	Intermediate	0	0	0	0	0	0	0	1	0	0
swi_bin.334	d__Bacteria;p__Chloroflexota;c__Limnocylindria;o__Limnocylindrales;f__CSP1-4;g__UBA5189;s__	80.32	1.7	1.631	0.023	0.039	0.089	0.069	0	0.016	0.058	0.124	0.156	0.124	0.017	0.092	0.243	0.174	0.127	0	0.012	0.052	0.034	0.067	0	0.016	0.013	0	0.028	0.034	0.013	0	0	0	0.011	0.0613687	0.0526129	1.16642	Intermediate	0	0	0	0	0	0	0	1	0	0
swi_bin.292	d__Bacteria;p__Pseudomonadota;c__Gammaproteobacteria;o__Burkholderiales;f__SG8-39;g__JAABQT01;s__	62.43	2.43	2.636	0.04	0.046	0.037	0.034	0	0.022	0.077	0.131	0.197	0.129	0.036	0.18	0.358	0.405	0.243	0.042	0.046	0.05	0.068	0.17	0.024	0.039	0.041	0.016	0.036	0.043	0.031	0.024	0.025	0.028	0.018	0.0993994	0.0850323	1.16896	Intermediate	0	0	0	0	0	0	0	0	0	0
swi_bin.17	d__Bacteria;p__Actinomycetota;c__Acidimicrobiia;o__Acidimicrobiales;f__Ilumatobacteraceae;g__;s__	73.17	3.37	1.03	0.03	0.025	0.023	0.015	0	0.011	0.124	0.094	0.029	0.028	0.032	0.131	0.081	0.082	0.063	0	0	0.009	0	0.017	0	0.111	0.015	0	0.037	0.039	0.017	0	0	0	0.017	0.0390885	0.0332258	1.17645	Intermediate	0	0	0	0	0	0	0	0	0	0
swi_bin.89	d__Bacteria;p__Chloroflexota;c__Limnocylindria;o__Limnocylindrales;f__CSP1-4;g__SPCO01;s__	52.46	0.99	1.046	0.013	0.015	0.023	0.024	0	0.011	0.013	0.019	0.021	0.016	0.07	0.028	0.031	0.03	0.028	0.022	0.092	0.053	0.043	0.035	0	0	0.015	0	0.015	0.187	0.138	0.016	0.057	0.02	0.011	0.0404977	0.0337419	1.20022	Intermediate	0	0	0	0	0	0	0	1	0	0
swi_bin.107	d__Bacteria;p__Pseudomonadota;c__Gammaproteobacteria;o__Burkholderiales;f__Burkholderiaceae_A;g__JACCZX01;s__	54.22	1.02	1.362	0.018	0.015	0.016	0.014	0	0.031	0.021	0.026	0.026	0.023	0.026	0.025	0.022	0.025	0.024	0.221	0.015	0.036	0.09	0.061	0	0.013	0.033	0.038	0.054	0.03	0.034	0.029	0.156	0.206	0.034	0.0535587	0.0439355	1.21903	Intermediate	0	0	0	0	0	0	0	0	0	0
swi_bin.250	d__Bacteria;p__Pseudomonadota;c__Gammaproteobacteria;o__Acidiferrobacterales;f__UBA6901;g__JACREH01;s__	74.85	1.5	1.597	0.022	0.024	0.021	0.026	0	0.013	0.033	0.037	0.037	0.03	0.072	0.178	0.165	0.19	0.228	0	0.016	0.081	0.03	0.101	0	0.026	0.02	0	0.104	0.104	0.021	0	0	0	0.018	0.0628145	0.0515161	1.21932	Intermediate	0	0	0	0	0	1	0	0	0	0
swi_bin.9	d__Bacteria;p__Chloroflexota;c__Anaerolineae;o__UCB3;f__;g__;s__	70.67	0.95	0.348	0.01	0.012	0.015	0.01	0	0.01	0.028	0.029	0.042	0.031	0	0.025	0.02	0.031	0.018	0	0	0	0	0	0	0	0.017	0	0.044	0.006	0	0	0	0	0	0.013764	0.0112258	1.2261	Intermediate	0	0	0	0	0	0	0	0	0	0
swi_bin.38	d__Bacteria;p__Pseudomonadota;c__Gammaproteobacteria;o__Burkholderiales;f__SG8-39;g__SHXR01;s__	63.13	3.88	0.377	0	0	0	0	0	0.035	0.011	0.007	0.007	0.008	0.035	0.011	0	0	0.012	0	0.016	0.011	0.009	0	0	0	0.029	0.011	0.065	0.034	0.016	0.022	0.009	0	0.029	0.0151396	0.0121613	1.2449	Intermediate	0	0	0	0	0	0	0	0	0	0
swi_bin.367	d__Bacteria;p__Nitrospirota;c__Nitrospiria;o__Nitrospirales;f__Nitrospiraceae;g__Nitrospira_F;s__	77.9	2.08	0.796	0	0	0	0	0	0	0	0	0	0	0.099	0.007	0.009	0.007	0.031	0.087	0	0.017	0.042	0.017	0	0.009	0.026	0.021	0.056	0.084	0.089	0.057	0.046	0.076	0.016	0.0322081	0.0256774	1.25433	Intermediate	1	0	0	0	0	0	0	0	0	0
swi_bin.385	d__Bacteria;p__Chloroflexota;c__Limnocylindria;o__QHBO01;f__QHBO01;g__CF-167;s__	53.44	2.3	1.96	0.011	0.015	0.019	0.017	0	0.029	0.046	0.058	0.061	0.05	0.294	0.295	0.199	0.186	0.15	0.019	0.055	0.07	0.048	0.061	0	0	0.019	0.009	0.035	0.106	0.021	0.017	0.024	0.02	0.026	0.0794501	0.0632258	1.25661	Intermediate	0	0	0	0	0	0	0	0	0	0
swi_bin.193	d__Bacteria;p__Eisenbacteria;c__RBG-16-71-46;o__RBG-16-71-46;f__RBG-16-71-46;g__JAIOPA01;s__	75.88	2.46	1.547	0.04	0.041	0.037	0.023	0	0.116	0.177	0.213	0.218	0.163	0.025	0.035	0.04	0.048	0.035	0	0.008	0.013	0.01	0.012	0	0.026	0.039	0	0.111	0.042	0.023	0.012	0	0	0.04	0.0627792	0.0499032	1.25802	Intermediate	0	0	0	0	0	0	0	0	0	0
swi_bin.70	d__Bacteria;p__Zixibacteria;c__MSB-5A5;o__WJJR01;f__WJJR01;g__JACQFV01;s__	81.93	1.34	0.468	0.01	0.011	0.008	0	0	0.059	0.053	0.055	0.043	0.033	0.01	0.01	0.011	0.007	0	0	0	0	0	0.008	0	0.036	0.007	0	0.047	0.023	0.008	0	0	0	0.029	0.0190567	0.0150968	1.2623	Intermediate	0	0	0	0	0	0	0	0	0	0
swi_bin.143	d__Bacteria;p__Actinomycetota;c__Actinomycetia;o__Actinomycetales;f__Micrococcaceae;g__Paenarthrobacter;s__	69.74	1.75	1.379	0	0	0.014	0	0	0	0	0.021	0	0	0.243	0.063	0.048	0.038	0.059	0.013	0.075	0.092	0.177	0.078	0.134	0	0	0.032	0.031	0.032	0.091	0.038	0.067	0.013	0.02	0.0568506	0.0444839	1.278	Intermediate	0	0	0	0	0	0	0	0	0	0
swi_bin.59	d__Bacteria;p__Bacteroidota;c__Bacteroidia;o__Chitinophagales;f__Saprospiraceae;g__JADKGY01;s__	50.65	0.5	0.385	0	0	0.007	0	0	0	0.014	0.01	0.013	0.013	0.017	0.042	0.035	0.046	0.027	0	0.04	0.051	0.024	0.019	0	0	0	0	0.009	0.018	0	0	0	0	0	0.0158824	0.0124194	1.27885	Intermediate	0	0	0	0	0	0	0	0	0	0
swi_bin.369	d__Bacteria;p__Pseudomonadota;c__Gammaproteobacteria;o__Acidiferrobacterales;f__UBA6901;g__JACREH01;s__	83.09	4.35	1.398	0.021	0.023	0.021	0.027	0	0.012	0.025	0.028	0.027	0.022	0.126	0.24	0.12	0.123	0.125	0	0	0.047	0.027	0.098	0	0.025	0.013	0	0.047	0.15	0.027	0	0	0	0.024	0.057689	0.0450968	1.27923	Intermediate	0	0	0	0	0	2	0	0	0	0
swi_bin.180	d__Bacteria;p__Pseudomonadota;c__Gammaproteobacteria;o__Burkholderiales;f__Casimicrobiaceae;g__VBCG01;s__	73.97	2.18	0.783	0.01	0.009	0.009	0.009	0	0.011	0.013	0.017	0.016	0.015	0.014	0.028	0.019	0.029	0.028	0.012	0.05	0.115	0.055	0.108	0	0	0.011	0.01	0.014	0.012	0.017	0.122	0.019	0.011	0	0.0323347	0.0252581	1.28017	Intermediate	0	0	0	0	0	1	0	0	0	0
swi_bin.159	d__Bacteria;p__Planctomycetota;c__Phycisphaerae;o__UBA1845;f__UBA1845;g__SBAX01;s__	60.77	1.19	0.439	0.01	0.014	0.016	0.012	0	0.011	0.038	0.048	0.044	0.037	0	0.045	0.033	0.047	0.032	0	0	0	0	0.009	0	0	0	0	0.043	0	0	0	0	0	0	0.0181936	0.0141613	1.28474	Intermediate	0	0	0	0	0	0	0	0	0	0
swi_bin.171	d__Bacteria;p__Actinomycetota;c__UBA4738;o__UBA4738;f__HRBIN12;g__AC-69;s__	53.51	5.48	1.271	0	0	0.008	0	0	0	0.009	0.011	0.013	0.01	0.045	0.059	0.048	0.044	0.038	0.187	0.157	0.139	0.112	0.128	0	0	0.019	0	0	0.017	0.017	0.028	0.078	0.091	0.013	0.0528324	0.041	1.2886	Intermediate	0	0	0	0	0	0	0	0	0	0
swi_bin.82	d__Bacteria;p__CSP1-3;c__CSP1-3;o__CSP1-3;f__CSP1-3;g__;s__	65.81	0.93	0.431	0	0	0	0	0	0	0.011	0.015	0.014	0.012	0.06	0.057	0.049	0.035	0.029	0.011	0.029	0.033	0.019	0.018	0	0	0	0	0.009	0.03	0	0	0	0	0	0.0180062	0.0139032	1.29511	Intermediate	0	0	0	0	0	0	0	0	0	0
swi_bin.299	d__Bacteria;p__Bacteroidota;c__Bacteroidia;o__Chitinophagales;f__Chitinophagaceae;g__VBAR01;s__	60.68	0.12	1.19	0.204	0.123	0.095	0.075	0	0.046	0.119	0.095	0.091	0.083	0	0.015	0.025	0.026	0.022	0	0	0	0	0	0	0.037	0.025	0.022	0.061	0.009	0.009	0	0	0	0.008	0.0498736	0.0383871	1.29923	Intermediate	0	0	0	0	0	0	0	0	0	0
swi_bin.154	d__Bacteria;p__Gemmatimonadota;c__Gemmatimonadetes;o__Gemmatimonadales;f__Gemmatimonadaceae;g__UBA4720;s__	59.13	0.33	0.749	0.044	0.03	0.025	0.023	0	0.077	0.022	0.022	0.025	0.02	0.009	0.009	0.01	0.011	0.01	0	0	0	0	0	0	0.027	0.07	0.155	0.056	0.027	0.014	0.033	0.01	0	0.02	0.0314124	0.0241613	1.30011	Intermediate	0	0	0	0	0	0	0	0	0	0
swi_bin.298	d__Bacteria;p__Acidobacteriota;c__Thermoanaerobaculia;o__UBA5066;f__Gp7-AA6;g__Gp7-AA6;s__	60.8	0.27	0.461	0.01	0.015	0.018	0.017	0	0	0.011	0.016	0.016	0.013	0.008	0.044	0.041	0.052	0.052	0	0.015	0.072	0.024	0.037	0	0	0	0	0	0	0	0	0	0	0	0.0194315	0.014871	1.30667	Intermediate	0	0	0	0	0	0	0	0	0	0
swi_bin.261	d__Archaea;p__Thermoproteota;c__Nitrososphaeria;o__Nitrososphaerales;f__Nitrososphaeraceae;g__Nitrosocosmicus;s__	54.34	9.93	2.159	0	0	0	0	0	0.167	0.036	0.022	0.023	0.021	0.104	0.019	0.023	0.022	0.029	0.046	0.013	0.026	0.056	0.028	0	0.01	0.042	0.184	0.145	0.107	0.091	0.183	0.342	0.064	0.356	0.0927267	0.0696452	1.33142	Intermediate	0	0	0	3	0	0	0	0	0	0
swi_bin.153	d__Bacteria;p__Chloroflexota;c__Limnocylindria;o__P2-11E;f__P2-11E;g__CF-39;s__	61.23	3.09	2.051	0.014	0.017	0.02	0.019	0	0.012	0.018	0.025	0.033	0.024	0.053	0.118	0.123	0.133	0.097	0.079	0.245	0.241	0.21	0.36	0	0	0.017	0	0.013	0.029	0.017	0.015	0.059	0.046	0.014	0.0881136	0.0661613	1.3318	Intermediate	0	0	0	0	0	0	0	1	0	0
swi_bin.206	d__Bacteria;p__Acidobacteriota;c__Thermoanaerobaculia;o__Gp7-AA8;f__Gp7-AA8;g__;s__	52.17	1.23	0.952	0	0	0	0	0	0.053	0.023	0.013	0.017	0.015	0.046	0.033	0.03	0.02	0.028	0	0.03	0.037	0.017	0.017	0	0	0.071	0.026	0.116	0.068	0.021	0.2	0.015	0	0.056	0.0410367	0.0307097	1.33628	Intermediate	0	0	0	0	0	0	0	0	0	0
swi_bin.212	d__Bacteria;p__Krumholzibacteriota;c__Krumholzibacteria;o__G020349025;f__G020349025;g__;s__	86.13	1.27	0.533	0	0	0	0	0	0.009	0	0	0.007	0.007	0.051	0.018	0.02	0.013	0.019	0.088	0.009	0.013	0.029	0.019	0	0	0.027	0	0.025	0.034	0.013	0.025	0.016	0.091	0	0.0230267	0.0171935	1.33926	Intermediate	0	0	0	0	0	0	0	0	0	0
swi_bin.227	d__Archaea;p__Thermoproteota;c__Nitrososphaeria;o__Nitrososphaerales;f__Nitrososphaeraceae;g__Nitrosocosmicus;s__	51.27	1.63	2.878	0.007	0.006	0.009	0.012	0	0.333	0.07	0.043	0.041	0.039	0.09	0.03	0.034	0.033	0.036	0.029	0.013	0.027	0.044	0.023	0	0.019	0.095	0.358	0.177	0.125	0.107	0.223	0.323	0.039	0.493	0.124537	0.0928387	1.34144	Intermediate	0	0	0	2	0	0	0	0	0	0
swi_bin.43	d__Bacteria;p__Planctomycetota;c__Planctomycetia;o__Planctomycetales;f__Planctomycetaceae;g__SXXK01;s__	58.57	2.72	0.336	0.033	0.033	0.045	0.056	0	0	0.013	0.025	0.022	0.015	0	0.007	0.013	0.018	0.021	0	0	0	0	0	0.007	0.008	0.007	0.007	0.006	0	0	0	0	0	0	0.0146403	0.0108387	1.35075	Intermediate	0	0	0	0	0	0	0	0	0	0
swi_bin.303	d__Bacteria;p__Pseudomonadota;c__Gammaproteobacteria;o__Burkholderiales;f__SHXO01;g__SHXO01;s__	88.68	1.33	0.808	0	0	0	0	0	0.029	0.011	0	0.008	0.009	0.091	0.022	0.014	0.015	0.032	0.032	0.016	0.013	0.021	0.013	0	0	0.029	0.02	0.13	0.146	0.048	0.032	0.023	0.019	0.035	0.0352211	0.0260645	1.35131	Intermediate	0	0	0	0	0	0	0	0	0	0
swi_bin.361	d__Archaea;p__Thermoproteota;c__Nitrososphaeria;o__Nitrososphaerales;f__Nitrososphaeraceae;g__TA-21;s__TA-21 sp014381105	78.6	2.51	3.697	0	0	0	0	0	0.019	0	0	0	0.006	0.261	0.05	0.057	0.031	0.041	0.276	0.282	0.285	0.279	0.158	0	0	0	0	0.012	0.296	0.212	0.537	0.362	0.51	0.023	0.16212	0.119258	1.35941	Intermediate	0	0	0	0	0	0	0	0	0	0
swi_bin.382	d__Bacteria;p__Actinomycetota;c__UBA4738;o__AC-67;f__AC-67;g__;s__	99.78	0.41	1.08	0	0	0	0	0	0.056	0.047	0.019	0.01	0.009	0.074	0.18	0.094	0.107	0.069	0	0.021	0.062	0.019	0.01	0	0	0	0	0	0.058	0.013	0.143	0	0	0.089	0.0475507	0.0348387	1.36488	Intermediate	0	0	0	0	0	0	0	0	0	0
swi_bin.275	d__Bacteria;p__Pseudomonadota;c__Gammaproteobacteria;o__Xanthomonadales;f__Xanthomonadaceae;g__SCMT01;s__	60.22	2.02	0.379	0.018	0	0	0	0	0.02	0.02	0	0	0	0.019	0	0	0	0	0	0	0	0.017	0	0.079	0.029	0.029	0	0.023	0.018	0.017	0.038	0.017	0.018	0.017	0.0168833	0.0122258	1.38096	Intermediate	0	0	0	0	0	0	0	0	0	0
swi_bin.372	d__Bacteria;p__Chloroflexota;c__Limnocylindria;o__Limnocylindrales;f__CSP1-4;g__SPCO01;s__	70.2	2.18	3.122	0.036	0.033	0.036	0.044	0	0.034	0.087	0.12	0.141	0.106	0.068	0.439	0.396	0.456	0.487	0.015	0.147	0.087	0.04	0.028	0.012	0.015	0.056	0.029	0.046	0.039	0.036	0.023	0.024	0.017	0.025	0.139976	0.10071	1.38989	Intermediate	0	0	0	0	0	0	0	1	0	0
swi_bin.92	d__Bacteria;p__Actinomycetota;c__Actinomycetia;o__Streptomycetales;f__Streptomycetaceae;g__Streptomyces;s__	78.46	2.11	0.747	0	0	0	0	0	0.069	0.015	0.009	0.011	0.013	0.019	0.012	0	0.008	0	0.022	0.01	0	0.019	0	0	0.027	0.132	0.018	0.095	0.089	0.012	0.046	0.02	0.016	0.085	0.0338795	0.0240968	1.40598	Intermediate	0	0	0	0	0	0	0	0	0	0
swi_bin.235	d__Bacteria;p__Pseudomonadota;c__Alphaproteobacteria;o__Sphingomonadales;f__Sphingomonadaceae;g__Allosphingosinicella;s__	90.17	1.84	1.691	0.033	0.035	0.037	0.027	0	0.022	0.017	0.018	0.016	0.014	0.025	0.018	0.019	0.015	0.015	0.406	0.195	0.129	0.123	0.074	0.069	0.02	0.033	0.044	0.031	0.027	0.041	0.048	0.04	0.074	0.026	0.0768548	0.0545484	1.40893	Intermediate	0	0	0	0	0	0	0	0	0	0
swi_bin.87	d__Bacteria;p__Chloroflexota;c__UBA6077;o__UBA6077;f__SHYK01;g__JAERMM01;s__	55.08	0.5	0.584	0	0.006	0.011	0.01	0	0	0.012	0.024	0.036	0.032	0	0.061	0.059	0.068	0.05	0	0.018	0.074	0.037	0.086	0	0	0	0	0	0	0	0	0	0	0	0.0265745	0.0188387	1.41064	Intermediate	0	0	0	0	0	0	0	0	0	0
swi_bin.252	d__Bacteria;p__Actinomycetota;c__UBA4738;o__CADDZG01;f__WHSQ01;g__WHTI01;s__	83.96	0.21	0.734	0.009	0.01	0.013	0.015	0	0.017	0.045	0.068	0.092	0.053	0.017	0.075	0.074	0.111	0.088	0	0	0	0	0	0	0	0.019	0	0	0	0	0.012	0	0	0.016	0.0334777	0.0236774	1.41391	Intermediate	0	0	0	0	0	0	0	1	0	0
swi_bin.156	d__Bacteria;p__Pseudomonadota;c__Alphaproteobacteria;o__Sphingomonadales;f__Sphingomonadaceae;g__Novosphingobium;s__	56.69	3.49	1.029	0.187	0.159	0.107	0.055	0	0.028	0.028	0.021	0.018	0.018	0	0.011	0.011	0.009	0.012	0	0	0	0	0	0.128	0.055	0.038	0.05	0.069	0.012	0	0	0	0	0.013	0.0490302	0.0331935	1.4771	Intermediate	0	0	0	0	0	0	0	0	0	0
swi_bin.198	d__Bacteria;p__Chloroflexota;c__Dehalococcoidia;o__SM23-28-2;f__RBG-16-64-32;g__VJS01;s__	52.94	0.91	0.542	0	0.007	0.009	0	0	0.011	0.029	0.038	0.045	0.039	0.012	0.059	0.071	0.1	0.067	0	0	0	0	0.017	0	0	0.012	0	0.013	0.013	0	0	0	0	0	0.0261609	0.0174839	1.49629	Intermediate	0	0	0	0	0	0	0	0	0	0
swi_bin.245	d__Bacteria;p__Pseudomonadota;c__Gammaproteobacteria;o__Xanthomonadales;f__Xanthomonadaceae;g__Stenotrophomonas;s__	72.16	2.89	2.948	0.018	0.086	0.056	0.03	0	0	0.021	0.024	0	0	0.194	0.163	0.2	0.036	0.084	0.036	0.173	0.625	0.378	0.429	0.074	0.041	0.024	0	0.024	0.033	0.057	0.069	0.022	0.018	0.033	0.142953	0.0950968	1.50323	Intermediate	0	0	0	0	0	0	0	0	0	0
swi_bin.258	d__Bacteria;p__Actinomycetota;c__UBA4738;o__JAHWKV01;f__JAHWKV01;g__;s__	54.6	0.39	0.643	0	0	0	0	0	0.007	0.018	0.035	0.044	0.033	0	0.127	0.063	0.087	0.066	0	0.019	0.067	0.019	0.021	0	0	0.008	0	0	0.009	0	0.02	0	0	0	0.0313613	0.0207419	1.51198	Intermediate	0	0	0	0	0	0	0	0	0	0
swi_bin.177	d__Bacteria;p__Actinomycetota;c__Actinomycetia;o__Streptomycetales;f__Streptomycetaceae;g__Streptomyces;s__	65.51	4.28	0.625	0	0	0	0	0	0.082	0.141	0.063	0.015	0.012	0.054	0.012	0.016	0.015	0.011	0.015	0	0	0.018	0	0	0	0	0	0.013	0.025	0.018	0.051	0.016	0.013	0.035	0.030508	0.0201613	1.5132	Intermediate	0	0	0	0	0	0	0	0	0	0
swi_bin.124	d__Bacteria;p__Planctomycetota;c__Planctomycetia;o__Pirellulales;f__JACOUI01;g__;s__	59.5	0.77	0.425	0	0	0	0	0	0	0	0	0	0	0.024	0.041	0.038	0.033	0.026	0	0.069	0.062	0.048	0.026	0	0	0	0	0	0.047	0.011	0	0	0	0	0.0212559	0.0137097	1.55043	Intermediate	0	0	0	0	0	0	0	0	0	0
swi_bin.249	d__Bacteria;p__Actinomycetota;c__Actinomycetia;o__Mycobacteriales;f__JADGOU01;g__;s__	92.91	1.34	1.429	0	0	0	0	0	0.06	0.035	0.037	0.035	0	0.04	0	0	0	0	0.069	0.358	0.185	0.106	0.103	0	0	0.037	0.044	0.037	0.04	0	0.067	0.048	0.076	0.052	0.0715748	0.0460968	1.55271	Intermediate	0	0	0	0	0	0	0	0	0	0
swi_bin.204	d__Archaea;p__Thermoproteota;c__Nitrososphaeria;o__Nitrososphaerales;f__Nitrososphaeraceae;g__Nitrosocosmicus;s__	86.16	0.9	0.579	0	0	0	0	0	0.098	0.012	0	0.011	0.008	0.023	0	0	0	0	0	0	0	0.007	0	0	0	0.023	0.088	0.068	0.022	0.035	0.049	0.043	0.01	0.082	0.0290842	0.0186774	1.55719	Intermediate	0	0	0	1	0	0	0	0	0	0
swi_bin.63	d__Bacteria;p__Actinomycetota;c__Actinomycetia;o__Mycobacteriales;f__Mycobacteriaceae;g__Rhodococcus;s__Rhodococcus erythropolis	91.18	1.55	0.751	0.019	0	0	0.018	0	0	0	0	0.008	0	0.163	0.036	0.095	0.022	0.043	0.01	0	0.095	0.08	0.066	0.014	0.011	0	0	0	0.018	0.019	0.019	0	0.015	0	0.0379682	0.0242258	1.56726	Specialist	0	0	0	0	0	0	0	0	0	0
swi_bin.49	d__Archaea;p__Thermoproteota;c__Nitrososphaeria;o__Nitrososphaerales;f__Nitrosopumilaceae;g__Nitrosarchaeum;s__	99.97	0.02	0.783	0.006	0.008	0	0	0	0	0.03	0.071	0.076	0.063	0	0.142	0.095	0.116	0.062	0	0.008	0.02	0.025	0.061	0	0	0	0	0	0	0	0	0	0	0	0.0397106	0.0252581	1.57219	Specialist	0	0	0	1	0	0	0	0	0	0
swi_bin.129	d__Bacteria;p__Nitrospirota;c__Nitrospiria;o__Nitrospirales;f__Nitrospiraceae;g__;s__	79.08	3.5	0.803	0	0	0	0	0	0.01	0	0	0	0	0.051	0.013	0.013	0.011	0.016	0.154	0.111	0.074	0.068	0.033	0	0	0	0	0	0.051	0.033	0	0.037	0.128	0	0.041346	0.0259032	1.59617	Specialist	1	0	0	0	0	0	0	0	0	0
swi_bin.321	d__Bacteria;p__Gemmatimonadota;c__Gemmatimonadetes;o__Gemmatimonadales;f__Gemmatimonadaceae;g__UBA4720;s__	70.08	1.27	2.998	0.02	0.017	0.013	0.013	0	0.038	0.055	0.072	0.1	0.067	0.193	0.435	0.464	0.576	0.466	0	0.033	0.034	0.019	0.014	0	0.01	0.075	0.037	0.031	0.068	0.018	0.065	0.019	0.01	0.036	0.157874	0.0967097	1.63245	Specialist	0	0	0	0	0	0	0	0	0	0
swi_bin.130	d__Bacteria;p__Chloroflexota;c__Anaerolineae;o__Anaerolineales;f__UBA11579;g__JAMCZK01;s__	74	2.08	0.444	0	0	0	0	0	0	0.036	0.061	0.077	0.057	0.009	0.066	0.041	0.042	0.028	0	0	0	0	0.01	0	0	0	0	0.008	0.009	0	0	0	0	0	0.0236268	0.0143226	1.64962	Specialist	0	0	0	0	0	0	0	0	0	0
swi_bin.102	d__Bacteria;p__Chloroflexota;c__Limnocylindria;o__QHBO01;f__QHBO01;g__;s__	93.49	1.65	1.509	0.01	0.012	0.018	0.016	0	0	0.012	0.015	0.017	0.014	0.031	0.184	0.149	0.117	0.078	0	0.085	0.23	0.124	0.354	0	0	0	0	0	0.019	0.012	0	0.012	0	0	0.082962	0.0486774	1.70432	Specialist	0	0	0	0	0	0	0	0	0	0
swi_bin.224	d__Bacteria;p__Bacteroidota;c__Bacteroidia;o__Chitinophagales;f__Saprospiraceae;g__JADKGY01;s__	73.38	0.49	0.49	0.011	0.011	0.023	0.018	0	0.057	0.021	0.014	0.017	0.02	0	0.007	0	0.007	0	0	0.043	0.133	0.029	0.008	0	0	0	0	0.006	0.008	0	0	0	0	0.057	0.0269659	0.0158065	1.70601	Specialist	0	0	0	0	0	0	0	0	0	0
swi_bin.294	d__Bacteria;p__Pseudomonadota;c__Gammaproteobacteria;o__JAADHS01;f__;g__;s__	81.48	1.85	1.062	0.208	0.135	0.158	0.119	0	0.025	0.036	0.054	0.067	0.041	0	0	0	0	0	0	0	0	0	0	0.017	0.173	0.019	0	0	0	0	0	0	0	0.01	0.0594188	0.0342581	1.73445	Specialist	0	0	0	0	0	0	0	0	0	0
swi_bin.35	d__Bacteria;p__Acidobacteriota;c__Thermoanaerobaculia;o__UBA5704;f__UBA5704;g__UBA5704;s__	58.97	4.09	0.555	0	0	0	0	0	0	0	0	0.01	0	0.012	0	0	0	0	0.058	0	0.048	0.115	0.062	0	0	0.017	0.013	0.014	0.015	0.03	0.013	0.115	0.033	0	0.0312552	0.0179032	1.74579	Specialist	0	0	0	0	0	0	0	0	0	0
swi_bin.200	d__Bacteria;p__Chloroflexota;c__Limnocylindria;o__QHBO01;f__QHBO01;g__;s__	95.41	0.59	1.078	0.016	0.015	0.013	0.01	0	0.021	0.117	0.181	0.21	0.209	0.015	0.024	0.022	0.035	0.025	0	0	0	0	0.011	0	0.011	0	0	0.092	0.016	0.013	0	0	0	0.022	0.0607414	0.0347742	1.74674	Specialist	0	0	0	0	0	0	0	0	0	0
swi_bin.182	d__Bacteria;p__Actinomycetota;c__UBA4738;o__AC-67;f__AC-67;g__;s__	71.33	0.65	0.47	0	0	0	0	0	0.035	0.045	0.016	0.008	0	0.125	0.038	0.017	0.015	0.012	0	0.018	0.01	0	0	0	0	0	0	0.013	0.019	0.016	0	0	0	0.083	0.0272459	0.0151613	1.79707	Specialist	0	0	0	0	0	0	0	0	0	0
swi_bin.199	d__Bacteria;p__Gemmatimonadota;c__Gemmatimonadetes;o__Gemmatimonadales;f__GWC2-71-9;g__Palsa-1233;s__	54.82	7.35	0.555	0.084	0.094	0.104	0.105	0	0	0.01	0.022	0.026	0.018	0	0.01	0.011	0.015	0.026	0	0	0	0	0	0	0.023	0.007	0	0	0	0	0	0	0	0	0.0321873	0.0179032	1.79785	Specialist	0	0	0	0	0	0	0	0	0	0
swi_bin.209	d__Bacteria;p__Pseudomonadota;c__Gammaproteobacteria;o__Burkholderiales;f__SG8-41;g__UBA5216;s__	81.33	2.35	0.785	0.177	0.154	0.132	0.068	0	0.009	0.014	0.02	0.021	0.019	0	0.011	0.014	0.013	0.019	0	0	0	0	0	0.028	0.037	0.016	0.01	0.023	0	0	0	0	0	0	0.0456723	0.0253226	1.80362	Specialist	0	0	0	0	0	0	0	0	0	0
swi_bin.205	d__Bacteria;p__Nitrospirota;c__Nitrospiria;o__Nitrospirales;f__Nitrospiraceae;g__Nitrospira_A;s__	63.85	3.04	0.523	0	0	0	0	0	0.063	0.015	0.007	0.008	0.007	0.023	0	0	0	0.01	0	0	0	0	0	0	0	0.02	0.14	0.042	0.023	0.023	0.036	0.017	0	0.089	0.0308164	0.016871	1.82659	Specialist	1	0	0	0	0	0	0	0	0	0
swi_bin.57	d__Bacteria;p__Actinomycetota;c__UBA4738;o__AC-67;f__AC-67;g__;s__	94.36	3.17	1.334	0	0	0	0	0	0.016	0	0	0	0	0.047	0.014	0	0	0	0.084	0.301	0.152	0.087	0.061	0	0	0	0	0.012	0.029	0.09	0.045	0.318	0.058	0.02	0.0802714	0.0430323	1.86538	Specialist	0	0	0	0	0	0	0	0	0	0
swi_bin.178	d__Bacteria;p__Desulfobacterota_F;c__Desulfuromonadia;o__Geobacterales;f__Pseudopelobacteraceae;g__JACRCG01;s__	70.42	7.05	0.509	0.009	0.011	0.013	0.019	0	0	0.014	0.021	0.037	0.039	0.011	0.016	0.026	0.026	0.022	0.047	0	0	0	0	0	0	0	0	0.034	0	0	0	0	0.164	0	0.0307547	0.0164194	1.87308	Specialist	0	0	0	0	0	0	0	0	0	0
swi_bin.313	d__Bacteria;p__Pseudomonadota;c__Gammaproteobacteria;o__Xanthomonadales;f__Xanthomonadaceae;g__Arenimonas;s__	67.74	5.09	1.544	0.2	0.236	0.339	0.326	0.09	0.015	0.019	0.023	0.021	0.023	0	0	0	0	0	0	0.015	0.016	0	0	0.096	0.065	0.03	0.014	0.016	0	0	0	0	0	0	0.0940657	0.0498065	1.88863	Specialist	0	0	0	0	0	0	0	0	0	0
swi_bin.357	d__Bacteria;p__Pseudomonadota;c__Gammaproteobacteria;o__Methylococcales;f__Methylomonadaceae;g__Methyloglobulus;s__	99.91	3.12	1.268	0.007	0.011	0.02	0.022	0	0	0.026	0.067	0.1	0.16	0	0.057	0.174	0.283	0.299	0	0	0	0	0	0	0	0	0	0.029	0.013	0	0	0	0	0	0.0804112	0.0409032	1.96589	Specialist	0	0	0	0	0	0	0	0	0	0
swi_bin.104	d__Bacteria;p__Pseudomonadota;c__Gammaproteobacteria;o__Acidiferrobacterales;f__Sulfurifustaceae;g__;s__	54.01	0.54	2.256	0	0	0	0	0	0	0	0	0	0	0.109	0.04	0.017	0.018	0.028	0.1	0.523	0.585	0.265	0.282	0	0	0	0	0	0.065	0	0.077	0.077	0.07	0	0.146877	0.0727742	2.01826	Specialist	0	0	0	0	0	0	0	0	0	0
swi_bin.18	d__Bacteria;p__Bacteroidota;c__Bacteroidia;o__Chitinophagales;f__Chitinophagaceae;g__JJ008;s__	80.41	0.75	0.495	0.094	0.072	0.043	0.046	0	0	0	0	0	0	0	0	0	0	0	0	0	0	0	0	0.117	0.076	0.047	0	0	0	0	0	0	0	0	0.0325346	0.0159677	2.03752	Specialist	0	0	0	0	0	0	0	0	0	0
swi_bin.351	d__Bacteria;p__Pseudomonadota;c__Gammaproteobacteria;o__Xanthomonadales;f__Xanthomonadaceae;g__Stenotrophomonas;s__Stenotrophomonas rhizophila_C	75.02	0.82	2.553	0.018	0.084	0.046	0.031	0	0	0	0	0	0	0.061	0.018	0.021	0	0.023	0.049	0.716	0.561	0.303	0.335	0.082	0.041	0.026	0	0	0.022	0.037	0.014	0.021	0.022	0.022	0.168481	0.0823548	2.04579	Specialist	0	0	0	0	0	0	0	0	0	0
swi_bin.8	d__Archaea;p__Thermoproteota;c__Nitrososphaeria;o__Nitrososphaerales;f__Nitrososphaeraceae;g__Nitrosocosmicus;s__	56.77	0.15	0.394	0	0	0	0	0	0	0	0	0	0	0.008	0	0	0	0	0.081	0.015	0.017	0.04	0.019	0	0	0	0.01	0	0	0	0.013	0.104	0.076	0.011	0.0265043	0.0127097	2.08537	Specialist	0	0	0	1	0	0	0	0	0	0
swi_bin.160	d__Bacteria;p__Pseudomonadota;c__Alphaproteobacteria;o__Rhizobiales;f__Devosiaceae;g__Devosia;s__	53.43	2.12	0.338	0	0	0	0	0	0	0.015	0.012	0	0	0.091	0.054	0.065	0.032	0.051	0	0	0	0	0	0	0.018	0	0	0	0	0	0	0	0	0	0.0231335	0.0109032	2.12171	Specialist	0	0	0	0	0	0	0	0	0	0
swi_bin.69	d__Bacteria;p__Pseudomonadota;c__Gammaproteobacteria;o__JACCXJ01;f__JACCXJ01;g__USCg-Taylor;s__	71.17	6.31	0.86	0.01	0.012	0.017	0.019	0	0	0	0	0.007	0	0	0.025	0.055	0.067	0.069	0.017	0.101	0.294	0.125	0.042	0	0	0	0	0	0	0	0	0	0	0	0.0589632	0.0277419	2.12542	Specialist	0	0	0	0	0	0	0	0	0	0
swi_bin.339	d__Bacteria;p__Actinomycetota;c__Actinomycetia;o__Actinomycetales;f__Micrococcaceae;g__Specibacter;s__	95.07	2.16	7.218	0.427	0.761	0.613	1.174	2.248	0.047	0.024	0.018	0.021	0.093	0	0	0	0	0	0	0	0	0	0	1.013	0.727	0.036	0	0	0	0	0	0	0	0.016	0.498559	0.232839	2.14122	Specialist	0	0	0	0	0	0	0	0	0	0
swi_bin.332	d__Bacteria;p__Actinomycetota;c__UBA4738;o__AC-67;f__AC-67;g__;s__	69.91	0.77	0.469	0	0	0	0	0	0	0	0	0	0	0.009	0.027	0.012	0.018	0.017	0.012	0.132	0.132	0.044	0.029	0	0	0	0	0	0.019	0	0	0.01	0.008	0	0.0330482	0.015129	2.18442	Specialist	0	0	0	0	0	1	0	0	0	0
swi_bin.140	d__Bacteria;p__Pseudomonadota;c__Gammaproteobacteria;o__Burkholderiales;f__Burkholderiaceae_B;g__Polaromonas;s__	76.27	4.91	1.233	0.227	0.242	0.092	0.039	0	0.012	0.01	0.01	0.008	0.009	0	0.01	0.01	0	0.016	0	0	0	0	0	0.399	0.062	0.037	0.022	0.018	0	0	0	0	0	0.01	0.0889388	0.0397742	2.23609	Specialist	0	0	0	0	0	0	0	0	0	0
swi_bin.286	d__Bacteria;p__Pseudomonadota;c__Gammaproteobacteria;o__Burkholderiales;f__Usitatibacteraceae;g__JAEUMZ01;s__	65.45	0.99	0.817	0.106	0.171	0.183	0.214	0.062	0	0	0	0.007	0	0	0	0	0	0	0	0	0	0	0	0.035	0.029	0.01	0	0	0	0	0	0	0	0	0.0589602	0.0263548	2.23717	Specialist	0	0	0	0	0	1	0	0	0	0
swi_bin.396	d__Bacteria;p__Actinomycetota;c__Actinomycetia;o__Actinomycetales;f__Microbacteriaceae;g__Pseudolysinimonas;s__	79.05	3.23	0.535	0	0	0	0	0	0.019	0.042	0.207	0.078	0.047	0.019	0.008	0.023	0.014	0.01	0	0	0	0.012	0.011	0	0	0	0	0	0	0.016	0.029	0	0	0	0.0394318	0.0172581	2.28483	Specialist	0	0	0	0	0	0	0	0	0	0
swi_bin.352	d__Bacteria;p__Pseudomonadota;c__Gammaproteobacteria;o__Burkholderiales;f__Burkholderiaceae_B;g__Rhodoferax;s__	60.57	3.46	0.702	0.166	0.179	0.057	0.037	0	0	0	0	0.008	0.01	0	0	0	0	0	0	0	0	0	0	0.17	0.046	0.029	0	0	0	0	0	0	0	0	0.0517491	0.0226452	2.28522	Specialist	0	0	0	0	0	0	0	0	0	0
swi_bin.108	d__Bacteria;p__Pseudomonadota;c__Gammaproteobacteria;o__UBA6429;f__UBA6429;g__;s__	59.44	0.53	0.382	0.075	0.053	0.033	0.096	0.018	0	0	0	0.006	0	0	0	0	0	0	0	0	0	0	0	0	0.101	0	0	0	0	0	0	0	0	0	0.0286314	0.0123226	2.32349	Specialist	0	0	0	0	0	0	0	0	0	0
swi_bin.194	d__Bacteria;p__Pseudomonadota;c__Gammaproteobacteria;o__Burkholderiales;f__Burkholderiaceae_B;g__Polaromonas;s__	54.63	5.11	2.258	0.597	0.745	0.279	0.079	0	0.013	0.011	0.012	0.008	0	0	0.01	0.011	0.009	0.017	0	0	0	0	0	0.238	0.089	0.09	0.017	0.022	0	0	0	0	0	0.011	0.173752	0.0728387	2.38544	Specialist	0	0	0	0	0	0	0	0	0	0
swi_bin.83	d__Bacteria;p__Pseudomonadota;c__Alphaproteobacteria;o__Rhizobiales;f__Methyloligellaceae;g__Methyloceanibacter;s__Methyloceanibacter sp014380485	65.9	1.59	0.686	0	0	0	0	0	0	0	0	0	0	0	0	0	0	0	0.241	0.078	0.097	0.135	0.06	0	0	0	0	0	0	0	0	0.018	0.057	0	0.0528493	0.022129	2.38823	Specialist	0	0	0	0	0	0	0	0	0	0
swi_bin.226	d__Archaea;p__Thermoproteota;c__Nitrososphaeria;o__Nitrososphaerales;f__Nitrososphaeraceae;g__TH1177;s__	71.7	0.08	1.087	0	0	0	0	0	0	0	0	0	0	0	0	0	0	0	0.366	0.058	0.083	0.21	0.086	0	0	0	0	0	0	0	0	0.015	0.269	0	0.087593	0.0350645	2.49805	Specialist	0	0	0	0	0	0	0	0	0	0
swi_bin.338	d__Archaea;p__Thermoproteota;c__Nitrososphaeria;o__Nitrososphaerales;f__Nitrososphaeraceae;g__Nitrososphaera;s__	55.95	2.62	0.481	0	0	0	0	0	0	0	0	0	0	0	0	0	0	0	0.122	0.028	0.03	0.057	0.022	0	0	0	0	0	0	0	0	0.039	0.183	0	0.0399365	0.0155161	2.57387	Specialist	0	0	0	2	0	0	0	0	0	0
swi_bin.202	d__Bacteria;p__Planctomycetota;c__Phycisphaerae;o__UBA1845;f__UBA1845;g__SBAX01;s__	74.23	2.04	0.401	0	0	0	0	0	0	0	0	0	0	0.168	0.035	0.017	0.013	0.016	0	0	0	0	0	0	0	0.008	0	0.014	0.079	0.051	0	0	0	0	0.0337035	0.0129355	2.60551	Specialist	0	0	0	0	0	0	0	0	0	0
swi_bin.167	d__Bacteria;p__Chloroflexota;c__Dehalococcoidia;o__SM23-28-2;f__RBG-16-64-32;g__;s__	51.58	0.66	0.449	0	0	0	0	0	0	0	0	0	0	0	0.01	0.012	0.014	0.012	0	0.174	0.145	0.045	0.037	0	0	0	0	0	0	0	0	0	0	0	0.0403219	0.0144839	2.78392	Specialist	0	0	0	0	0	0	0	0	0	0
swi_bin.6	d__Bacteria;p__Gemmatimonadota;c__Gemmatimonadetes;o__JACCXV01;f__JAHWKZ01;g__;s__	60.16	0.55	0.501	0	0	0	0	0	0	0	0	0	0	0.247	0.033	0.034	0.018	0.026	0.028	0.018	0.016	0.01	0	0	0	0	0	0	0.061	0	0	0	0.01	0	0.0452556	0.0161613	2.80025	Specialist	0	0	0	0	0	0	0	0	0	0
swi_bin.65	d__Bacteria;p__Pseudomonadota;c__Gammaproteobacteria;o__Burkholderiales;f__RBG-16-58-11;g__RBG-16-58-11;s__	77.24	4.48	0.695	0.098	0.073	0.043	0.071	0	0	0	0	0	0	0	0	0	0	0	0	0	0	0	0	0.02	0.346	0.044	0	0	0	0	0	0	0	0	0.0653946	0.0224194	2.91688	Specialist	0	0	0	0	0	0	0	0	0	0
swi_bin.151	d__Bacteria;p__Bacillota;c__Bacilli;o__Bacillales;f__Planococcaceae;g__Psychrobacillus;s__Psychrobacillus psychrotolerans	84.41	0.25	0.575	0	0	0	0	0	0	0	0	0	0	0	0	0	0	0	0.206	0	0	0	0	0	0	0	0.227	0.072	0	0	0	0	0.07	0	0.0557924	0.0185484	3.00794	Specialist	0	0	0	0	0	0	0	0	0	0
swi_bin.80	d__Bacteria;p__Chloroflexota;c__Limnocylindria;o__Limnocylindrales;f__CSP1-4;g__UBA5189;s__	90.02	4.12	1.408	0.018	0.018	0.02	0.021	0	0.019	0.015	0.019	0.023	0.017	0.022	0.018	0.022	0.021	0.019	0.045	0.015	0.021	0.034	0.026	0	0.015	0.024	0.02	0.023	0.024	0.022	0.017	0.037	0.794	0.019	0.139184	0.0454194	3.06442	Specialist	0	0	0	0	0	0	0	0	0	0
swi_bin.376	d__Bacteria;p__Chloroflexota;c__Dehalococcoidia;o__DSTF01;f__RBG-16-68-14;g__RBG-16-68-14;s__	83.5	1.43	0.431	0	0	0	0	0	0	0	0	0	0	0	0	0	0	0	0.234	0.062	0.049	0.053	0.033	0	0	0	0	0	0	0	0	0	0	0	0.044312	0.0139032	3.18718	Specialist	0	0	0	0	0	0	0	0	0	0
swi_bin.393	d__Bacteria;p__Actinomycetota;c__UBA4738;o__CADDZG01;f__;g__;s__	80.08	3.65	0.371	0	0	0	0	0	0	0	0	0	0	0	0	0	0	0	0	0.151	0.151	0.048	0.021	0	0	0	0	0	0	0	0	0	0	0	0.0382566	0.0119677	3.19664	Specialist	0	0	0	0	0	0	0	0	0	0
swi_bin.21	d__Bacteria;p__Actinomycetota;c__UBA4738;o__CADDZG01;f__;g__;s__	90.52	3.77	0.725	0	0	0	0	0	0.041	0.015	0.01	0.01	0.008	0.05	0.013	0	0	0	0	0.013	0.012	0	0	0	0	0	0.01	0.015	0.037	0.026	0.42	0	0	0.045	0.0750536	0.0233871	3.20919	Specialist	0	0	0	0	0	0	0	0	0	0
swi_bin.373	d__Bacteria;p__Actinomycetota;c__Actinomycetia;o__Mycobacteriales;f__SCTD01;g__;s__	83.35	4.3	1.531	0.035	0.031	0.036	0.052	0	0.033	0.019	0.022	0.026	0.02	0.02	0	0	0	0	0	0	0	0	0	0.934	0.045	0.031	0.043	0.033	0.02	0.022	0.034	0.027	0	0.048	0.165059	0.0493871	3.34215	Specialist	0	0	0	0	0	0	0	0	0	0
swi_bin.225	d__Bacteria;p__Acidobacteriota;c__Blastocatellia;o__Pyrinomonadales;f__Pyrinomonadaceae;g__PSRF01;s__	60.8	0.9	0.468	0	0	0	0	0	0	0	0	0	0	0	0	0	0	0	0.272	0	0.012	0.044	0.026	0	0	0	0	0	0	0.01	0	0.024	0.08	0	0.0505802	0.0150968	3.3504	Specialist	0	0	0	0	0	0	0	0	0	0
swi_bin.66	d__Bacteria;p__Pseudomonadota;c__Gammaproteobacteria;o__Enterobacterales;f__Enterobacteriaceae;g__Edaphovirga;s__Edaphovirga cremea	99.79	1.61	1.122	0	0	0	0	0	0	0	0	0	0	0	0	0	0	0	0.7	0	0	0.049	0.02	0	0	0	0	0	0	0	0	0	0.353	0	0.13866	0.0361935	3.83108	Specialist	0	0	0	0	0	0	0	0	0	0
swi_bin.99	d__Bacteria;p__Pseudomonadota;c__Alphaproteobacteria;o__Sphingomonadales;f__Sphingomonadaceae;g__Allosphingosinicella;s__	52.95	4.9	0.525	0	0	0	0	0	0	0	0	0	0	0.014	0	0	0	0	0	0	0	0	0	0.028	0	0	0.369	0.032	0.012	0.019	0.028	0.023	0	0	0.0661039	0.0169355	3.90328	Specialist	0	0	0	0	0	0	0	0	0	0
swi_bin.219	d__Bacteria;p__Pseudomonadota;c__Gammaproteobacteria;o__Enterobacterales;f__Enterobacteriaceae;g__Serratia_A;s__	99.93	7.49	1.665	0	0	0	0	0	0	0	0	0	0	0.225	0	0	0	0	1.181	0	0	0.068	0.033	0	0	0	0	0.074	0	0.032	0	0	0.052	0	0.213766	0.0537097	3.98003	Specialist	0	0	0	0	0	0	0	0	0	0
swi_bin.305	d__Bacteria;p__Actinomycetota;c__Actinomycetia;o__Actinomycetales;f__Micrococcaceae;g__Paeniglutamicibacter;s__	99.52	4.97	3.149	0.022	0.027	0.089	0.09	0.182	0	0.06	2.357	0.036	0.038	0	0.036	0.031	0.023	0.031	0	0	0	0	0	0.075	0.021	0	0.031	0	0	0	0	0	0	0	0.420438	0.101581	4.13896	Specialist	0	0	0	0	0	0	0	0	0	0
swi_bin.131	d__Bacteria;p__Actinomycetota;c__Actinomycetia;o__Actinomycetales;f__Microbacteriaceae;g__Mycetocola_A;s__	99.54	3.19	0.934	0	0	0	0	0	0	0	0	0	0	0.026	0.025	0.019	0.012	0.022	0	0	0	0	0	0.022	0	0	0.707	0	0	0.101	0	0	0	0	0.127107	0.030129	4.21875	Specialist	0	0	0	0	0	0	0	0	0	0
swi_bin.287	d__Bacteria;p__Actinomycetota;c__Actinomycetia;o__Actinomycetales;f__Microbacteriaceae;g__Conyzicola;s__	100	4.21	1.621	0.013	0	0	0	0	0.059	0.013	0	0	0	0.023	0	0	0	0	0.024	0	0	0.026	0.031	0.055	0	1.266	0.016	0	0	0	0.037	0.042	0.016	0	0.225922	0.0522903	4.32053	Specialist	0	0	0	0	0	0	0	0	0	0
swi_bin.312	d__Bacteria;p__Acidobacteriota;c__Thermoanaerobaculia;o__UBA5704;f__UBA5704;g__;s__	94.91	3.95	0.68	0	0	0	0	0	0	0	0	0	0	0.556	0.015	0	0.009	0.018	0	0	0	0.015	0.012	0	0	0	0	0	0.018	0.02	0	0.017	0	0	0.09937	0.0219355	4.5301	Specialist	0	0	0	0	0	0	0	0	0	0
swi_bin.3	d__Bacteria;p__Acidobacteriota;c__Blastocatellia;o__Pyrinomonadales;f__Pyrinomonadaceae;g__;s__	96.67	0.44	0.915	0	0	0	0	0	0.012	0	0	0	0	0	0	0	0	0	0.01	0	0	0	0	0	0	0	0.022	0.01	0	0.009	0.759	0.059	0.011	0.023	0.135906	0.0295161	4.60447	Specialist	0	0	0	0	0	0	0	0	0	0
swi_bin.31	d__Bacteria;p__Acidobacteriota;c__HRBIN11;o__JAKEFK01;f__JAKEFK01;g__JAKEFK01;s__	83.15	0.02	0.43	0	0	0	0	0	0	0	0	0	0	0	0	0	0	0	0.012	0.009	0.008	0.026	0.014	0	0	0	0	0	0	0	0	0	0.361	0	0.0646832	0.013871	4.66321	Specialist	0	0	0	0	0	0	0	0	0	0
[truncated: 147 more columns]

## Sheet: g
	Antarctic	Swiss
Q1	0.9941	0.745194	generalist
Q2	1.3405	1.05165	intermediate
Q3	1.84711	1.56474	specialist
Q4	3	5.56776	specialist

## Sheet: h
Gene	Description	DIAMOND search query coverage %	DIAMOND search identity threshold %
AclB	ATP-citrate lyase; Marker gene for rTCA cycle (carbon fixation)	80	50
AcsB	Acetyl-CoA synthase; Marker gene for Wood−Ljungdahl pathway (carbon fixation)	80	50
HbsC, HbsT	4-hydroxybutyryl-CoA synthase of Crenarchaeota and Thaumarchaeota; Marker gene for 4-hydroxybutyrate cycles (carbon fixation)	80	50, 75
Mcr	Malonyl-CoA reductase; Marker gene for 3-hydroxypropionate cycle (carbon fixation)	80	50
RbcL	RuBisCO; Marker gene for CBB cycle (carbon fixation)	80	60
CooS	[NiFe] CO dehydrogenase; Marker gene for anaerobic CO oxidation	80	50
CoxL	[MoCu] CO dehydrogenase; Marker gene for aerobic CO oxidation	80	60
[Fe]	[Fe]-hydrogenase; Marker gene for H2 metabolism (restricted to certain methanogens)	80	50
[FeFe]	[FeFe]-hydrogenase; Marker gene for H2 metabolism (commonly fermentative H2 production)	80	60
[NiFe] 1f,1h,1l,2a	High-affinity [NiFe]-hydrogenase; Marker gene for atmospheric H2 oxidation	80	50
[NiFe]-G1 (other)	Other group 1 [NiFe]-hydrogenase; Marker gene for low-affinity H2 metabolism	80	50
[NiFe]-G3	Group 3 [NiFe]-hydrogenase; Marker gene for H2 metabolism (commonly fermentative H2 production)	80	50
[NiFe]-G4	Group 4 [NiFe]-hydrogenase; Marker gene for H2 metabolism (commonly anaerobic H2 metabolism)	80	60
McrA	Methyl-CoM reductase; Marker gene for methanogenesis	80	50
PmoA	Particulate methane monooxygenase; Marker gene for aerobic CH4 oxidation	80	50
MmoX	Soluble methane monooxygenase; Marker gene for aerobic CH4 oxidation	80	60
IsoA	Isoprene monooxygenase (Group I SDIMO); Marker gene for isoprene oxidation	80	70
AmoA	Ammonia monooxygenase; Marker gene for ammonia oxidation	80	60
HzsA	Hydrazine synthase; Marker gene for anammox	80	50
NxrA	Nitrite oxidoreductase; Marker gene for nitrite oxidation	80	60
NapA, NarG	Nitrate reductase; Marker gene for nitrate reduction	80	50
NrfA	Ammonifying nitrite reductase; Marker gene for nitrite reduction to ammonium	80	50
NirK, NirS	Nitrite reductase; Marker gene for nitrite reduction to nitric oxide	80	50
NorB	Cytochrome c dependent nitric oxide reductase; Marker gene for nitric oxide reduction	80	50
NosZ	Nitrous oxide reductase; Marker gene for N2O reduction	80	50
Nod	Nitric oxide dismutase; Marker gene for oxygenation via nitric oxide disproportionation	80	50
NifH	Dinitrogenase reductase; Marker gene for nitrogen fixation	80	50
FCC, Sqr	Flavocytochrome c sulfide dehydrogenase & Sulfide quinone oxidoreductase; Marker gene for sulfide oxidation	80	50
SoxB	Thiosulfohydrolase; Marker gene for thiosulfate oxidation	80	50
rDsrA	Oxidative Dsr; Marker gene for sulfite oxidation	80	50
AsrA, DsrA	Anaerobic sulfite reductase & dissimilatory sulfite reductase; Marker gene for sulfate reduction	80	50
Sor	Sulfur oxygenase reductase; Marker gene for sulfur disproportionation	80	50
YgfK	Marker gene for selenate reductase; Marker gene for selenate reduction	80	70
ARO	Arsenite oxidase; Marker gene for arsenite oxidation	80	70
Cyc2	Iron oxidising cytochrome; Marker gene for iron oxidation	80	50
FrdA	Fumarate reductase; Marker gene for fumarate reduction	80	50
MtrB, OmcB	Iron reductase; Marker gene for iron reduction	80	50
RdhA	Reductive dehalogenase; Marker gene for reductive dehalogenation	80	50
PsaA	Photosystem 1; Marker gene for photosystem 1 dependent phototrophy	80	80
PsbA	Photosystem 2; Marker gene for photosystem 2 dependent phototrophy	80	70
RHO	Microbial rhodopsin; Marker gene for rhodopsin dependent phototrophy	80	40
ArsC	Arsenate reductase; Marker gene for arsenate reduction	80	50
FdhA	Formate dehydrogenase; Marker gene for formate oxidation	80	50
AtpA	ATP synthase; Marker gene for ATP synthesis	80	70
SdhA	Succinate dehydrogenase; Marker gene for succinate oxidation	80	50
CoxA	Cytochrome aa3 oxidase; Marker gene for aerobic respiration	80	50
CyoA	Cytochrome bo3 oxidase; Marker gene for aerobic respiration	80	50
CcoN	Cytochrome cbb3 oxidase; Marker gene for aerobic respiration	80	50
CydA	Cytochrome bd oxidase; Marker gene for aerobic respiration	80	50
NuoF	Complex I F subunit; Marker gene for NADH oxidation	80	60
