# Supplementary material for: Metabolically flexible microorganisms rapidly establish glacial foreland ecosystems
Source: Nat Commun. 2025 Nov 26;16:11634. doi: 10.1038/s41467-025-66734-4 (PMC12749492; doi:10.1038/s41467-025-66734-4)
Supplement: Supplementary file 5 — Supplementary Data 4 [file 41467_2025_66734_MOESM5_ESM.xlsx]

## Sheet: a
MAG	classification	ANT-1_<5y_replA Relative Abundance (%)	ANT-2_<5y_replB Relative Abundance (%)	ANT-3_<5y_replC Relative Abundance (%)	ANT-4_10y_replA Relative Abundance (%)	ANT-5_10y_replB Relative Abundance (%)	ANT-6_10y_replC Relative Abundance (%)	ANT-7_21y_replA Relative Abundance (%)	ANT-8_21y_replB Relative Abundance (%)	ANT-9_21y_replC Relative Abundance (%)	STDEV	MEAN	COV	Class
ant_bin.401	d__Bacteria;p__Bacteroidota;c__Bacteroidia;o__AKYH767;f__B-17BO;g__UBA2475;s__	0	0	0	0	0	0	0.172986	0	0	0.0576621	0.0192207	3	Specialist
ant_bin.90	d__Bacteria;p__Patescibacteria;c__Saccharimonadia;o__UBA4664;f__JAHWKN01;g__;s__	0	0	0	0.157556	0	0	0	0	0	0.0525185	0.0175062	3	Specialist
ant_bin.273	d__Bacteria;p__Pseudomonadota;c__Gammaproteobacteria;o__Burkholderiales;f__Burkholderiaceae;g__JACPVY01;s__	0	0	0	0	0.226203	0.00352138	0	0	0	0.0752634	0.025525	2.94862	Specialist
ant_bin.642	d__Bacteria;p__Patescibacteria;c__ABY1;o__Magasanikbacterales;f__GWA2-37-8;g__2-02-FULL-45-10;s__	0	0	0	0	0	0.00522643	0.264629	0	0	0.0880088	0.0299839	2.9352	Specialist
ant_bin.335	d__Bacteria;p__Bacteroidota;c__Bacteroidia;o__AKYH767;f__Palsa-965;g__GCA-2737665;s__	0	0	0	0	0	0.00377674	0.182165	0	0	0.0605772	0.0206602	2.93207	Specialist
ant_bin.594	d__Bacteria;p__Patescibacteria;c__Doudnabacteria;o__UBA920;f__VMFF01;g__;s__	0	0	0	0	0	0.00440989	0.195566	0	0	0.0650211	0.0222195	2.92631	Specialist
ant_bin.173	d__Bacteria;p__Patescibacteria;c__Paceibacteria;o__UBA9983_A;f__UBA918;g__;s__	0	0	0	0	0	0.00916175	0.384985	0	0	0.127982	0.0437941	2.92237	Specialist
ant_bin.560	d__Bacteria;p__Verrucomicrobiota;c__Verrucomicrobiae;o__Pedosphaerales;f__;g__;s__	0	0	0	0	0.26683	0.00709265	0	0	0	0.0886788	0.0304358	2.91363	Specialist
ant_bin.228	d__Bacteria;p__Verrucomicrobiota;c__Verrucomicrobiae;o__Pedosphaerales;f__JACDHS01;g__JACDHS01;s__	0	0.00347897	0	0	0	0.0144787	0.769716	0	0.00487454	0.255665	0.0880609	2.90327	Specialist
ant_bin.260	d__Bacteria;p__Patescibacteria;c__Paceibacteria;o__UBA9983_A;f__Zambryskibacteraceae;g__;s__	0	0.00347684	0	0	0.523642	0.00938303	0	0	0.00463627	0.173848	0.0601264	2.89138	Specialist
ant_bin.590	d__Bacteria;p__Patescibacteria;c__Saccharimonadia;o__Saccharimonadales;f__UBA4665;g__JACMPA01;s__	0	0	0	0	0.251613	0.00735341	0	0.00505845	0	0.0833991	0.0293361	2.84288	Specialist
ant_bin.196	d__Bacteria;p__CSP1-3;c__CSP1-3;o__CSP1-3;f__CSP1-3;g__VGFA01;s__	0.308326	0.0121076	0	0	0	0.00482172	0	0	0	0.102152	0.0361394	2.8266	Specialist
ant_bin.423	d__Bacteria;p__Acidobacteriota;c__Blastocatellia;o__Pyrinomonadales;f__Pyrinomonadaceae;g__OLB17;s__	0	0	0	0	0	0.00649063	0.229613	0	0.00685856	0.0760366	0.0269958	2.8166	Specialist
ant_bin.625	d__Bacteria;p__Bacteroidota;c__Kapabacteria;o__Palsa-1295;f__Palsa-1295;g__;s__	0	0	0	0	0	0.00486376	0.241872	0	0.00936857	0.0800982	0.028456	2.81481	Specialist
ant_bin.369	d__Bacteria;p__Bacteroidota;c__Bacteroidia;o__Chitinophagales;f__Saprospiraceae;g__JADKGY01;s__	0	0	0.00391659	0.00385826	0	0.00647776	0.242951	0	0	0.0804261	0.0285781	2.81425	Specialist
ant_bin.277	d__Bacteria;p__Patescibacteria;c__Saccharimonadia;o__UBA4664;f__SCTI01;g__;s__	0	0	0	0	0.466192	0.012779	0	0.0109187	0.00794667	0.154168	0.0553151	2.78709	Specialist
ant_bin.86	d__Bacteria;p__Verrucomicrobiota;c__Verrucomicrobiae;o__Opitutales;f__Opitutaceae;g__JACQFT01;s__	0	0	0	0	0.00999294	0	0	0.141961	0	0.0470202	0.0168838	2.78494	Specialist
ant_bin.118	d__Bacteria;p__Bacteroidota;c__Kapabacteria;o__Palsa-1295;f__Palsa-1295;g__PALSA-1296;s__	0	0	0	0	0.185977	0.00518327	0	0.00860979	0	0.0614962	0.0221967	2.77051	Specialist
ant_bin.305	d__Bacteria;p__Pseudomonadota;c__Alphaproteobacteria;o__Sphingomonadales;f__Sphingomonadaceae;g__Sphingorhabdus_B;s__	0	0.00652842	0.0154059	0.590022	0	0.0143337	0	0	0.00816954	0.19492	0.0704956	2.765	Specialist
ant_bin.222	d__Bacteria;p__Acidobacteriota;c__Vicinamibacteria;o__Vicinamibacterales;f__SCN-69-37;g__SYFT01;s__	0	0	0	0	0	0.00955795	0.240609	0	0.013107	0.0794155	0.0292527	2.71481	Specialist
ant_bin.258	d__Bacteria;p__Patescibacteria;c__Paceibacteria;o__UBA9983_A;f__Zambryskibacteraceae;g__C7867-006;s__	0	0.00441123	0	0	0.053499	0.0199962	0	0.894638	0.0096762	0.295076	0.109136	2.70375	Specialist
ant_bin.512	d__Bacteria;p__Acidobacteriota;c__Vicinamibacteria;o__Vicinamibacterales;f__SCN-69-37;g__SYFT01;s__	0	0	0	0	0	0.0135437	0.360882	0	0.0236647	0.119044	0.0442323	2.69133	Specialist
ant_bin.43	d__Bacteria;p__Pseudomonadota;c__Gammaproteobacteria;o__Burkholderiales;f__Burkholderiaceae_B;g__Rhodoferax_C;s__	1.57518	0.038931	0.0721102	0.00432664	0.0322088	0.0225484	0.00503931	0.00723669	0.010658	0.517477	0.196471	2.63386	Specialist
ant_bin.427	d__Bacteria;p__Pseudomonadota;c__Gammaproteobacteria;o__Burkholderiales;f__Methylophilaceae;g__Methylotenera;s__	0	0	0	0	0	0.0292814	0	0.224993	0	0.0744104	0.0282527	2.63375	Specialist
ant_bin.657	d__Bacteria;p__Pseudomonadota;c__Gammaproteobacteria;o__Pseudomonadales;f__Moraxellaceae;g__Agitococcus;s__	0	0.30615	0.0349989	0	0	0.004602	0	0	0	0.101052	0.0384168	2.6304	Specialist
ant_bin.20	d__Bacteria;p__Eisenbacteria;c__RBG-16-71-46;o__RBG-16-71-46;f__;g__;s__	0	0	0	0.00654385	0.311373	0.0102846	0	0.00559017	0.0199977	0.102241	0.0393099	2.60089	Specialist
ant_bin.607	d__Bacteria;p__Pseudomonadota;c__Gammaproteobacteria;o__SURF-13;f__SURF-13;g__;s__	0.0132791	4.37538	0.011888	0.536666	0.0104173	0.12087	0.0102321	0.0123114	0.0332881	1.43748	0.56937	2.52468	Specialist
ant_bin.365	d__Bacteria;p__Eisenbacteria;c__RBG-16-71-46;o__RBG-16-71-46;f__;g__;s__	0	0	0	0.00731416	0	0.0106687	0.239166	0	0.024773	0.0783823	0.0313246	2.50226	Specialist
ant_bin.40	d__Bacteria;p__Bacteroidota;c__Bacteroidia;o__Cytophagales;f__Cyclobacteriaceae;g__Chryseolinea;s__	0	0.00395936	0	0	0.036363	0.00487775	0.00582206	0.270845	0	0.0889114	0.0357631	2.48612	Specialist
ant_bin.22	d__Bacteria;p__Bacteroidota;c__UBA10030;o__UBA10030;f__UBA6906;g__;s__	0	0	0	0	0.0224062	0.00962843	0	0.21297	0.00874646	0.0697073	0.0281945	2.47237	Specialist
ant_bin.76	d__Bacteria;p__Bacteroidota;c__Bacteroidia;o__Cytophagales;f__Hymenobacteraceae;g__;s__	0.34869	0.0249449	0.0236731	0	0.00460752	0.00566087	0.00594561	0.00380916	0	0.113753	0.0463701	2.45316	Specialist
ant_bin.98	d__Bacteria;p__Actinomycetota;c__Actinomycetia;o__Mycobacteriales;f__SCTD01;g__;s__	0	0.00823995	0	0.00726829	0.293765	0.0139054	0.00799395	0.0115817	0.00830888	0.0956458	0.039007	2.45202	Specialist
ant_bin.149	d__Bacteria;p__Gemmatimonadota;c__Gemmatimonadetes;o__Gemmatimonadales;f__Gemmatimonadaceae;g__UBA4720;s__	0	0.00351987	0	0.0175878	0.00622246	0.0389617	0.658481	0.00521256	0.0619227	0.214958	0.0879897	2.44299	Specialist
ant_bin.157	d__Bacteria;p__Pseudomonadota;c__Gammaproteobacteria;o__Burkholderiales;f__Methylophilaceae;g__Methylotenera_A;s__	0.00659099	0.188413	0.979295	0.00306449	0	0.0146699	0	0.00292136	0.00557529	0.32301	0.133392	2.42151	Specialist
ant_bin.240	d__Bacteria;p__Gemmatimonadota;c__Gemmatimonadetes;o__Gemmatimonadales;f__Gemmatimonadaceae;g__AG11;s__	0	0	0	0.00622838	0.202224	0.01037	0.00964223	0.0102879	0.00923993	0.0656618	0.0275548	2.38296	Specialist
ant_bin.613	d__Bacteria;p__Pseudomonadota;c__Alphaproteobacteria;o__Rhodobacterales;f__Rhodobacteraceae;g__Cypionkella;s__	0.746448	0.0564725	0.0745488	0.00348692	0.00447382	0.0148753	0.00518925	0.00687361	0.0065168	0.243024	0.102098	2.38029	Specialist
ant_bin.520	d__Bacteria;p__Pseudomonadota;c__Gammaproteobacteria;o__Burkholderiales;f__Methylophilaceae;g__Methylotenera_A;s__	0.0373404	0.418787	0.0501608	0.00329456	0	0.00663971	0	0	0.00334003	0.13664	0.0577291	2.36692	Specialist
ant_bin.509	d__Bacteria;p__Bacteroidota;c__Bacteroidia;o__Chitinophagales;f__Chitinophagaceae;g__Sediminibacterium;s__	0.0120498	0	0	0	0.168996	0.00365062	0	0.0260921	0	0.055297	0.0234209	2.36101	Specialist
ant_bin.494	d__Bacteria;p__Planctomycetota;c__UBA11346;o__UBA11346;f__UBA11346;g__BOG-1363;s__	0.0171419	0	0.00597123	0	0.178542	0.00443906	0.00505621	0.0105284	0	0.0579901	0.024631	2.35435	Specialist
ant_bin.177	d__Bacteria;p__Bacteroidota;c__Bacteroidia;o__Chitinophagales;f__Chitinophagaceae;g__JADGPY01;s__	0.059745	0.0153295	0.0198395	0.0036541	0.00697656	0.0148094	0.579461	0.0109808	0.00953981	0.18802	0.0800373	2.34916	Specialist
ant_bin.612	d__Bacteria;p__Gemmatimonadota;c__Gemmatimonadetes;o__Gemmatimonadales;f__Gemmatimonadaceae;g__JACMLX01;s__	0	0	0	0	0.187686	0.039334	0.010855	0	0	0.0618504	0.0264305	2.34011	Specialist
ant_bin.219	d__Bacteria;p__Myxococcota;c__Polyangia;o__Polyangiales;f__Polyangiaceae;g__;s__	0	0	0	0	0.0231864	0	0	0.134283	0.0121565	0.044046	0.0188474	2.33699	Specialist
ant_bin.429	d__Bacteria;p__Bacteroidota;c__Bacteroidia;o__Chitinophagales;f__Chitinophagaceae;g__JJ008;s__	0	0	0	0	0.00423684	0.0242501	0.2758	0	0.043933	0.0902279	0.0386911	2.33201	Specialist
ant_bin.650	d__Bacteria;p__Myxococcota;c__Polyangia;o__Haliangiales;f__Haliangiaceae;g__JABFXX01;s__	0	0.0086325	0	0.227792	0.0047887	0.0114879	0.0100677	0.00575194	0.0171712	0.0737216	0.0317435	2.32241	Specialist
ant_bin.383	d__Bacteria;p__Pseudomonadota;c__Gammaproteobacteria;o__Burkholderiales;f__JACQAP01;g__JACQAP01;s__	0	0	0	0	0.236481	0.0114937	0	0.0480971	0.00514765	0.0777123	0.0334688	2.32193	Specialist
ant_bin.459	d__Bacteria;p__Bdellovibrionota;c__Bacteriovoracia;o__Bacteriovoracales;f__Bacteriovoracaceae;g__;s__	1.34156	0.0478873	0.23517	0.00233212	0.00477233	0.0260736	0.0223327	0.00622422	0.0193912	0.438136	0.189526	2.31174	Specialist
ant_bin.395	d__Bacteria;p__Planctomycetota;c__Phycisphaerae;o__Phycisphaerales;f__UBA1924;g__UBA4658;s__	0	0	0	0	0.307641	0.00763188	0.00706123	0.0711299	0.00678225	0.101277	0.0444718	2.27734	Specialist
ant_bin.606	d__Bacteria;p__Gemmatimonadota;c__Gemmatimonadetes;o__Gemmatimonadales;f__Gemmatimonadaceae;g__Gemmatimonas;s__	0	0.00628916	0.0040202	0	0.329081	0.0268627	0.0073498	0.0340211	0.0141757	0.106487	0.0468666	2.27213	Specialist
ant_bin.568	d__Bacteria;p__Pseudomonadota;c__Alphaproteobacteria;o__Caulobacterales;f__Caulobacteraceae;g__Caulobacter;s__	0.0343822	0.536032	0.030745	0.0125874	0.0108704	0.0274143	0.0101105	0.0129066	0.0120559	0.172642	0.0763449	2.26135	Specialist
ant_bin.179	d__Bacteria;p__Pseudomonadota;c__Gammaproteobacteria;o__Burkholderiales;f__Burkholderiaceae_B;g__Polaromonas;s__	0.250791	3.18568	0.344512	0.0991197	0.0251254	0.0683085	0.0143335	0.0376719	0.0830383	1.02945	0.456509	2.25505	Specialist
ant_bin.105	d__Bacteria;p__Patescibacteria;c__Paceibacteria;o__UBA9983_A;f__Zambryskibacteraceae;g__UBA910;s__	0	0.00435637	0	0.00306221	0.203893	0.00523597	0	0.0100645	0.0421904	0.0665968	0.0298669	2.22978	Specialist
ant_bin.89	d__Bacteria;p__Myxococcota;c__Polyangia;o__Haliangiales;f__Haliangiaceae;g__JABFXX01;s__	0	0.00763366	0.00764764	0.00628184	0.0147012	0.0103098	0.237883	0.016972	0.00756041	0.0764884	0.0343322	2.22789	Specialist
ant_bin.180	d__Bacteria;p__Actinomycetota;c__Actinomycetia;o__Propionibacteriales;f__Nocardioidaceae;g__Aeromicrobium;s__	0	0.00928587	0	0.0104976	0.00823213	0.0357502	0.0210126	0.336909	0.0192755	0.108546	0.0489958	2.21541	Specialist
ant_bin.532	d__Bacteria;p__Planctomycetota;c__Phycisphaerae;o__Tepidisphaerales;f__Tepidisphaeraceae;g__;s__	0	0	0	0.0103132	0	0.00692848	0.184954	0	0.0463817	0.060877	0.0276197	2.20411	Specialist
ant_bin.146	d__Bacteria;p__Actinomycetota;c__Acidimicrobiia;o__Acidimicrobiales;f__JACDCH01;g__VFJN01;s__	0	0.0061611	0	0.013625	0.0680183	0.0346032	0.0205347	0.550519	0.0361857	0.177375	0.0810719	2.18788	Specialist
ant_bin.390	d__Bacteria;p__Verrucomicrobiota;c__Verrucomicrobiae;o__Chthoniobacterales;f__UBA10450;g__JACCTI01;s__	0	0	0	0.00611254	0.0161493	0.0160483	0.303136	0.00388841	0.0623026	0.0986664	0.045293	2.17841	Specialist
ant_bin.340	d__Bacteria;p__Gemmatimonadota;c__Gemmatimonadetes;o__Gemmatimonadales;f__Gemmatimonadaceae;g__JACDCY01;s__	0	0.0046261	0	0.408042	0.0051387	0.0917083	0.0059031	0	0.041297	0.133351	0.0618573	2.15579	Specialist
ant_bin.435	d__Bacteria;p__Pseudomonadota;c__Gammaproteobacteria;o__Burkholderiales;f__Burkholderiaceae_B;g__Ramlibacter;s__Ramlibacter sp013815685	0.0272978	0.0469102	0.0471335	0.0193852	0.0158152	0.0333085	0.0291276	0.0141881	0.664528	0.212135	0.0997437	2.1268	Specialist
ant_bin.69	d__Bacteria;p__Bacteroidota;c__Bacteroidia;o__Sphingobacteriales;f__Sphingobacteriaceae;g__Daejeonella;s__	1.33479	0.217313	0.210232	0.0333259	0.00358126	0.0228389	0.00476868	0.00388066	0.0115484	0.432692	0.204697	2.11382	Specialist
ant_bin.502	d__Bacteria;p__Actinomycetota;c__Actinomycetia;o__Mycobacteriales;f__SCTD01;g__SCTD01;s__	0.0151494	0.0138215	0	0.0126911	0.0458213	0.0217105	0.0127981	0.374835	0.0169251	0.11978	0.0570836	2.09832	Specialist
ant_bin.475	d__Bacteria;p__Bacteroidota;c__Bacteroidia;o__AKYH767;f__B-17BO;g__UBA4416;s__	0.434243	0.019114	0.110289	0	0.00695709	0.00757742	0	0.0292842	0.00330269	0.141696	0.067863	2.08797	Specialist
ant_bin.53	d__Bacteria;p__Verrucomicrobiota;c__Verrucomicrobiae;o__Verrucomicrobiales;f__Verrucomicrobiaceae;g__Verrucomicrobium;s__	0.228464	0.0433024	0.0074371	0	0.00800725	0.00537208	0.0139167	0.0112251	0	0.0735887	0.0353028	2.0845	Specialist
ant_bin.485	d__Bacteria;p__Myxococcota;c__Polyangia;o__Polyangiales;f__JADJMO01;g__;s__	0	0.0201988	0	0.19894	0	0.035166	0.0175633	0	0.00566811	0.0642299	0.0308374	2.08286	Specialist
ant_bin.438	d__Bacteria;p__Verrucomicrobiota;c__Verrucomicrobiae;o__Pedosphaerales;f__JACDHS01;g__;s__	0	0	0	0.00694567	0.0772433	0.0110813	0.00598947	0.305689	0.0279235	0.0996158	0.0483192	2.06162	Specialist
ant_bin.257	d__Bacteria;p__Pseudomonadota;c__Gammaproteobacteria;o__Burkholderiales;f__Burkholderiaceae_B;g__Aquabacterium_A;s__	0.0230525	0.542066	0.046524	0.0127092	0.0486779	0.0304339	0.0144694	0.0155894	0.0210098	0.172346	0.0838369	2.05573	Specialist
ant_bin.384	d__Bacteria;p__Bacteroidota;c__Bacteroidia;o__AKYH767;f__B-17BO;g__JAFLBH01;s__	0	0.00340041	0.00381372	0	0.0126353	0.0802796	0.0313454	0.0157338	0.343854	0.111413	0.0545625	2.04193	Specialist
ant_bin.75	d__Bacteria;p__Bacteroidota;c__Bacteroidia;o__Chitinophagales;f__Chitinophagaceae;g__Ferruginibacter;s__	0	0.00268003	0	0.00347663	0.128182	0.0302653	0.00617769	0.394337	0.0125996	0.130375	0.0641909	2.03104	Specialist
ant_bin.634	d__Bacteria;p__Bacteroidota;c__Kapabacteria;o__Palsa-1295;f__Palsa-1295;g__JAFDZW01;s__	0	0	0	0	0	0.028897	0.229019	0.0209632	0.0508815	0.0743562	0.0366401	2.02937	Specialist
ant_bin.524	d__Bacteria;p__Pseudomonadota;c__Gammaproteobacteria;o__Burkholderiales;f__Methylophilaceae;g__Methylotenera;s__	0.00628256	0	0.00885163	0	0.182069	0.00880273	0	0.0663094	0	0.0607268	0.0302573	2.00701	Specialist
ant_bin.454	d__Bacteria;p__Patescibacteria;c__Saccharimonadia;o__Saccharimonadales;f__OMJO01;g__;s__	0	0	0	0	0.110769	0	0.00399539	0.0669613	0	0.0404664	0.0201918	2.0041	Specialist
ant_bin.168	d__Bacteria;p__Actinomycetota;c__Acidimicrobiia;o__IMCC26256;f__IMCC26256;g__JAENVU01;s__	0.00572747	0.003635	0	0.0040786	0.545586	0.0231488	0.0058516	0.191368	0.0405997	0.18092	0.0911106	1.98572	Specialist
ant_bin.197	d__Bacteria;p__Myxococcota;c__Polyangia;o__Polyangiales;f__Polyangiaceae;g__JAHFDV01;s__	0	0	0	0	0.0861874	0	0	0.0853463	0	0.0378202	0.0190593	1.98434	Specialist
ant_bin.152	d__Bacteria;p__Pseudomonadota;c__Gammaproteobacteria;o__Xanthomonadales;f__Xanthomonadaceae;g__Lysobacter_C;s__	0.629037	0.0374896	0.0293485	0.0373951	0.0218571	0.0331656	0.0498519	0.0283713	0.0342239	0.198508	0.100082	1.98345	Specialist
ant_bin.135	d__Bacteria;p__Bdellovibrionota;c__Bdellovibrionia;o__Bdellovibrionales;f__Bdellovibrionaceae;g__Pseudobdellovibrio;s__	0	0	0	0	0	0.00371204	0.0946943	0	0.131167	0.0504103	0.0255081	1.97624	Specialist
ant_bin.128	d__Bacteria;p__Acidobacteriota;c__Vicinamibacteria;o__Vicinamibacterales;f__SCN-69-37;g__SCUN01;s__	0	0.00868834	0.00388228	0.309181	0.0159476	0.0446484	0	0.0149314	0.056701	0.0990388	0.0504422	1.96341	Specialist
ant_bin.52	d__Bacteria;p__Pseudomonadota;c__Gammaproteobacteria;o__Burkholderiales;f__Methylophilaceae;g__Methylotenera_A;s__	0.356352	1.26462	4.02611	0.0130774	0.116716	0.0896874	0.0122011	0.154918	0.0437012	1.31719	0.675264	1.95062	Specialist
ant_bin.320	d__Bacteria;p__Bacteroidota;c__Bacteroidia;o__Chitinophagales;f__Chitinophagaceae;g__JJ008;s__	0	0	0	0	0.148258	0.00622166	0	0.203813	0.00363875	0.0782761	0.0402146	1.94646	Specialist
ant_bin.295	d__Bacteria;p__Bacteroidota;c__Bacteroidia;o__Chitinophagales;f__Chitinophagaceae;g__JJ008;s__	0.0081614	0.00872226	0.00998935	0.00563578	0.00544843	0.0228044	0.329633	0.00403682	0.104184	0.107662	0.0554017	1.94329	Specialist
ant_bin.191	d__Bacteria;p__Pseudomonadota;c__Gammaproteobacteria;o__Burkholderiales;f__Burkholderiaceae_B;g__Ramlibacter;s__	0.0265795	0.0460533	0.0570847	0.0162784	0.0199443	0.0432905	0.0136281	0.013673	0.50754	0.160108	0.0826746	1.9366	Specialist
ant_bin.600	d__Bacteria;p__Bacteroidota;c__Bacteroidia;o__Chitinophagales;f__Chitinophagaceae;g__Ferruginibacter;s__	0.192322	0.0069646	0.0125124	0.00296069	0.011153	0.00438958	0.00680416	0.0455858	0.00519167	0.0615305	0.0319871	1.9236	Specialist
ant_bin.114	d__Bacteria;p__Pseudomonadota;c__Alphaproteobacteria;o__Sphingomonadales;f__Sphingomonadaceae;g__Sphingorhabdus_B;s__	0	0	0	0	0.173597	0.142064	0	0.00957949	0	0.0695128	0.0361378	1.92355	Specialist
ant_bin.38	d__Bacteria;p__Bdellovibrionota;c__Bacteriovoracia;o__Bacteriovoracales;f__Bacteriovoracaceae;g__UBA4096;s__	0	0	0	0	0.101631	0.00620237	0	0.1168	0	0.047962	0.0249592	1.92161	Specialist
ant_bin.300	d__Bacteria;p__Myxococcota;c__Polyangia;o__Polyangiales;f__Polyangiaceae;g__;s__	0	0.254984	0.101855	0.0046816	0	0.00715069	0.0196307	0.00638783	0.00650051	0.085183	0.0445768	1.91093	Specialist
ant_bin.331	d__Bacteria;p__Myxococcota;c__Polyangia;o__Haliangiales;f__Haliangiaceae;g__JABFXX01;s__	0	0.00786532	0	0.0162538	0	0.0782027	0.230501	0.00748972	0.0171641	0.0756013	0.0397197	1.90337	Specialist
ant_bin.566	d__Bacteria;p__Myxococcota;c__Myxococcia;o__Myxococcales;f__Myxococcaceae;g__Archangium_A;s__	0.259782	0.285488	2.0467	0.107401	0.0973911	0.0541787	0.0197854	0.157769	0.0322544	0.646852	0.340083	1.90204	Specialist
ant_bin.518	d__Bacteria;p__Acidobacteriota;c__Blastocatellia;o__Pyrinomonadales;f__Pyrinomonadaceae;g__OLB17;s__	0	0	0	0	0.128769	0.00586166	0.00926865	0.0738356	0	0.0459427	0.0241928	1.89902	Specialist
ant_bin.490	d__Bacteria;p__Bacteroidota;c__Bacteroidia;o__AKYH767;f__2-12-FULL-35-15;g__2-12-FULL-35-15;s__	0	0	0	0	0.0830099	0.00542007	0	0.11736	0.00562305	0.0443832	0.0234904	1.88942	Specialist
ant_bin.571	d__Bacteria;p__Acidobacteriota;c__Vicinamibacteria;o__Vicinamibacterales;f__UBA2999;g__Gp6-AA45;s__	0	0.00476907	0	0.0172714	0.266879	0.0220322	0	0.0985084	0.0108841	0.088191	0.0467049	1.88826	Specialist
ant_bin.261	d__Bacteria;p__Myxococcota;c__UBA727;o__UBA727;f__VGSZ01;g__;s__	0	0	0	0.00655385	0.00809609	0.0233567	0.23098	0.00456327	0.101227	0.0779962	0.0416419	1.87302	Specialist
ant_bin.225	d__Bacteria;p__Gemmatimonadota;c__Gemmatimonadetes;o__Gemmatimonadales;f__Gemmatimonadaceae;g__JACDCY01;s__	0.0067793	0	0	0.193025	0.00444617	0.0435911	0	0	0.057959	0.0634364	0.0339778	1.86699	Specialist
ant_bin.209	d__Bacteria;p__Actinomycetota;c__Acidimicrobiia;o__IMCC26256;f__IMCC26256;g__JAENVU01;s__	0.00430243	0.00410877	0	0.0126295	0.27643	0.028605	0.0182501	0.0659361	0.0177996	0.0880798	0.0475624	1.85188	Specialist
ant_bin.95	d__Bacteria;p__Chloroflexota;c__Anaerolineae;o__Aggregatilineales;f__Phototrophicaceae;g__OLB13;s__	0.137902	0.035404	0.0169079	0	0.0147355	0.00559253	0	0.00500287	0	0.0442544	0.0239495	1.84782	Specialist
		8.44774	12.1643	8.65257	3.18453	7.47837	1.9557	7.35959	5.87613	3.09385
ant_bin.10	d__Bacteria;p__Gemmatimonadota;c__Gemmatimonadetes;o__Gemmatimonadales;f__Gemmatimonadaceae;g__UBA4720;s__	0	0	0	0	0.118754	0.0078298	0	0.113275	0.00581775	0.0504016	0.0272974	1.84639	Intermediate
ant_bin.648	d__Bacteria;p__Eisenbacteria;c__RBG-16-71-46;o__;f__;g__;s__	0	0	0	0	0.137902	0.0121511	0	0.0337336	0.0370073	0.0450769	0.0245327	1.83742	Intermediate
ant_bin.227	d__Bacteria;p__Bacteroidota;c__Bacteroidia;o__Chitinophagales;f__Chitinophagaceae;g__Ferruginibacter;s__	0.00718485	0.00354051	0	0.00327924	0.273768	0.046184	0.0175652	0.0768609	0.00537467	0.0883862	0.0481953	1.83392	Intermediate
ant_bin.348	d__Bacteria;p__Bacteroidota;c__Bacteroidia;o__Chitinophagales;f__Chitinophagaceae;g__Ferruginibacter;s__	0.586565	0.0580579	0.219171	0.0130662	0.00715805	0.0148944	0.0313618	0.0096226	0.00963799	0.192646	0.105504	1.82596	Intermediate
ant_bin.158	d__Bacteria;p__Gemmatimonadota;c__Gemmatimonadetes;o__Gemmatimonadales;f__GWC2-71-9;g__Palsa-1233;s__	0	0.00690065	0	0.0143676	0.236287	0.018752	0	0.400197	0.0288455	0.142367	0.0783722	1.81655	Intermediate
ant_bin.448	d__Bacteria;p__Gemmatimonadota;c__Gemmatimonadetes;o__Gemmatimonadales;f__Gemmatimonadaceae;g__;s__	0.00811878	0	0	0	0.112325	0.00782651	0	0.0984351	0	0.0457205	0.0251894	1.81506	Intermediate
ant_bin.296	d__Bacteria;p__Verrucomicrobiota;c__Verrucomicrobiae;o__Pedosphaerales;f__UBA9464;g__;s__	0	0	0.0158715	0.00309518	0.0506815	0.00557253	0	0.133614	0.0100605	0.0440046	0.0243217	1.80927	Intermediate
ant_bin.589	d__Bacteria;p__Actinomycetota;c__Actinomycetia;o__Mycobacteriales;f__SCTD01;g__;s__	0.407866	0.0597229	0.0114823	0.0204636	0.0408512	0.0270022	0.0126173	0.0375827	0.017197	0.127458	0.0705317	1.80711	Intermediate
ant_bin.580	d__Bacteria;p__Actinomycetota;c__Actinomycetia;o__Mycobacteriales;f__SCTD01;g__;s__	0.0148321	0.0148954	0	0.0145105	0.0419521	0.463572	0.0139549	0.178279	0.0170091	0.152303	0.0843339	1.80595	Intermediate
ant_bin.243	d__Bacteria;p__Chloroflexota;c__Limnocylindria;o__Limnocylindrales;f__CSP1-4;g__SPCO01;s__	0.0114933	0.00828019	0	0.0187446	0.0443284	0.0260327	0.00799927	0.240706	0.0204722	0.0756113	0.0420063	1.8	Intermediate
ant_bin.200	d__Bacteria;p__Pseudomonadota;c__Gammaproteobacteria;o__Burkholderiales;f__Burkholderiaceae_B;g__JAAFJR01;s__	0.26848	0.0849817	0.0849981	0	0	0.00641716	0	0	0.00334067	0.0896229	0.0498019	1.79959	Intermediate
ant_bin.113	d__Bacteria;p__Actinomycetota;c__Actinomycetia;o__Propionibacteriales;f__Nocardioidaceae;g__Marmoricola;s__	0.0090433	0.0220109	0.00798729	0.115422	0.306562	0.809968	0.100119	0.198344	2.51948	0.814204	0.454327	1.79211	Intermediate
ant_bin.361	d__Bacteria;p__Bacteroidota;c__Bacteroidia;o__Flavobacteriales;f__PHOS-HE28;g__PHOS-HE28;s__	0.00925807	0	0	0	0.139649	0.00791585	0	0.0872356	0.00903003	0.0502801	0.0281209	1.78799	Intermediate
ant_bin.192	d__Bacteria;p__Pseudomonadota;c__Gammaproteobacteria;o__Nevskiales;f__Nevskiaceae;g__Stagnimonas;s__	0.0518799	0.928066	0.0111998	0.0101941	0.485317	0.0864698	0.0466148	2.51171	0.0601359	0.826859	0.465732	1.7754	Intermediate
ant_bin.542	d__Bacteria;p__Pseudomonadota;c__Gammaproteobacteria;o__Burkholderiales;f__JACQAP01;g__JACQAP01;s__	0	0	0	0.00598611	0.124939	0.0123893	0	0.0750475	0.00716328	0.0444848	0.0250583	1.77525	Intermediate
ant_bin.410	d__Bacteria;p__Bacteroidota;c__Bacteroidia;o__AKYH767-A;f__OLB10;g__JADKJB01;s__	0.198746	0.0563122	0.0176887	0.00365484	0	0.0149632	0.0198446	0	0.0111814	0.0634346	0.0358212	1.77087	Intermediate
ant_bin.242	d__Bacteria;p__Actinomycetota;c__Acidimicrobiia;o__Acidimicrobiales;f__CADCTF01;g__JAHWJQ01;s__	0	0.00478999	0	0.0378111	0.00597147	0.0493924	0.265469	0.00703569	0.0606438	0.0847627	0.0479014	1.76952	Intermediate
ant_bin.263	d__Bacteria;p__Bacteroidota;c__Bacteroidia;o__Sphingobacteriales;f__Sphingobacteriaceae;g__Pelobium;s__	0	0	0	0.0239031	0.102887	0.00435967	0	0.0485233	0	0.0352557	0.0199637	1.76599	Intermediate
ant_bin.163	d__Bacteria;p__Actinomycetota;c__Actinomycetia;o__Propionibacteriales;f__Nocardioidaceae;g__Marmoricola;s__	0.0110755	0.0314519	0.0115593	0.0507235	0.461929	1.6681	0.0980705	0.0225565	0.395537	0.539148	0.305667	1.76384	Intermediate
ant_bin.3	d__Bacteria;p__Chloroflexota;c__Chloroflexia;o__Chloroflexales;f__Herpetosiphonaceae;g__JACCRK01;s__	0.060952	0.224685	0.00652512	0	0.0116296	0.0119724	0.0208875	0.0289202	0	0.0715395	0.0406191	1.76123	Intermediate
ant_bin.371	d__Bacteria;p__Myxococcota;c__UBA727;o__UBA727;f__VGSZ01;g__VGSZ01;s__	0.229571	0.0631059	0.0965814	0	0	0.00670866	0	0.00444641	0	0.077672	0.0444904	1.74581	Intermediate
ant_bin.34	d__Bacteria;p__Pseudomonadota;c__Alphaproteobacteria;o__Sphingomonadales;f__Sphingomonadaceae;g__Novosphingobium;s__	0.369035	0.0479139	0.137774	0.0133444	0.00663244	0.0204583	0.0111063	0.0078311	0.0120974	0.119827	0.069577	1.72222	Intermediate
ant_bin.519	d__Bacteria;p__Gemmatimonadota;c__Gemmatimonadetes;o__Gemmatimonadales;f__Gemmatimonadaceae;g__Gemmatimonas;s__	0.376478	0.102704	0.115789	0.00468169	0.011536	0.0107805	0.00829972	0.005935	0.00627306	0.122598	0.0713863	1.71738	Intermediate
ant_bin.126	d__Bacteria;p__Pseudomonadota;c__Alphaproteobacteria;o__Sphingomonadales;f__Sphingomonadaceae;g__Sphingomonas;s__	0.0099093	0.0125044	0.00944625	0.015482	0.00655352	0.0793932	0.0709201	0.0103027	0.322177	0.102384	0.0596321	1.71693	Intermediate
ant_bin.503	d__Bacteria;p__Actinomycetota;c__Actinomycetia;o__Mycobacteriales;f__SCTD01;g__SCTD01;s__	0.908686	1.42709	0.0413114	0.120839	0.03264	0.0676054	0.0308275	0.0247251	0.0384835	0.510141	0.299134	1.70539	Intermediate
ant_bin.39	d__Bacteria;p__Planctomycetota;c__Planctomycetia;o__Pirellulales;f__Pirellulaceae;g__SXOA01;s__	0	0.00432831	0	0.37864	0.036739	0.0478805	0.0111701	0.00918445	0.208767	0.130809	0.0774121	1.68978	Intermediate
ant_bin.262	d__Bacteria;p__Verrucomicrobiota;c__Verrucomicrobiae;o__Opitutales;f__Opitutaceae;g__CAITWF01;s__	0	0.00552263	0	0.00446722	0.121223	0.00810534	0	0.144849	0.0212409	0.0568769	0.0339342	1.67609	Intermediate
ant_bin.104	d__Bacteria;p__Myxococcota;c__Polyangia;o__Polyangiales;f__;g__;s__	0.0424851	0.00704599	0	0	0	0.011762	0.105672	0.0198965	0	0.0347775	0.0207625	1.67502	Intermediate
ant_bin.465	d__Bacteria;p__Chloroflexota;c__Limnocylindria;o__Limnocylindrales;f__CSP1-4;g__UBA5189;s__	0.00914138	0.00578328	0	0.0165445	0.0639251	0.0386947	0	0.220578	0.0229195	0.0701011	0.0419541	1.6709	Intermediate
ant_bin.414	d__Bacteria;p__Actinomycetota;c__Actinomycetia;o__Propionibacteriales;f__Nocardioidaceae;g__Marmoricola;s__	0.00847707	0.0209679	0.00766194	0.0435833	0.0319793	0.488593	0.136487	0.0210026	0.0715633	0.154031	0.0922572	1.66958	Intermediate
ant_bin.208	d__Bacteria;p__Pseudomonadota;c__Gammaproteobacteria;o__Burkholderiales;f__Burkholderiaceae_B;g__CADEEN01;s__	0.046784	1.12686	0.276515	0.120086	0.026594	0.0812993	0.119301	0.0313873	0.0739008	0.351536	0.211414	1.66278	Intermediate
ant_bin.190	d__Bacteria;p__Pseudomonadota;c__Gammaproteobacteria;o__Burkholderiales;f__Burkholderiaceae_B;g__Rhodoferax_C;s__	0.299256	0.249272	0.0457049	0.00378052	0.010641	0.0106469	0	0.0078786	0.0062198	0.117017	0.0703778	1.6627	Intermediate
ant_bin.318	d__Bacteria;p__Acidobacteriota;c__Vicinamibacteria;o__Vicinamibacterales;f__UBA2999;g__WHSN01;s__	0.00476854	0.00705567	0	0.0247762	0.347274	0.056954	0.0401479	0.724855	0.10981	0.242717	0.146182	1.66037	Intermediate
ant_bin.58	d__Bacteria;p__Actinomycetota;c__Thermoleophilia;o__Gaiellales;f__Gaiellaceae;g__JACCRW01;s__	0.0256361	0.0377535	0.00585691	0.48183	0.0315111	0.0607314	0.0224737	0.0192994	0.137166	0.151462	0.0913619	1.65783	Intermediate
ant_bin.171	d__Bacteria;p__Pseudomonadota;c__Gammaproteobacteria;o__Burkholderiales;f__Thiobacillaceae;g__Thiobacillus;s__	0.332406	0.625231	0.127745	0.0300591	0.00813437	0.0220386	0.00450839	0.00585427	0.0111596	0.214477	0.129682	1.65387	Intermediate
ant_bin.498	d__Bacteria;p__Actinomycetota;c__Thermoleophilia;o__Gaiellales;f__Gaiellaceae;g__PALSA-600;s__	0.00787746	0	0	0.00860616	0.106017	0.0102524	0	0.13593	0.0133504	0.051597	0.0313371	1.64652	Intermediate
ant_bin.56	d__Bacteria;p__Pseudomonadota;c__Alphaproteobacteria;o__Rhizobiales;f__Beijerinckiaceae;g__Bosea;s__	0.0107327	0.0549359	0.0181089	0.2387	0.00693374	0.0252048	0.0181503	0.0200036	0.0123321	0.0739676	0.0450113	1.64331	Intermediate
ant_bin.514	d__Bacteria;p__Chloroflexota;c__Limnocylindria;o__Limnocylindrales;f__CSP1-4;g__SPCO01;s__	0.0237916	0.0124196	0.00531281	0.0584545	0.326491	0.0822543	0.0188429	0.724966	0.0617955	0.238573	0.146037	1.63365	Intermediate
ant_bin.26	d__Bacteria;p__Bacteroidota;c__Bacteroidia;o__Cytophagales;f__Cyclobacteriaceae;g__Algoriphagus;s__	1.19074	0.61123	0.394445	0.0148713	0.0109183	0.0332132	0.00529182	0.00403399	0.0194639	0.413699	0.2538	1.63002	Intermediate
ant_bin.381	d__Bacteria;p__Acidobacteriota;c__Vicinamibacteria;o__Vicinamibacterales;f__UBA2999;g__12-FULL-67-14b;s__	0	0.00745673	0	0.0501549	0.00979641	0.0433349	0.211064	0.00879796	0.0406972	0.0666224	0.0412558	1.61486	Intermediate
ant_bin.541	d__Bacteria;p__Actinomycetota;c__Thermoleophilia;o__Solirubrobacterales;f__Solirubrobacteraceae;g__;s__	0	0.00622122	0	0.0459197	0.37817	0.0463246	0.0365076	0.0837167	0.0632152	0.117915	0.0733417	1.60775	Intermediate
ant_bin.42	d__Bacteria;p__Pseudomonadota;c__Gammaproteobacteria;o__Burkholderiales;f__Burkholderiaceae_B;g__Rhizobacter;s__	0.0352015	0.0467474	0.0251937	0.009697	0.107434	0.0533429	0.0142758	0.422467	0.0204099	0.131174	0.081641	1.60671	Intermediate
ant_bin.549	d__Bacteria;p__Pseudomonadota;c__Alphaproteobacteria;o__Rhodobacterales;f__Rhodobacteraceae;g__Cypionkella;s__	0.450085	0.139441	0.459148	0.00332815	0.00498869	0.0173538	0.00448643	0.007865	0.00784002	0.193716	0.121615	1.59286	Intermediate
ant_bin.212	d__Bacteria;p__Actinomycetota;c__Acidimicrobiia;o__Acidimicrobiales;f__Ilumatobacteraceae;g__;s__	0	0.020404	0.00647873	0.164568	0.017003	0.0347088	0.00592194	0.00950173	0.0307974	0.0509948	0.0321537	1.58597	Intermediate
ant_bin.484	d__Bacteria;p__Acidobacteriota;c__Thermoanaerobaculia;o__Gp7-AA8;f__Gp7-AA8;g__JADGNZ01;s__	0	0	0	0.0116135	0.269722	0.103997	0	0.0744682	0.0451443	0.0887086	0.056105	1.58112	Intermediate
ant_bin.618	d__Bacteria;p__Bacteroidota;c__Bacteroidia;o__Sphingobacteriales;f__Sphingobacteriaceae;g__Daejeonella;s__	0.416805	0.115056	0.144462	0.00586229	0.0221408	0.0164638	0.00901579	0.0167967	0.0182714	0.134314	0.084986	1.58043	Intermediate
ant_bin.193	d__Bacteria;p__Pseudomonadota;c__Gammaproteobacteria;o__Burkholderiales;f__Burkholderiaceae_B;g__Rhizobacter;s__	0.577888	0.40661	0.0467534	0.00991463	0.0282497	0.0365913	0.0322877	0.0229435	0.030555	0.208684	0.132421	1.57591	Intermediate
ant_bin.293	d__Bacteria;p__Actinomycetota;c__Actinomycetia;o__Mycobacteriales;f__SCTD01;g__SCTD01;s__	0.0224264	0.0162548	0.00460716	0.0153116	0.215613	0.029851	0.0146646	0.0427591	0.0160154	0.0660193	0.0419448	1.57396	Intermediate
ant_bin.211	d__Bacteria;p__Acidobacteriota;c__Blastocatellia;o__Pyrinomonadales;f__Pyrinomonadaceae;g__OLB17;s__	0	0	0	0.0113456	0.0926425	0.0198401	0.234116	0.0457412	0.0315433	0.0757919	0.0483587	1.56729	Intermediate
ant_bin.527	d__Bacteria;p__Verrucomicrobiota;c__Verrucomicrobiae;o__Opitutales;f__Opitutaceae;g__ER46;s__	0.0116874	0.0304038	0.0108665	0.230334	0.0178465	0.0443959	0.00713291	0.0154874	0.037851	0.0706488	0.0451117	1.56609	Intermediate
ant_bin.215	d__Bacteria;p__Actinomycetota;c__Acidimicrobiia;o__IMCC26256;f__IMCC26256;g__JAENVU01;s__	0.0183133	0.0153206	0.00841212	0.0164557	0.403121	0.0535813	0.0237327	0.162419	0.0416229	0.129243	0.0825531	1.56557	Intermediate
ant_bin.506	d__Bacteria;p__Pseudomonadota;c__Gammaproteobacteria;o__Burkholderiales;f__Gallionellaceae;g__Nitrotoga;s__	0.269531	0.0547481	0.0118853	0.0102957	0.0113084	0.0175775	0.0288938	0.0315544	0.0414558	0.0825908	0.0530277	1.5575	Intermediate
ant_bin.391	d__Bacteria;p__Verrucomicrobiota;c__Verrucomicrobiae;o__Pedosphaerales;f__JACDHS01;g__;s__	0	0.00305954	0	0.0369778	0.159809	0.0377748	0.0241008	0.360563	0.0582644	0.11772	0.0756167	1.55679	Intermediate
ant_bin.313	d__Bacteria;p__Pseudomonadota;c__Gammaproteobacteria;o__Burkholderiales;f__Casimicrobiaceae;g__PALSA-1005;s__	0.00711619	0.00821411	0	0.0108255	0.182269	0.0238053	0.0194614	0.0677909	0.0157942	0.0578335	0.0372529	1.55245	Intermediate
ant_bin.393	d__Bacteria;p__Verrucomicrobiota;c__Verrucomicrobiae;o__Verrucomicrobiales;f__V1-33;g__CAIZWU01;s__	0.256886	0.0561024	0.140124	0.00283932	0.0154614	0.00755583	0.0103554	0.0128107	0.00461314	0.0872044	0.0563054	1.54878	Intermediate
ant_bin.587	d__Bacteria;p__Patescibacteria;c__Paceibacteria;o__UBA9983_A;f__UBA2100;g__UBA10103;s__	0	0.172367	0.0651397	0.0286589	0.0064487	0.0117566	0.00788951	0.00821725	0.0201376	0.0548502	0.0356239	1.5397	Intermediate
ant_bin.605	d__Bacteria;p__Acidobacteriota;c__Vicinamibacteria;o__Vicinamibacterales;f__SCN-69-37;g__SYFT01;s__	0.0900326	0.247614	0.0384893	0.0209652	0	0.0358559	0.0184114	0	0.010147	0.0785817	0.0512795	1.53242	Intermediate
ant_bin.447	d__Bacteria;p__Actinomycetota;c__Actinomycetia;o__Propionibacteriales;f__Nocardioidaceae;g__Nocardioides;s__	0.0116812	0.0326352	0.0137866	0.0956385	0.0180237	0.0513436	0.333271	0.0150017	0.0352767	0.103166	0.0674064	1.5305	Intermediate
ant_bin.274	d__Bacteria;p__Bacteroidota;c__Bacteroidia;o__Chitinophagales;f__Chitinophagaceae;g__JADGPY01;s__	0.469098	0.101884	0.148174	0.00438622	0.0227882	0.0151222	0.0561884	0.0378654	0.0188413	0.147122	0.0971497	1.51438	Intermediate
ant_bin.316	d__Bacteria;p__Pseudomonadota;c__Alphaproteobacteria;o__Rhodobacterales;f__Rhodobacteraceae;g__Cypionkella;s__	0.0845436	0.125352	0.0680682	0.00415428	0	0.00516449	0	0	0	0.0479164	0.0319203	1.50113	Intermediate
ant_bin.641	d__Bacteria;p__Pseudomonadota;c__Gammaproteobacteria;o__Burkholderiales;f__Burkholderiaceae_B;g__Ramlibacter;s__	0	0.0205515	0.0192731	0.00990077	0.168087	0.0168075	0.00721749	0.0561233	0.0178995	0.0522787	0.0350955	1.48961	Intermediate
ant_bin.662	d__Bacteria;p__Pseudomonadota;c__Gammaproteobacteria;o__Xanthomonadales;f__Xanthomonadaceae;g__Arenimonas;s__	0.317772	0.224217	0.382351	0	0.00803753	0.0122496	0	0	0.00514315	0.157105	0.10553	1.48873	Intermediate
ant_bin.17	d__Bacteria;p__Actinomycetota;c__Actinomycetia;o__Propionibacteriales;f__Nocardioidaceae;g__Marmoricola;s__	0.00941556	0.0227237	0.00882875	0.169757	0.100034	1.11836	0.768708	0.0188807	0.196028	0.398924	0.268082	1.48807	Intermediate
ant_bin.496	d__Bacteria;p__Chloroflexota;c__Anaerolineae;o__J036;f__J036;g__JADKDT01;s__	0	0	0	0.0217922	0.131207	0.0175832	0	0.123796	0.0269636	0.0531252	0.0357046	1.48791	Intermediate
ant_bin.385	d__Bacteria;p__Pseudomonadota;c__Alphaproteobacteria;o__Acetobacterales;f__Acetobacteraceae;g__Roseomonas_C;s__	0.391534	0.149778	0.107502	0.050822	0.00533728	0.0233373	0.012351	0.00552618	0.0147057	0.125756	0.0845437	1.48746	Intermediate
ant_bin.373	d__Bacteria;p__Gemmatimonadota;c__Gemmatimonadetes;o__Gemmatimonadales;f__Gemmatimonadaceae;g__UBA4720;s__	0	0.0043298	0	0.00985304	0.0068775	0.0673273	0.219828	0.0311568	0.228493	0.0937882	0.0630961	1.48643	Intermediate
ant_bin.538	d__Bacteria;p__Acidobacteriota;c__Vicinamibacteria;o__Vicinamibacterales;f__UBA2999;g__Gp6-AA45;s__	0	0	0	0.0116293	0.117416	0.0318842	0	0.12676	0.0244107	0.050965	0.0346778	1.46967	Intermediate
ant_bin.45	d__Bacteria;p__Patescibacteria;c__Saccharimonadia;o__Saccharimonadales;f__UBA5946;g__UBA5946;s__	0.117207	0.108431	0.101542	0	0	0.00641187	0	0	0	0.0541778	0.0370658	1.46167	Intermediate
ant_bin.595	d__Bacteria;p__Pseudomonadota;c__Gammaproteobacteria;o__Xanthomonadales;f__Ahniellaceae;g__;s__	0.0068803	0.013791	0.00765842	0.0289209	0.0104467	0.137706	0.305941	0.00643133	0.108751	0.101278	0.0696141	1.45485	Intermediate
ant_bin.545	d__Bacteria;p__Pseudomonadota;c__Gammaproteobacteria;o__Burkholderiales;f__Burkholderiaceae_B;g__CAISIP01;s__	0.0545742	0.409469	0.0999182	0.0179435	0.0838293	0.0322638	0.0182077	0.0236754	0.0333721	0.124794	0.0859171	1.45249	Intermediate
ant_bin.46	d__Bacteria;p__Gemmatimonadota;c__Gemmatimonadetes;o__Gemmatimonadales;f__Gemmatimonadaceae;g__UBA4720;s__	0.00846439	0.00369858	0	0.0212378	0.251998	0.0354723	0.00505959	0.169409	0.0567119	0.089006	0.0613391	1.45105	Intermediate
ant_bin.189	d__Bacteria;p__Bacteroidota;c__Bacteroidia;o__Chitinophagales;f__LD1;g__Bog-950;s__	0.205432	0.0357385	0.0125474	0	0.04779	0.00606432	0.0261456	0.0539597	0.00740905	0.0635059	0.0438985	1.44665	Intermediate
ant_bin.2	d__Bacteria;p__Actinomycetota;c__Acidimicrobiia;o__IMCC26256;f__PALSA-555;g__JALHSW01;s__	0	0	0	0.0374339	0.0565796	0.102981	0.00956547	0.0113569	0.200521	0.0672517	0.0464931	1.44649	Intermediate
ant_bin.13	d__Bacteria;p__Myxococcota;c__Polyangia;o__Polyangiales;f__Polyangiaceae;g__PMG-095;s__	0	0.0118554	0	0	0.0756811	0	0.0461162	0.0405332	0	0.027988	0.019354	1.44611	Intermediate
ant_bin.632	d__Bacteria;p__Elusimicrobiota;c__Elusimicrobia;o__UBA1565;f__UBA9628;g__GWA2-66-18;s__	0	0.00783115	0	0.0123888	0.0738083	0.0129728	0	0.120159	0.0324973	0.0415838	0.0288508	1.44134	Intermediate
ant_bin.517	d__Bacteria;p__Actinomycetota;c__Acidimicrobiia;o__Acidimicrobiales;f__JACDEA01;g__JACCXE01;s__	0	0	0	0.00432013	0.0781083	0.0150124	0.0143958	0.155527	0.0656867	0.0533045	0.0370056	1.44044	Intermediate
ant_bin.394	d__Bacteria;p__Eisenbacteria;c__RBG-16-71-46;o__RBG-16-71-46;f__;g__;s__	0.00334078	0.00627422	0	0.128317	0.381734	0.162621	0.0355028	0.0674586	0.723753	0.24117	0.167667	1.43839	Intermediate
ant_bin.87	d__Bacteria;p__Gemmatimonadota;c__Gemmatimonadetes;o__Gemmatimonadales;f__Gemmatimonadaceae;g__AG11;s__	0.00574653	0.00779252	0.0088794	0.00890557	0.265674	0.0239048	0.0176085	0.243165	0.079089	0.105231	0.0734183	1.4333	Intermediate
ant_bin.603	d__Bacteria;p__Pseudomonadota;c__Gammaproteobacteria;o__Xanthomonadales;f__Xanthomonadaceae;g__SCMT01;s__	0.011724	0.0232763	0.152931	0.833378	0.00990923	0.125244	0.0892475	0.240064	0.13322	0.256534	0.179888	1.42607	Intermediate
ant_bin.480	d__Bacteria;p__Actinomycetota;c__Acidimicrobiia;o__Acidimicrobiales;f__JAAYBP01;g__JAGQSI01;s__	0.189077	0.095805	0.350391	0.00609326	0.0246351	0.0204246	0.0223405	0.0161982	0.0129286	0.11683	0.0819882	1.42496	Intermediate
ant_bin.643	d__Bacteria;p__Verrucomicrobiota;c__Verrucomicrobiae;o__Opitutales;f__Opitutaceae;g__Lacunisphaera;s__	0.0409973	0.0340146	0.00884378	0	0.284449	0.0353908	0	0.162976	0.0360914	0.0952461	0.0669737	1.42214	Intermediate
ant_bin.552	d__Bacteria;p__Gemmatimonadota;c__Gemmatimonadetes;o__Gemmatimonadales;f__Gemmatimonadaceae;g__;s__	0	0.00737361	0	0.133086	0.00368658	0.0634767	0.0425565	0	0.0312692	0.044436	0.031272	1.42095	Intermediate
ant_bin.48	d__Bacteria;p__Pseudomonadota;c__Gammaproteobacteria;o__Nevskiales;f__Nevskiaceae;g__Panacagrimonas;s__	0.0103824	0.0125805	0	0.00693336	0.578063	0.18096	0.10986	0.0237566	0.458472	0.21741	0.153445	1.41686	Intermediate
ant_bin.461	d__Bacteria;p__Bacteroidota;c__Bacteroidia;o__Chitinophagales;f__Chitinophagaceae;g__;s__	0	0	0	0.10572	0	0.0209977	0.0723635	0	0.0575322	0.0400739	0.0285126	1.40548	Intermediate
ant_bin.387	d__Bacteria;p__Verrucomicrobiota;c__Verrucomicrobiae;o__Chthoniobacterales;f__UBA10450;g__Palsa-1392;s__	0.0095803	0.0071398	0	0.0679989	0.541607	0.127409	0.0233831	0.330956	0.0802926	0.185051	0.132041	1.40147	Intermediate
ant_bin.504	d__Bacteria;p__Gemmatimonadota;c__Gemmatimonadetes;o__Gemmatimonadales;f__Gemmatimonadaceae;g__JABFXC01;s__	0	0	0	0.0272815	0.127687	0.0261945	0.0066155	0.160086	0.0358454	0.0595098	0.0426345	1.39582	Intermediate
ant_bin.437	d__Bacteria;p__Pseudomonadota;c__Gammaproteobacteria;o__Xanthomonadales;f__Xanthomonadaceae;g__Thermomonas;s__	0.0158257	0.0162053	0.0127382	0.0155163	0.211283	0.0453242	0.0354314	0.0313417	0.0253418	0.0631499	0.0454453	1.38958	Intermediate
ant_bin.6	d__Bacteria;p__Bacteroidota;c__Bacteroidia;o__Chitinophagales;f__Chitinophagaceae;g__JADGPY01;s__	0.0065247	0.00568146	0.00936765	0.0340555	0.141677	0.0205849	0.00898335	0.219608	0.0442703	0.0752721	0.0545282	1.38043	Intermediate
ant_bin.82	d__Bacteria;p__Bacteroidota;c__Bacteroidia;o__Chitinophagales;f__Chitinophagaceae;g__Ferruginibacter;s__	0	0	0	0	0	0.0201173	0.0696657	0.0963143	0.0882563	0.0417737	0.0304837	1.37036	Intermediate
ant_bin.637	d__Bacteria;p__Chloroflexota;c__Limnocylindria;o__P2-11E;f__P2-11E;g__JACDAF01;s__	0	0.00418376	0	0.199399	0.0843189	0.223089	0	0.0115174	0.0641303	0.0885036	0.0651821	1.35779	Intermediate
ant_bin.259	d__Bacteria;p__Pseudomonadota;c__Gammaproteobacteria;o__Burkholderiales;f__Thiobacillaceae;g__;s__	0.0272688	0.158777	0.010591	0.0883372	0.0102548	0.0228016	0	0.00605775	0.0223374	0.0520764	0.0384917	1.35292	Intermediate
ant_bin.221	d__Bacteria;p__Verrucomicrobiota;c__Verrucomicrobiae;o__Verrucomicrobiales;f__V1-33;g__V1-33;s__	0.127452	0.0295164	0.0745589	0	0.0156695	0.00631761	0.0156455	0.0159522	0	0.042466	0.0316791	1.3405	Intermediate
ant_bin.559	d__Bacteria;p__Myxococcota;c__Polyangia;o__Haliangiales;f__Haliangiaceae;g__JABFXX01;s__	0.0907714	0.135786	0.0913122	0.00620673	0	0.00719767	0.00894621	0.00474864	0.00539749	0.0519587	0.0389296	1.33468	Intermediate
ant_bin.619	d__Bacteria;p__Pseudomonadota;c__Gammaproteobacteria;o__Burkholderiales;f__Usitatibacteraceae;g__Usitatibacter;s__	0	0.0100266	0	0.0671205	0.0189814	0.251392	0.0806277	0.0194204	0.0970835	0.0802389	0.0605169	1.32589	Intermediate
ant_bin.167	d__Bacteria;p__Armatimonadota;c__Fimbriimonadia;o__Fimbriimonadales;f__Fimbriimonadaceae;g__JANJUB01;s__	0.00838278	0	0	0	0.0201266	0.0212352	0.159863	0.081187	0.130614	0.0616463	0.0468232	1.31658	Intermediate
ant_bin.418	d__Bacteria;p__Actinomycetota;c__Thermoleophilia;o__Solirubrobacterales;f__Solirubrobacteraceae;g__CADCVQ01;s__	0.00486501	0.0112913	0.00332414	1.00749	0.0188307	0.252928	0.357387	0.123311	0.845288	0.382672	0.291635	1.31216	Intermediate
ant_bin.252	d__Bacteria;p__Pseudomonadota;c__Gammaproteobacteria;o__Burkholderiales;f__Burkholderiaceae_B;g__Ramlibacter;s__	0.0305444	0.315405	0.0673566	0.253692	0.00978805	0.073264	0.0118038	0.00834519	0.0217855	0.11498	0.0879983	1.30662	Intermediate
ant_bin.269	d__Bacteria;p__Myxococcota;c__Polyangia;o__Haliangiales;f__Haliangiaceae;g__UBA2376;s__	0.365557	0.490524	0.267897	0.0130765	0.00938448	0.0282563	0.0746612	0.0100591	0.0137217	0.184675	0.14146	1.30549	Intermediate
ant_bin.83	d__Bacteria;p__Myxococcota;c__Myxococcia;o__Myxococcales;f__Myxococcaceae;g__;s__	0.0192018	0.00793811	0	0.00699516	0.004199	0.0447446	0.115477	0.00503258	0.0621419	0.03853	0.0295256	1.30497	Intermediate
ant_bin.271	d__Bacteria;p__Acidobacteriota;c__Vicinamibacteria;o__Vicinamibacterales;f__2-12-FULL-66-21;g__2-12-FULL-66-21;s__	0.00837798	0.00839454	0	0.0541302	0.557403	0.359066	0.0206277	0.233858	0.110113	0.195846	0.150219	1.30374	Intermediate
ant_bin.122	d__Bacteria;p__Planctomycetota;c__UBA11346;o__UBA11346;f__UBA11346;g__JACDEC01;s__	0	0	0	0	0.0554266	0	0.0439989	0.0385066	0.0193966	0.0226846	0.017481	1.29768	Intermediate
ant_bin.65	d__Bacteria;p__Actinomycetota;c__Actinomycetia;o__Propionibacteriales;f__Nocardioidaceae;g__Nocardioides;s__	0.078822	0.651372	0.107749	0.228629	0.0301551	0.154238	0.0557786	0.01994	0.0548245	0.197968	0.153501	1.28968	Intermediate
ant_bin.289	d__Bacteria;p__Actinomycetota;c__Acidimicrobiia;o__Acidimicrobiales;f__CADCTF01;g__;s__	0	0.00425366	0	0.0654353	0.0352233	0.0463602	0.00841592	0.194937	0.0819656	0.0625505	0.0485101	1.28943	Intermediate
ant_bin.633	d__Bacteria;p__Pseudomonadota;c__Gammaproteobacteria;o__Ga0077554;f__Ga007554;g__Ga0077554;s__	0.255706	0.382564	0.0712819	0.240017	0.00367595	0.0209185	0	0	0.0293594	0.143112	0.111503	1.28348	Intermediate
ant_bin.8	d__Bacteria;p__Pseudomonadota;c__Gammaproteobacteria;o__Burkholderiales;f__Methylophilaceae;g__Methylotenera;s__	0.00533494	0.0107643	0.00707283	0.00897683	0.332997	0.61363	0.0201737	1.01636	0.721864	0.388865	0.30413	1.27861	Intermediate
ant_bin.467	d__Bacteria;p__Bacteroidota;c__Bacteroidia;o__Chitinophagales;f__Chitinophagaceae;g__Sediminibacterium;s__	0.630104	0.0938851	0.142048	0.012935	0.148629	0.0500153	0.0172456	0.206632	0.0477475	0.191632	0.149916	1.27827	Intermediate
ant_bin.382	d__Bacteria;p__Bacteroidota;c__Bacteroidia;o__Chitinophagales;f__UBA10324;g__;s__	0	0	0	0.0163832	0.0752464	0.0133816	0.105205	0.0276612	0.0226782	0.0369354	0.0289506	1.27581	Intermediate
ant_bin.577	d__Bacteria;p__Verrucomicrobiota;c__Verrucomicrobiae;o__Opitutales;f__Opitutaceae;g__ER46;s__	0.069294	0.0328702	0.00661009	0.00439513	0.0041954	0.0093503	0.113554	0.0113057	0.0149368	0.037755	0.0296124	1.27497	Intermediate
ant_bin.330	d__Bacteria;p__Pseudomonadota;c__Gammaproteobacteria;o__Burkholderiales;f__SG8-41;g__PALSA-1004;s__	0.00730325	0.00751267	0	0.07902	0.241043	0.0334867	0	0.128358	0.0698014	0.08005	0.0629473	1.2717	Intermediate
ant_bin.129	d__Bacteria;p__Actinomycetota;c__Actinomycetia;o__Propionibacteriales;f__Nocardioidaceae;g__Marmoricola;s__	0.0118351	0.0318884	0.0102846	1.13749	0.0471453	1.07402	0.811078	0.0462332	2.08562	0.740917	0.583956	1.26879	Intermediate
ant_bin.213	d__Bacteria;p__Chloroflexota;c__Limnocylindria;o__Limnocylindrales;f__CSP1-4;g__SPCO01;s__	0.0672616	0.126796	0.105611	1.46173	0.150072	0.429244	0.174848	0.16799	0.439282	0.439228	0.346981	1.26586	Intermediate
ant_bin.155	d__Bacteria;p__Pseudomonadota;c__Alphaproteobacteria;o__Caulobacterales;f__Caulobacteraceae;g__Caulobacter;s__	0.0290231	0.022352	0.0226792	0.00925441	0.0888445	0.13937	0.00908037	0.0247055	0.264915	0.0857009	0.0678027	1.26398	Intermediate
ant_bin.247	d__Bacteria;p__Actinomycetota;c__Acidimicrobiia;o__Acidimicrobiales;f__WLNW01;g__WLNW01;s__	0.0158612	0.0598255	0.0281	0.134054	0.00883617	0.018205	0.011174	0.00671532	0.0118745	0.0413293	0.0327384	1.26241	Intermediate
ant_bin.488	d__Bacteria;p__Actinomycetota;c__Thermoleophilia;o__Solirubrobacterales;f__Solirubrobacteraceae;g__CADCVQ01;s__	0.00531452	0.01088	0.00312151	0.593327	0.0183014	0.211728	0.859341	0.0918759	0.439612	0.312898	0.248167	1.26084	Intermediate
ant_bin.582	d__Bacteria;p__Actinomycetota;c__Acidimicrobiia;o__Acidimicrobiales;f__JACDCH01;g__VFJN01;s__	0	0.00657275	0	0.0215526	0.269378	0.201954	0.0229386	0.0470144	0.257817	0.115666	0.0919141	1.25842	Intermediate
ant_bin.297	d__Bacteria;p__Bacteroidota;c__Bacteroidia;o__Chitinophagales;f__Chitinophagaceae;g__Ferruginibacter;s__	0.381548	0.06799	0.132707	0.00699411	0.0493539	0.0226401	0.0435347	0.10254	0.0244471	0.115623	0.0924173	1.25109	Intermediate
ant_bin.349	d__Bacteria;p__Actinomycetota;c__Acidimicrobiia;o__Acidimicrobiales;f__GCA-2861595;g__JAHFUS01;s__	0	0.00550075	0	0.165175	0.00752158	0.262279	0.117224	0.00823002	0.290004	0.118674	0.0951039	1.24784	Intermediate
ant_bin.500	d__Bacteria;p__Myxococcota;c__Polyangia;o__Haliangiales;f__Haliangiaceae;g__JABFXX01;s__	0.161983	0.265658	0.214979	0.013741	0.0153412	0.0156937	0.0162597	0.0240749	0.0115998	0.102435	0.0821478	1.24696	Intermediate
ant_bin.624	d__Bacteria;p__Bacteroidota;c__Bacteroidia;o__Chitinophagales;f__Chitinophagaceae;g__MGR-bin208;s__	0.113676	0.10503	0.0687438	0	0.0160592	0.010512	0	0.0129265	0.00726486	0.045903	0.0371348	1.23612	Intermediate
ant_bin.301	d__Bacteria;p__Pseudomonadota;c__Gammaproteobacteria;o__Burkholderiales;f__CADEHE01;g__;s__	0	0	0	0.0132919	0.107229	0.0620292	0.00394558	0.034861	0.049698	0.0371814	0.0301172	1.23456	Intermediate
ant_bin.68	d__Bacteria;p__Actinomycetota;c__Actinomycetia;o__Actinomycetales;f__Dermatophilaceae;g__Lapillicoccus;s__	0.0421906	0.169898	0.045452	0.0425091	0.489089	0.0588546	0.0235595	0.527975	0.0643837	0.20079	0.162657	1.23444	Intermediate
ant_bin.246	d__Bacteria;p__Gemmatimonadota;c__Gemmatimonadetes;o__Gemmatimonadales;f__Gemmatimonadaceae;g__UBA4720;s__	0.0239303	0.00993853	0.00443774	0.00625874	0.124612	0.0172961	0.0195066	0.124891	0.0253506	0.0488354	0.0395802	1.23384	Intermediate
ant_bin.94	d__Bacteria;p__Acidobacteriota;c__Thermoanaerobaculia;o__Gp7-AA8;f__Gp7-AA8;g__;s__	0	0	0	0.0138771	0.096052	0.0182142	0.0297543	0.134793	0.063681	0.0484107	0.0395968	1.22259	Intermediate
ant_bin.659	d__Bacteria;p__Actinomycetota;c__Acidimicrobiia;o__Acidimicrobiales;f__;g__;s__	0	0	0	0.103001	0.00627205	0.11388	0.0736635	0.00647032	0.168817	0.0640507	0.052456	1.22104	Intermediate
ant_bin.99	d__Bacteria;p__Actinomycetota;c__Thermoleophilia;o__Gaiellales;f__Gaiellaceae;g__Gaiella;s__	0.0104966	0.00458184	0	0.0349613	0.234388	0.0411649	0.0269519	0.214554	0.100236	0.0903543	0.0741483	1.21856	Intermediate
ant_bin.97	d__Bacteria;p__Acidobacteriota;c__Blastocatellia;o__Pyrinomonadales;f__Pyrinomonadaceae;g__GCA-002050365;s__	0	0	0	0.0294255	0.0471785	0.0412009	0.203062	0.0659409	0.0888371	0.0643487	0.0528494	1.21759	Intermediate
ant_bin.96	d__Bacteria;p__Pseudomonadota;c__Alphaproteobacteria;o__Rhodobacterales;f__Rhodobacteraceae;g__JAJNPS01;s__	0.203893	0.151176	0.0738622	0.0206636	0.0125371	0.0193651	0.0307628	0.0105814	0.00579934	0.0714862	0.0587379	1.21704	Intermediate
ant_bin.364	d__Bacteria;p__Bacteroidota;c__Bacteroidia;o__Chitinophagales;f__Chitinophagaceae;g__Phnomibacter;s__	0	0	0	0.0122932	0.0952736	0.0550316	0.00939293	0.0587887	0.0201475	0.0339316	0.0278808	1.21702	Intermediate
ant_bin.588	d__Bacteria;p__Acidobacteriota;c__Terriglobia;o__Bryobacterales;f__Bryobacteraceae;g__Bryobacter;s__	0.103265	0.158884	0.0197592	0.098505	0	0.0166849	0.00721056	0.00298601	0.0221002	0.0573831	0.0477106	1.20273	Intermediate
ant_bin.472	d__Bacteria;p__Pseudomonadota;c__Gammaproteobacteria;o__Burkholderiales;f__Burkholderiaceae_B;g__Ramlibacter;s__	0.0501997	0.255103	0.153728	0.0553962	0.0148208	0.0327686	0.0160214	0.0136999	0.02612	0.0823881	0.0686509	1.2001	Intermediate
ant_bin.555	d__Bacteria;p__Bacteroidota;c__Bacteroidia;o__Chitinophagales;f__Chitinophagaceae;g__;s__	0.0198008	0.00424233	0	0.00952979	0.0670814	0.0102447	0.0268567	0.12061	0.0328687	0.0387782	0.0323594	1.19836	Intermediate
ant_bin.412	d__Bacteria;p__Pseudomonadota;c__Gammaproteobacteria;o__Burkholderiales;f__Burkholderiaceae_B;g__Ramlibacter;s__	0.0250086	0.0424135	0.041696	0.0215147	0.251243	0.0687914	0.0135966	0.0534376	0.0353834	0.0731302	0.0614538	1.19	Intermediate
ant_bin.110	d__Bacteria;p__Verrucomicrobiota;c__Verrucomicrobiae;o__Pedosphaerales;f__JACRJZ01;g__;s__	0	0.00811161	0	0.031584	0.00570018	0.102216	0.0809682	0.00655998	0.0993019	0.0441245	0.0371602	1.18741	Intermediate
ant_bin.311	d__Bacteria;p__Actinomycetota;c__Acidimicrobiia;o__Acidimicrobiales;f__AC-14;g__CADCTB01;s__	0	0.00309232	0	0.0890106	0.00550849	0.14111	0.141774	0.00500694	0.174867	0.0738985	0.0622633	1.18687	Intermediate
ant_bin.470	d__Bacteria;p__Pseudomonadota;c__Alphaproteobacteria;o__Sphingomonadales;f__Sphingomonadaceae;g__Sphingomicrobium;s__	0.0416127	0.0773109	0.0584835	0.528817	0.0386943	0.17343	0.0555599	0.0763226	0.129619	0.15548	0.131094	1.18602	Intermediate
ant_bin.115	d__Bacteria;p__Gemmatimonadota;c__Gemmatimonadetes;o__Gemmatimonadales;f__Gemmatimonadaceae;g__Fen-1231;s__	0.0136124	0.0175618	0.0561403	0	0.0725953	0.00507365	0	0.0427838	0	0.0273298	0.0230853	1.18387	Intermediate
ant_bin.416	d__Bacteria;p__Actinomycetota;c__Actinomycetia;o__Mycobacteriales;f__SCTD01;g__;s__	0.027437	0.0296256	0.0180984	0.0134309	0.157512	0.0179584	0.0103247	0.107075	0.0148798	0.0519736	0.0440381	1.1802	Intermediate
ant_bin.336	d__Bacteria;p__Pseudomonadota;c__Alphaproteobacteria;o__Sphingomonadales;f__Sphingomonadaceae;g__Sphingomicrobium;s__	0.017722	0.0339135	0.0246439	0.307221	0.0234228	0.142604	0.0439079	0.039575	0.0845781	0.0940569	0.079732	1.17966	Intermediate
ant_bin.323	d__Bacteria;p__Pseudomonadota;c__Gammaproteobacteria;o__Burkholderiales;f__Burkholderiaceae_B;g__CADEEN01;s__	0.0207242	0.467017	0.144031	0.108385	0.0192146	0.0833294	0.0874248	0.0278738	0.0994624	0.138024	0.117496	1.17471	Intermediate
ant_bin.161	d__Bacteria;p__Planctomycetota;c__Planctomycetia;o__Planctomycetales;f__Planctomycetaceae;g__SXXK01;s__	0	0.0279676	0.0114069	0.107105	0.00640109	0.0404781	0.0166108	0.00523381	0.0387643	0.0329823	0.0282187	1.16881	Intermediate
ant_bin.140	d__Bacteria;p__Actinomycetota;c__Acidimicrobiia;o__Acidimicrobiales;f__WLNW01;g__;s__	0	0	0	0.0919133	0.016019	0.0601903	0.0229619	0.0107303	0.0481925	0.0323024	0.0277786	1.16285	Intermediate
ant_bin.203	d__Bacteria;p__Pseudomonadota;c__Gammaproteobacteria;o__Burkholderiales;f__Burkholderiaceae_B;g__LMDS01;s__	0.0475796	0.590563	0.0903297	0.0758121	0.0977301	0.133822	0.0605733	0.0930094	0.119299	0.169057	0.145413	1.1626	Intermediate
ant_bin.440	d__Bacteria;p__Pseudomonadota;c__Alphaproteobacteria;o__Sphingomonadales;f__Sphingomonadaceae;g__Sphingomicrobium;s__	0.0550366	0.0699241	0.0565246	0.197275	0.0628254	0.0884929	0.0435599	0.51278	0.0838042	0.15063	0.130025	1.15847	Intermediate
ant_bin.626	d__Bacteria;p__Pseudomonadota;c__Alphaproteobacteria;o__Sphingomonadales;f__Sphingomonadaceae;g__Sphingomicrobium;s__	0.0153898	0.0306109	0.0224822	0.214563	0.0162919	0.0525772	0.0465273	0.0308163	0.221036	0.0834646	0.072255	1.15514	Intermediate
ant_bin.27	d__Bacteria;p__Actinomycetota;c__Actinomycetia;o__Propionibacteriales;f__Nocardioidaceae;g__Nocardioides;s__	0.0124922	0.0403585	0.0181782	0.0349443	0.270828	0.0547329	0.0415272	0.149743	0.0352079	0.0843788	0.0731125	1.15409	Intermediate
ant_bin.556	d__Bacteria;p__Pseudomonadota;c__Alphaproteobacteria;o__Sphingomonadales;f__Sphingomonadaceae;g__Novosphingobium;s__	0.207229	0.392708	0.327399	0.0769826	0.0113102	0.0476123	0.0361757	0.0135112	0.0262198	0.14606	0.126572	1.15397	Intermediate
ant_bin.508	d__Bacteria;p__Pseudomonadota;c__Alphaproteobacteria;o__Rhizobiales;f__Aestuariivirgaceae;g__Aestuariivirga;s__	0.260456	0.0704091	0.0991963	0.0617892	0.0153997	0.0197977	0.0480253	0.00919628	0.0252785	0.0781252	0.0677275	1.15352	Intermediate
ant_bin.210	d__Bacteria;p__Eisenbacteria;c__RBG-16-71-46;o__RBG-16-71-46;f__RBG-16-71-46;g__CADEFY01;s__	0	0.00603759	0	0.010475	0.367009	0.0256267	0.289761	0.251861	0.228638	0.150255	0.131045	1.14659	Intermediate
ant_bin.298	d__Bacteria;p__Actinomycetota;c__Acidimicrobiia;o__Acidimicrobiales;f__CADCTF01;g__JAHWJQ01;s__	0.0177016	0.055702	0.00589121	0.219143	0.0342366	0.0648658	0.024632	0.0169858	0.0769325	0.0652624	0.0573433	1.1381	Intermediate
ant_bin.127	d__Bacteria;p__Pseudomonadota;c__Gammaproteobacteria;o__Xanthomonadales;f__Xanthomonadaceae;g__SCMT01;s__	0.0354688	0.180823	2.15597	5.65827	0.0280912	1.00855	0.748991	3.23674	1.60813	1.85259	1.629	1.13726	Intermediate
ant_bin.647	d__Bacteria;p__Pseudomonadota;c__Gammaproteobacteria;o__Burkholderiales;f__JACQAP01;g__JACQAP01;s__	0	0.00927281	0	0.244046	0.0633806	0.12648	0.0305827	0.0585397	0.243989	0.0978474	0.0862546	1.1344	Intermediate
ant_bin.499	d__Bacteria;p__Actinomycetota;c__Actinomycetia;o__Mycobacteriales;f__SCTD01;g__SCTD01;s__	0.0442099	0.0378977	0.00467716	0.229828	0.0402506	0.20426	0.0327808	0.0521926	0.388947	0.130201	0.115005	1.13214	Intermediate
ant_bin.159	d__Bacteria;p__Actinomycetota;c__Acidimicrobiia;o__Acidimicrobiales;f__JACDCH01;g__VFJN01;s__	0	0.00567112	0	0.012185	0.170516	0.158099	0.10279	0.0196011	0.0838699	0.0691826	0.0614146	1.12648	Intermediate
ant_bin.469	d__Bacteria;p__Bacteroidota;c__Bacteroidia;o__Flavobacteriales;f__PHOS-HE28;g__PHOS-HE28;s__	0.00453272	0.0374543	0.0174545	0	0.15272	0.0501571	0.0176363	0.0363475	0.0512031	0.0458453	0.0408339	1.12273	Intermediate
ant_bin.241	d__Bacteria;p__Verrucomicrobiota;c__Verrucomicrobiae;o__Chthoniobacterales;f__UBA10450;g__;s__	0	0	0	0.0431652	0.0915709	0.037984	0.00584362	0.107794	0.0402066	0.0404847	0.0362849	1.11575	Intermediate
ant_bin.561	d__Bacteria;p__Actinomycetota;c__Thermoleophilia;o__Solirubrobacterales;f__Solirubrobacteraceae;g__F1-60-MAGs163;s__	0	0.00403152	0	0.113354	0.0984502	0.256893	0.0269713	0.0648718	0.103651	0.082627	0.074247	1.11287	Intermediate
ant_bin.54	d__Bacteria;p__Actinomycetota;c__Thermoleophilia;o__Gaiellales;f__Gaiellaceae;g__Gaiella;s__	0.00663859	0.00801564	0	0.165551	0.0531286	0.0918398	0.0168595	0.0279076	0.161592	0.0657227	0.0590592	1.11283	Intermediate
ant_bin.93	d__Bacteria;p__Pseudomonadota;c__Gammaproteobacteria;o__Burkholderiales;f__Methylophilaceae;g__Methylotenera_A;s__	0.119548	0.0455104	0.0326832	0.0537819	0.00471797	0.0122644	0	0.0068226	0.0264908	0.0372877	0.0335355	1.11189	Intermediate
ant_bin.80	d__Bacteria;p__Actinomycetota;c__Actinomycetia;o__Mycobacteriales;f__JADGOU01;g__;s__	0	0.0095326	0	0.110773	0.0243551	0.154813	0.0997033	0.0138705	0.204922	0.0763349	0.0686633	1.11173	Intermediate
ant_bin.573	d__Bacteria;p__Planctomycetota;c__Planctomycetia;o__Pirellulales;f__Pirellulaceae;g__;s__	0	0	0	0	0.0372476	0.0196995	0.0653251	0.0725056	0.0712316	0.032618	0.0295566	1.10358	Intermediate
ant_bin.233	d__Bacteria;p__Gemmatimonadota;c__Gemmatimonadetes;o__Gemmatimonadales;f__Gemmatimonadaceae;g__;s__	0	0.00827028	0.00346584	0.0845387	0.0204859	0.1136	0.167008	0.120792	0.307375	0.101113	0.0917261	1.10233	Intermediate
ant_bin.405	d__Bacteria;p__Myxococcota;c__Polyangia;o__Haliangiales;f__;g__;s__	0.0443541	0.1559	0.0583691	0.0122113	0.0252423	0.0182716	0.027183	0.0198828	0.0114555	0.0455751	0.04143	1.10005	Intermediate
ant_bin.547	d__Bacteria;p__Actinomycetota;c__Thermoleophilia;o__Gaiellales;f__Gaiellaceae;g__Gaiella;s__	0.00560141	0.0155741	0.00520303	0.198857	0.0553196	0.164423	0.443626	0.0641173	0.24807	0.146707	0.133421	1.09957	Intermediate
ant_bin.291	d__Bacteria;p__Pseudomonadota;c__Gammaproteobacteria;o__Xanthomonadales;f__Xanthomonadaceae;g__Arenimonas;s__	0.118577	0.667114	0.174288	0.0523765	0.186124	0.150834	0.0646932	0.101606	0.0558682	0.191328	0.174609	1.09575	Intermediate
ant_bin.576	d__Bacteria;p__Actinomycetota;c__Acidimicrobiia;o__Acidimicrobiales;f__Ilumatobacteraceae;g__UBA668;s__	0.034004	0.0444168	0.0225267	0.156442	0.0154146	0.0282535	0.00982653	0.0160567	0.0430813	0.044922	0.0411135	1.09263	Intermediate
ant_bin.250	d__Bacteria;p__Bacteroidota;c__Bacteroidia;o__Chitinophagales;f__Saprospiraceae;g__M3007;s__	0.00740412	0.0113004	0.0241982	0.00384603	0.00534376	0.0187129	0.105246	0.0840316	0.046361	0.0371059	0.0340494	1.08977	Intermediate
ant_bin.23	d__Bacteria;p__Verrucomicrobiota;c__Verrucomicrobiae;o__Opitutales;f__Opitutaceae;g__ER46;s__	0.0280079	0.11463	0.0829902	0.0167302	0.0118652	0.00832147	0.0192453	0.0108565	0.0224537	0.0375201	0.0350111	1.07166	Intermediate
ant_bin.636	d__Bacteria;p__Bacteroidota;c__Bacteroidia;o__Cytophagales;f__Cyclobacteriaceae;g__Chryseosolibacter;s__	0	0.0112464	0.0149952	0.0875949	0.0205944	0.0683662	0.0187357	0.00647335	0.110522	0.0403064	0.0376142	1.07157	Intermediate
ant_bin.286	d__Bacteria;p__Pseudomonadota;c__Gammaproteobacteria;o__Xanthomonadales;f__Xanthomonadaceae;g__Thermomonas;s__	0.431254	0.303726	0.309276	0.118548	0.0209552	0.0583366	0.0315214	0.0201399	0.0313573	0.15774	0.147235	1.07135	Intermediate
ant_bin.245	d__Bacteria;p__Pseudomonadota;c__Gammaproteobacteria;o__Burkholderiales;f__Burkholderiaceae_B;g__Ramlibacter;s__	0.422419	0.721606	0.268599	0.265145	0.0272823	0.085118	0.0828082	0.0296348	0.0608912	0.232557	0.218167	1.06596	Intermediate
ant_bin.41	d__Bacteria;p__Chloroflexota;c__Limnocylindria;o__Limnocylindrales;f__CSP1-4;g__CF-46;s__	0.0676338	0.071722	0.0330789	0.780075	0.0564976	0.188024	0.185925	0.387552	0.234824	0.237425	0.222815	1.06557	Intermediate
ant_bin.100	d__Bacteria;p__Actinomycetota;c__Thermoleophilia;o__Solirubrobacterales;f__Solirubrobacteraceae;g__CADCVQ01;s__	0.00566498	0.0118685	0.00346556	0.497652	0.0771523	0.298069	0.169871	0.717804	0.68416	0.291395	0.273968	1.06361	Intermediate
ant_bin.350	d__Bacteria;p__Bacteroidota;c__Kapabacteria;o__Kapabacteriales;f__Kapabacteriaceae;g__UBA2333;s__	0.184568	0.0781364	0.0681819	0.0158277	0.028764	0.0386201	0.00417986	0.0161612	0.0407352	0.0550442	0.0527971	1.04256	Intermediate
ant_bin.60	d__Bacteria;p__Verrucomicrobiota;c__Verrucomicrobiae;o__Pedosphaerales;f__JADJPG01;g__JADJPG01;s__	0.0796706	0.0321321	0.0118177	0	0.0403701	0.00571517	0.00639893	0.0322965	0.00985294	0.0251751	0.0242505	1.03813	Intermediate
ant_bin.181	d__Bacteria;p__Bacteroidota;c__Bacteroidia;o__Chitinophagales;f__Chitinophagaceae;g__JJ008;s__	0.296741	0.0897231	0.17961	0.0268251	0.0626469	0.0272456	0.0323053	0.0451305	0.0411569	0.0916302	0.0890428	1.02906	Intermediate
ant_bin.366	d__Bacteria;p__Acidobacteriota;c__Blastocatellia;o__Pyrinomonadales;f__Pyrinomonadaceae;g__GCA-002050365;s__	0	0.00553103	0	0.0315284	0.184365	0.0500761	0.192384	0.113886	0.0876901	0.0758202	0.0739401	1.02543	Intermediate
ant_bin.639	d__Bacteria;p__Chloroflexota;c__Dehalococcoidia;o__Tepidiformales;f__Tepidiformaceae;g__PNKC01;s__	0.0569926	0.0352769	0.0199289	0.0484597	0.13965	0.0348393	0.0194391	0.238332	0.0443621	0.0724369	0.0708089	1.02299	Intermediate
ant_bin.611	d__Bacteria;p__Pseudomonadota;c__Alphaproteobacteria;o__Caulobacterales;f__Caulobacteraceae;g__Phenylobacterium;s__	0.227409	0.124166	0.0772219	0.0658867	0.0237796	0.0362721	0.0150651	0.0199216	0.023651	0.06955	0.0681525	1.02051	Intermediate
ant_bin.231	d__Bacteria;p__Pseudomonadota;c__Gammaproteobacteria;o__Burkholderiales;f__SG8-41;g__Ga0077527;s__	0.104388	0.0306015	0	0.0454815	0.0147477	0.0416411	0	0.00527529	0.058454	0.0340198	0.0333988	1.01859	Intermediate
ant_bin.9	d__Bacteria;p__Acidobacteriota;c__Thermoanaerobaculia;o__Gp7-AA8;f__Gp7-AA8;g__JAENWF01;s__	0	0	0	0.0752522	0.024845	0.00821276	0.0437189	0.0420749	0.0375278	0.0261633	0.0257368	1.01657	Intermediate
ant_bin.460	d__Bacteria;p__Bacteroidota;c__Bacteroidia;o__Chitinophagales;f__Chitinophagaceae;g__Ferruginibacter;s__	0.0289597	0.0167096	0.0484218	0	0.0788038	0.0274017	0.0094106	0.141133	0.0344695	0.0434781	0.0428122	1.01555	Intermediate
ant_bin.528	d__Bacteria;p__Actinomycetota;c__Acidimicrobiia;o__Acidimicrobiales;f__Ilumatobacteraceae;g__UBA668;s__	0.110134	0.148848	0.0962275	0.0190843	0.022959	0.0220757	0.00815759	0.0179167	0.0187881	0.0521089	0.0515768	1.01032	Intermediate
ant_bin.31	d__Bacteria;p__Pseudomonadota;c__Alphaproteobacteria;o__Sphingomonadales;f__Sphingomonadaceae;g__Sphingorhabdus_B;s__	0.0285116	0.25181	0.138802	0.114437	0.0372326	0.0410508	0.00689288	0.0971853	0.00554393	0.0801116	0.0801629	0.999359	Intermediate
		15.891	17.8231	10.7023	22.3395	16.7149	17.7605	11.9172	21.9362	21.5001
ant_bin.615	d__Bacteria;p__Pseudomonadota;c__Gammaproteobacteria;o__Xanthomonadales;f__Xanthomonadaceae;g__Chiayiivirga;s__	0.0540878	0.337821	0.13725	0.0823133	0.00840971	0.103343	0.129142	0.00847706	0.0512942	0.100218	0.101349	0.988841	Generalist
ant_bin.202	d__Bacteria;p__Pseudomonadota;c__Gammaproteobacteria;o__Xanthomonadales;f__Xanthomonadaceae;g__Thermomonas;s__	0.483626	0.322834	0.219293	0.116985	0.0638035	0.0614058	0.041271	0.0505246	0.0585144	0.154886	0.157584	0.982878	Generalist
ant_bin.441	d__Bacteria;p__Gemmatimonadota;c__Gemmatimonadetes;o__Gemmatimonadales;f__Gemmatimonadaceae;g__UBA4720;s__	0	0.00493973	0.00493685	0.022729	0.0324141	0.0784748	0.062711	0.0625546	0.132956	0.0438274	0.0446351	0.981904	Generalist
ant_bin.72	d__Bacteria;p__Actinomycetota;c__Actinomycetia;o__Actinomycetales;f__Micrococcaceae;g__Arthrobacter;s__Arthrobacter oryzae_A	0.377835	0.0506575	0.29187	0.729009	0.0285005	0.287701	0.0867672	0.0618365	0.153519	0.22512	0.229744	0.979873	Generalist
ant_bin.70	d__Bacteria;p__Acidobacteriota;c__Terriglobia;o__Bryobacterales;f__Bryobacteraceae;g__Bryobacter;s__	0.125299	0.122039	0.0646368	0.0154968	0.0332013	0.0128507	0.0209066	0.0190651	0.0123396	0.0462106	0.047315	0.976659	Generalist
ant_bin.92	d__Bacteria;p__Acidobacteriota;c__Vicinamibacteria;o__Vicinamibacterales;f__UBA2999;g__CADEFD01;s__	0.0367493	0.3252	0.0979991	0.0520417	0.0206291	0.086192	0.137564	0.0221708	0.0935646	0.0941632	0.0969012	0.971744	Generalist
ant_bin.664	d__Bacteria;p__Acidobacteriota;c__Thermoanaerobaculia;o__Gp7-AA8;f__Gp7-AA8;g__;s__	0.0237228	0.122688	0.0428022	0.0157391	0.00622398	0.0155319	0.0852188	0.00560182	0.0538699	0.0400689	0.0412665	0.970979	Generalist
ant_bin.426	d__Bacteria;p__Pseudomonadota;c__Alphaproteobacteria;o__Caulobacterales;f__Caulobacteraceae;g__Brevundimonas;s__	0.523855	0.296979	0.202203	0.0656986	0.0789488	0.0562075	0.0813649	0.137107	0.0363105	0.158513	0.164297	0.964793	Generalist
ant_bin.399	d__Bacteria;p__Pseudomonadota;c__Alphaproteobacteria;o__Sphingomonadales;f__Sphingomonadaceae;g__Sphingomicrobium;s__	0.0215286	0.0270074	0.0214607	0.0800045	0.146779	0.0775129	0.0268573	0.250825	0.0626074	0.0761777	0.0793982	0.959439	Generalist
ant_bin.534	d__Bacteria;p__Pseudomonadota;c__Alphaproteobacteria;o__Sphingomonadales;f__Sphingomonadaceae;g__Novosphingobium;s__	0.197305	0.279963	0.204051	0.330415	0.0122156	0.0598928	0.0355536	0.0152787	0.0314381	0.124122	0.129568	0.957969	Generalist
ant_bin.468	d__Bacteria;p__Pseudomonadota;c__Gammaproteobacteria;o__Burkholderiales;f__SG8-39;g__SZAS-79;s__	0.039496	0.0102334	0.0142697	0.0127978	0.102471	0.033794	0.0110728	0.0942687	0.0200059	0.0359848	0.037601	0.957018	Generalist
ant_bin.614	d__Bacteria;p__Actinomycetota;c__Actinomycetia;o__Actinomycetales;f__Angustibacteraceae;g__JACMOY01;s__	0.0230617	0.0272448	0.00897123	0.0778042	0.264035	0.120831	0.0254283	0.257569	0.132161	0.0991232	0.104123	0.951983	Generalist
ant_bin.455	d__Bacteria;p__Actinomycetota;c__Thermoleophilia;o__Solirubrobacterales;f__Solirubrobacteraceae;g__Paraconexibacter;s__	0	0.00999503	0	0.0316038	0.0994157	0.0688532	0.0318223	0.128619	0.0567207	0.0450474	0.0474478	0.94941	Generalist
ant_bin.372	d__Bacteria;p__Bacteroidota;c__Bacteroidia;o__Chitinophagales;f__Chitinophagaceae;g__Lacibacter;s__	0.92673	0.495516	0.725171	0.279601	0.0565906	0.331545	0.0786536	0.0381859	0.11483	0.318377	0.338536	0.940453	Generalist
ant_bin.91	d__Bacteria;p__Pseudomonadota;c__Gammaproteobacteria;o__Burkholderiales;f__Usitatibacteraceae;g__JAEUMZ01;s__	0.124639	0.213633	0.0747363	0.426748	0.114838	0.0792772	0.00693658	0.0495748	0.0991947	0.124227	0.132175	0.939865	Generalist
ant_bin.351	d__Bacteria;p__Pseudomonadota;c__Alphaproteobacteria;o__Sphingomonadales;f__Sphingomonadaceae;g__Novosphingobium;s__	0.238423	0.175719	0.20043	0.0195033	0.0384778	0.0482782	0.0164139	0.0535174	0.0408203	0.0866385	0.0923981	0.937665	Generalist
ant_bin.554	d__Bacteria;p__Verrucomicrobiota;c__Verrucomicrobiae;o__Opitutales;f__Opitutaceae;g__Lacunisphaera;s__	0.00636469	0.0323119	0.0816217	0.0859244	0.0259883	0.132301	0.00613537	0.0157751	0.0348009	0.0434336	0.0468026	0.928017	Generalist
ant_bin.131	d__Bacteria;p__Pseudomonadota;c__Gammaproteobacteria;o__Steroidobacterales;f__Steroidobacteraceae;g__;s__	0.0238608	0.0129436	0	0.00338161	0.0641926	0.0134276	0.0131708	0.0608444	0.0491797	0.0247234	0.0267779	0.923274	Generalist
ant_bin.106	d__Bacteria;p__Gemmatimonadota;c__Gemmatimonadetes;o__Gemmatimonadales;f__Gemmatimonadaceae;g__AG11;s__	0.0278941	0.0760711	0.0233782	0.780258	0.140394	0.45352	0.435917	0.473091	0.994551	0.345687	0.378342	0.913689	Generalist
ant_bin.654	d__Bacteria;p__Pseudomonadota;c__Gammaproteobacteria;o__Burkholderiales;f__Burkholderiaceae_B;g__Ramlibacter;s__	0.522481	0.317751	0.282981	0.0789267	0.0949363	0.108919	0.0455212	0.0632529	0.084338	0.162094	0.177679	0.912286	Generalist
ant_bin.452	d__Bacteria;p__Pseudomonadota;c__Alphaproteobacteria;o__Rhizobiales;f__Devosiaceae;g__Devosia_A;s__	0.0261085	0.0150373	0.0195227	0.00881698	0.0650369	0.0189181	0.0151673	0.0940596	0.0205892	0.0285932	0.0314729	0.908502	Generalist
ant_bin.182	d__Bacteria;p__Gemmatimonadota;c__Gemmatimonadetes;o__Gemmatimonadales;f__Gemmatimonadaceae;g__AG11;s__	0.0357275	0.126294	0.0163856	0.117333	0.0110716	0.0290639	0.052581	0.0105388	0.0368269	0.0438133	0.0484246	0.904773	Generalist
ant_bin.464	d__Bacteria;p__Actinomycetota;c__Actinomycetia;o__Actinomycetales;f__Dermatophilaceae;g__Lapillicoccus;s__	0.0773564	0.165573	0.0566421	0.198563	0.74645	0.256795	0.0554699	0.564627	0.279108	0.239436	0.266732	0.897665	Generalist
ant_bin.33	d__Bacteria;p__Pseudomonadota;c__Alphaproteobacteria;o__Rhizobiales;f__Beijerinckiaceae;g__Bosea;s__	0.0104912	0.0136778	0.0112743	0.0807927	0.0105432	0.040065	0.0209978	0.0359496	0.0913753	0.0310526	0.0350185	0.886748	Generalist
ant_bin.431	d__Bacteria;p__Pseudomonadota;c__Alphaproteobacteria;o__Reyranellales;f__Reyranellaceae;g__Reyranella;s__	0.126094	0.323189	0.132315	0.100564	0.0458118	0.0631944	0.0166712	0.0579754	0.058082	0.09099	0.102655	0.886365	Generalist
ant_bin.355	d__Bacteria;p__Pseudomonadota;c__Gammaproteobacteria;o__Xanthomonadales;f__Ahniellaceae;g__;s__	0.0457628	0.143064	0.0713924	0.047167	0.0138408	0.0384226	0.0169195	0.00787758	0.0353106	0.0411837	0.0466397	0.883019	Generalist
ant_bin.522	d__Bacteria;p__Pseudomonadota;c__Alphaproteobacteria;o__Rhizobiales;f__Rhizobiaceae;g__RCIZ01;s__	0.0959149	0.0210701	0.0169637	0.0091741	0.0463896	0.0157788	0.0123491	0.0486777	0.0187977	0.0279722	0.0316795	0.882975	Generalist
ant_bin.645	d__Bacteria;p__Pseudomonadota;c__Alphaproteobacteria;o__Sphingomonadales;f__Sphingomonadaceae;g__Sphingomicrobium;s__	0.0433592	0.0814006	0.0670749	0.196281	0.0946133	0.160425	0.0543369	0.48129	0.299189	0.144748	0.164219	0.881432	Generalist
ant_bin.223	d__Bacteria;p__Bacteroidota;c__Bacteroidia;o__Chitinophagales;f__Chitinophagaceae;g__Ferruginibacter;s__	0.156328	0.0266647	0.0697257	0.0181351	0.0419798	0.0207587	0.0120783	0.0669774	0.147349	0.0548097	0.0622218	0.880875	Generalist
ant_bin.332	d__Bacteria;p__Gemmatimonadota;c__Gemmatimonadetes;o__Gemmatimonadales;f__Gemmatimonadaceae;g__AG11;s__	0	0.0834755	0.0174379	0.098809	0.00681923	0.0332291	0.0681832	0.00831873	0.0624942	0.0368601	0.0420852	0.875844	Generalist
ant_bin.329	d__Bacteria;p__Actinomycetota;c__Thermoleophilia;o__Gaiellales;f__Gaiellaceae;g__;s__	0.0409149	0.0232783	0.00850778	0.183604	0.0983183	0.0327016	0.0171165	0.16575	0.14738	0.0698296	0.0797301	0.875824	Generalist
ant_bin.280	d__Bacteria;p__Acidobacteriota;c__Terriglobia;o__Bryobacterales;f__Bryobacteraceae;g__Ga0077553;s__	0.0710949	0.0233182	0.0141666	0.0087775	0.0978432	0.0219627	0.0166361	0.0930265	0.0234066	0.035672	0.0411369	0.867154	Generalist
ant_bin.453	d__Bacteria;p__Pseudomonadota;c__Gammaproteobacteria;o__Burkholderiales;f__SG8-41;g__;s__	0.0148989	0.109503	0.0412895	0.0335395	0.00733665	0.0287702	0.0888919	0.00718237	0.0403413	0.0356183	0.0413059	0.862305	Generalist
ant_bin.569	d__Bacteria;p__Pseudomonadota;c__Gammaproteobacteria;o__Burkholderiales;f__Burkholderiaceae_B;g__Ramlibacter;s__	0.0365841	0.0604125	0.0559075	0.0313579	0.165693	0.0752203	0.0427701	0.256544	0.0624008	0.0749562	0.0874322	0.857307	Generalist
ant_bin.409	d__Bacteria;p__Pseudomonadota;c__Alphaproteobacteria;o__Reyranellales;f__Reyranellaceae;g__Reyranella;s__	0.140664	0.162732	0.134296	0.0321582	0.0514482	0.0325978	0.0118181	0.03314	0.0246683	0.0588385	0.0692803	0.849282	Generalist
ant_bin.403	d__Bacteria;p__Pseudomonadota;c__Gammaproteobacteria;o__Burkholderiales;f__Burkholderiaceae_B;g__Polaromonas;s__	0.135773	0.145856	0.16337	0.0295603	0.0480526	0.0176152	0.00728453	0.0772111	0.0252406	0.0608315	0.0722181	0.84233	Generalist
ant_bin.183	d__Bacteria;p__Acidobacteriota;c__Terriglobia;o__Bryobacterales;f__Bryobacteraceae;g__Ga0077553;s__	0	0	0	0.0351819	0.0535713	0.0344104	0.0189795	0.0390508	0.0467969	0.0211876	0.0253323	0.836388	Generalist
ant_bin.235	d__Bacteria;p__Pseudomonadota;c__Gammaproteobacteria;o__Burkholderiales;f__Burkholderiaceae_B;g__Polaromonas;s__	0.0829102	0.14259	0.178023	0.0163066	0.0602032	0.0310281	0.0246714	0.232657	0.278358	0.0963263	0.116305	0.82822	Generalist
ant_bin.62	d__Bacteria;p__Pseudomonadota;c__Alphaproteobacteria;o__Sphingomonadales;f__Sphingomonadaceae;g__Novosphingobium;s__	0.0780536	0.173568	0.152818	0.0188632	0.0365991	0.166226	0.0114609	0.0250444	0.0609199	0.0663306	0.0803949	0.82506	Generalist
ant_bin.334	d__Bacteria;p__Pseudomonadota;c__Gammaproteobacteria;o__Burkholderiales;f__Burkholderiaceae_B;g__Schlegelella_A;s__	0.016334	0.0257917	0.0184226	0.0535745	0.0486437	0.200128	0.143825	0.0699401	0.129573	0.0647177	0.0784702	0.824743	Generalist
ant_bin.482	d__Bacteria;p__Nitrospirota;c__Nitrospiria;o__Nitrospirales;f__Nitrospiraceae;g__Palsa-1315;s__Palsa-1315 sp014379455	0.0109661	0.0409934	0.0365004	0.333681	0.431113	0.197618	0.0754119	0.398066	0.332377	0.169911	0.206303	0.823598	Generalist
ant_bin.591	d__Bacteria;p__Pseudomonadota;c__Gammaproteobacteria;o__Burkholderiales;f__Casimicrobiaceae;g__VBCG01;s__	0.191605	0.0959188	0.0471503	0.0290448	0.217318	0.0559788	0.0209728	0.241214	0.0581304	0.0862494	0.10637	0.810841	Generalist
ant_bin.375	d__Bacteria;p__Pseudomonadota;c__Gammaproteobacteria;o__Burkholderiales;f__Casimicrobiaceae;g__VBCG01;s__	0.0424345	0.175589	0.0363436	0.191175	0.0286812	0.0684998	0.0758599	0.0361618	0.0402325	0.0622806	0.0772197	0.806537	Generalist
ant_bin.602	d__Bacteria;p__Pseudomonadota;c__Alphaproteobacteria;o__Rhizobiales;f__Devosiaceae;g__Devosia_A;s__	0.0642982	0.015626	0.0175533	0.00880459	0.0771323	0.0184974	0.0227246	0.0900928	0.0295996	0.0303959	0.0382587	0.794482	Generalist
ant_bin.285	d__Bacteria;p__Pseudomonadota;c__Gammaproteobacteria;o__Burkholderiales;f__SG8-39;g__SZAS-79;s__	0.0293735	0.112332	0.0251839	0.0883828	0.022629	0.0469666	0.0250818	0.0111858	0.0270758	0.0342546	0.0431346	0.794132	Generalist
ant_bin.443	d__Bacteria;p__Actinomycetota;c__Thermoleophilia;o__Solirubrobacterales;f__Solirubrobacteraceae;g__Paraconexibacter;s__	0.0122684	0.0102883	0	0.107471	0.113497	0.0630567	0.0301856	0.0714739	0.0751241	0.0423781	0.0537072	0.789057	Generalist
ant_bin.337	d__Bacteria;p__Actinomycetota;c__Actinomycetia;o__Actinomycetales;f__Microbacteriaceae;g__JAAFHU01;s__	0.0638132	0.0756335	0.0516988	0.0140756	0.0221063	0.0378117	0.00606988	0.0078648	0.0147159	0.0257557	0.0326433	0.789004	Generalist
ant_bin.151	d__Bacteria;p__Actinomycetota;c__Thermoleophilia;o__Gaiellales;f__F1-60-MAGs149;g__VFJZ01;s__	0.0222054	0.00990789	0.0048117	0.0935795	0.148953	0.121459	0.0499648	0.176147	0.106659	0.0626503	0.0815209	0.768519	Generalist
ant_bin.505	d__Bacteria;p__Actinomycetota;c__Actinomycetia;o__Actinomycetales;f__Dermatophilaceae;g__UBA4719;s__	0.0421042	0.0597363	0.0287273	0.0254974	0.25772	0.107232	0.108661	0.128602	0.086613	0.0718214	0.093877	0.765058	Generalist
ant_bin.368	d__Bacteria;p__Acidobacteriota;c__Vicinamibacteria;o__Vicinamibacterales;f__UBA2999;g__12-FULL-67-14b;s__	0.11073	0.033106	0.034606	0.0355565	0.107976	0.0399952	0.0310247	0.17581	0.0428717	0.0514965	0.0679639	0.757703	Generalist
ant_bin.201	d__Bacteria;p__Armatimonadota;c__Fimbriimonadia;o__Fimbriimonadales;f__Fimbriimonadaceae;g__JANJUB01;s__	0.187257	0.052676	0.0198966	0.179741	0.0146087	0.0567839	0.0477908	0.0943428	0.148935	0.0669644	0.0891146	0.751441	Generalist
ant_bin.326	d__Bacteria;p__Pseudomonadota;c__Gammaproteobacteria;o__Burkholderiales;f__Usitatibacteraceae;g__JAEUMZ01;s__	0.0648046	0.114257	0.0396314	0.0124764	0.0938621	0.0215661	0.0081818	0.0772191	0.0258306	0.0381822	0.0508699	0.750585	Generalist
ant_bin.275	d__Bacteria;p__Actinomycetota;c__Actinomycetia;o__Actinomycetales;f__Microbacteriaceae;g__Lacisediminihabitans;s__	0.163086	0.0575081	0.0812845	0.0044582	0.0710848	0.0234109	0.0333976	0.112154	0.0429458	0.0488374	0.0654811	0.745824	Generalist
ant_bin.310	d__Bacteria;p__Actinomycetota;c__Acidimicrobiia;o__Acidimicrobiales;f__Ilumatobacteraceae;g__UBA3006;s__	0.0363287	0.0132145	0.00397623	0.04113	0.0637595	0.0247451	0	0.0648689	0.0589325	0.0252275	0.0341062	0.739677	Generalist
ant_bin.186	d__Bacteria;p__Actinomycetota;c__Thermoleophilia;o__Gaiellales;f__Gaiellaceae;g__JACCRW01;s__	0.0233507	0.0108719	0.0046623	0.0763427	0.0831137	0.0437634	0.0443474	0.124397	0.0932081	0.0406742	0.0560063	0.726243	Generalist
ant_bin.315	d__Bacteria;p__Pseudomonadota;c__Alphaproteobacteria;o__Rhizobiales;f__Devosiaceae;g__Devosia_A;s__	0.0777487	0.0359118	0.0744192	0.182538	0.0255351	0.0639331	0.0439805	0.0328018	0.054961	0.0474939	0.0657588	0.722244	Generalist
ant_bin.343	d__Bacteria;p__Actinomycetota;c__Actinomycetia;o__Propionibacteriales;f__Nocardioidaceae;g__Nocardioides;s__	0.219296	0.661067	0.265951	0.784202	0.109382	0.665915	0.410051	0.0890008	0.179617	0.264997	0.376054	0.70468	Generalist
ant_bin.244	d__Bacteria;p__Pseudomonadota;c__Gammaproteobacteria;o__Xanthomonadales;f__Xanthomonadaceae;g__Thermomonas;s__	0.023558	0.0240232	0.0169457	0.0412101	0.132669	0.0913852	0.0307756	0.0575682	0.0828758	0.0392257	0.0556679	0.704639	Generalist
ant_bin.531	d__Bacteria;p__Acidobacteriota;c__Vicinamibacteria;o__Vicinamibacterales;f__2-12-FULL-66-21;g__;s__	0.0461269	0.0324739	0.0135528	0.267198	0.234162	0.132521	0.114775	0.281019	0.186165	0.102386	0.145333	0.704492	Generalist
ant_bin.299	d__Bacteria;p__Pseudomonadota;c__Gammaproteobacteria;o__Burkholderiales;f__Burkholderiaceae;g__CAHJXF01;s__	0.0724775	0.085204	0.0815989	0.0100815	0.0887035	0.0220195	0.0147023	0.0385439	0.0173078	0.0335814	0.0478488	0.701825	Generalist
ant_bin.551	d__Bacteria;p__Pseudomonadota;c__Alphaproteobacteria;o__Sphingomonadales;f__Sphingomonadaceae;g__Sphingomicrobium;s__	0.047162	0.0492128	0.0382722	0.132215	0.20069	0.108044	0.0463701	0.263518	0.140789	0.0790007	0.11403	0.692804	Generalist
ant_bin.644	d__Bacteria;p__Pseudomonadota;c__Alphaproteobacteria;o__Rhizobiales;f__Xanthobacteraceae;g__Bradyrhizobium;s__	0.466164	0.750005	0.424029	1.07844	0.163222	0.276963	0.202861	0.244781	0.310071	0.29976	0.43517	0.688834	Generalist
ant_bin.134	d__Bacteria;p__Myxococcota;c__Polyangia;o__Polyangiales;f__;g__;s__	0.106919	0.0562227	0.0760994	0.00407265	0.0485533	0.0133666	0.0502939	0.0681897	0.0146684	0.0334988	0.0487095	0.687726	Generalist
ant_bin.50	d__Bacteria;p__Actinomycetota;c__Actinomycetia;o__Mycobacteriales;f__SCTD01;g__SCTD01;s__	0.0766788	0.092067	0.0383921	0.0187814	0.115242	0.0357792	0.0165356	0.126406	0.0316059	0.0421324	0.0612765	0.68758	Generalist
ant_bin.553	d__Bacteria;p__Gemmatimonadota;c__Gemmatimonadetes;o__Gemmatimonadales;f__Gemmatimonadaceae;g__UBA4720;s__	0.099632	0.111592	0.0448113	0.0615939	0.0214145	0.0640107	0.0464565	0.221199	0.141537	0.061798	0.0902496	0.684746	Generalist
ant_bin.347	d__Bacteria;p__Pseudomonadota;c__Gammaproteobacteria;o__Xanthomonadales;f__Xanthomonadaceae;g__Arenimonas;s__	0.0432015	0.127041	0.0565613	0.0160763	0.0917717	0.0435194	0.0205822	0.0875979	0.0215232	0.03821	0.0564305	0.677116	Generalist
ant_bin.165	d__Bacteria;p__Chloroflexota;c__Chloroflexia;o__Thermomicrobiales;f__CADCWN01;g__CADCWN01;s__	0	0.0207031	0.0123136	0.0367987	0.0250256	0.0205296	0.0244504	0.0611249	0.0288405	0.0168861	0.0255318	0.661373	Generalist
ant_bin.583	d__Bacteria;p__Verrucomicrobiota;c__Verrucomicrobiae;o__Verrucomicrobiales;f__V1-33;g__V1-33;s__	0.0110725	0.0508114	0.0501106	0.0691988	0.00647375	0.0476354	0.0604052	0.00683613	0.0825149	0.0281619	0.0427843	0.65823	Generalist
ant_bin.281	d__Bacteria;p__Actinomycetota;c__Actinomycetia;o__Actinomycetales;f__Dermatophilaceae;g__UBA4719;s__	0.117334	0.0830036	0.128918	0.0127099	0.146509	0.039584	0.0285585	0.111957	0.0276335	0.0509013	0.0773564	0.65801	Generalist
ant_bin.486	d__Bacteria;p__Pseudomonadota;c__Alphaproteobacteria;o__Rhizobiales;f__Aestuariivirgaceae;g__Aestuariivirga;s__	0.0480621	0.014206	0.00850993	0.0481134	0.0783025	0.0253575	0.0122718	0.0644975	0.0503208	0.0248315	0.0388491	0.63918	Generalist
ant_bin.575	d__Bacteria;p__Bacteroidota;c__Bacteroidia;o__Chitinophagales;f__Chitinophagaceae;g__Ferruginibacter;s__	0.18697	0.120252	0.16418	0.0233365	0.157753	0.075573	0.0368626	0.268487	0.0807019	0.0787043	0.123791	0.635786	Generalist
ant_bin.237	d__Bacteria;p__Pseudomonadota;c__Gammaproteobacteria;o__Burkholderiales;f__SG8-41;g__;s__	0.0302774	0.0141247	0.0119404	0.0153892	0.0561241	0.0301536	0.0325246	0.0779531	0.0374551	0.021483	0.0339936	0.631971	Generalist
ant_bin.123	d__Bacteria;p__Pseudomonadota;c__Gammaproteobacteria;o__Burkholderiales;f__CADEHE01;g__;s__	0.111021	0.231138	0.0835805	0.0845719	0.0847367	0.0447168	0.0466244	0.0583797	0.0675504	0.056894	0.0902577	0.63035	Generalist
ant_bin.294	d__Bacteria;p__Actinomycetota;c__Actinomycetia;o__Mycobacteriales;f__SCTD01;g__SCTD01;s__	0.0964618	0.200414	0.0183799	0.322606	0.105764	0.187864	0.0860683	0.103617	0.187863	0.0890231	0.145449	0.612058	Generalist
ant_bin.103	d__Bacteria;p__Chloroflexota;c__Limnocylindria;o__Limnocylindrales;f__CSP1-4;g__SPCO01;s__	0.0366908	0.0273098	0.0148295	0.0324326	0.0717839	0.0659126	0.119215	0.0780304	0.0930294	0.0344755	0.0599149	0.575408	Generalist
ant_bin.51	d__Bacteria;p__Acidobacteriota;c__Vicinamibacteria;o__Vicinamibacterales;f__Vicinamibacteraceae;g__Luteitalea;s__	0.0467336	0.111795	0.0485502	0.0787225	0.0168262	0.0694125	0.111857	0.0161742	0.10322	0.0376259	0.0670324	0.56131	Generalist
ant_bin.379	d__Bacteria;p__Pseudomonadota;c__Alphaproteobacteria;o__Sphingomonadales;f__Sphingomonadaceae;g__Sphingomicrobium;s__	0.0944314	0.341618	0.274517	0.331963	0.0574554	0.249945	0.100172	0.12441	0.255846	0.10936	0.203373	0.537731	Generalist
ant_bin.601	d__Bacteria;p__Actinomycetota;c__Acidimicrobiia;o__Acidimicrobiales;f__JAAYBP01;g__Aquihabitans;s__	0.0488667	0.0401761	0.0260191	0.0128075	0.0918717	0.0744279	0.0324853	0.0638389	0.037397	0.0250223	0.0475433	0.526305	Generalist
ant_bin.139	d__Bacteria;p__Desulfobacterota_F;c__Desulfuromonadia;o__Geobacterales;f__Pseudopelobacteraceae;g__CAIPTY01;s__	0.0507435	0.0216647	0.0424987	0.00831485	0.037598	0.0262571	0.00786557	0.0255464	0.0294366	0.0144191	0.0277695	0.519242	Generalist
ant_bin.226	d__Bacteria;p__Actinomycetota;c__Actinomycetia;o__Propionibacteriales;f__Nocardioidaceae;g__Nocardioides;s__	0.200663	0.224599	0.0985042	0.291166	0.540034	0.38116	0.142934	0.255657	0.189588	0.133968	0.258256	0.518739	Generalist
ant_bin.388	d__Bacteria;p__Pseudomonadota;c__Alphaproteobacteria;o__Sphingomonadales;f__Sphingomonadaceae;g__Novosphingobium;s__	0.0249049	0.0275486	0.0212257	0.04564	0.0889532	0.0692786	0.0313941	0.0633079	0.0379249	0.0233525	0.0455753	0.512393	Generalist
ant_bin.446	d__Bacteria;p__Actinomycetota;c__Actinomycetia;o__Mycobacteriales;f__Pseudonocardiaceae;g__Pseudonocardia;s__	0.0591024	0.0420511	0.0136419	0.0257174	0.0199524	0.0300535	0.0729357	0.0696778	0.0483644	0.0216588	0.0423885	0.51096	Generalist
ant_bin.493	d__Bacteria;p__Chloroflexota;c__Limnocylindria;o__Limnocylindrales;f__CSP1-4;g__SPCO01;s__	0.317572	0.295131	0.0678983	0.297638	0.126199	0.154991	0.0694091	0.252756	0.170308	0.0986099	0.194656	0.506586	Generalist
ant_bin.111	d__Bacteria;p__Pseudomonadota;c__Gammaproteobacteria;o__Burkholderiales;f__Burkholderiaceae_B;g__Ramlibacter;s__	0.154197	0.21119	0.129087	0.189963	0.0880987	0.302962	0.0331665	0.119347	0.159614	0.0770959	0.154181	0.500036	Generalist
ant_bin.487	d__Bacteria;p__Pseudomonadota;c__Alphaproteobacteria;o__Sphingomonadales;f__Sphingomonadaceae;g__Sphingomicrobium;s__	0.229287	0.300093	0.27689	0.514767	0.122371	0.356095	0.101202	0.161915	0.249667	0.127856	0.256921	0.497648	Generalist
ant_bin.483	d__Bacteria;p__Pseudomonadota;c__Gammaproteobacteria;o__Burkholderiales;f__Casimicrobiaceae;g__VBCG01;s__	0.0260781	0.145786	0.0482484	0.131552	0.0400532	0.115216	0.132362	0.0750426	0.0980202	0.0445539	0.0902621	0.493606	Generalist
ant_bin.344	d__Bacteria;p__Gemmatimonadota;c__Gemmatimonadetes;o__Gemmatimonadales;f__GWC2-71-9;g__Palsa-1233;s__	0.0746158	0.157039	0.0464176	0.0607714	0.0604501	0.11538	0.117876	0.0439356	0.061165	0.0389724	0.0819611	0.475498	Generalist
ant_bin.309	d__Bacteria;p__Pseudomonadota;c__Alphaproteobacteria;o__Sphingomonadales;f__Sphingomonadaceae;g__Sphingomicrobium;s__	0.0740384	0.0797979	0.0830288	0.066284	0.120988	0.0605802	0.0276107	0.0939209	0.0380204	0.0281813	0.0715854	0.393673	Generalist
ant_bin.491	d__Bacteria;p__Actinomycetota;c__Actinomycetia;o__Actinomycetales;f__Angustibacteraceae;g__JACMOY01;s__	0.0139403	0.0551996	0.0292195	0.0424522	0.0450166	0.0484795	0.0291755	0.0571157	0.0686384	0.0168253	0.0432486	0.389037	Generalist
ant_bin.356	d__Bacteria;p__Pseudomonadota;c__Alphaproteobacteria;o__SMXS01;f__SMXS01;g__RI-34;s__	0.0519679	0.0572656	0.0283821	0.0409198	0.0445007	0.0307172	0.0133133	0.0278372	0.0344673	0.0135557	0.0365968	0.370408	Generalist
ant_bin.214	d__Bacteria;p__Actinomycetota;c__Actinomycetia;o__Propionibacteriales;f__Nocardioidaceae;g__Nocardioides;s__	0.0555122	0.113678	0.0463918	0.0714714	0.0993506	0.0753624	0.0530268	0.0429232	0.0557937	0.0243933	0.0681678	0.357842	Generalist
ant_bin.544	d__Bacteria;p__Pseudomonadota;c__Alphaproteobacteria;o__Sphingomonadales;f__Sphingomonadaceae;g__Sphingomicrobium;s__	0.377227	0.429349	0.388478	0.42695	0.140813	0.332514	0.189342	0.252437	0.247552	0.105771	0.309407	0.34185	Generalist
		9.89269	11.4465	7.66802	11.7456	8.64063	9.02217	5.3768	10.1409	9.10653

## Sheet: b
MAG	claccification	SD2464_0-7y_0-10cm	SD2484_0-7y_0-10cm	SD2485_0-7y_0-10cm	SD2486_0-7y_0-10cm	SD2469_8-27y_0-10cm	SD2487_8-27y_0-10cm	SD2488_8-27y_0-10cm	SD2494_8-27y_0-10cm	SD2474_28-57y_0-10cm	SD2489_28-57y_0-10cm	SD2490_28-57y_0-10cm	SD2491_28-57y_0-10cm	SD2479_58-127y_0-10cm	SD2492_58-127y_0-10cm	SD2493_58-127y_0-10cm	STDEV	MEAN	COV	Class
swi_bin.376	d__Bacteria;p__Chloroflexota;c__Dehalococcoidia;o__DSTF01;f__RBG-16-68-14;g__RBG-16-68-14;s__	0	0	0	0	0	0	0	0	0	0	0	0	0.234	0	0	0.0604185	0.0156	3.87298	Specialist
swi_bin.49	d__Archaea;p__Thermoproteota;c__Nitrososphaeria;o__Nitrososphaerales;f__Nitrosopumilaceae;g__Nitrosarchaeum;s__	0.006	0	0	0	0	0	0	0	0	0	0	0	0	0	0	0.00154919	0.0004	3.87298	Specialist
swi_bin.77	d__Bacteria;p__Cyanobacteriota;c__Cyanobacteriia;o__Cyanobacteriales;f__Microcoleaceae;g__Microcoleus;s__	0	0	0	0	0	0	0	0	0	0	0	0.477	0	0	0	0.123161	0.0318	3.87298	Specialist
swi_bin.31	d__Bacteria;p__Acidobacteriota;c__HRBIN11;o__JAKEFK01;f__JAKEFK01;g__JAKEFK01;s__	0	0	0	0	0	0	0	0	0	0	0	0	0.012	0	0.361	0.0930398	0.0248667	3.74155	Specialist
swi_bin.312	d__Bacteria;p__Acidobacteriota;c__Thermoanaerobaculia;o__UBA5704;f__UBA5704;g__;s__	0	0	0	0	0	0	0	0	0.556	0.018	0.02	0	0	0.017	0	0.142744	0.0407333	3.50435	Specialist
swi_bin.160	d__Bacteria;p__Pseudomonadota;c__Alphaproteobacteria;o__Rhizobiales;f__Devosiaceae;g__Devosia;s__	0	0	0.018	0	0	0	0	0	0.091	0	0	0	0	0	0	0.0236234	0.00726667	3.25093	Specialist
swi_bin.131	d__Bacteria;p__Actinomycetota;c__Actinomycetia;o__Actinomycetales;f__Microbacteriaceae;g__Mycetocola_A;s__	0	0.022	0	0	0	0.707	0	0	0.026	0	0.101	0	0	0	0	0.18173	0.0570667	3.18452	Specialist
swi_bin.3	d__Bacteria;p__Acidobacteriota;c__Blastocatellia;o__Pyrinomonadales;f__Pyrinomonadaceae;g__;s__	0	0	0	0	0.012	0.022	0.01	0.023	0	0	0.009	0.759	0.01	0.059	0.011	0.193706	0.061	3.1755	Specialist
swi_bin.287	d__Bacteria;p__Actinomycetota;c__Actinomycetia;o__Actinomycetales;f__Microbacteriaceae;g__Conyzicola;s__	0.013	0.055	0	1.266	0.059	0.016	0	0	0.023	0	0	0.037	0.024	0.042	0.016	0.322247	0.1034	3.11651	Specialist
swi_bin.83	d__Bacteria;p__Pseudomonadota;c__Alphaproteobacteria;o__Rhizobiales;f__Methyloligellaceae;g__Methyloceanibacter;s__Methyloceanibacter sp014380485	0	0	0	0	0	0	0	0	0	0	0	0	0.241	0.018	0.057	0.0626766	0.0210667	2.97515	Specialist
swi_bin.219	d__Bacteria;p__Pseudomonadota;c__Gammaproteobacteria;o__Enterobacterales;f__Enterobacteriaceae;g__Serratia_A;s__	0	0	0	0	0	0	0.074	0	0.225	0	0.032	0	1.181	0	0.052	0.303729	0.104267	2.913	Specialist
swi_bin.199	d__Bacteria;p__Gemmatimonadota;c__Gemmatimonadetes;o__Gemmatimonadales;f__GWC2-71-9;g__Palsa-1233;s__	0.084	0	0.023	0.007	0	0	0	0	0	0	0	0	0	0	0	0.0219864	0.0076	2.89294	Specialist
swi_bin.66	d__Bacteria;p__Pseudomonadota;c__Gammaproteobacteria;o__Enterobacterales;f__Enterobacteriaceae;g__Edaphovirga;s__Edaphovirga cremea	0	0	0	0	0	0	0	0	0	0	0	0	0.7	0	0.353	0.196521	0.0702	2.79945	Specialist
swi_bin.6	d__Bacteria;p__Gemmatimonadota;c__Gemmatimonadetes;o__JACCXV01;f__JAHWKZ01;g__;s__	0	0	0	0	0	0	0	0	0.247	0.061	0	0	0.028	0	0.01	0.064161	0.0230667	2.78155	Specialist
swi_bin.225	d__Bacteria;p__Acidobacteriota;c__Blastocatellia;o__Pyrinomonadales;f__Pyrinomonadaceae;g__PSRF01;s__	0	0	0	0	0	0	0	0	0	0	0.01	0	0.272	0.024	0.08	0.0712776	0.0257333	2.76985	Specialist
swi_bin.69	d__Bacteria;p__Pseudomonadota;c__Gammaproteobacteria;o__JACCXJ01;f__JACCXJ01;g__USCg-Taylor;s__	0.01	0	0	0	0	0	0	0	0	0	0	0	0.017	0	0	0.00493095	0.0018	2.73942	Specialist
swi_bin.80	d__Bacteria;p__Chloroflexota;c__Limnocylindria;o__Limnocylindrales;f__CSP1-4;g__UBA5189;s__	0.018	0	0.015	0.024	0.019	0.02	0.023	0.019	0.022	0.024	0.022	0.017	0.045	0.037	0.794	0.199628	0.0732667	2.72468	Specialist
swi_bin.108	d__Bacteria;p__Pseudomonadota;c__Gammaproteobacteria;o__UBA6429;f__UBA6429;g__;s__	0.075	0	0.101	0	0	0	0	0	0	0	0	0	0	0	0	0.0313516	0.0117333	2.67201	Specialist
swi_bin.65	d__Bacteria;p__Pseudomonadota;c__Gammaproteobacteria;o__Burkholderiales;f__RBG-16-58-11;g__RBG-16-58-11;s__	0.098	0.02	0.346	0.044	0	0	0	0	0	0	0	0	0	0	0	0.0904164	0.0338667	2.66978	Specialist
swi_bin.99	d__Bacteria;p__Pseudomonadota;c__Alphaproteobacteria;o__Sphingomonadales;f__Sphingomonadaceae;g__Allosphingosinicella;s__	0	0.028	0	0	0	0.369	0.032	0	0.014	0.012	0.019	0.028	0	0.023	0	0.0932002	0.035	2.66286	Specialist
swi_bin.298	d__Bacteria;p__Acidobacteriota;c__Thermoanaerobaculia;o__UBA5066;f__Gp7-AA6;g__Gp7-AA6;s__	0.01	0	0	0	0	0	0	0	0.008	0	0	0	0	0	0	0.00318927	0.0012	2.65772	Specialist
swi_bin.159	d__Bacteria;p__Planctomycetota;c__Phycisphaerae;o__UBA1845;f__UBA1845;g__SBAX01;s__	0.01	0	0	0	0.011	0	0.043	0	0	0	0	0	0	0	0	0.0113293	0.00426667	2.6553	Specialist
swi_bin.373	d__Bacteria;p__Actinomycetota;c__Actinomycetia;o__Mycobacteriales;f__SCTD01;g__;s__	0.035	0.934	0.045	0.031	0.033	0.043	0.033	0.048	0.02	0.02	0.022	0.034	0	0.027	0	0.234372	0.0883333	2.65327	Specialist
swi_bin.226	d__Archaea;p__Thermoproteota;c__Nitrososphaeria;o__Nitrososphaerales;f__Nitrososphaeraceae;g__TH1177;s__	0	0	0	0	0	0	0	0	0	0	0	0	0.366	0.015	0.269	0.112876	0.0433333	2.60484	Specialist
swi_bin.21	d__Bacteria;p__Actinomycetota;c__UBA4738;o__CADDZG01;f__;g__;s__	0	0	0	0	0.041	0.01	0.015	0.045	0.05	0.037	0.026	0.42	0	0	0	0.106008	0.0429333	2.46912	Specialist
swi_bin.357	d__Bacteria;p__Pseudomonadota;c__Gammaproteobacteria;o__Methylococcales;f__Methylomonadaceae;g__Methyloglobulus;s__	0.007	0	0	0	0	0	0.029	0	0	0.013	0	0	0	0	0	0.00801308	0.00326667	2.45299	Specialist
swi_bin.178	d__Bacteria;p__Desulfobacterota_F;c__Desulfuromonadia;o__Geobacterales;f__Pseudopelobacteraceae;g__JACRCG01;s__	0.009	0	0	0	0	0	0.034	0	0.011	0	0	0	0.047	0	0.164	0.042913	0.0176667	2.42904	Specialist
swi_bin.124	d__Bacteria;p__Planctomycetota;c__Planctomycetia;o__Pirellulales;f__JACOUI01;g__;s__	0	0	0	0	0	0	0	0	0.024	0.047	0.011	0	0	0	0	0.0132496	0.00546667	2.42371	Specialist
swi_bin.338	d__Archaea;p__Thermoproteota;c__Nitrososphaeria;o__Nitrososphaerales;f__Nitrososphaeraceae;g__Nitrososphaera;s__	0	0	0	0	0	0	0	0	0	0	0	0	0.122	0.039	0.183	0.0547755	0.0229333	2.38847	Specialist
swi_bin.286	d__Bacteria;p__Pseudomonadota;c__Gammaproteobacteria;o__Burkholderiales;f__Usitatibacteraceae;g__JAEUMZ01;s__	0.106	0.035	0.029	0.01	0	0	0	0	0	0	0	0	0	0	0	0.0283373	0.012	2.36144	Specialist
swi_bin.82	d__Bacteria;p__CSP1-3;c__CSP1-3;o__CSP1-3;f__CSP1-3;g__;s__	0	0	0	0	0	0	0.009	0	0.06	0.03	0	0	0.011	0	0	0.0166805	0.00733333	2.27461	Specialist
swi_bin.209	d__Bacteria;p__Pseudomonadota;c__Gammaproteobacteria;o__Burkholderiales;f__SG8-41;g__UBA5216;s__	0.177	0.028	0.037	0.016	0.009	0.01	0.023	0	0	0	0	0	0	0	0	0.0450777	0.02	2.25389	Specialist
swi_bin.194	d__Bacteria;p__Pseudomonadota;c__Gammaproteobacteria;o__Burkholderiales;f__Burkholderiaceae_B;g__Polaromonas;s__	0.597	0.238	0.089	0.09	0.013	0.017	0.022	0.011	0	0	0	0	0	0	0	0.158747	0.0718	2.21096	Specialist
swi_bin.294	d__Bacteria;p__Pseudomonadota;c__Gammaproteobacteria;o__JAADHS01;f__;g__;s__	0.208	0.017	0.173	0.019	0.025	0	0	0.01	0	0	0	0	0	0	0	0.0659804	0.0301333	2.18961	Specialist
swi_bin.202	d__Bacteria;p__Planctomycetota;c__Phycisphaerae;o__UBA1845;f__UBA1845;g__SBAX01;s__	0	0	0	0.008	0	0	0.014	0	0.168	0.079	0.051	0	0	0	0	0.0466747	0.0213333	2.18787	Specialist
swi_bin.59	d__Bacteria;p__Bacteroidota;c__Bacteroidia;o__Chitinophagales;f__Saprospiraceae;g__JADKGY01;s__	0	0	0	0	0	0	0.009	0	0.017	0.018	0	0	0	0	0	0.00635235	0.00293333	2.16557	Specialist
swi_bin.352	d__Bacteria;p__Pseudomonadota;c__Gammaproteobacteria;o__Burkholderiales;f__Burkholderiaceae_B;g__Rhodoferax;s__	0.166	0.17	0.046	0.029	0	0	0	0	0	0	0	0	0	0	0	0.0586464	0.0274	2.14038	Specialist
swi_bin.140	d__Bacteria;p__Pseudomonadota;c__Gammaproteobacteria;o__Burkholderiales;f__Burkholderiaceae_B;g__Polaromonas;s__	0.227	0.399	0.062	0.037	0.012	0.022	0.018	0.01	0	0	0	0	0	0	0	0.112028	0.0524667	2.13522	Specialist
swi_bin.224	d__Bacteria;p__Bacteroidota;c__Bacteroidia;o__Chitinophagales;f__Saprospiraceae;g__JADKGY01;s__	0.011	0	0	0	0.057	0	0.006	0.057	0	0.008	0	0	0	0	0	0.0196958	0.00926667	2.12544	Specialist
swi_bin.63	d__Bacteria;p__Actinomycetota;c__Actinomycetia;o__Mycobacteriales;f__Mycobacteriaceae;g__Rhodococcus;s__Rhodococcus erythropolis	0.019	0.014	0.011	0	0	0	0	0	0.163	0.018	0.019	0.019	0.01	0	0.015	0.04061	0.0192	2.1151	Specialist
swi_bin.339	d__Bacteria;p__Actinomycetota;c__Actinomycetia;o__Actinomycetales;f__Micrococcaceae;g__Specibacter;s__	0.427	1.013	0.727	0.036	0.047	0	0	0.016	0	0	0	0	0	0	0	0.316055	0.151067	2.09216	Specialist
swi_bin.305	d__Bacteria;p__Actinomycetota;c__Actinomycetia;o__Actinomycetales;f__Micrococcaceae;g__Paeniglutamicibacter;s__	0.022	0.075	0.021	0	0	0.031	0	0	0	0	0	0	0	0	0	0.0207553	0.00993333	2.08946	Specialist
swi_bin.130	d__Bacteria;p__Chloroflexota;c__Anaerolineae;o__Anaerolineales;f__UBA11579;g__JAMCZK01;s__	0	0	0	0	0	0	0.008	0	0.009	0.009	0	0	0	0	0	0.00359497	0.00173333	2.07402	Specialist
swi_bin.9	d__Bacteria;p__Chloroflexota;c__Anaerolineae;o__UCB3;f__;g__;s__	0.01	0	0	0.017	0.01	0	0.044	0	0	0.006	0	0	0	0	0	0.0118213	0.0058	2.03815	Specialist
swi_bin.151	d__Bacteria;p__Bacillota;c__Bacilli;o__Bacillales;f__Planococcaceae;g__Psychrobacillus;s__Psychrobacillus psychrotolerans	0	0	0	0	0	0.227	0.072	0	0	0	0	0	0.206	0	0.07	0.0765354	0.0383333	1.99658	Specialist
swi_bin.258	d__Bacteria;p__Actinomycetota;c__UBA4738;o__JAHWKV01;f__JAHWKV01;g__;s__	0	0	0	0.008	0.007	0	0	0	0	0.009	0	0.02	0	0	0	0.00576277	0.00293333	1.96458	Specialist
swi_bin.182	d__Bacteria;p__Actinomycetota;c__UBA4738;o__AC-67;f__AC-67;g__;s__	0	0	0	0	0.035	0	0.013	0.083	0.125	0.019	0.016	0	0	0	0	0.0367225	0.0194	1.89291	Specialist
swi_bin.313	d__Bacteria;p__Pseudomonadota;c__Gammaproteobacteria;o__Xanthomonadales;f__Xanthomonadaceae;g__Arenimonas;s__	0.2	0.096	0.065	0.03	0.015	0.014	0.016	0	0	0	0	0	0	0	0	0.0549967	0.0290667	1.89209	Specialist
swi_bin.43	d__Bacteria;p__Planctomycetota;c__Planctomycetia;o__Planctomycetales;f__Planctomycetaceae;g__SXXK01;s__	0.033	0.007	0.008	0.007	0	0.007	0.006	0	0	0	0	0	0	0	0	0.00856794	0.00453333	1.88999	Specialist
swi_bin.299	d__Bacteria;p__Bacteroidota;c__Bacteroidia;o__Chitinophagales;f__Chitinophagaceae;g__VBAR01;s__	0.204	0	0.037	0.025	0.046	0.022	0.061	0.008	0	0.009	0.009	0	0	0	0	0.052332	0.0280667	1.86456	Specialist
swi_bin.18	d__Bacteria;p__Bacteroidota;c__Bacteroidia;o__Chitinophagales;f__Chitinophagaceae;g__JJ008;s__	0.094	0.117	0.076	0.047	0	0	0	0	0	0	0	0	0	0	0	0.0405964	0.0222667	1.82319	Specialist
swi_bin.396	d__Bacteria;p__Actinomycetota;c__Actinomycetia;o__Actinomycetales;f__Microbacteriaceae;g__Pseudolysinimonas;s__	0	0	0	0	0.019	0	0	0	0.019	0	0.016	0.029	0	0	0	0.00985514	0.00553333	1.78105	Specialist
swi_bin.385	d__Bacteria;p__Chloroflexota;c__Limnocylindria;o__QHBO01;f__QHBO01;g__CF-167;s__	0.011	0	0	0.019	0.029	0.009	0.035	0.026	0.294	0.106	0.021	0.017	0.019	0.024	0.02	0.0739614	0.042	1.76099	Specialist
swi_bin.8	d__Archaea;p__Thermoproteota;c__Nitrososphaeria;o__Nitrososphaerales;f__Nitrososphaeraceae;g__Nitrosocosmicus;s__	0	0	0	0	0	0.01	0	0.011	0.008	0	0	0.013	0.081	0.104	0.076	0.0353416	0.0202	1.74958	Specialist
swi_bin.200	d__Bacteria;p__Chloroflexota;c__Limnocylindria;o__QHBO01;f__QHBO01;g__;s__	0.016	0	0.011	0	0.021	0	0.092	0.022	0.015	0.016	0.013	0	0	0	0	0.0232793	0.0137333	1.69509	Specialist
swi_bin.57	d__Bacteria;p__Actinomycetota;c__UBA4738;o__AC-67;f__AC-67;g__;s__	0	0	0	0	0.016	0	0.012	0.02	0.047	0.029	0.09	0.045	0.084	0.318	0.058	0.0806469	0.0479333	1.68248	Specialist
swi_bin.180	d__Bacteria;p__Pseudomonadota;c__Gammaproteobacteria;o__Burkholderiales;f__Casimicrobiaceae;g__VBCG01;s__	0.01	0	0	0.011	0.011	0.01	0.014	0	0.014	0.012	0.017	0.122	0.012	0.019	0.011	0.0294785	0.0175333	1.68128	Specialist
swi_bin.102	d__Bacteria;p__Chloroflexota;c__Limnocylindria;o__QHBO01;f__QHBO01;g__;s__	0.01	0	0	0	0	0	0	0	0.031	0.019	0.012	0	0	0.012	0	0.00940972	0.0056	1.68031	Specialist
swi_bin.332	d__Bacteria;p__Actinomycetota;c__UBA4738;o__AC-67;f__AC-67;g__;s__	0	0	0	0	0	0	0	0	0.009	0.019	0	0	0.012	0.01	0.008	0.006128	0.00386667	1.58483	Specialist
swi_bin.129	d__Bacteria;p__Nitrospirota;c__Nitrospiria;o__Nitrospirales;f__Nitrospiraceae;g__;s__	0	0	0	0	0.01	0	0	0	0.051	0.051	0.033	0	0.154	0.037	0.128	0.0489219	0.0309333	1.58153	Specialist
swi_bin.167	d__Bacteria;p__Chloroflexota;c__Dehalococcoidia;o__SM23-28-2;f__RBG-16-64-32;g__;s__	0	0	0	0	0	0	0	0	0	0	0	0	0	0	0	0.0403219	0.0144839	2.78392	Specialist
swi_bin.393	d__Bacteria;p__Actinomycetota;c__UBA4738;o__CADDZG01;f__;g__;s__	0	0	0	0	0	0	0	0	0	0	0	0	0	0	0	0.0382566	0.0119677	3.19664	Specialist
		2.923	3.268	1.94	1.781	0.557	1.566	0.767	0.409	2.347	0.689	0.569	2.037	3.888	0.825	2.736
swi_bin.369	d__Bacteria;p__Pseudomonadota;c__Gammaproteobacteria;o__Acidiferrobacterales;f__UBA6901;g__JACREH01;s__	0.021	0	0.025	0.013	0.012	0	0.047	0.024	0.126	0.15	0.027	0	0	0	0	0.0463429	0.0296667	1.56212	Intermediate
swi_bin.171	d__Bacteria;p__Actinomycetota;c__UBA4738;o__UBA4738;f__HRBIN12;g__AC-69;s__	0	0	0	0.019	0	0	0	0.013	0.045	0.017	0.017	0.028	0.187	0.078	0.091	0.0513503	0.033	1.55607	Intermediate
swi_bin.382	d__Bacteria;p__Actinomycetota;c__UBA4738;o__AC-67;f__AC-67;g__;s__	0	0	0	0	0.056	0	0	0.089	0.074	0.058	0.013	0.143	0	0	0	0.0447339	0.0288667	1.54967	Intermediate
swi_bin.5	d__Bacteria;p__Methylomirabilota;c__Methylomirabilia;o__Rokubacteriales;f__CSP1-6;g__;s__	0	0	0	0	0.012	0	0.014	0.011	0.054	0.023	0.027	0	0.147	0.027	0.093	0.0418538	0.0272	1.53874	Intermediate
swi_bin.235	d__Bacteria;p__Pseudomonadota;c__Alphaproteobacteria;o__Sphingomonadales;f__Sphingomonadaceae;g__Allosphingosinicella;s__	0.033	0.069	0.02	0.033	0.022	0.044	0.031	0.026	0.025	0.027	0.041	0.048	0.406	0.04	0.074	0.0963126	0.0626	1.53854	Intermediate
swi_bin.198	d__Bacteria;p__Chloroflexota;c__Dehalococcoidia;o__SM23-28-2;f__RBG-16-64-32;g__VJS01;s__	0	0	0	0.012	0.011	0	0.013	0	0.012	0.013	0	0	0	0	0	0.00596977	0.00406667	1.46798	Intermediate
swi_bin.89	d__Bacteria;p__Chloroflexota;c__Limnocylindria;o__Limnocylindrales;f__CSP1-4;g__SPCO01;s__	0.013	0	0	0.015	0.011	0	0.015	0.011	0.07	0.187	0.138	0.016	0.022	0.057	0.02	0.0548513	0.0383333	1.4309	Intermediate
swi_bin.35	d__Bacteria;p__Acidobacteriota;c__Thermoanaerobaculia;o__UBA5704;f__UBA5704;g__UBA5704;s__	0	0	0	0.017	0	0.013	0.014	0	0.012	0.015	0.03	0.013	0.058	0.115	0.033	0.030406	0.0213333	1.42528	Intermediate
swi_bin.156	d__Bacteria;p__Pseudomonadota;c__Alphaproteobacteria;o__Sphingomonadales;f__Sphingomonadaceae;g__Novosphingobium;s__	0.187	0.128	0.055	0.038	0.028	0.05	0.069	0.013	0	0.012	0	0	0	0	0	0.0546112	0.0386667	1.41236	Intermediate
swi_bin.17	d__Bacteria;p__Actinomycetota;c__Acidimicrobiia;o__Acidimicrobiales;f__Ilumatobacteraceae;g__;s__	0.03	0	0.111	0.015	0.011	0	0.037	0.017	0.032	0.039	0.017	0	0	0	0	0.0289008	0.0206	1.40295	Intermediate
swi_bin.143	d__Bacteria;p__Actinomycetota;c__Actinomycetia;o__Actinomycetales;f__Micrococcaceae;g__Paenarthrobacter;s__	0	0.134	0	0	0	0.032	0.031	0.02	0.243	0.032	0.091	0.038	0.013	0.067	0.013	0.0659976	0.0476	1.3865	Intermediate
swi_bin.250	d__Bacteria;p__Pseudomonadota;c__Gammaproteobacteria;o__Acidiferrobacterales;f__UBA6901;g__JACREH01;s__	0.022	0	0.026	0.02	0.013	0	0.104	0.018	0.072	0.104	0.021	0	0	0	0	0.036492	0.0266667	1.36845	Intermediate
swi_bin.27	d__Bacteria;p__Chloroflexota;c__Limnocylindria;o__P2-11E;f__P2-11E;g__CF-39;s__	0.01	0	0.011	0	0.095	0	0.068	0.076	0.156	0.108	0.013	0.017	0	0	0	0.0504571	0.0369333	1.36617	Intermediate
swi_bin.297	d__Bacteria;p__Acidobacteriota;c__Terriglobia;o__JAJPHL01;f__JAJPHL01;g__;s__	0	0	0	0	0.016	0	0.016	0.01	0.021	0.021	0.012	0	0	0	0	0.00855069	0.0064	1.33605	Intermediate
swi_bin.252	d__Bacteria;p__Actinomycetota;c__UBA4738;o__CADDZG01;f__WHSQ01;g__WHTI01;s__	0.009	0	0	0.019	0.017	0	0	0.016	0.017	0	0	0.012	0	0	0	0.00792825	0.006	1.32137	Intermediate
swi_bin.104	d__Bacteria;p__Pseudomonadota;c__Gammaproteobacteria;o__Acidiferrobacterales;f__Sulfurifustaceae;g__;s__	0	0	0	0	0	0	0	0	0.109	0.065	0	0.077	0.1	0.077	0.07	0.0433675	0.0332	1.30625	Intermediate
swi_bin.222	d__Bacteria;p__Pseudomonadota;c__Gammaproteobacteria;o__Burkholderiales;f__SG8-39;g__SCGC-AG-212-J23;s__	0.021	0	0.017	0.024	0.02	0	0.028	0.018	0.038	0.036	0.041	0.024	0.2	0.223	0.153	0.0724926	0.0562	1.2899	Intermediate
swi_bin.353	d__Bacteria;p__Actinomycetota;c__Acidimicrobiia;o__UBA5794;f__UBA11373;g__UBA11373;s__	0.013	0	0.02	0.012	0.251	0.052	0.182	0.219	0.325	0.226	0.031	0.015	0	0	0	0.114832	0.0897333	1.2797	Intermediate
swi_bin.70	d__Bacteria;p__Zixibacteria;c__MSB-5A5;o__WJJR01;f__WJJR01;g__JACQFV01;s__	0.01	0	0.036	0.007	0.059	0	0.047	0.029	0.01	0.023	0.008	0	0	0	0	0.0192223	0.0152667	1.2591	Intermediate
swi_bin.205	d__Bacteria;p__Nitrospirota;c__Nitrospiria;o__Nitrospirales;f__Nitrospiraceae;g__Nitrospira_A;s__	0	0	0	0.02	0.063	0.14	0.042	0.089	0.023	0.023	0.023	0.036	0	0.017	0	0.039389	0.0317333	1.24125	Intermediate
swi_bin.375	d__Bacteria;p__Chloroflexota;c__Limnocylindria;o__QHBO01;f__QHBO01;g__CF-167;s__	0.013	0	0	0.016	0.049	0.012	0.058	0.06	0.241	0.134	0.045	0.013	0.041	0.032	0.045	0.0623868	0.0506	1.23294	Intermediate
swi_bin.206	d__Bacteria;p__Acidobacteriota;c__Thermoanaerobaculia;o__Gp7-AA8;f__Gp7-AA8;g__;s__	0	0	0	0.071	0.053	0.026	0.116	0.056	0.046	0.068	0.021	0.2	0	0.015	0	0.0550444	0.0448	1.22867	Intermediate
swi_bin.360	d__Bacteria;p__Acidobacteriota;c__Terriglobia;o__Terriglobales;f__DSPA01;g__;s__	0.043	0	0.074	0.01	0.044	0	0.065	0.016	0.022	0.018	0.012	0	0	0	0	0.0248322	0.0202667	1.22527	Intermediate
swi_bin.117	d__Bacteria;p__Actinomycetota;c__Actinomycetia;o__Actinomycetales;f__Micrococcaceae;g__Arthrobacter;s__	0.03	0.332	0.047	0.044	0.124	0.162	0.094	0.102	0.2	0.135	1.031	0.319	0.054	0.374	0.068	0.253433	0.207733	1.21999	Intermediate
swi_bin.309	d__Bacteria;p__Acidobacteriota;c__Blastocatellia;o__Pyrinomonadales;f__Pyrinomonadaceae;g__OLB17;s__	0.111	0	0.017	0.049	0.017	0.034	0.017	0.012	0.012	0.011	0.042	0.016	0	0.011	0	0.0282526	0.0232667	1.2143	Intermediate
swi_bin.359	d__Bacteria;p__Pseudomonadota;c__Gammaproteobacteria;o__Acidiferrobacterales;f__UBA6901;g__UBA6901;s__	0.135	0.046	0.17	0.055	0.019	0	0.04	0.018	0.053	0.054	0.014	0.018	0	0	0	0.0500027	0.0414667	1.20585	Intermediate
swi_bin.212	d__Bacteria;p__Krumholzibacteriota;c__Krumholzibacteria;o__G020349025;f__G020349025;g__;s__	0	0	0	0.027	0.009	0	0.025	0	0.051	0.034	0.013	0.025	0.088	0.016	0.091	0.0301081	0.0252667	1.19161	Intermediate
swi_bin.193	d__Bacteria;p__Eisenbacteria;c__RBG-16-71-46;o__RBG-16-71-46;f__RBG-16-71-46;g__JAIOPA01;s__	0.04	0	0.026	0.039	0.116	0	0.111	0.04	0.025	0.042	0.023	0.012	0	0	0	0.0370883	0.0316	1.17368	Intermediate
swi_bin.361	d__Archaea;p__Thermoproteota;c__Nitrososphaeria;o__Nitrososphaerales;f__Nitrososphaeraceae;g__TA-21;s__TA-21 sp014381105	0	0	0	0	0.019	0	0.012	0.023	0.261	0.296	0.212	0.537	0.276	0.362	0.51	0.196044	0.1672	1.17251	Intermediate
swi_bin.234	d__Bacteria;p__Armatimonadota;c__Chthonomonadetes;o__Chthonomonadales;f__CAJBBX01;g__;s__	0	0	0.01	0	0.04	0	0.037	0.043	0.033	0.037	0.015	0	0	0.011	0	0.01756	0.0150667	1.16548	Intermediate
swi_bin.321	d__Bacteria;p__Gemmatimonadota;c__Gemmatimonadetes;o__Gemmatimonadales;f__Gemmatimonadaceae;g__UBA4720;s__	0.02	0	0.01	0.075	0.038	0.037	0.031	0.036	0.193	0.068	0.018	0.065	0	0.019	0.01	0.0481451	0.0413333	1.1648	Intermediate
swi_bin.107	d__Bacteria;p__Pseudomonadota;c__Gammaproteobacteria;o__Burkholderiales;f__Burkholderiaceae_A;g__JACCZX01;s__	0.018	0	0.013	0.033	0.031	0.038	0.054	0.034	0.026	0.03	0.034	0.029	0.221	0.156	0.206	0.0709375	0.0615333	1.15283	Intermediate
swi_bin.62	d__Bacteria;p__Chloroflexota;c__Limnocylindria;o__Limnocylindrales;f__CSP1-4;g__SPCO01;s__	0.012	0	0	0.016	0.011	0	0.019	0.013	0.189	0.109	0.081	0.024	0.056	0.107	0.11	0.0568673	0.0498	1.14191	Intermediate
swi_bin.154	d__Bacteria;p__Gemmatimonadota;c__Gemmatimonadetes;o__Gemmatimonadales;f__Gemmatimonadaceae;g__UBA4720;s__	0.044	0	0.027	0.07	0.077	0.155	0.056	0.02	0.009	0.027	0.014	0.033	0	0.01	0	0.0411146	0.0361333	1.13786	Intermediate
swi_bin.177	d__Bacteria;p__Actinomycetota;c__Actinomycetia;o__Streptomycetales;f__Streptomycetaceae;g__Streptomyces;s__	0	0	0	0	0.082	0	0.013	0.035	0.054	0.025	0.018	0.051	0.015	0.016	0.013	0.0243805	0.0214667	1.13574	Intermediate
swi_bin.48	d__Bacteria;p__Acidobacteriota;c__Blastocatellia;o__Pyrinomonadales;f__Pyrinomonadaceae;g__PSRF01;s__	0.014	0	0	0.067	0.038	0.028	0.025	0.02	0.031	0.013	0.013	0.102	0	0.018	0	0.027887	0.0246	1.13362	Intermediate
swi_bin.169	d__Bacteria;p__Pseudomonadota;c__Gammaproteobacteria;o__Burkholderiales;f__Thiobacillaceae;g__;s__	0.114	0.138	0.162	0.036	0.027	0.026	0.037	0.024	0.022	0.041	0.021	0.025	0	0	0	0.0506851	0.0448667	1.12968	Intermediate
swi_bin.175	d__Bacteria;p__Eisenbacteria;c__RBG-16-71-46;o__SZUA-252;f__SZUA-252;g__SZUA-252;s__	0	0	0	0.068	0.03	0.017	0.112	0.013	0.028	0.022	0.019	0.036	0.013	0.021	0.013	0.0292596	0.0261333	1.11963	Intermediate
swi_bin.245	d__Bacteria;p__Pseudomonadota;c__Gammaproteobacteria;o__Xanthomonadales;f__Xanthomonadaceae;g__Stenotrophomonas;s__	0.018	0.074	0.041	0.024	0	0	0.024	0.033	0.194	0.033	0.057	0.069	0.036	0.022	0.018	0.0470545	0.0428667	1.09769	Intermediate
swi_bin.213	d__Bacteria;p__Chloroflexota;c__Anaerolineae;o__J036;f__J036;g__;s__	0.012	0	0	0.019	0.011	0.025	0.015	0	0	0.009	0.01	0.018	0	0	0	0.0086062	0.00793333	1.08482	Intermediate
swi_bin.40	d__Bacteria;p__Pseudomonadota;c__Gammaproteobacteria;o__Burkholderiales;f__Nitrosomonadaceae;g__Nitrosospira;s__	0.082	0.019	0.092	0.032	0.03	0.104	0.075	0.03	0.008	0.011	0.013	0.008	0	0	0	0.0361521	0.0336	1.07595	Intermediate
swi_bin.24	d__Bacteria;p__Gemmatimonadota;c__Gemmatimonadetes;o__Gemmatimonadales;f__GWC2-71-9;g__JABFSM01;s__	0.053	0	0.013	0.013	0.014	0.011	0.019	0.01	0.01	0.011	0.012	0.014	0	0	0	0.0128896	0.012	1.07414	Intermediate
swi_bin.203	d__Bacteria;p__Chloroflexota;c__Dehalococcoidia;o__DSTF01;f__JACRBR01;g__DTUCFX13;s__	0.012	0	0	0.019	0.018	0.008	0.036	0.013	0.029	0.015	0	0.01	0	0	0	0.0113934	0.0106667	1.06813	Intermediate
swi_bin.303	d__Bacteria;p__Pseudomonadota;c__Gammaproteobacteria;o__Burkholderiales;f__SHXO01;g__SHXO01;s__	0	0	0	0.029	0.029	0.02	0.13	0.035	0.091	0.146	0.048	0.032	0.032	0.023	0.019	0.0449197	0.0422667	1.06277	Intermediate
swi_bin.257	d__Bacteria;p__Pseudomonadota;c__Gammaproteobacteria;o__Burkholderiales;f__Burkholderiaceae_B;g__Polaromonas;s__	0.103	0.145	0.043	0.084	0.026	0.057	0.23	0.024	0.027	0.039	0.048	0.02	0	0.011	0.012	0.0614206	0.0579333	1.0602	Intermediate
swi_bin.38	d__Bacteria;p__Pseudomonadota;c__Gammaproteobacteria;o__Burkholderiales;f__SG8-39;g__SHXR01;s__	0	0	0	0.029	0.035	0.011	0.065	0.029	0.035	0.034	0.016	0.022	0	0.009	0	0.0189737	0.019	0.998614	Intermediate
swi_bin.334	d__Bacteria;p__Chloroflexota;c__Limnocylindria;o__Limnocylindrales;f__CSP1-4;g__UBA5189;s__	0.023	0	0.016	0.013	0.016	0	0.028	0.011	0.017	0.034	0.013	0	0	0	0	0.0112745	0.0114	0.988991	Intermediate
swi_bin.23	d__Bacteria;p__Chloroflexota;c__Dehalococcoidia;o__DSTF01;f__JACRBR01;g__DTUCFX13;s__	0.025	0	0.009	0.038	0.037	0.011	0.082	0.028	0.058	0.068	0.02	0.019	0	0	0	0.026043	0.0263333	0.988975	Intermediate
swi_bin.2	d__Bacteria;p__Chloroflexota;c__Anaerolineae;o__Anaerolineales;f__JABWBV01;g__;s__	0	0	0	0.038	0.02	0.008	0.045	0.033	0.02	0.024	0.021	0.008	0.014	0	0	0.01498	0.0154	0.972726	Intermediate
swi_bin.153	d__Bacteria;p__Chloroflexota;c__Limnocylindria;o__P2-11E;f__P2-11E;g__CF-39;s__	0.014	0	0	0.017	0.012	0	0.013	0.014	0.053	0.029	0.017	0.015	0.079	0.059	0.046	0.0238563	0.0245333	0.972404	Intermediate
swi_bin.196	d__Bacteria;p__Pseudomonadota;c__Gammaproteobacteria;o__Burkholderiales;f__Nitrosomonadaceae;g__Nitrosospira;s__	0.042	0.023	0.038	0.032	0.045	0.099	0.149	0.038	0.049	0.044	0.031	0.015	0	0	0	0.0390543	0.0403333	0.968288	Intermediate
swi_bin.388	d__Bacteria;p__Pseudomonadota;c__Alphaproteobacteria;o__Rhizobiales;f__Kaistiaceae;g__Bauldia;s__	0.012	0	0	0.021	0.012	0	0.013	0	0.032	0.019	0.015	0.026	0	0	0.016	0.0107002	0.0110667	0.96689	Intermediate
swi_bin.37	d__Bacteria;p__Chloroflexota;c__Dehalococcoidia;o__Tepidiformales;f__Tepidiformaceae;g__;s__	0.066	0	0.032	0.038	0.032	0.031	0.016	0.019	0.009	0.009	0.015	0.018	0	0	0	0.0183653	0.019	0.966597	Intermediate
swi_bin.26	d__Bacteria;p__Pseudomonadota;c__Alphaproteobacteria;o__Micropepsales;f__Micropepsaceae;g__SZUA-430;s__	0.016	0	0.033	0.04	0.015	0	0.074	0.016	0.054	0.081	0.03	0.011	0.02	0	0.01	0.0256812	0.0266667	0.963045	Intermediate
swi_bin.150	d__Bacteria;p__Gemmatimonadota;c__Gemmatimonadetes;o__Gemmatimonadales;f__Gemmatimonadaceae;g__;s__	0	0	0	0.022	0.008	0	0.024	0.008	0.057	0.042	0.027	0.06	0.089	0.061	0.045	0.0281751	0.0295333	0.954011	Intermediate
swi_bin.204	d__Archaea;p__Thermoproteota;c__Nitrososphaeria;o__Nitrososphaerales;f__Nitrososphaeraceae;g__Nitrosocosmicus;s__	0	0	0	0.023	0.098	0.088	0.068	0.082	0.023	0.022	0.035	0.049	0	0.043	0.01	0.0341226	0.0360667	0.946098	Intermediate
swi_bin.227	d__Archaea;p__Thermoproteota;c__Nitrososphaeria;o__Nitrososphaerales;f__Nitrososphaeraceae;g__Nitrosocosmicus;s__	0.007	0	0.019	0.095	0.333	0.358	0.177	0.493	0.09	0.125	0.107	0.223	0.029	0.323	0.039	0.152287	0.1612	0.944708	Intermediate
swi_bin.288	d__Bacteria;p__Actinomycetota;c__UBA4738;o__UBA4738;f__HRBIN12;g__JAJNBA01;s__	0	0	0	0.02	0.024	0.017	0.042	0.041	0.116	0.059	0.104	0.186	0.062	0.129	0.073	0.0548142	0.0582	0.941825	Intermediate
swi_bin.161	d__Bacteria;p__Pseudomonadota;c__Alphaproteobacteria;o__Rhizobiales;f__Hyphomicrobiaceae;g__JAKAXS01;s__	0	0	0	0	0.016	0.033	0.039	0.018	0.085	0.086	0.048	0.017	0.031	0.043	0.028	0.027846	0.0296	0.940743	Intermediate
swi_bin.68	d__Bacteria;p__Gemmatimonadota;c__Gemmatimonadetes;o__Gemmatimonadales;f__Gemmatimonadaceae;g__JACMME01;s__	0.013	0	0	0.027	0.02	0.038	0.025	0.011	0.017	0.011	0.009	0.015	0	0	0	0.0116423	0.0124	0.938894	Intermediate
swi_bin.92	d__Bacteria;p__Actinomycetota;c__Actinomycetia;o__Streptomycetales;f__Streptomycetaceae;g__Streptomyces;s__	0	0	0.027	0.132	0.069	0.018	0.095	0.085	0.019	0.089	0.012	0.046	0.022	0.02	0.016	0.0405351	0.0433333	0.935426	Intermediate
swi_bin.179	d__Bacteria;p__Acidobacteriota;c__Vicinamibacteria;o__Vicinamibacterales;f__UBA2999;g__;s__	0	0	0	0.025	0.034	0.013	0.031	0.017	0.032	0.029	0.019	0.018	0	0	0	0.0135797	0.0145333	0.934386	Intermediate
swi_bin.71	d__Bacteria;p__Acidobacteriota;c__Vicinamibacteria;o__Vicinamibacterales;f__2-12-FULL-66-21;g__JACDCA01;s__	0.015	0	0.01	0.017	0.13	0.027	0.075	0.203	0.057	0.054	0.058	0.043	0.045	0.057	0.053	0.0514427	0.0562667	0.914266	Intermediate
swi_bin.79	d__Bacteria;p__Actinomycetota;c__Actinomycetia;o__Actinomycetales;f__Micrococcaceae;g__Arthrobacter;s__	0.03	0.319	0.057	0.035	0.157	0.272	0.07	0.096	0.115	0.108	0.441	0.145	0.037	0.057	0.045	0.120861	0.132267	0.913771	Intermediate
swi_bin.135	d__Bacteria;p__Acidobacteriota;c__Thermoanaerobaculia;o__UBA5066;f__Gp7-AA6;g__Gp7-AA6;s__	0.027	0	0	0.083	0.044	0.03	0.053	0.023	0.029	0.032	0.014	0.056	0	0.012	0	0.0243571	0.0268667	0.906591	Intermediate
swi_bin.261	d__Archaea;p__Thermoproteota;c__Nitrososphaeria;o__Nitrososphaerales;f__Nitrososphaeraceae;g__Nitrosocosmicus;s__	0	0	0.01	0.042	0.167	0.184	0.145	0.356	0.104	0.107	0.091	0.183	0.046	0.342	0.064	0.111043	0.122733	0.904753	Intermediate
swi_bin.233	d__Bacteria;p__Actinomycetota;c__Actinomycetia;o__Streptomycetales;f__Streptomycetaceae;g__Streptomyces;s__	0.009	0	0.01	0.013	0.096	0.019	0.107	0.084	0.041	0.069	0	0.018	0.059	0.025	0.04	0.0355541	0.0393333	0.903918	Intermediate
swi_bin.170	d__Bacteria;p__Eisenbacteria;c__RBG-16-71-46;o__RBG-16-71-46;f__RBG-16-71-46;g__WS-11;s__	0.013	0	0.017	0.021	0.097	0.02	0.043	0.065	0.026	0.043	0.024	0.028	0.013	0.014	0	0.0254207	0.0282667	0.899316	Intermediate
swi_bin.91	d__Bacteria;p__Chloroflexota;c__Limnocylindria;o__Limnocylindrales;f__CSP1-4;g__SPCO01;s__	0.035	0.011	0.019	0.194	0.042	0.032	0.073	0.029	0.106	0.073	0.051	0.154	0.016	0.04	0.02	0.0534772	0.0596667	0.896266	Intermediate
swi_bin.55	d__Bacteria;p__Pseudomonadota;c__Gammaproteobacteria;o__Burkholderiales;f__Burkholderiaceae_B;g__CADEEN01;s__	0.286	0.106	0.088	0.064	0.048	0.082	0.089	0.032	0.045	0.056	0.041	0.034	0.042	0.025	0.04	0.0640088	0.0718667	0.89066	Intermediate
swi_bin.267	d__Bacteria;p__Actinomycetota;c__Actinomycetia;o__Actinomycetales;f__Micrococcaceae;g__Arthrobacter;s__	0.08	0.869	0.128	0.1	0.314	0.807	0.279	0.273	0.438	0.15	0.665	0.311	0.061	0.074	0.058	0.272691	0.307133	0.88786	Intermediate
swi_bin.218	d__Bacteria;p__Pseudomonadota;c__Alphaproteobacteria;o__Rhizobiales;f__Rhizobiaceae;g__Pararhizobium;s__	0	0	0	0.027	0.025	0.029	0.018	0.009	0.062	0.016	0.022	0.022	0.019	0	0.03	0.0163436	0.0186	0.87869	Intermediate
swi_bin.157	d__Bacteria;p__Gemmatimonadota;c__Gemmatimonadetes;o__Gemmatimonadales;f__Gemmatimonadaceae;g__UBA4720;s__	0.017	0	0.015	0.079	0.042	0.129	0.081	0.025	0.022	0.045	0.03	0.036	0.02	0.022	0.018	0.0335463	0.0387333	0.866083	Intermediate
swi_bin.132	d__Bacteria;p__Pseudomonadota;c__Gammaproteobacteria;o__Burkholderiales;f__Burkholderiaceae_B;g__JAAFIW01;s__	0.112	0.049	0.034	0.06	0.033	0.03	0.067	0.019	0.021	0.029	0.019	0.017	0	0	0.013	0.0289997	0.0335333	0.864801	Intermediate
swi_bin.220	d__Bacteria;p__Acidobacteriota;c__Vicinamibacteria;o__Vicinamibacterales;f__UBA2999;g__;s__	0.099	0.009	0.033	0.043	0.057	0.038	0.068	0.022	0.023	0.03	0.027	0.025	0	0	0	0.0272889	0.0316	0.863574	Intermediate
swi_bin.39	d__Bacteria;p__Bacteroidota;c__Bacteroidia;o__Chitinophagales;f__Chitinophagaceae;g__VBAS01;s__	0.051	0	0.04	0.028	0.084	0.084	0.056	0.032	0.042	0.176	0.06	0.057	0.015	0.012	0.014	0.0429376	0.0500667	0.857609	Intermediate
swi_bin.184	d__Bacteria;p__Actinomycetota;c__UBA4738;o__UBA4738;f__HRBIN12;g__AC-51;s__	0.016	0	0	0.034	0.04	0.019	0.064	0.038	0.039	0.022	0.018	0.023	0	0	0.014	0.0185903	0.0218	0.852767	Intermediate
swi_bin.90	d__Bacteria;p__Acidobacteriota;c__Vicinamibacteria;o__Vicinamibacterales;f__UBA2999;g__JAENWD01;s__	0.024	0	0.017	0.016	0.099	0.017	0.056	0.092	0.033	0.043	0.039	0.021	0.019	0.014	0.015	0.0286498	0.0336667	0.850983	Intermediate
swi_bin.351	d__Bacteria;p__Pseudomonadota;c__Gammaproteobacteria;o__Xanthomonadales;f__Xanthomonadaceae;g__Stenotrophomonas;s__Stenotrophomonas rhizophila_C	0.018	0.082	0.041	0.026	0	0	0	0.022	0.061	0.022	0.037	0.014	0.049	0.021	0.022	0.0231506	0.0276667	0.83677	Intermediate
swi_bin.67	d__Bacteria;p__Acidobacteriota;c__Blastocatellia;o__Pyrinomonadales;f__Pyrinomonadaceae;g__PSRF01;s__	0	0	0	0.035	0.016	0.02	0.028	0.013	0.019	0.027	0.052	0.071	0.022	0.063	0.023	0.0216513	0.0259333	0.834885	Intermediate
swi_bin.270	d__Bacteria;p__Pseudomonadota;c__Gammaproteobacteria;o__Burkholderiales;f__REEB80;g__;s__	0.011	0	0	0.015	0.026	0	0.019	0.018	0.022	0.027	0.013	0.022	0	0.01	0	0.0101433	0.0122	0.831415	Intermediate
swi_bin.12	d__Bacteria;p__Pseudomonadota;c__Gammaproteobacteria;o__Burkholderiales;f__Burkholderiaceae_A;g__JACCZX01;s__	0.026	0	0.019	0.183	0.053	0.183	0.206	0.044	0.053	0.077	0.045	0.112	0.061	0.043	0.053	0.0640783	0.0772	0.83003	Intermediate
swi_bin.20	d__Bacteria;p__Pseudomonadota;c__Alphaproteobacteria;o__Rhizobiales;f__Hyphomicrobiaceae;g__Ga0077555;s__	0.039	0	0.013	0.034	0.015	0.036	0.016	0.009	0.011	0.011	0.011	0.021	0	0.011	0	0.0125178	0.0151333	0.827167	Intermediate
swi_bin.126	d__Bacteria;p__Pseudomonadota;c__Gammaproteobacteria;o__Burkholderiales;f__Burkholderiaceae_B;g__JAKFVA01;s__	0.077	0.046	0.068	0.046	0.029	0.025	0.089	0.022	0.026	0.042	0.019	0.015	0	0	0	0.0277071	0.0336	0.824617	Intermediate
swi_bin.145	d__Bacteria;p__Gemmatimonadota;c__Gemmatimonadetes;o__Gemmatimonadales;f__Gemmatimonadaceae;g__UBA4720;s__	0.022	0	0.041	0.034	0.157	0.149	0.088	0.1	0.074	0.075	0.043	0.091	0	0.028	0.007	0.0499239	0.0606	0.823827	Intermediate
swi_bin.367	d__Bacteria;p__Nitrospirota;c__Nitrospiria;o__Nitrospirales;f__Nitrospiraceae;g__Nitrospira_F;s__	0	0	0.009	0.026	0	0.021	0.056	0.016	0.099	0.084	0.089	0.057	0.087	0.046	0.076	0.0363589	0.0444	0.818895	Intermediate
swi_bin.7	d__Bacteria;p__Actinomycetota;c__Thermoleophilia;o__Miltoncostaeales;f__Miltoncostaeaceae;g__;s__	0.013	0	0.013	0.014	0.05	0.044	0.091	0.108	0.077	0.092	0.037	0.024	0.023	0.022	0.021	0.034154	0.0419333	0.814483	Intermediate
swi_bin.88	d__Bacteria;p__Bacteroidota;c__Bacteroidia;o__Chitinophagales;f__Chitinophagaceae;g__UTBCD1;s__	0.015	0	0	0.018	0.021	0.019	0.025	0.016	0.017	0.011	0.009	0.023	0	0	0	0.00938692	0.0116	0.809217	Intermediate
swi_bin.275	d__Bacteria;p__Pseudomonadota;c__Gammaproteobacteria;o__Xanthomonadales;f__Xanthomonadaceae;g__SCMT01;s__	0.018	0.079	0.029	0.029	0.02	0	0.023	0.017	0.019	0.018	0.017	0.038	0	0.017	0.018	0.0183194	0.0228	0.803482	Intermediate
swi_bin.162	d__Bacteria;p__Pseudomonadota;c__Gammaproteobacteria;o__Burkholderiales;f__SG8-41;g__SG8-41;s__	0.014	0	0	0.012	0.029	0	0.041	0.015	0.021	0.032	0.028	0.015	0.018	0	0.014	0.0127418	0.0159333	0.799692	Intermediate
swi_bin.190	d__Bacteria;p__Chloroflexota;c__Limnocylindria;o__Limnocylindrales;f__CSP1-4;g__;s__	0.015	0	0.01	0.133	0.046	0.04	0.066	0.044	0.141	0.044	0.164	0.065	0.083	0.182	0.079	0.0565545	0.0741333	0.762875	Intermediate
swi_bin.381	d__Bacteria;p__Eisenbacteria;c__RBG-16-71-46;o__RBG-16-71-46;f__;g__;s__	0.072	0	0.016	0.021	0.04	0.014	0.054	0.017	0.015	0.023	0.025	0.019	0.015	0.015	0.013	0.0182227	0.0239333	0.761394	Intermediate
swi_bin.11	d__Bacteria;p__Actinomycetota;c__Actinomycetia;o__Mycobacteriales;f__QHCA01;g__QHCA01;s__	0.016	0.031	0	0.041	0.031	0.027	0.027	0.033	0.077	0.05	0.035	0.111	0.015	0.031	0.018	0.0270375	0.0362	0.746893	Intermediate
swi_bin.87	d__Bacteria;p__Chloroflexota;c__UBA6077;o__UBA6077;f__SHYK01;g__JAERMM01;s__	0	0	0	0	0	0	0	0	0	0	0	0	0	0	0	0.0265745	0.0188387	1.41064	Intermediate
		2.631	2.709	1.977	3.293	4.483	4.213	5.368	4.244	6.02	5.1	5.147	4.762	3.076	3.795	2.713
swi_bin.100	d__Bacteria;p__Pseudomonadota;c__Gammaproteobacteria;o__Burkholderiales;f__Burkholderiaceae_B;g__CADEEN01;s__	0.235	0.138	0.137	0.08	0.047	0.08	0.086	0.035	0.047	0.057	0.042	0.037	0.044	0.028	0.043	0.0559304	0.0757333	0.738518	Generalist
swi_bin.73	d__Bacteria;p__Actinomycetota;c__Actinomycetia;o__Actinomycetales;f__Micrococcaceae;g__Arthrobacter;s__	0.064	0.753	0.095	0.159	0.311	0.31	0.215	0.224	0.509	0.393	0.435	0.882	0.126	0.254	0.149	0.237687	0.325267	0.730744	Generalist
swi_bin.15	d__Bacteria;p__Pseudomonadota;c__Gammaproteobacteria;o__Burkholderiales;f__CADEHE01;g__;s__	0.057	0	0.029	0.068	0.054	0.092	0.154	0.04	0.051	0.102	0.051	0.038	0.025	0.023	0.024	0.0384204	0.0538667	0.713249	Generalist
swi_bin.110	d__Bacteria;p__Pseudomonadota;c__Gammaproteobacteria;o__Burkholderiales;f__SG8-41;g__SG8-41;s__	0.014	0	0	0.016	0.028	0	0.038	0.02	0.043	0.041	0.031	0.02	0.02	0.012	0.016	0.0141697	0.0199333	0.710855	Generalist
swi_bin.4	d__Bacteria;p__Desulfobacterota_B;c__Binatia;o__Bin18;f__Bin18;g__JABFSC01;s__	0.006	0	0.008	0.033	0.09	0.026	0.047	0.072	0.035	0.05	0.032	0.035	0.019	0.035	0.02	0.0240739	0.0338667	0.710843	Generalist
swi_bin.136	d__Bacteria;p__Gemmatimonadota;c__Gemmatimonadetes;o__Gemmatimonadales;f__Gemmatimonadaceae;g__UBA4720;s__	0.032	0	0.012	0.048	0.037	0.035	0.028	0.037	0.024	0.017	0.013	0.044	0	0.016	0	0.0160395	0.0228667	0.701437	Generalist
swi_bin.249	d__Bacteria;p__Actinomycetota;c__Actinomycetia;o__Mycobacteriales;f__JADGOU01;g__;s__	0	0	0	0.037	0.06	0.044	0.037	0.052	0.04	0.04	0	0.067	0.069	0.048	0.076	0.0265222	0.038	0.697953	Generalist
swi_bin.253	d__Bacteria;p__Pseudomonadota;c__Gammaproteobacteria;o__Burkholderiales;f__SG8-41;g__PALSA-1004;s__	0.029	0	0.029	0.069	0.1	0.06	0.138	0.078	0.134	0.148	0.042	0.069	0.049	0.033	0.019	0.0456225	0.0664667	0.686396	Generalist
swi_bin.208	d__Bacteria;p__Pseudomonadota;c__Gammaproteobacteria;o__Burkholderiales;f__Casimicrobiaceae;g__VBCG01;s__	0.018	0	0	0.036	0.017	0.019	0.035	0.01	0.044	0.022	0.011	0.021	0.015	0.01	0.014	0.0124377	0.0181333	0.6859	Generalist
swi_bin.30	d__Bacteria;p__Acidobacteriota;c__Thermoanaerobaculia;o__Gp7-AA8;f__Gp7-AA8;g__;s__	0.019	0	0.009	0.019	0.025	0.013	0.017	0.016	0.024	0.026	0.014	0.041	0	0.024	0	0.0112749	0.0164667	0.684712	Generalist
swi_bin.215	d__Bacteria;p__Pseudomonadota;c__Gammaproteobacteria;o__Burkholderiales;f__Casimicrobiaceae;g__CAIWHR01;s__	0.015	0	0.014	0.018	0.039	0.029	0.065	0.022	0.061	0.064	0.02	0.016	0.042	0.011	0.032	0.0203851	0.0298667	0.682537	Generalist
swi_bin.122	d__Bacteria;p__Actinomycetota;c__Thermoleophilia;o__Gaiellales;f__Gaiellaceae;g__PALSA-612;s__	0.017	0	0.017	0.033	0.11	0.056	0.129	0.185	0.09	0.073	0.051	0.08	0.074	0.065	0.062	0.0473284	0.0694667	0.681311	Generalist
swi_bin.366	d__Bacteria;p__Pseudomonadota;c__Gammaproteobacteria;o__Burkholderiales;f__Nitrosomonadaceae;g__Nitrosospira;s__	0.052	0.018	0.081	0.156	0.102	0.175	0.222	0.103	0.144	0.121	0.143	0.081	0	0.05	0	0.0654401	0.0965333	0.677902	Generalist
swi_bin.111	d__Bacteria;p__Actinomycetota;c__Thermoleophilia;o__Miltoncostaeales;f__Miltoncostaeaceae;g__;s__	0.045	0.033	0.02	0.037	0.023	0.028	0.05	0.016	0.024	0.02	0.015	0.033	0	0	0	0.0154756	0.0229333	0.67481	Generalist
swi_bin.105	d__Bacteria;p__Pseudomonadota;c__Alphaproteobacteria;o__Rhizobiales;f__Methyloligellaceae;g__;s__	0	0	0	0.053	0.065	0.055	0.035	0.058	0.045	0.041	0.031	0.075	0.018	0.042	0.021	0.0240549	0.0359333	0.669431	Generalist
swi_bin.41	d__Bacteria;p__Chloroflexota;c__Anaerolineae;o__Anaerolineales;f__EnvOPS12;g__UBA12294;s__	0.03	0	0.031	0.022	0.04	0.038	0.047	0.052	0.022	0.023	0.047	0.028	0	0.012	0	0.0173364	0.0261333	0.663384	Generalist
swi_bin.147	d__Bacteria;p__Pseudomonadota;c__Gammaproteobacteria;o__Burkholderiales;f__SG8-39;g__SCGC-AG-212-J23;s__	0.013	0	0	0.028	0.014	0	0.018	0.012	0.031	0.022	0.018	0.015	0.029	0.017	0.019	0.0099604	0.0157333	0.633076	Generalist
swi_bin.307	d__Bacteria;p__Actinomycetota;c__Thermoleophilia;o__Gaiellales;f__Gaiellaceae;g__JACDAN01;s__	0.031	0.014	0.027	0.271	0.165	0.109	0.183	0.253	0.199	0.114	0.145	0.313	0.109	0.343	0.145	0.101181	0.1614	0.626899	Generalist
swi_bin.223	d__Bacteria;p__Pseudomonadota;c__Gammaproteobacteria;o__Burkholderiales;f__Burkholderiaceae_B;g__Methylibium;s__	0.241	0.123	0.099	0.113	0.077	0.117	0.136	0.058	0.052	0.071	0.058	0.049	0.039	0.031	0.04	0.054438	0.0869333	0.626204	Generalist
swi_bin.188	d__Bacteria;p__Acidobacteriota;c__Vicinamibacteria;o__Vicinamibacterales;f__2-12-FULL-66-21;g__2-12-FULL-66-21;s__	0.024	0	0.009	0.027	0.023	0.013	0.013	0.016	0.017	0.015	0.019	0.023	0	0.013	0	0.00880638	0.0141333	0.623093	Generalist
swi_bin.72	d__Bacteria;p__Pseudomonadota;c__Gammaproteobacteria;o__Burkholderiales;f__Usitatibacteraceae;g__Usitatibacter;s__	0.028	0	0.026	0.039	0.038	0.032	0.056	0.031	0.114	0.087	0.048	0.042	0.044	0.032	0.039	0.0266873	0.0437333	0.610227	Generalist
swi_bin.133	d__Bacteria;p__Actinomycetota;c__Thermoleophilia;o__Gaiellales;f__Gaiellaceae;g__JACDAN01;s__	0.021	0	0.019	0.089	0.125	0.118	0.106	0.152	0.058	0.048	0.117	0.17	0.055	0.158	0.076	0.0533705	0.0874667	0.610181	Generalist
swi_bin.75	d__Bacteria;p__Pseudomonadota;c__Alphaproteobacteria;o__Rhizobiales;f__Aestuariivirgaceae;g__Aestuariivirga;s__	0.059	0	0.03	0.071	0.047	0.058	0.086	0.019	0.048	0.049	0.025	0.044	0.02	0.015	0.017	0.0237282	0.0392	0.605312	Generalist
swi_bin.386	d__Bacteria;p__Pseudomonadota;c__Alphaproteobacteria;o__Rhizobiales;f__Hyphomicrobiaceae;g__CADEFX01;s__	0.011	0	0.016	0.058	0.066	0.033	0.062	0.047	0.12	0.11	0.072	0.091	0.119	0.087	0.12	0.040583	0.0674667	0.601527	Generalist
swi_bin.34	d__Bacteria;p__Chloroflexota;c__Limnocylindria;o__Limnocylindrales;f__CSP1-4;g__;s__	0.031	0	0.02	0.04	0.038	0.035	0.089	0.041	0.073	0.103	0.087	0.028	0.033	0.073	0.039	0.029198	0.0486667	0.599959	Generalist
swi_bin.142	d__Bacteria;p__Actinomycetota;c__Acidimicrobiia;o__IMCC26256;f__PALSA-555;g__SHVJ01;s__	0.025	0	0.012	0.042	0.027	0.017	0.041	0.027	0.048	0.028	0.025	0.023	0.018	0	0.015	0.0138316	0.0232	0.596191	Generalist
swi_bin.243	d__Bacteria;p__Gemmatimonadota;c__Gemmatimonadetes;o__Gemmatimonadales;f__GWC2-71-9;g__JACDDX01;s__	0.03	0	0.008	0.094	0.053	0.039	0.092	0.042	0.038	0.052	0.048	0.084	0.03	0.068	0.028	0.0279603	0.0470667	0.594058	Generalist
swi_bin.238	d__Bacteria;p__Nitrospirota;c__Nitrospiria;o__Nitrospirales;f__Nitrospiraceae;g__Palsa-1315;s__	0.108	0.016	0.039	0.083	0.055	0.032	0.047	0.021	0.048	0.051	0.033	0.033	0.048	0.011	0.021	0.0255747	0.0430667	0.59384	Generalist
swi_bin.301	d__Bacteria;p__Actinomycetota;c__Thermoleophilia;o__Gaiellales;f__Gaiellaceae;g__Gaiella;s__	0.135	0.061	0.071	0.052	0.04	0.049	0.048	0.036	0.032	0.026	0.024	0.033	0.03	0.034	0.033	0.0277243	0.0469333	0.590717	Generalist
swi_bin.319	d__Bacteria;p__Chloroflexota;c__Limnocylindria;o__QHBO01;f__QHBO01;g__JACDBZ01;s__	0.108	0.015	0.035	0.116	0.19	0.067	0.084	0.138	0.081	0.06	0.065	0.112	0.021	0.072	0.035	0.0472069	0.0799333	0.590579	Generalist
swi_bin.106	d__Bacteria;p__Gemmatimonadota;c__Gemmatimonadetes;o__Gemmatimonadales;f__GWC2-71-9;g__JACDDX01;s__	0.016	0	0	0.044	0.025	0.025	0.031	0.018	0.033	0.032	0.034	0.053	0.018	0.018	0.022	0.0142919	0.0246	0.58097	Generalist
swi_bin.52	d__Bacteria;p__Pseudomonadota;c__Alphaproteobacteria;o__Rhizobiales;f__Kaistiaceae;g__Bauldia;s__	0.01	0	0	0.054	0.028	0.046	0.041	0.03	0.059	0.063	0.054	0.077	0.073	0.04	0.048	0.0241272	0.0415333	0.580913	Generalist
swi_bin.32	d__Bacteria;p__Pseudomonadota;c__Gammaproteobacteria;o__Burkholderiales;f__SG8-39;g__RBG-16-66-20;s__	0.046	0.02	0.034	0.051	0.072	0.017	0.1	0.057	0.109	0.109	0.055	0.024	0.085	0.023	0.04	0.0321245	0.0561333	0.572288	Generalist
swi_bin.173	d__Bacteria;p__Chloroflexota;c__Limnocylindria;o__Limnocylindrales;f__CSP1-4;g__SPCO01;s__	0.03	0.009	0.019	0.025	0.025	0.029	0.049	0.02	0.053	0.049	0.038	0.052	0	0.019	0.014	0.0163989	0.0287333	0.570727	Generalist
swi_bin.365	d__Bacteria;p__Actinomycetota;c__Thermoleophilia;o__Gaiellales;f__Gaiellaceae;g__GMQP-bins7;s__	0.049	0.012	0.04	0.136	0.118	0.126	0.165	0.129	0.292	0.198	0.097	0.24	0.101	0.141	0.096	0.0737638	0.129333	0.570339	Generalist
swi_bin.119	d__Bacteria;p__Acidobacteriota;c__Thermoanaerobaculia;o__UBA5066;f__Gp7-AA6;g__Gp7-AA6;s__	0.048	0	0.013	0.089	0.099	0.06	0.086	0.068	0.045	0.059	0.058	0.079	0.021	0.038	0.02	0.0296869	0.0522	0.568715	Generalist
swi_bin.228	d__Bacteria;p__Actinomycetota;c__Thermoleophilia;o__Solirubrobacterales;f__70-9;g__;s__	0.017	0	0	0.028	0.05	0.047	0.033	0.056	0.06	0.034	0.042	0.048	0.074	0.07	0.07	0.0234991	0.0419333	0.560393	Generalist
swi_bin.217	d__Bacteria;p__Chloroflexota;c__Limnocylindria;o__Limnocylindrales;f__CSP1-4;g__CAIJPD01;s__	0.018	0	0.01	0.046	0.026	0.019	0.037	0.018	0.026	0.033	0.014	0.026	0.015	0.015	0.011	0.0116648	0.0209333	0.557234	Generalist
swi_bin.1	d__Bacteria;p__Chloroflexota;c__Limnocylindria;o__P2-11E;f__P2-11E;g__JACDAF01;s__	0.102	0.012	0.064	0.133	0.129	0.07	0.121	0.14	0.146	0.101	0.044	0.115	0.022	0.052	0.018	0.0470164	0.0846	0.55575	Generalist
swi_bin.191	d__Bacteria;p__Pseudomonadota;c__Gammaproteobacteria;o__Burkholderiales;f__SG8-39;g__ZC4RG42;s__	0.02	0	0.012	0.029	0.047	0.028	0.049	0.044	0.051	0.046	0.017	0.036	0.019	0.025	0.013	0.015809	0.0290667	0.543887	Generalist
swi_bin.28	d__Bacteria;p__Chloroflexota;c__Limnocylindria;o__QHBO01;f__QHBO01;g__JACDBZ01;s__	0.036	0.008	0.014	0.042	0.082	0.033	0.059	0.087	0.082	0.073	0.035	0.052	0.029	0.111	0.068	0.0294023	0.0540667	0.543816	Generalist
swi_bin.46	d__Bacteria;p__Pseudomonadota;c__Gammaproteobacteria;o__Burkholderiales;f__CADEHE01;g__;s__	0.08	0.011	0.038	0.063	0.108	0.115	0.174	0.136	0.096	0.145	0.084	0.092	0.033	0.067	0.032	0.0461	0.0849333	0.542779	Generalist
swi_bin.268	d__Bacteria;p__Pseudomonadota;c__Gammaproteobacteria;o__Burkholderiales;f__Burkholderiaceae_B;g__Ramlibacter;s__	0.123	0.127	0.121	0.068	0.068	0.056	0.082	0.051	0.051	0.056	0.037	0.042	0.026	0.026	0.029	0.0346888	0.0642	0.540324	Generalist
swi_bin.306	d__Bacteria;p__Pseudomonadota;c__Alphaproteobacteria;o__Sphingomonadales;f__Sphingomonadaceae;g__Sphingomicrobium;s__	0.107	0.139	0.07	0.144	0.097	0.116	0.133	0.088	0.059	0.092	0.045	0.084	0	0.036	0.018	0.043767	0.0818667	0.534613	Generalist
swi_bin.358	d__Bacteria;p__Chloroflexota;c__Anaerolineae;o__Anaerolineales;f__UBA6663;g__;s__	0.022	0	0.023	0.062	0.043	0.022	0.024	0.035	0.03	0.034	0.022	0.05	0.025	0.016	0.017	0.0150222	0.0283333	0.530195	Generalist
swi_bin.181	d__Bacteria;p__Actinomycetota;c__Actinomycetia;o__Propionibacteriales;f__Nocardioidaceae;g__Nocardioides;s__	0.076	0.206	0.105	0.062	0.08	0.087	0.084	0.097	0.049	0.053	0.053	0.082	0.034	0.055	0.05	0.0407171	0.0782	0.52068	Generalist
swi_bin.81	d__Bacteria;p__Chloroflexota;c__Limnocylindria;o__Limnocylindrales;f__CSP1-4;g__SPCO01;s__	0.039	0.009	0.018	0.082	0.048	0.039	0.039	0.041	0.051	0.035	0.03	0.075	0.019	0.032	0.021	0.0199674	0.0385333	0.518184	Generalist
swi_bin.103	d__Bacteria;p__Chloroflexota;c__Limnocylindria;o__Limnocylindrales;f__CSP1-4;g__UBA5189;s__	0.029	0	0.013	0.018	0.014	0.011	0.016	0.013	0.022	0.023	0.018	0.014	0	0.017	0.013	0.00761077	0.0147333	0.516568	Generalist
swi_bin.61	d__Bacteria;p__Pseudomonadota;c__Alphaproteobacteria;o__Rhizobiales;f__Xanthobacteraceae;g__Z2-YC6860;s__	0.038	0	0.022	0.079	0.101	0.036	0.082	0.068	0.115	0.102	0.072	0.102	0.069	0.039	0.056	0.0332647	0.0654	0.508635	Generalist
swi_bin.372	d__Bacteria;p__Chloroflexota;c__Limnocylindria;o__Limnocylindrales;f__CSP1-4;g__SPCO01;s__	0.036	0.012	0.015	0.056	0.034	0.029	0.046	0.025	0.068	0.039	0.036	0.023	0.015	0.024	0.017	0.0159404	0.0316667	0.50338	Generalist
swi_bin.85	d__Bacteria;p__Pseudomonadota;c__Gammaproteobacteria;o__Burkholderiales;f__SG8-39;g__RBG-16-66-20;s__	0.032	0	0.024	0.049	0.033	0.017	0.045	0.027	0.049	0.056	0.049	0.031	0.072	0.025	0.04	0.0176222	0.0366	0.481482	Generalist
swi_bin.186	d__Bacteria;p__Actinomycetota;c__Thermoleophilia;o__Gaiellales;f__Gaiellaceae;g__VAXT01;s__	0.025	0	0.021	0.087	0.084	0.063	0.069	0.102	0.06	0.048	0.057	0.112	0.075	0.085	0.073	0.0306279	0.0640667	0.478063	Generalist
swi_bin.53	d__Bacteria;p__Chloroflexota;c__Limnocylindria;o__P2-11E;f__P2-11E;g__JACDAF01;s__	0.073	0.022	0.06	0.087	0.089	0.057	0.078	0.118	0.085	0.078	0.035	0.079	0.024	0.041	0.02	0.0291926	0.0630667	0.462885	Generalist
swi_bin.197	d__Bacteria;p__Pseudomonadota;c__Gammaproteobacteria;o__Burkholderiales;f__Usitatibacteraceae;g__Usitatibacter;s__	0.031	0	0.031	0.04	0.052	0.036	0.095	0.048	0.067	0.059	0.047	0.044	0.053	0.028	0.051	0.0209621	0.0454667	0.461043	Generalist
swi_bin.328	d__Bacteria;p__Pseudomonadota;c__Gammaproteobacteria;o__Burkholderiales;f__Casimicrobiaceae;g__VBCG01;s__	0.029	0	0.02	0.027	0.038	0.022	0.051	0.031	0.055	0.039	0.019	0.04	0.033	0.017	0.03	0.0138485	0.0300667	0.460593	Generalist
swi_bin.168	d__Bacteria;p__Actinomycetota;c__Thermoleophilia;o__Solirubrobacterales;f__70-9;g__;s__	0.024	0	0.011	0.049	0.051	0.051	0.032	0.056	0.044	0.026	0.048	0.051	0.057	0.062	0.054	0.0183009	0.0410667	0.445639	Generalist
swi_bin.290	d__Bacteria;p__Pseudomonadota;c__Alphaproteobacteria;o__Rhizobiales;f__Xanthobacteraceae;g__VAZQ01;s__	0.025	0	0.02	0.056	0.047	0.019	0.034	0.039	0.035	0.028	0.033	0.029	0.029	0.021	0.027	0.0129111	0.0294667	0.438158	Generalist
swi_bin.144	d__Bacteria;p__Chloroflexota;c__Limnocylindria;o__Limnocylindrales;f__CSP1-4;g__SPCO01;s__	0.033	0.01	0.015	0.056	0.037	0.028	0.043	0.028	0.054	0.037	0.029	0.047	0.018	0.026	0.017	0.0139584	0.0318667	0.438026	Generalist
swi_bin.214	d__Bacteria;p__Pseudomonadota;c__Gammaproteobacteria;o__Burkholderiales;f__SG8-41;g__PALSA-1004;s__	0.019	0	0.01	0.031	0.023	0.015	0.019	0.013	0.015	0.015	0.013	0.015	0.014	0.019	0.011	0.00675983	0.0154667	0.437058	Generalist
swi_bin.141	d__Bacteria;p__Pseudomonadota;c__Gammaproteobacteria;o__Burkholderiales;f__Burkholderiaceae_B;g__Variovorax;s__	0.154	0.133	0.111	0.121	0.121	0.224	0.19	0.131	0.098	0.164	0.085	0.121	0.055	0.056	0.044	0.0499884	0.120533	0.414727	Generalist
swi_bin.22	d__Bacteria;p__Pseudomonadota;c__Alphaproteobacteria;o__Sphingomonadales;f__Sphingomonadaceae;g__Sphingomicrobium;s__	0.111	0.126	0.06	0.117	0.079	0.093	0.119	0.09	0.057	0.089	0.058	0.101	0.02	0.058	0.032	0.0322416	0.0806667	0.39969	Generalist
swi_bin.13	d__Bacteria;p__Pseudomonadota;c__Gammaproteobacteria;o__Burkholderiales;f__Casimicrobiaceae;g__VBCG01;s__	0.04	0	0.016	0.036	0.036	0.032	0.041	0.026	0.031	0.032	0.021	0.041	0.033	0.019	0.035	0.0112216	0.0292667	0.383425	Generalist
swi_bin.134	d__Bacteria;p__Actinomycetota;c__Thermoleophilia;o__Solirubrobacterales;f__Solirubrobacteraceae;g__;s__	0.081	0.039	0.039	0.082	0.099	0.118	0.078	0.116	0.055	0.05	0.061	0.063	0.044	0.092	0.05	0.026468	0.0711333	0.372089	Generalist
swi_bin.128	d__Bacteria;p__Acidobacteriota;c__Vicinamibacteria;o__Vicinamibacterales;f__UBA2999;g__JAENWD01;s__	0.039	0.008	0.017	0.021	0.029	0.017	0.025	0.021	0.024	0.027	0.03	0.034	0.03	0.015	0.021	0.00798987	0.0238667	0.334771	Generalist
swi_bin.292	d__Bacteria;p__Pseudomonadota;c__Gammaproteobacteria;o__Burkholderiales;f__SG8-39;g__JAABQT01;s__	0.04	0.024	0.039	0.041	0.022	0.016	0.036	0.018	0.036	0.043	0.031	0.024	0.042	0.025	0.028	0.00917294	0.031	0.295901	Generalist
swi_bin.60	d__Bacteria;p__Nitrospirota;c__Nitrospiria;o__Nitrospirales;f__Nitrospiraceae;g__Palsa-1315;s__	0.19	0.297	0.245	0.186	0.182	0.147	0.165	0.153	0.181	0.176	0.185	0.16	0.257	0.128	0.173	0.0448643	0.188333	0.238218	Generalist
		3.386	2.395	2.263	4.404	4.422	3.745	4.975	4.151	4.739	4.417	3.448	4.985	2.63	3.198	2.482

## Sheet: c
ANT	ANT-1_<5y	ANT-2_<5y	ANT-3_<5y	ANT-4_10y	ANT-5_10y	ANT-6_10y	ANT-7_21y	ANT-8_21y	ANT-9_21y
generalis	9.89269	11.4465	7.66802	11.7456	8.64063	9.02217	5.3768	10.1409	9.10653
intermediate	15.891	17.8231	10.7023	22.3395	16.7149	17.7605	11.9172	21.9362	21.5001
specialist	8.44774	12.1643	8.65257	3.18453	7.47837	1.9557	7.35959	5.87613	3.09385
SWI	SD2464_0-7y_0-10cm	SD2484_0-7y_0-10cm	SD2485_0-7y_0-10cm	SD2486_0-7y_0-10cm	SD2469_8-27y_0-10cm	SD2487_8-27y_0-10cm	SD2488_8-27y_0-10cm	SD2494_8-27y_0-10cm	SD2474_28-57y_0-10cm	SD2489_28-57y_0-10cm	SD2490_28-57y_0-10cm	SD2491_28-57y_0-10cm	SD2479_58-127y_0-10cm	SD2492_58-127y_0-10cm	SD2493_58-127y_0-10cm
generalis	3.386	2.395	2.263	4.404	4.422	3.745	4.975	4.151	4.739	4.417	3.448	4.985	2.63	3.198	2.482
intermediate	2.631	2.709	1.977	3.293	4.483	4.213	5.368	4.244	6.02	5.1	5.147	4.762	3.076	3.795	2.713
specialist	2.923	3.268	1.94	1.781	0.557	1.566	0.767	0.409	2.347	0.689	0.569	2.037	3.888	0.825	2.736

## Sheet: d
MAG	Completeness	COV	Class	AclB	AcsB	HbsC	HbsT	Mcr	OTHER C FIX		RbcL	CBB		CoxL	CO OX		NiFe.G1	NiFe.G2	H2 OX		NiFe.G3	H2 FERM		PmoA	CH4 OX		Sqr	rDsrA	S OX		SoxB	THIO OX		AmoA	AMO OX		NxrA	NITR OX		NifH	N FIX		NarG	NapA	NrfA	NirS	NirK	NorB	NosZ
ant_bin.401	56.97	3	Specialist	0	0	0	0	0	0		0	0		0	0		0	0	0		0	0		0	0		0	0	0		0	0		0	0		0	0		0	0		0	0	0	0	0	0	0
ant_bin.90	79.21	3	Specialist	0	0	0	0	0	0		0	0		0	0		0	0	0		0	0		0	0		0	0	0		0	0		0	0		0	0		0	0		0	0	0	0	0	0	0
ant_bin.273	93.91	2.94862	Specialist	0	0	0	0	0	0		0	0		0	0		1	0	1		1	1		0	0		0	0	0		1	1		0	0		0	0		0	0		0	0	0	0	0	1	0
ant_bin.642	95.48	2.9352	Specialist	0	0	0	0	0	0		0	0		0	0		0	0	0		0	0		0	0		0	0	0		0	0		0	0		0	0		0	0		0	0	0	0	0	0	0
ant_bin.335	71.81	2.93207	Specialist	0	0	0	0	0	0		0	0		0	0		0	0	0		0	0		0	0		0	0	0		0	0		0	0		0	0		0	0		0	0	0	0	0	0	1
ant_bin.594	89.75	2.92631	Specialist	0	0	0	0	0	0		0	0		0	0		0	0	0		0	0		0	0		0	0	0		0	0		0	0		0	0		0	0		0	0	0	0	0	0	0
ant_bin.173	97.33	2.92237	Specialist	0	0	0	0	0	0		0	0		0	0		0	0	0		0	0		0	0		0	0	0		0	0		0	0		0	0		0	0		0	0	0	0	0	0	0
ant_bin.560	92.63	2.91363	Specialist	0	0	0	0	0	0		0	0		0	0		0	0	0		0	0		0	0		0	0	0		0	0		0	0		0	0		0	0		0	0	0	0	0	1	0
ant_bin.228	96.35	2.90327	Specialist	0	0	0	0	0	0		0	0		0	0		0	0	0		0	0		0	0		0	0	0		0	0		0	0		0	0		0	0		0	0	0	0	1	0	0
ant_bin.260	77.23	2.89138	Specialist	0	0	0	0	0	0		0	0		0	0		0	0	0		0	0		0	0		0	0	0		0	0		0	0		0	0		0	0		0	0	0	0	0	0	0
ant_bin.590	75.74	2.84288	Specialist	0	0	0	0	0	0		0	0		0	0		0	0	0		0	0		0	0		0	0	0		0	0		0	0		0	0		0	0		0	0	0	0	0	0	0
ant_bin.196	73.93	2.8266	Specialist	0	0	0	0	0	0		0	0		1	1		0	0	0		2	1		0	0		0	0	0		0	0		0	0		0	0		0	0		0	0	1	0	0	0	0
ant_bin.423	87.31	2.8166	Specialist	0	0	0	0	0	0		0	0		0	0		0	0	0		0	0		0	0		0	0	0		0	0		0	0		0	0		0	0		0	0	0	0	0	1	0
ant_bin.625	91.77	2.81481	Specialist	0	0	0	0	0	0		0	0		0	0		0	0	0		0	0		0	0		0	0	0		0	0		0	0		0	0		0	0		0	0	0	0	2	0	1
ant_bin.369	71.79	2.81425	Specialist	0	0	0	0	0	0		0	0		0	0		0	0	0		0	0		0	0		0	0	0		0	0		0	0		0	0		0	0		0	0	0	0	1	0	0
ant_bin.277	97.14	2.78709	Specialist	0	0	0	0	0	0		0	0		0	0		0	0	0		0	0		0	0		0	0	0		0	0		0	0		0	0		0	0		0	0	0	0	0	0	0
ant_bin.86	67.67	2.78494	Specialist	0	0	0	0	0	0		0	0		0	0		0	0	0		0	0		0	0		1	0	1		0	0		0	0		0	0		0	0		0	0	0	0	1	0	0
ant_bin.118	74.6	2.77051	Specialist	0	0	0	0	0	0		0	0		0	0		0	0	0		0	0		0	0		0	0	0		0	0		0	0		0	0		0	0		0	0	0	0	0	1	0
ant_bin.305	68.4	2.765	Specialist	0	0	0	0	0	0		0	0		0	0		0	0	0		0	0		0	0		0	0	0		0	0		0	0		0	0		0	0		0	0	0	0	0	0	0
ant_bin.222	84.63	2.71481	Specialist	0	0	0	0	0	0		0	0		0	0		0	0	0		0	0		0	0		0	0	0		0	0		0	0		0	0		0	0		0	0	0	0	0	0	0
ant_bin.258	81.78	2.70375	Specialist	0	0	0	0	0	0		0	0		0	0		0	0	0		0	0		0	0		0	0	0		0	0		0	0		0	0		0	0		0	0	0	0	0	0	0
ant_bin.512	96.28	2.69133	Specialist	0	0	0	0	0	0		0	0		0	0		0	0	0		0	0		0	0		0	0	0		0	0		0	0		0	0		0	0		0	1	1	0	0	0	1
ant_bin.43	99.81	2.63386	Specialist	0	0	0	0	0	0		0	0		0	0		0	0	0		0	0		0	0		0	0	0		1	1		0	0		0	0		0	0		0	0	0	0	0	0	0
ant_bin.427	96.08	2.63375	Specialist	0	0	0	0	0	0		0	0		0	0		0	0	0		0	0		0	0		0	0	0		0	0		0	0		0	0		0	0		0	0	0	0	0	0	0
ant_bin.657	85.02	2.6304	Specialist	0	0	0	0	0	0		0	0		0	0		0	0	0		0	0		0	0		0	0	0		0	0		0	0		0	0		0	0		0	0	0	0	0	0	0
ant_bin.20	91.36	2.60089	Specialist	0	0	0	0	0	0		0	0		0	0		0	0	0		0	0		0	0		0	0	0		0	0		0	0		0	0		0	0		0	0	0	0	0	1	1
ant_bin.607	91.52	2.52468	Specialist	0	0	0	0	0	0		0	0		0	0		0	0	0		0	0		0	0		0	0	0		0	0		0	0		0	0		0	0		0	0	0	0	0	0	0
ant_bin.365	81.49	2.50226	Specialist	0	0	0	0	0	0		0	0		0	0		0	0	0		0	0		0	0		0	0	0		0	0		0	0		0	0		0	0		0	0	2	0	0	0	0
ant_bin.40	93.69	2.48612	Specialist	0	0	0	0	0	0		0	0		0	0		0	0	0		0	0		0	0		0	0	0		0	0		0	0		0	0		0	0		0	0	0	0	0	0	1
ant_bin.22	94.44	2.47237	Specialist	0	0	0	0	0	0		0	0		0	0		0	0	0		0	0		0	0		1	0	1		0	0		0	0		0	0		0	0		0	0	0	0	0	0	1
ant_bin.76	95.54	2.45316	Specialist	0	0	0	0	0	0		0	0		0	0		0	0	0		0	0		0	0		0	0	0		0	0		0	0		0	0		0	0		0	0	0	0	0	0	0
ant_bin.98	77.03	2.45202	Specialist	0	0	0	0	0	0		0	0		0	0		0	1	1		2	1		0	0		0	0	0		0	0		0	0		0	0		0	0		1	0	0	0	0	0	0
ant_bin.149	84.44	2.44299	Specialist	0	0	0	0	0	0		0	0		0	0		1	0	1		0	0		0	0		0	0	0		0	0		0	0		0	0		0	0		0	0	0	0	0	0	1
ant_bin.157	94.99	2.42151	Specialist	0	0	0	0	0	0		0	0		0	0		0	0	0		0	0		0	0		2	0	1		0	0		0	0		0	0		0	0		0	0	0	0	0	1	0
ant_bin.240	59.13	2.38296	Specialist	0	0	0	0	0	0		0	0		0	0		0	0	0		0	0		0	0		2	0	1		0	0		0	0		0	0		0	0		0	0	0	0	1	0	1
ant_bin.613	89.1	2.38029	Specialist	0	0	0	0	0	0		0	0		0	0		0	0	0		0	0		0	0		0	0	0		0	0		0	0		0	0		0	0		0	0	0	0	1	1	1
ant_bin.520	94.35	2.36692	Specialist	0	0	0	0	0	0		0	0		0	0		0	0	0		0	0		0	0		1	0	1		0	0		0	0		0	0		0	0		0	0	0	0	0	1	0
ant_bin.509	94.04	2.36101	Specialist	0	0	0	0	0	0		0	0		0	0		0	0	0		0	0		0	0		0	0	0		0	0		0	0		0	0		0	0		0	0	0	0	0	0	1
ant_bin.494	58.92	2.35435	Specialist	0	0	0	0	0	0		0	0		0	0		0	0	0		0	0		0	0		0	0	0		0	0		0	0		0	0		0	0		0	0	0	0	0	0	0
ant_bin.177	84.69	2.34916	Specialist	0	0	0	0	0	0		0	0		0	0		0	0	0		0	0		0	0		0	0	0		0	0		0	0		0	0		0	0		0	0	0	0	1	0	0
ant_bin.612	71.77	2.34011	Specialist	0	0	0	0	0	0		0	0		0	0		0	0	0		0	0		0	0		0	0	0		0	0		0	0		0	0		0	0		0	0	0	0	0	0	0
ant_bin.219	68.39	2.33699	Specialist	0	0	0	0	0	0		0	0		0	0		0	0	0		0	0		0	0		0	0	0		0	0		0	0		0	0		0	0		0	0	0	0	0	1	0
ant_bin.429	58.16	2.33201	Specialist	0	0	0	0	0	0		0	0		0	0		2	0	1		0	0		0	0		0	0	0		0	0		0	0		0	0		0	0		0	0	0	0	1	0	0
ant_bin.650	82.71	2.32241	Specialist	0	0	0	0	0	0		0	0		0	0		1	0	1		0	0		0	0		0	0	0		0	0		0	0		0	0		0	0		0	0	0	0	0	1	0
ant_bin.383	100	2.32193	Specialist	0	0	0	0	0	0		0	0		0	0		0	0	0		0	0		0	0		1	0	1		1	1		0	0		0	0		0	0		0	0	0	0	1	0	0
ant_bin.459	99.58	2.31174	Specialist	0	0	0	0	0	0		0	0		0	0		0	0	0		0	0		0	0		1	0	1		0	0		0	0		0	0		0	0		0	0	0	0	0	0	0
ant_bin.395	84.52	2.27734	Specialist	0	0	0	0	0	0		0	0		0	0		0	0	0		0	0		0	0		0	0	0		0	0		0	0		0	0		0	0		0	0	0	0	0	0	0
ant_bin.606	93.64	2.27213	Specialist	0	0	0	0	0	0		0	0		0	0		1	0	1		0	0		0	0		0	0	0		0	0		0	0		0	0		0	0		0	0	0	0	1	0	1
ant_bin.568	94.63	2.26135	Specialist	0	0	0	0	0	0		0	0		0	0		0	0	0		0	0		0	0		0	0	0		0	0		0	0		0	0		0	0		0	0	0	0	0	1	0
ant_bin.179	83.07	2.25505	Specialist	0	0	0	0	0	0		0	0		0	0		0	0	0		0	0		0	0		0	0	0		1	1		0	0		0	0		0	0		1	0	0	0	0	0	0
ant_bin.105	96.26	2.22978	Specialist	0	0	0	0	0	0		0	0		0	0		0	0	0		0	0		0	0		0	0	0		0	0		0	0		0	0		0	0		0	0	0	0	0	0	0
ant_bin.89	81.35	2.22789	Specialist	0	0	0	0	0	0		0	0		0	0		0	0	0		0	0		0	0		0	0	0		0	0		0	0		0	0		0	0		0	0	0	0	0	2	0
ant_bin.180	78.81	2.21541	Specialist	0	0	0	0	0	0		0	0		0	0		0	0	0		0	0		0	0		0	0	0		0	0		0	0		0	0		0	0		0	0	0	0	0	0	0
ant_bin.532	79.06	2.20411	Specialist	0	0	0	0	0	0		0	0		0	0		0	0	0		0	0		0	0		0	0	0		0	0		0	0		0	0		0	0		0	0	1	0	0	0	0
ant_bin.146	77.03	2.18788	Specialist	0	0	0	0	0	0		0	0		0	0		1	0	1		0	0		0	0		1	0	1		0	0		0	0		0	0		0	0		0	0	0	0	1	0	0
ant_bin.390	60.23	2.17841	Specialist	0	0	0	0	0	0		0	0		0	0		1	0	1		0	0		0	0		0	0	0		0	0		0	0		0	0		0	0		0	0	0	0	0	0	0
ant_bin.340	76.68	2.15579	Specialist	0	0	0	0	0	0		0	0		0	0		1	0	1		0	0		0	0		0	0	0		0	0		0	0		0	0		0	0		0	0	0	0	0	0	1
ant_bin.435	77.41	2.1268	Specialist	0	0	0	0	0	0		0	0		0	0		0	0	0		0	0		0	0		0	0	0		1	1		0	0		0	0		0	0		0	0	0	0	0	0	0
ant_bin.69	89.69	2.11382	Specialist	0	0	0	0	0	0		0	0		0	0		0	0	0		0	0		0	0		0	0	0		0	0		0	0		0	0		0	0		0	0	0	0	0	0	1
ant_bin.502	55.84	2.09832	Specialist	0	0	0	0	0	0		0	0		0	0		0	0	0		0	0		0	0		1	0	1		0	0		0	0		0	0		0	0		0	0	0	0	0	1	0
ant_bin.475	96.95	2.08797	Specialist	0	0	0	0	0	0		0	0		0	0		0	0	0		0	0		0	0		0	0	0		0	0		0	0		0	0		0	0		0	0	0	0	0	0	0
ant_bin.53	84.97	2.0845	Specialist	0	0	0	0	0	0		0	0		0	0		0	0	0		0	0		0	0		0	0	0		0	0		0	0		0	0		0	0		0	0	0	0	1	0	0
ant_bin.485	86.09	2.08286	Specialist	0	0	0	0	0	0		0	0		0	0		0	0	0		0	0		0	0		0	0	0		0	0		0	0		0	0		0	0		0	2	0	0	0	0	0
ant_bin.438	82.91	2.06162	Specialist	0	0	0	0	0	0		0	0		0	0		0	0	0		0	0		0	0		0	0	0		0	0		0	0		0	0		0	0		0	0	0	0	0	0	0
ant_bin.257	92.25	2.05573	Specialist	0	0	0	0	0	0		1	1		0	0		0	0	0		0	0		0	0		1	0	1		2	1		0	0		0	0		0	0		0	0	0	0	0	0	0
ant_bin.384	61.71	2.04193	Specialist	0	0	0	0	0	0		0	0		0	0		0	0	0		0	0		0	0		0	0	0		0	0		0	0		0	0		0	0		0	0	0	0	0	0	0
ant_bin.75	97.8	2.03104	Specialist	0	0	0	0	0	0		0	0		0	0		0	0	0		0	0		0	0		0	0	0		0	0		0	0		0	0		0	0		0	0	0	0	1	0	1
ant_bin.634	97.62	2.02937	Specialist	0	0	0	0	0	0		0	0		0	0		0	0	0		0	0		0	0		0	0	0		0	0		0	0		0	0		0	0		0	0	0	0	0	0	0
ant_bin.524	81.46	2.00701	Specialist	0	0	0	0	0	0		0	0		0	0		0	0	0		0	0		0	0		1	0	1		0	0		0	0		0	0		0	0		0	0	0	0	0	2	0
ant_bin.454	85.36	2.0041	Specialist	0	0	0	0	0	0		0	0		0	0		0	0	0		0	0		0	0		0	0	0		0	0		0	0		0	0		0	0		0	0	0	0	0	0	0
ant_bin.168	99.13	1.98572	Specialist	0	0	0	0	0	0		0	0		0	0		0	0	0		0	0		0	0		0	0	0		0	0		0	0		0	0		0	0		0	0	0	0	0	0	0
ant_bin.197	84.72	1.98434	Specialist	0	0	0	0	0	0		0	0		0	0		0	0	0		0	0		0	0		0	0	0		0	0		0	0		0	0		0	0		0	0	0	0	0	0	0
ant_bin.152	77.89	1.98345	Specialist	0	0	0	0	0	0		0	0		0	0		0	0	0		0	0		0	0		0	0	0		0	0		0	0		0	0		0	0		1	0	0	0	1	1	0
ant_bin.135	65.75	1.97624	Specialist	0	0	0	0	0	0		0	0		0	0		0	0	0		0	0		0	0		0	0	0		0	0		0	0		0	0		0	0		0	0	0	0	0	0	0
ant_bin.128	93.2	1.96341	Specialist	0	0	0	0	0	0		0	0		0	0		0	0	0		0	0		0	0		0	0	0		0	0		0	0		0	0		0	0		0	0	0	0	0	0	1
ant_bin.52	96.85	1.95062	Specialist	0	0	0	0	0	0		0	0		0	0		0	0	0		0	0		0	0		1	0	1		0	0		0	0		0	0		0	0		0	0	0	0	0	0	0
ant_bin.320	100	1.94646	Specialist	0	0	0	0	0	0		0	0		0	0		0	0	0		0	0		0	0		1	0	1		0	0		0	0		0	0		0	0		0	0	0	0	0	0	1
ant_bin.295	88.78	1.94329	Specialist	0	0	0	0	0	0		0	0		0	0		2	0	1		0	0		0	0		0	0	0		0	0		0	0		0	0		0	0		0	0	0	0	0	0	0
ant_bin.191	62.12	1.9366	Specialist	0	0	0	0	0	0		0	0		0	0		0	0	0		0	0		0	0		0	0	0		0	0		0	0		0	0		0	0		0	0	0	0	1	2	0
ant_bin.600	85.67	1.9236	Specialist	0	0	0	0	0	0		0	0		0	0		0	0	0		0	0		0	0		0	0	0		0	0		0	0		0	0		0	0		0	0	0	0	0	0	0
ant_bin.114	72.74	1.92355	Specialist	0	0	0	0	0	0		0	0		0	0		0	0	0		0	0		0	0		0	0	0		0	0		0	0		0	0		0	0		0	0	0	0	0	0	0
ant_bin.38	92.91	1.92161	Specialist	0	0	0	0	0	0		0	0		0	0		0	0	0		0	0		0	0		0	0	0		0	0		0	0		0	0		0	0		0	0	0	0	0	0	0
ant_bin.300	85.33	1.91093	Specialist	0	0	0	0	0	0		0	0		0	0		2	0	1		0	0		0	0		0	0	0		0	0		0	0		0	0		0	0		0	0	1	0	0	0	0
ant_bin.331	80.3	1.90337	Specialist	0	0	0	0	0	0		0	0		0	0		0	0	0		0	0		0	0		0	0	0		0	0		0	0		0	0		0	0		0	0	0	0	0	1	0
ant_bin.566	63.93	1.90204	Specialist	0	0	0	0	0	0		0	0		0	0		0	0	0		0	0		0	0		0	0	0		0	0		0	0		0	0		0	0		0	0	1	0	1	0	2
ant_bin.518	70.32	1.89902	Specialist	0	0	0	0	0	0		0	0		0	0		0	0	0		0	0		0	0		0	0	0		0	0		0	0		0	0		0	0		0	0	0	0	0	1	0
ant_bin.490	96.34	1.88942	Specialist	0	0	0	0	0	0		0	0		0	0		0	0	0		0	0		0	0		0	0	0		0	0		0	0		0	0		0	0		0	0	0	0	0	0	0
ant_bin.571	77.61	1.88826	Specialist	0	0	0	0	0	0		0	0		0	0		1	0	1		0	0		0	0		0	0	0		0	0		0	0		0	0		0	0		0	0	0	0	0	0	0
ant_bin.261	87.27	1.87302	Specialist	0	0	0	0	0	0		0	0		0	0		0	0	0		0	0		0	0		0	0	0		0	0		0	0		0	0		0	0		0	0	0	0	1	0	0
ant_bin.225	71.17	1.86699	Specialist	0	0	0	0	0	0		0	0		0	0		0	0	0		0	0		0	0		0	0	0		0	0		0	0		0	0		0	0		0	2	1	0	1	0	0
ant_bin.209	72.38	1.85188	Specialist	0	0	0	0	0	0		0	0		0	0		0	0	0		0	0		0	0		0	0	0		0	0		0	0		0	0		0	0		0	0	0	0	0	0	0
ant_bin.95	53.37	1.84782	Specialist	0	0	0	0	0	0		0	0		0	0		0	0	0		0	0		0	0		0	0	0		1	1		0	0		0	0		0	0		0	0	0	0	1	0	0
									0			1			1				12			3			0				13			7			0			0			0
ant_bin.10	86.89	1.84639	Intermediate	0	0	0	0	0	0		0	0		0	0		0	0	0		0	0		0	0		0	0	0		0	0		0	0		0	0		0	0		0	0	0	0	0	1	1
ant_bin.648	70.78	1.83742	Intermediate	0	0	0	0	0	0		0	0		0	0		0	0	0		0	0		0	0		0	0	0		0	0		0	0		0	0		0	0		0	0	0	0	0	0	1
ant_bin.227	99.04	1.83392	Intermediate	0	0	0	0	0	0		0	0		0	0		0	0	0		0	0		0	0		0	0	0		0	0		0	0		0	0		0	0		0	0	0	0	0	0	1
ant_bin.348	97.77	1.82596	Intermediate	0	0	0	0	0	0		0	0		0	0		0	0	0		0	0		0	0		0	0	0		0	0		0	0		0	0		0	0		0	0	0	0	0	0	1
ant_bin.158	94.71	1.81655	Intermediate	0	0	0	0	0	0		0	0		0	0		0	0	0		0	0		0	0		0	0	0		0	0		0	0		0	0		0	0		0	0	0	0	0	0	1
ant_bin.448	74.7	1.81506	Intermediate	0	0	0	0	0	0		0	0		0	0		1	0	1		1	1		0	0		0	0	0		0	0		0	0		0	0		0	0		0	1	1	0	0	0	1
ant_bin.296	56.64	1.80927	Intermediate	0	0	0	0	0	0		0	0		0	0		0	0	0		0	0		0	0		0	0	0		0	0		0	0		0	0		0	0		0	0	0	0	1	0	0
ant_bin.589	81.11	1.80711	Intermediate	0	0	0	0	0	0		0	0		0	0		0	2	1		0	0		0	0		0	0	0		0	0		0	0		0	0		0	0		2	0	0	0	0	0	0
ant_bin.580	89.44	1.80595	Intermediate	0	0	0	0	0	0		0	0		0	0		2	0	1		0	0		0	0		2	0	1		0	0		0	0		0	0		0	0		2	0	0	0	0	0	0
ant_bin.243	75.71	1.8	Intermediate	0	0	0	0	0	0		0	0		1	1		0	0	0		0	0		0	0		2	0	1		0	0		0	0		0	0		0	0		0	0	0	0	1	0	0
ant_bin.200	86.92	1.79959	Intermediate	0	0	0	0	0	0		1	1		0	0		0	0	0		0	0		0	0		0	0	0		1	1		0	0		0	0		0	0		0	0	0	0	1	0	0
ant_bin.113	73.94	1.79211	Intermediate	0	0	0	0	0	0		0	0		0	0		1	0	1		0	0		0	0		0	0	0		0	0		0	0		0	0		0	0		0	0	0	0	0	0	0
ant_bin.361	98.71	1.78799	Intermediate	0	0	0	0	0	0		0	0		0	0		0	0	0		0	0		0	0		0	0	0		0	0		0	0		0	0		0	0		0	0	0	0	0	0	0
ant_bin.192	96.78	1.7754	Intermediate	0	0	0	0	0	0		0	0		0	0		0	0	0		0	0		0	0		0	0	0		0	0		0	0		0	0		0	0		0	0	0	0	0	0	0
ant_bin.542	63.73	1.77525	Intermediate	0	0	0	0	0	0		0	0		0	0		0	0	0		0	0		0	0		0	0	0		1	1		0	0		0	0		0	0		0	0	0	0	0	0	0
ant_bin.410	86.47	1.77087	Intermediate	0	0	0	0	0	0		0	0		0	0		0	0	0		0	0		0	0		0	0	0		0	0		0	0		0	0		0	0		0	0	0	0	0	0	0
ant_bin.242	87.91	1.76952	Intermediate	0	0	0	0	0	0		0	0		0	0		2	0	1		0	0		0	0		0	0	0		0	0		0	0		0	0		0	0		0	0	0	0	0	0	0
ant_bin.263	68.62	1.76599	Intermediate	0	0	0	0	0	0		0	0		0	0		0	0	0		0	0		0	0		0	0	0		0	0		0	0		0	0		0	0		0	0	0	0	0	0	0
ant_bin.163	82.9	1.76384	Intermediate	0	0	0	0	0	0		0	0		0	0		0	0	0		0	0		0	0		0	0	0		0	0		0	0		0	0		0	0		2	0	0	0	0	0	0
ant_bin.3	91.19	1.76123	Intermediate	0	0	0	0	0	0		0	0		0	0		0	0	0		0	0		0	0		0	0	0		0	0		0	0		0	0		0	0		0	0	0	0	0	0	0
ant_bin.371	76.93	1.74581	Intermediate	0	0	0	0	0	0		0	0		0	0		2	0	1		0	0		0	0		0	0	0		0	0		0	0		0	0		0	0		0	0	0	0	0	0	0
ant_bin.34	82.5	1.72222	Intermediate	0	0	0	0	0	0		0	0		0	0		0	0	0		0	0		0	0		0	0	0		0	0		0	0		0	0		0	0		0	0	0	0	0	0	0
ant_bin.519	94.38	1.71738	Intermediate	0	0	0	0	0	0		0	0		0	0		0	0	0		0	0		0	0		0	0	0		0	0		0	0		0	0		0	0		0	0	0	0	0	0	1
ant_bin.126	89.84	1.71693	Intermediate	0	0	0	0	0	0		0	0		0	0		0	0	0		0	0		0	0		0	0	0		0	0		0	0		0	0		0	0		0	0	0	0	0	0	0
ant_bin.503	81.8	1.70539	Intermediate	0	0	0	0	0	0		0	0		0	0		2	0	1		0	0		0	0		1	0	1		0	0		0	0		0	0		0	0		0	0	0	0	0	0	0
ant_bin.39	96.96	1.68978	Intermediate	0	0	0	0	0	0		0	0		0	0		0	0	0		0	0		0	0		1	0	1		0	0		0	0		0	0		0	0		0	0	0	0	0	0	0
ant_bin.262	64.03	1.67609	Intermediate	0	0	0	0	0	0		0	0		0	0		0	0	0		0	0		0	0		0	0	0		0	0		0	0		0	0		0	0		0	0	0	0	0	0	0
ant_bin.104	60.91	1.67502	Intermediate	0	0	0	0	0	0		0	0		1	1		1	0	1		0	0		0	0		0	0	0		0	0		0	0		0	0		0	0		0	1	1	0	0	0	1
ant_bin.465	71.29	1.6709	Intermediate	0	0	0	0	0	0		0	0		1	1		0	0	0		1	1		0	0		1	0	1		0	0		0	0		0	0		0	0		0	0	0	0	0	0	0
ant_bin.414	77.23	1.66958	Intermediate	0	0	0	0	0	0		0	0		1	1		0	0	0		0	0		0	0		2	0	1		0	0		0	0		0	0		0	0		1	0	0	0	0	1	0
ant_bin.208	71.33	1.66278	Intermediate	0	0	0	0	0	0		0	0		0	0		0	0	0		0	0		0	0		1	0	1		2	1		0	0		0	0		0	0		0	0	0	0	0	0	0
ant_bin.190	75.39	1.6627	Intermediate	0	0	0	0	0	0		0	0		0	0		0	0	0		0	0		0	0		0	0	0		0	0		0	0		0	0		0	0		0	0	0	0	0	0	0
ant_bin.318	97.89	1.66037	Intermediate	0	0	0	0	0	0		0	0		0	0		0	0	0		0	0		0	0		0	0	0		0	0		0	0		0	0		0	0		0	0	1	0	0	0	0
ant_bin.58	95.99	1.65783	Intermediate	0	0	0	0	0	0		0	0		0	0		0	0	0		0	0		0	0		0	0	0		0	0		0	0		0	0		0	0		0	0	0	0	1	0	0
ant_bin.171	84.78	1.65387	Intermediate	0	0	0	0	0	0		1	1		0	0		0	0	0		0	0		0	0		1	1	1		2	1		0	0		0	0		0	0		0	0	0	0	0	0	0
ant_bin.498	99.3	1.64652	Intermediate	0	0	0	0	0	0		0	0		0	0		0	0	0		0	0		0	0		0	0	0		0	0		0	0		0	0		0	0		0	0	0	0	0	0	0
ant_bin.56	72.23	1.64331	Intermediate	0	0	0	0	0	0		0	0		0	0		0	0	0		0	0		0	0		0	0	0		0	0		0	0		0	0		0	0		0	0	0	0	0	0	0
ant_bin.514	93.02	1.63365	Intermediate	0	0	0	0	0	0		0	0		1	1		0	0	0		1	1		0	0		1	0	1		0	0		0	0		0	0		0	0		0	0	0	0	0	0	0
ant_bin.26	99.62	1.63002	Intermediate	0	0	0	0	0	0		0	0		0	0		0	0	0		0	0		0	0		0	0	0		0	0		0	0		0	0		0	0		0	0	1	0	1	3	1
ant_bin.381	59.18	1.61486	Intermediate	0	0	0	0	0	0		0	0		0	0		0	0	0		0	0		0	0		0	0	0		0	0		0	0		0	0		0	0		0	0	0	0	0	0	0
ant_bin.541	91.18	1.60775	Intermediate	0	0	0	0	0	0		0	0		0	0		0	0	0		1	1		0	0		1	0	1		0	0		0	0		0	0		0	0		1	0	0	0	0	0	0
ant_bin.42	99.37	1.60671	Intermediate	0	0	0	0	0	0		0	0		0	0		0	0	0		0	0		0	0		1	0	1		0	0		0	0		0	0		0	0		0	1	0	0	2	2	0
ant_bin.549	86.07	1.59286	Intermediate	0	0	0	0	0	0		0	0		0	0		0	0	0		0	0		0	0		1	0	1		0	0		0	0		0	0		0	0		1	0	0	0	1	0	0
ant_bin.212	95.3	1.58597	Intermediate	0	0	0	0	0	0		0	0		0	0		0	0	0		0	0		0	0		1	0	1		0	0		0	0		0	0		0	0		0	0	0	0	1	0	0
ant_bin.484	94.75	1.58112	Intermediate	0	0	0	0	0	0		0	0		0	0		1	0	1		0	0		0	0		0	0	0		0	0		0	0		0	0		0	0		0	0	0	0	0	0	0
ant_bin.618	65.39	1.58043	Intermediate	0	0	0	0	0	0		0	0		0	0		0	0	0		0	0		0	0		0	0	0		0	0		0	0		0	0		0	0		0	0	0	0	0	0	1
ant_bin.193	83.37	1.57591	Intermediate	0	0	0	0	0	0		0	0		0	0		0	0	0		0	0		0	0		0	0	0		1	1		0	0		0	0		0	0		1	0	0	0	0	1	0
ant_bin.293	77.06	1.57396	Intermediate	0	0	0	0	0	0		0	0		0	0		0	0	0		0	0		0	0		0	0	0		0	0		0	0		0	0		0	0		0	0	0	0	0	1	0
ant_bin.211	63.8	1.56729	Intermediate	0	0	0	0	0	0		0	0		0	0		0	0	0		0	0		0	0		0	0	0		0	0		0	0		0	0		0	0		0	0	0	0	0	0	0
ant_bin.527	86.24	1.56609	Intermediate	0	0	0	0	0	0		0	0		0	0		0	0	0		0	0		0	0		0	0	0		0	0		0	0		0	0		0	0		0	0	0	0	2	0	1
ant_bin.215	71.38	1.56557	Intermediate	0	0	0	0	0	0		0	0		0	0		0	0	0		0	0		0	0		1	0	1		0	0		0	0		0	0		0	0		0	0	0	0	0	0	0
ant_bin.506	79.15	1.5575	Intermediate	0	0	0	0	0	0		5	1		0	0		0	0	0		0	0		0	0		0	0	0		0	0		1	1		0	0		0	0		0	0	0	0	1	0	0
ant_bin.391	74.5	1.55679	Intermediate	0	0	0	0	0	0		0	0		0	0		0	0	0		0	0		0	0		0	0	0		0	0		0	0		0	0		0	0		0	0	0	0	0	0	0
ant_bin.313	76.85	1.55245	Intermediate	0	0	0	0	0	0		0	0		0	0		0	0	0		0	0		0	0		0	1	1		1	1		0	0		0	0		0	0		0	0	0	0	0	0	0
ant_bin.393	59.13	1.54878	Intermediate	0	0	0	0	0	0		0	0		0	0		0	0	0		0	0		0	0		0	0	0		0	0		0	0		0	0		0	0		0	0	0	0	1	0	0
ant_bin.587	95.55	1.5397	Intermediate	0	0	0	0	0	0		0	0		0	0		0	0	0		0	0		0	0		0	0	0		0	0		0	0		0	0		0	0		0	0	0	0	0	0	0
ant_bin.605	90.59	1.53242	Intermediate	0	0	0	0	0	0		0	0		0	0		1	0	1		0	0		0	0		0	0	0		0	0		0	0		0	0		0	0		0	0	1	0	0	0	0
ant_bin.447	83.75	1.5305	Intermediate	0	0	0	0	0	0		0	0		0	0		0	0	0		0	0		0	0		0	0	0		0	0		0	0		0	0		0	0		0	0	0	0	0	0	0
ant_bin.274	59.77	1.51438	Intermediate	0	0	0	0	0	0		0	0		0	0		0	0	0		0	0		0	0		0	0	0		0	0		0	0		0	0		0	0		0	0	0	0	0	0	0
ant_bin.316	54.42	1.50113	Intermediate	0	0	0	0	0	0		0	0		0	0		0	0	0		0	0		0	0		1	0	1		0	0		0	0		0	0		0	0		1	0	0	0	1	0	0
ant_bin.641	71.96	1.48961	Intermediate	0	0	0	0	0	0		0	0		0	0		0	0	0		0	0		0	0		0	0	0		1	1		0	0		0	0		0	0		0	0	0	0	3	1	0
ant_bin.662	100	1.48873	Intermediate	0	0	0	0	0	0		0	0		0	0		0	0	0		0	0		0	0		0	0	0		0	0		0	0		0	0		0	0		0	0	0	0	1	1	0
ant_bin.17	86.16	1.48807	Intermediate	0	0	0	0	0	0		0	0		0	0		0	0	0		0	0		0	0		0	0	0		0	0		0	0		0	0		0	0		0	0	0	0	0	0	0
ant_bin.496	84.58	1.48791	Intermediate	0	0	0	0	0	0		0	0		0	0		0	0	0		1	1		0	0		1	0	1		0	0		0	0		0	0		0	0		0	0	1	0	0	1	0
ant_bin.385	71.45	1.48746	Intermediate	0	0	0	0	0	0		0	0		0	0		0	0	0		0	0		0	0		0	0	0		1	1		0	0		0	0		0	0		2	0	0	0	0	0	0
ant_bin.373	95.57	1.48643	Intermediate	0	0	0	0	0	0		0	0		0	0		2	0	1		0	0		0	0		0	0	0		0	0		0	0		0	0		0	0		0	0	0	0	1	0	1
ant_bin.538	79.04	1.46967	Intermediate	0	0	0	0	0	0		0	0		0	0		1	0	1		0	0		0	0		0	0	0		0	0		0	0		0	0		0	0		0	0	0	0	0	0	0
ant_bin.45	84.39	1.46167	Intermediate	0	0	0	0	0	0		0	0		0	0		0	0	0		0	0		0	0		0	0	0		0	0		0	0		0	0		0	0		0	0	0	0	0	0	0
ant_bin.595	83.68	1.45485	Intermediate	0	0	0	0	0	0		0	0		0	0		0	0	0		0	0		0	0		0	0	0		0	0		0	0		0	0		0	0		0	0	0	0	1	1	0
ant_bin.545	96.06	1.45249	Intermediate	0	0	0	0	0	0		0	0		0	0		0	0	0		0	0		0	0		0	0	0		2	1		0	0		0	0		0	0		1	0	0	0	0	0	0
ant_bin.46	90.71	1.45105	Intermediate	0	0	0	0	0	0		0	0		0	0		0	0	0		0	0		0	0		0	0	0		0	0		0	0		0	0		0	0		0	0	0	0	0	0	1
ant_bin.189	90.84	1.44665	Intermediate	0	0	0	0	0	0		0	0		0	0		0	0	0		0	0		0	0		0	0	0		0	0		0	0		0	0		0	0		0	0	0	0	0	0	1
ant_bin.2	69.57	1.44649	Intermediate	0	0	0	0	0	0		0	0		0	0		0	0	0		0	0		0	0		0	0	0		0	0		0	0		0	0		0	0		0	0	0	0	1	0	0
ant_bin.13	85.37	1.44611	Intermediate	0	0	0	0	0	0		0	0		0	0		0	0	0		0	0		0	0		0	0	0		0	0		0	0		0	0		0	0		0	0	1	0	0	0	0
ant_bin.632	82.89	1.44134	Intermediate	0	0	0	0	0	0		0	0		0	0		0	0	0		0	0		0	0		0	0	0		0	0		0	0		0	0		0	0		0	0	0	0	0	1	0
ant_bin.517	96.5	1.44044	Intermediate	0	0	0	0	0	0		0	0		0	0		0	0	0		0	0		0	0		0	0	0		0	0		0	0		0	0		0	0		0	0	0	0	0	0	0
ant_bin.394	81.24	1.43839	Intermediate	0	0	0	0	0	0		0	0		0	0		0	0	0		0	0		0	0		0	0	0		0	0		0	0		0	0		0	0		0	0	1	0	2	1	0
ant_bin.87	90.32	1.4333	Intermediate	0	0	0	0	0	0		0	0		0	0		0	0	0		0	0		0	0		0	0	0		0	0		0	0		0	0		0	0		0	0	0	0	0	1	1
ant_bin.603	83.66	1.42607	Intermediate	0	0	0	0	0	0		0	0		0	0		0	0	0		0	0		0	0		0	0	0		0	0		0	0		0	0		0	0		0	0	0	0	0	1	0
ant_bin.480	97.06	1.42496	Intermediate	0	0	0	0	0	0		0	0		0	0		0	0	0		0	0		0	0		1	0	1		0	0		0	0		0	0		0	0		0	0	0	0	0	0	0
ant_bin.643	99.79	1.42214	Intermediate	0	0	0	0	0	0		0	0		0	0		1	0	1		0	0		0	0		1	0	1		0	0		0	0		0	0		0	0		0	0	1	0	1	2	0
ant_bin.552	74.8	1.42095	Intermediate	0	0	0	0	0	0		0	0		0	0		1	0	1		0	0		0	0		0	0	0		0	0		0	0		0	0		0	0		0	0	1	0	0	1	1
ant_bin.48	99.58	1.41686	Intermediate	0	0	0	0	0	0		0	0		0	0		0	1	1		0	0		0	0		1	0	1		1	1		0	0		0	0		0	0		0	0	0	0	0	0	0
ant_bin.461	87.44	1.40548	Intermediate	0	0	0	0	0	0		0	0		0	0		0	0	0		0	0		0	0		0	0	0		0	0		0	0		0	0		0	0		0	0	0	0	0	0	1
ant_bin.387	96.07	1.40147	Intermediate	0	0	0	0	0	0		0	0		0	0		0	0	0		0	0		0	0		0	0	0		0	0		0	0		0	0		0	0		0	0	0	0	1	0	1
ant_bin.504	100	1.39582	Intermediate	0	0	0	0	0	0		0	0		0	0		1	0	1		0	0		0	0		0	0	0		0	0		0	0		0	0		0	0		0	0	0	0	1	0	0
ant_bin.437	79.37	1.38958	Intermediate	0	0	0	0	0	0		0	0		0	0		0	0	0		0	0		0	0		1	0	1		0	0		0	0		0	0		0	0		0	0	0	0	0	1	0
ant_bin.6	66.65	1.38043	Intermediate	0	0	0	0	0	0		0	0		0	0		0	0	0		0	0		0	0		0	0	0		0	0		0	0		0	0		0	0		0	0	0	0	0	0	0
ant_bin.82	75.14	1.37036	Intermediate	0	0	0	0	0	0		0	0		0	0		0	0	0		0	0		0	0		0	0	0		0	0		0	0		0	0		0	0		0	0	0	0	0	0	0
ant_bin.637	58.45	1.35779	Intermediate	0	0	0	0	0	0		0	0		0	0		0	0	0		0	0		0	0		0	0	0		0	0		0	0		0	0		0	0		0	0	0	0	0	0	0
ant_bin.259	53.12	1.35292	Intermediate	0	0	0	0	0	0		1	1		0	0		0	0	0		0	0		0	0		0	1	1		1	1		0	0		0	0		0	0		0	0	0	0	0	0	0
ant_bin.221	67.21	1.3405	Intermediate	0	0	0	0	0	0		0	0		0	0		0	0	0		0	0		0	0		0	0	0		0	0		0	0		0	0		0	0		0	0	0	0	0	0	0
ant_bin.559	65.62	1.33468	Intermediate	0	0	0	0	0	0		0	0		0	0		0	0	0		0	0		0	0		0	0	0		0	0		0	0		0	0		0	0		0	0	1	0	0	1	0
ant_bin.619	88.3	1.32589	Intermediate	0	0	0	0	0	0		0	0		0	0		0	0	0		0	0		0	0		0	0	0		0	0		0	0		0	0		0	0		0	1	1	1	0	1	0
ant_bin.167	88.16	1.31658	Intermediate	0	0	0	0	0	0		0	0		0	0		0	0	0		0	0		0	0		0	0	0		0	0		0	0		0	0		0	0		0	0	0	0	0	0	0
ant_bin.418	52.06	1.31216	Intermediate	0	0	0	0	0	0		0	0		1	1		0	0	0		0	0		0	0		0	0	0		0	0		0	0		0	0		0	0		0	0	0	0	0	0	0
ant_bin.252	98.42	1.30662	Intermediate	0	0	0	0	0	0		0	0		0	0		1	0	1		0	0		0	0		0	0	0		1	1		0	0		0	0		0	0		0	0	0	0	1	0	0
ant_bin.269	94.17	1.30549	Intermediate	0	0	0	0	0	0		0	0		0	0		0	0	0		0	0		0	0		0	0	0		0	0		0	0		0	0		0	0		0	1	1	0	0	0	1
ant_bin.83	78.47	1.30497	Intermediate	0	0	0	0	0	0		0	0		0	0		0	0	0		0	0		0	0		0	0	0		0	0		0	0		0	0		0	0		0	0	0	0	0	0	0
ant_bin.271	100	1.30374	Intermediate	0	0	0	0	0	0		0	0		0	0		0	0	0		0	0		0	0		0	0	0		0	0		0	0		0	0		0	0		0	0	0	0	0	1	1
ant_bin.122	54.52	1.29768	Intermediate	0	0	0	0	0	0		0	0		0	0		0	0	0		0	0		0	0		0	0	0		0	0		0	0		0	0		0	0		0	0	0	0	0	0	0
ant_bin.65	80.66	1.28968	Intermediate	0	0	0	0	0	0		0	0		0	0		0	0	0		0	0		0	0		1	0	1		0	0		0	0		0	0		0	0		1	0	0	0	0	0	0
ant_bin.289	82.78	1.28943	Intermediate	0	0	0	0	0	0		0	0		0	0		0	0	0		0	0		0	0		0	0	0		0	0		0	0		0	0		0	0		0	0	0	0	1	0	0
ant_bin.633	90.51	1.28348	Intermediate	0	0	0	0	0	0		1	1		0	0		0	0	0		0	0		0	0		0	0	0		0	0		0	0		0	0		0	0		0	0	0	0	0	0	0
ant_bin.8	94.62	1.27861	Intermediate	0	0	0	0	0	0		0	0		0	0		0	0	0		0	0		0	0		1	0	1		0	0		0	0		0	0		0	0		0	0	0	0	0	1	0
ant_bin.467	71.7	1.27827	Intermediate	0	0	0	0	0	0		0	0		0	0		0	0	0		0	0		0	0		1	0	1		0	0		0	0		0	0		0	0		0	0	0	0	0	0	1
ant_bin.382	66.02	1.27581	Intermediate	0	0	0	0	0	0		0	0		0	0		0	0	0		0	0		0	0		0	0	0		0	0		0	0		0	0		0	0		0	0	0	0	0	0	1
ant_bin.577	50.24	1.27497	Intermediate	0	0	0	0	0	0		0	0		0	0		0	0	0		0	0		0	0		0	0	0		0	0		0	0		0	0		0	0		0	0	0	0	1	0	0
ant_bin.330	97.8	1.2717	Intermediate	0	0	0	0	0	0		0	0		1	1		0	0	0		0	0		0	0		0	0	0		1	1		0	0		0	0		0	0		3	0	0	0	0	0	0
ant_bin.129	62.74	1.26879	Intermediate	0	0	0	0	0	0		0	0		0	0		0	0	0		0	0		0	0		0	0	0		0	0		0	0		0	0		0	0		0	0	0	0	0	0	0
ant_bin.213	80.7	1.26586	Intermediate	0	0	0	0	0	0		0	0		1	1		0	0	0		1	1		0	0		0	0	0		0	0		0	0		0	0		0	0		0	0	0	0	0	0	2
ant_bin.155	89.63	1.26398	Intermediate	0	0	0	0	0	0		0	0		0	0		0	0	0		0	0		0	0		1	0	1		0	0		0	0		0	0		0	0		1	0	0	0	0	0	0
ant_bin.247	71.71	1.26241	Intermediate	0	0	0	0	0	0		0	0		0	0		0	0	0		0	0		0	0		0	0	0		0	0		0	0		0	0		0	0		0	0	0	0	0	0	0
ant_bin.488	85.08	1.26084	Intermediate	0	0	0	0	0	0		0	0		0	0		1	0	1		0	0		0	0		0	0	0		0	0		0	0		0	0		0	0		0	0	0	0	0	0	0
ant_bin.582	69.89	1.25842	Intermediate	0	0	0	0	0	0		0	0		0	0		0	0	0		0	0		0	0		0	0	0		0	0		0	0		0	0		0	0		0	1	0	0	1	0	0
ant_bin.297	76.85	1.25109	Intermediate	0	0	0	0	0	0		0	0		0	0		0	0	0		0	0		0	0		0	0	0		0	0		0	0		0	0		0	0		0	0	0	0	0	0	1
ant_bin.349	95.17	1.24784	Intermediate	0	0	0	0	0	0		1	1		0	0		3	0	1		0	0		0	0		0	0	0		0	0		0	0		0	0		0	0		0	1	0	0	1	0	0
ant_bin.500	79.41	1.24696	Intermediate	0	0	0	0	0	0		0	0		0	0		0	0	0		0	0		0	0		0	0	0		0	0		0	0		0	0		0	0		0	0	2	0	0	1	0
ant_bin.624	66.48	1.23612	Intermediate	0	0	0	0	0	0		0	0		0	0		0	0	0		0	0		0	0		1	0	1		0	0		0	0		0	0		0	0		0	0	0	0	0	0	0
ant_bin.301	65.83	1.23456	Intermediate	0	0	0	0	0	0		0	0		0	0		0	0	0		0	0		0	0		0	0	0		1	1		0	0		0	0		0	0		1	0	0	0	0	0	0
ant_bin.68	88.74	1.23444	Intermediate	0	0	0	0	0	0		0	0		1	1		0	0	0		0	0		0	0		1	0	1		0	0		0	0		0	0		0	0		1	0	0	0	0	0	0
ant_bin.246	86.64	1.23384	Intermediate	0	0	0	0	0	0		0	0		0	0		1	0	1		0	0		0	0		0	0	0		0	0		0	0		0	0		0	0		0	0	0	0	0	1	1
ant_bin.94	73.1	1.22259	Intermediate	0	0	0	0	0	0		0	0		0	0		0	0	0		0	0		0	0		0	0	0		0	0		0	0		0	0		0	0		0	0	0	0	0	2	0
ant_bin.659	78.66	1.22104	Intermediate	0	0	0	0	0	0		1	1		0	0		2	0	1		0	0		0	0		0	0	0		0	0		0	0		0	0		0	0		0	0	0	0	0	0	0
ant_bin.99	85.78	1.21856	Intermediate	0	0	0	0	0	0		0	0		0	0		0	0	0		0	0		0	0		1	0	1		0	0		0	0		0	0		0	0		0	0	0	0	0	0	0
ant_bin.97	69.81	1.21759	Intermediate	0	0	0	0	0	0		0	0		0	0		0	0	0		0	0		0	0		0	0	0		0	0		0	0		0	0		0	0		0	0	0	0	0	0	0
ant_bin.96	81.45	1.21704	Intermediate	0	0	0	0	0	0		0	0		0	0		0	0	0		0	0		0	0		1	0	1		0	0		0	0		0	0		0	0		0	0	0	0	1	0	0
ant_bin.364	60.7	1.21702	Intermediate	0	0	0	0	0	0		0	0		0	0		0	0	0		0	0		0	0		1	0	1		0	0		0	0		0	0		0	0		0	0	0	0	1	0	1
ant_bin.588	91.39	1.20273	Intermediate	0	0	0	0	0	0		0	0		0	0		0	0	0		0	0		0	0		0	0	0		0	0		0	0		0	0		0	0		0	1	0	0	0	0	0
ant_bin.472	73.79	1.2001	Intermediate	0	0	0	0	0	0		0	0		0	0		0	0	0		0	0		0	0		0	0	0		1	1		0	0		0	0		0	0		0	0	0	0	2	0	0
ant_bin.555	99.88	1.19836	Intermediate	0	0	0	0	0	0		0	0		0	0		0	0	0		0	0		0	0		1	0	1		0	0		0	0		0	0		0	0		0	0	0	0	1	0	1
ant_bin.412	88.88	1.19	Intermediate	0	0	0	0	0	0		0	0		0	0		0	0	0		0	0		0	0		0	0	0		1	1		0	0		0	0		1	1		3	0	0	0	2	0	0
ant_bin.110	71.63	1.18741	Intermediate	0	0	0	0	0	0		0	0		0	0		0	0	0		0	0		0	0		0	0	0		0	0		0	0		0	0		0	0		0	0	0	0	3	0	0
ant_bin.311	69.25	1.18687	Intermediate	0	0	0	0	0	0		0	0		0	0		2	0	1		0	0		0	0		0	0	0		0	0		0	0		0	0		0	0		0	0	0	0	0	0	0
ant_bin.470	69.84	1.18602	Intermediate	0	0	0	0	0	0		0	0		0	0		0	0	0		0	0		0	0		0	0	0		0	0		0	0		0	0		0	0		0	0	0	0	0	2	0
ant_bin.115	84.38	1.18387	Intermediate	0	0	0	0	0	0		0	0		0	0		0	0	0		0	0		0	0		2	0	1		0	0		0	0		0	0		0	0		0	0	0	0	0	0	1
ant_bin.416	90.84	1.1802	Intermediate	0	0	0	0	0	0		1	1		1	1		0	0	0		0	0		0	0		1	0	1		0	0		0	0		0	0		0	0		0	0	0	0	0	0	0
ant_bin.336	51.3	1.17966	Intermediate	0	0	0	0	0	0		0	0		0	0		0	0	0		0	0		0	0		0	0	0		0	0		0	0		0	0		0	0		0	0	0	0	0	0	0
ant_bin.323	65.07	1.17471	Intermediate	0	0	0	0	0	0		0	0		0	0		0	0	0		0	0		0	0		0	0	0		2	1		0	0		0	0		0	0		0	0	0	0	0	0	0
ant_bin.161	79.42	1.16881	Intermediate	0	0	0	0	0	0		0	0		0	0		0	0	0		0	0		0	0		0	0	0		0	0		0	0		0	0		0	0		0	0	0	0	0	0	0
ant_bin.140	70.4	1.16285	Intermediate	0	0	0	0	0	0		0	0		3	1		1	0	1		0	0		0	0		0	0	0		0	0		0	0		0	0		0	0		0	0	0	0	0	0	0
ant_bin.203	87.83	1.1626	Intermediate	0	0	0	0	0	0		0	0		0	0		0	0	0		0	0		0	0		1	0	1		1	1		0	0		0	0		0	0		2	0	0	0	0	0	0
ant_bin.440	79.6	1.15847	Intermediate	0	0	0	0	0	0		0	0		0	0		0	1	1		0	0		0	0		0	0	0		0	0		0	0		0	0		0	0		0	0	0	0	0	0	0
ant_bin.626	71.4	1.15514	Intermediate	0	0	0	0	0	0		0	0		0	0		1	0	1		0	0		0	0		0	0	0		0	0		0	0		0	0		0	0		0	0	0	0	0	0	0
ant_bin.27	82.68	1.15409	Intermediate	0	0	0	0	0	0		0	0		0	0		0	0	0		0	0		0	0		1	0	1		0	0		0	0		0	0		0	0		0	0	0	0	0	0	0
ant_bin.556	54.18	1.15397	Intermediate	0	0	0	0	0	0		0	0		0	0		0	0	0		0	0		0	0		0	0	0		0	0		0	0		0	0		0	0		0	0	0	0	0	0	0
ant_bin.508	77.91	1.15352	Intermediate	0	0	0	0	0	0		0	0		0	0		0	0	0		0	0		0	0		1	0	1		0	0		0	0		0	0		0	0		0	0	0	0	2	0	0
ant_bin.210	77.34	1.14659	Intermediate	0	0	0	0	0	0		0	0		0	0		0	0	0		0	0		0	0		0	0	0		0	0		0	0		0	0		0	0		0	0	0	0	1	0	0
ant_bin.298	78.18	1.1381	Intermediate	0	0	0	0	0	0		0	0		0	0		3	0	1		0	0		0	0		0	0	0		0	0		0	0		0	0		0	0		0	0	0	0	1	0	0
ant_bin.127	75.97	1.13726	Intermediate	0	0	0	0	0	0		0	0		0	0		0	0	0		0	0		0	0		0	0	0		0	0		0	0		0	0		0	0		0	0	0	0	1	1	0
ant_bin.647	98.34	1.1344	Intermediate	0	0	0	0	0	0		0	0		0	0		0	0	0		0	0		0	0		0	0	0		0	0		0	0		0	0		0	0		0	0	0	0	0	1	0
ant_bin.499	77.3	1.13214	Intermediate	0	0	0	0	0	0		0	0		0	0		2	0	1		0	0		0	0		1	0	1		0	0		0	0		0	0		0	0		0	0	0	0	0	3	0
ant_bin.159	87.25	1.12648	Intermediate	0	0	0	0	0	0		0	0		0	0		2	0	1		0	0		0	0		1	0	1		0	0		0	0		0	0		0	0		0	1	0	0	1	0	0
ant_bin.469	95.07	1.12273	Intermediate	0	0	0	0	0	0		0	0		0	0		0	0	0		0	0		0	0		0	0	0		0	0		0	0		0	0		0	0		0	0	0	0	0	0	0
ant_bin.241	81.38	1.11575	Intermediate	0	0	0	0	0	0		0	0		0	0		0	0	0		0	0		0	0		0	0	0		0	0		0	0		0	0		0	0		0	0	0	0	0	0	0
ant_bin.561	51.43	1.11287	Intermediate	0	0	0	0	0	0		0	0		0	0		0	0	0		2	1		0	0		0	0	0		0	0		0	0		0	0		0	0		0	0	0	0	0	0	0
ant_bin.54	86.67	1.11283	Intermediate	0	0	0	0	0	0		0	0		0	0		0	0	0		0	0		0	0		1	0	1		0	0		0	0		0	0		0	0		0	0	0	0	1	0	0
ant_bin.93	82.98	1.11189	Intermediate	0	0	0	0	0	0		0	0		0	0		0	0	0		0	0		0	0		0	0	0		0	0		0	0		0	0		0	0		0	0	0	0	0	0	0
ant_bin.80	95.71	1.11173	Intermediate	0	0	0	0	0	0		1	1		0	0		1	0	1		0	0		0	0		0	0	0		0	0		0	0		0	0		0	0		0	0	0	0	0	0	0
ant_bin.573	86.58	1.10358	Intermediate	0	0	0	0	0	0		0	0		0	0		0	0	0		0	0		0	0		0	0	0		0	0		0	0		0	0		0	0		0	0	0	0	0	2	0
ant_bin.233	78.42	1.10233	Intermediate	0	0	0	0	0	0		0	0		0	0		1	0	1		0	0		0	0		0	0	0		0	0		0	0		0	0		0	0		0	0	0	0	1	0	1
ant_bin.405	92.72	1.10005	Intermediate	0	0	0	0	0	0		0	0		0	0		0	0	0		1	1		0	0		0	0	0		0	0		0	0		0	0		0	0		0	2	1	0	0	0	1
ant_bin.547	92.66	1.09957	Intermediate	0	0	0	0	0	0		0	0		0	0		0	0	0		0	0		0	0		1	0	1		0	0		0	0		0	0		0	0		0	0	0	0	0	0	0
ant_bin.291	61.43	1.09575	Intermediate	0	0	0	0	0	0		0	0		0	0		0	0	0		0	0		0	0		0	0	0		0	0		0	0		0	0		0	0		0	0	0	0	1	1	0
ant_bin.576	68.58	1.09263	Intermediate	0	0	0	0	0	0		0	0		0	0		0	0	0		0	0		0	0		1	0	1		0	0		0	0		0	0		0	0		0	0	0	0	0	0	1
ant_bin.250	85.81	1.08977	Intermediate	0	0	0	0	0	0		0	0		0	0		1	0	1		0	0		0	0		0	0	0		0	0		0	0		0	0		0	0		0	0	0	0	0	0	1
ant_bin.23	59.3	1.07166	Intermediate	0	0	0	0	0	0		0	0		0	0		0	0	0		0	0		0	0		0	0	0		0	0		0	0		0	0		0	0		0	0	0	0	0	0	0
ant_bin.636	95.04	1.07157	Intermediate	0	0	0	0	0	0		0	0		0	0		0	0	0		0	0		0	0		0	0	0		0	0		0	0		0	0		0	0		0	0	0	0	1	2	2
ant_bin.286	65.35	1.07135	Intermediate	0	0	0	0	0	0		0	0		0	0		0	0	0		0	0		0	0		0	0	0		0	0		0	0		0	0		0	0		0	0	0	0	2	2	0
ant_bin.245	74.34	1.06596	Intermediate	0	0	0	0	0	0		0	0		0	0		0	0	0		0	0		0	0		0	0	0		2	1		0	0		0	0		0	0		0	0	0	0	1	0	0
ant_bin.41	71.23	1.06557	Intermediate	0	0	0	0	0	0		2	1		1	1		1	0	1		0	0		0	0		1	0	1		0	0		0	0		0	0		0	0		0	0	0	0	0	0	0
ant_bin.100	70.88	1.06361	Intermediate	0	0	0	0	0	0		1	1		0	0		0	0	0		0	0		0	0		0	0	0		0	0		0	0		0	0		0	0		0	0	0	0	0	0	0
ant_bin.350	98.15	1.04256	Intermediate	0	0	0	0	0	0		0	0		0	0		0	0	0		0	0		0	0		0	0	0		0	0		0	0		0	0		0	0		0	0	0	0	1	0	1
ant_bin.60	55.41	1.03813	Intermediate	0	0	0	0	0	0		0	0		0	0		0	0	0		0	0		0	0		0	0	0		0	0		0	0		0	0		0	0		0	0	0	0	1	0	0
ant_bin.181	99.76	1.02906	Intermediate	0	0	0	0	0	0		0	0		0	0		0	0	0		0	0		0	0		0	0	0		0	0		0	0		0	0		0	0		0	0	0	0	0	0	0
ant_bin.366	68.81	1.02543	Intermediate	0	0	0	0	0	0		0	0		0	0		2	1	1		0	0		0	0		0	0	0		0	0		0	0		0	0		0	0		0	0	0	0	0	1	0
ant_bin.639	86.1	1.02299	Intermediate	0	0	0	0	0	0		0	0		0	0		0	0	0		0	0		0	0		0	0	0		0	0		0	0		0	0		0	0		0	0	0	0	1	0	1
ant_bin.611	94.48	1.02051	Intermediate	0	0	0	0	0	0		0	0		0	0		0	0	0		0	0		0	0		0	0	0		0	0		0	0		0	0		0	0		0	0	0	0	0	0	0
ant_bin.231	55.9	1.01859	Intermediate	0	0	0	0	0	0		0	0		0	0		0	0	0		0	0		0	0		0	0	0		2	1		0	0		0	0		0	0		1	0	0	0	0	0	0
ant_bin.9	65.64	1.01657	Intermediate	0	0	0	0	0	0		0	0		0	0		0	0	0		0	0		0	0		0	0	0		0	0		0	0		0	0		0	0		0	0	1	0	0	1	0
ant_bin.460	92.6	1.01555	Intermediate	0	0	0	0	0	0		0	0		0	0		0	0	0		0	0		0	0		1	0	1		0	0		0	0		0	0		0	0		0	0	0	0	0	0	1
ant_bin.528	89.07	1.01032	Intermediate	0	0	0	0	0	0		0	0		0	0		0	0	0		0	0		0	0		1	0	1		0	0		0	0		0	0		0	0		0	0	0	0	0	0	0
ant_bin.31	94.26	0.999359	Intermediate	0	0	0	0	0	0		0	0		0	0		0	0	0		0	0		0	0		0	0	0		0	0		0	0		0	0		0	0		0	0	0	0	0	0	0
									0			11			12				33			8			0				45			20			1			0			1
ant_bin.615	86.13	0.988841	Generalist	0	0	0	0	0	0		0	0		0	0		0	0	0		0	0		0	0		0	0	0		0	0		0	0		0	0		0	0		0	0	0	0	1	1	0
ant_bin.202	79.38	0.982878	Generalist	0	0	0	0	0	0		0	0		0	0		0	0	0		0	0		0	0		0	0	0		0	0		0	0		0	0		0	0		0	0	0	0	1	1	0
ant_bin.441	57.72	0.981904	Generalist	0	0	0	0	0	0		0	0		0	0		0	0	0		0	0		0	0		0	0	0		0	0		0	0		0	0		0	0		0	0	0	0	0	0	0
ant_bin.72	96.43	0.979873	Generalist	0	0	0	0	0	0		0	0		0	0		0	0	0		0	0		0	0		0	0	0		0	0		0	0		0	0		0	0		0	0	0	0	0	0	0
ant_bin.70	93.25	0.976659	Generalist	0	0	0	0	0	0		0	0		0	0		0	0	0		0	0		0	0		0	0	0		0	0		0	0		0	0		0	0		0	2	0	0	0	0	0
ant_bin.92	98.82	0.971744	Generalist	0	0	0	0	0	0		0	0		0	0		1	0	1		0	0		0	0		0	0	0		0	0		0	0		0	0		0	0		0	1	0	0	0	0	0
ant_bin.664	98.36	0.970979	Generalist	0	0	0	0	0	0		0	0		0	0		2	0	1		0	0		0	0		0	0	0		0	0		0	0		0	0		0	0		0	0	1	0	0	0	1
ant_bin.426	78.1	0.964793	Generalist	0	0	0	0	0	0		0	0		0	0		0	0	0		0	0		0	0		0	0	0		0	0		0	0		0	0		0	0		0	0	0	0	0	0	0
ant_bin.399	72.63	0.959439	Generalist	0	0	0	0	0	0		0	0		0	0		0	0	0		0	0		0	0		0	0	0		0	0		0	0		0	0		0	0		0	0	0	0	0	0	1
ant_bin.534	67.44	0.957969	Generalist	0	0	0	0	0	0		0	0		0	0		0	0	0		0	0		0	0		0	0	0		0	0		0	0		0	0		0	0		0	0	0	0	0	0	0
ant_bin.468	77.98	0.957018	Generalist	0	0	0	0	0	0		0	0		0	0		0	0	0		0	0		0	0		2	0	1		1	1		0	0		0	0		0	0		0	0	0	0	0	0	0
ant_bin.614	85.88	0.951983	Generalist	0	0	0	0	0	0		0	0		0	0		0	0	0		0	0		0	0		0	0	0		0	0		0	0		0	0		0	0		0	0	0	0	0	0	0
ant_bin.455	61.29	0.94941	Generalist	0	0	0	0	0	0		0	0		0	0		1	0	1		0	0		0	0		0	0	0		0	0		0	0		0	0		0	0		1	0	0	0	0	0	0
ant_bin.372	93.77	0.940453	Generalist	0	0	0	0	0	0		0	0		0	0		2	0	1		0	0		0	0		0	0	0		0	0		0	0		0	0		0	0		0	0	0	0	0	0	1
ant_bin.91	67.35	0.939865	Generalist	0	0	0	0	0	0		0	0		0	0		0	0	0		0	0		0	0		0	0	0		1	1		0	0		0	0		0	0		0	0	0	0	1	0	0
ant_bin.351	75.7	0.937665	Generalist	0	0	0	0	0	0		0	0		0	0		0	0	0		0	0		0	0		0	0	0		0	0		0	0		0	0		0	0		0	0	0	0	0	0	0
ant_bin.554	88.95	0.928017	Generalist	0	0	0	0	0	0		0	0		0	0		0	0	0		0	0		0	0		0	0	0		0	0		0	0		0	0		0	0		0	0	0	0	2	0	0
ant_bin.131	88.5	0.923274	Generalist	0	0	0	0	0	0		0	0		0	0		0	0	0		0	0		0	0		0	0	0		0	0		0	0		0	0		0	0		0	0	0	0	1	0	0
ant_bin.106	84.32	0.913689	Generalist	0	0	0	0	0	0		0	0		0	0		1	0	1		0	0		0	0		0	0	0		0	0		0	0		0	0		0	0		0	0	1	0	1	0	1
ant_bin.654	85.77	0.912286	Generalist	0	0	0	0	0	0		0	0		0	0		0	0	0		0	0		0	0		0	0	0		1	1		0	0		0	0		0	0		0	0	0	1	1	1	0
ant_bin.452	74.45	0.908502	Generalist	0	0	0	0	0	0		0	0		0	0		0	0	0		1	1		0	0		1	0	1		0	0		0	0		0	0		0	0		0	0	0	0	1	0	0
ant_bin.182	75.86	0.904773	Generalist	0	0	0	0	0	0		0	0		0	0		1	0	1		0	0		0	0		0	0	0		0	0		0	0		0	0		0	0		0	0	0	0	0	0	0
ant_bin.464	99.63	0.897665	Generalist	0	0	0	0	0	0		0	0		1	1		1	0	1		0	0		0	0		1	0	1		0	0		0	0		0	0		0	0		2	0	0	0	1	0	0
ant_bin.33	63.46	0.886748	Generalist	0	0	0	0	0	0		0	0		0	0		0	0	0		0	0		0	0		0	0	0		1	1		0	0		0	0		0	0		0	1	0	0	0	1	0
ant_bin.431	71.02	0.886365	Generalist	0	0	0	0	0	0		0	0		0	0		0	0	0		0	0		0	0		0	0	0		0	0		0	0		0	0		0	0		1	0	0	0	0	0	0
ant_bin.355	63.18	0.883019	Generalist	0	0	0	0	0	0		0	0		0	0		0	0	0		0	0		0	0		0	0	0		0	0		0	0		0	0		0	0		0	0	0	0	1	1	0
ant_bin.522	73.97	0.882975	Generalist	0	0	0	0	0	0		0	0		0	0		0	0	0		0	0		0	0		2	0	1		0	0		0	0		0	0		0	0		0	0	0	0	4	0	0
ant_bin.645	72.63	0.881432	Generalist	0	0	0	0	0	0		0	0		0	0		0	0	0		0	0		0	0		0	0	0		0	0		0	0		0	0		0	0		0	0	0	0	1	1	0
ant_bin.223	84.9	0.880875	Generalist	0	0	0	0	0	0		0	0		0	0		0	0	0		0	0		0	0		1	0	1		0	0		0	0		0	0		0	0		0	0	0	0	0	0	1
ant_bin.332	72.61	0.875844	Generalist	0	0	0	0	0	0		0	0		0	0		2	0	1		0	0		0	0		1	0	1		0	0		0	0		0	0		0	0		0	0	1	0	1	0	1
ant_bin.329	93.02	0.875824	Generalist	0	0	0	0	0	0		0	0		0	0		0	0	0		0	0		0	0		0	0	0		0	0		0	0		0	0		0	0		0	0	0	0	0	0	0
ant_bin.280	89.52	0.867154	Generalist	0	0	0	0	0	0		0	0		0	0		0	0	0		0	0		0	0		0	0	0		0	0		0	0		0	0		0	0		0	0	0	0	0	0	0
ant_bin.453	96.78	0.862305	Generalist	0	0	0	0	0	0		0	0		0	0		0	0	0		0	0		0	0		0	0	0		1	1		0	0		0	0		0	0		1	0	0	0	0	0	0
ant_bin.569	91.64	0.857307	Generalist	0	0	0	0	0	0		0	0		0	0		0	0	0		0	0		0	0		0	0	0		1	1		0	0		0	0		0	0		1	0	0	0	0	0	0
ant_bin.409	83.39	0.849282	Generalist	0	0	0	0	0	0		0	0		1	1		0	0	0		0	0		0	0		0	0	0		2	1		0	0		0	0		0	0		0	0	0	0	0	1	0
ant_bin.403	76.19	0.84233	Generalist	0	0	0	0	0	0		1	1		0	0		0	0	0		0	0		0	0		0	0	0		0	0		0	0		0	0		0	0		0	0	0	0	0	1	0
ant_bin.183	62.89	0.836388	Generalist	0	0	0	0	0	0		0	0		0	0		1	0	1		0	0		0	0		0	0	0		0	0		0	0		0	0		0	0		0	4	1	0	0	0	0
ant_bin.235	93.31	0.82822	Generalist	0	0	0	0	0	0		0	0		0	0		0	0	0		0	0		0	0		0	0	0		0	0		0	0		0	0		0	0		1	0	0	0	1	2	1
ant_bin.62	97.12	0.82506	Generalist	0	0	0	0	0	0		0	0		0	0		0	0	0		0	0		0	0		0	0	0		0	0		0	0		0	0		0	0		0	0	0	0	0	0	0
ant_bin.334	69.52	0.824743	Generalist	0	0	0	0	0	0		0	0		0	0		0	0	0		0	0		0	0		1	0	1		1	1		0	0		0	0		0	0		0	0	0	0	0	0	0
ant_bin.482	66.23	0.823598	Generalist	1	0	0	0	0	1		0	0		0	0		0	0	0		0	0		0	0		0	0	0		0	0		0	0		0	0		0	0		0	0	0	0	1	0	0
ant_bin.591	75.73	0.810841	Generalist	0	0	0	0	0	0		0	0		0	0		1	0	1		0	0		0	0		0	0	0		1	1		0	0		0	0		0	0		0	0	0	0	0	0	0
ant_bin.375	61.81	0.806537	Generalist	0	0	0	0	0	0		0	0		0	0		0	0	0		0	0		0	0		0	0	0		2	1		0	0		0	0		0	0		1	0	0	0	1	0	0
ant_bin.602	90.84	0.794482	Generalist	0	0	0	0	0	0		0	0		0	0		0	0	0		0	0		0	0		0	0	0		0	0		0	0		0	0		0	0		0	0	0	0	1	0	0
ant_bin.285	62.79	0.794132	Generalist	0	0	0	0	0	0		0	0		0	0		0	0	0		0	0		0	0		1	1	1		2	1		0	0		0	0		0	0		0	0	0	0	0	0	0
ant_bin.443	71.85	0.789057	Generalist	0	0	0	0	0	0		1	1		0	0		2	0	1		0	0		0	0		0	0	0		0	0		0	0		0	0		0	0		0	0	0	0	0	0	0
ant_bin.337	57.44	0.789004	Generalist	0	0	0	0	0	0		0	0		0	0		0	0	0		0	0		0	0		0	0	0		0	0		0	0		0	0		0	0		0	0	0	0	0	0	0
ant_bin.151	96.34	0.768519	Generalist	0	0	0	0	0	0		1	1		2	1		1	0	1		0	0		0	0		0	0	0		0	0		0	0		0	0		0	0		0	0	0	0	0	0	0
ant_bin.505	91.35	0.765058	Generalist	0	0	0	0	0	0		0	0		0	0		0	0	0		2	1		0	0		2	0	1		0	0		0	0		0	0		0	0		3	0	0	0	2	0	0
ant_bin.368	60.5	0.757703	Generalist	0	0	0	0	0	0		0	0		0	0		0	0	0		0	0		0	0		0	0	0		0	0		0	0		0	0		0	0		0	0	0	0	0	0	0
ant_bin.201	85.51	0.751441	Generalist	0	0	0	0	0	0		0	0		0	0		0	0	0		0	0		0	0		0	0	0		0	0		0	0		0	0		0	0		0	0	0	0	0	0	0
ant_bin.326	93.93	0.750585	Generalist	0	0	0	0	0	0		0	0		0	0		0	0	0		0	0		0	0		0	0	0		1	1		0	0		0	0		0	0		0	1	0	1	1	0	0
ant_bin.275	97.38	0.745824	Generalist	0	0	0	0	0	0		0	0		0	0		0	0	0		0	0		0	0		0	0	0		0	0		0	0		0	0		0	0		0	0	0	0	0	0	0
ant_bin.310	69.38	0.739677	Generalist	0	0	0	0	0	0		0	0		0	0		0	0	0		0	0		0	0		0	0	0		0	0		0	0		0	0		0	0		0	0	0	0	0	0	0
ant_bin.186	88.78	0.726243	Generalist	0	0	0	0	0	0		0	0		0	0		0	0	0		0	0		0	0		0	0	0		0	0		0	0		0	0		0	0		0	0	0	0	0	0	0
ant_bin.315	78.62	0.722244	Generalist	0	0	0	0	0	0		0	0		1	1		0	0	0		0	0		0	0		0	0	0		0	0		0	0		0	0		0	0		0	0	0	0	1	0	0
ant_bin.343	76.09	0.70468	Generalist	0	0	0	0	0	0		0	0		0	0		0	0	0		0	0		0	0		1	0	1		0	0		0	0		0	0		0	0		0	0	0	0	0	0	0
ant_bin.244	79.27	0.704639	Generalist	0	0	0	0	0	0		0	0		0	0		0	0	0		0	0		0	0		0	0	0		0	0		0	0		0	0		0	0		0	0	0	0	1	2	0
ant_bin.531	95.58	0.704492	Generalist	0	0	0	0	0	0		0	0		0	0		0	0	0		0	0		0	0		0	0	0		0	0		0	0		0	0		0	0		0	0	2	0	0	1	1
ant_bin.299	93.82	0.701825	Generalist	0	0	0	0	0	0		1	1		0	0		0	0	0		0	0		0	0		0	0	0		1	1		0	0		0	0		0	0		0	0	0	0	0	2	0
ant_bin.551	78.42	0.692804	Generalist	0	0	0	0	0	0		0	0		0	0		0	0	0		0	0		0	0		0	0	0		0	0		0	0		0	0		0	0		0	0	0	0	1	2	0
ant_bin.644	68.2	0.688834	Generalist	0	0	0	0	0	0		0	0		0	0		0	0	0		0	0		0	0		0	0	0		1	1		0	0		0	0		0	0		0	0	0	0	0	0	1
ant_bin.134	87.69	0.687726	Generalist	0	0	0	0	0	0		0	0		0	0		0	0	0		0	0		0	0		0	0	0		0	0		0	0		0	0		0	0		0	1	0	0	0	1	2
ant_bin.50	100	0.68758	Generalist	0	0	0	0	0	0		0	0		0	0		0	0	0		0	0		0	0		1	0	1		0	0		0	0		0	0		0	0		0	0	0	0	0	0	0
ant_bin.553	92.27	0.684746	Generalist	0	0	0	0	0	0		0	0		0	0		0	0	0		0	0		0	0		1	0	1		0	0		0	0		0	0		0	0		0	0	0	0	0	0	1
ant_bin.347	80.94	0.677116	Generalist	0	0	0	0	0	0		0	0		0	0		0	0	0		0	0		0	0		1	0	1		0	0		0	0		0	0		0	0		1	0	0	0	1	1	0
ant_bin.165	60.75	0.661373	Generalist	0	0	0	0	0	0		0	0		0	0		1	0	1		0	0		0	0		0	0	0		0	0		0	0		0	0		0	0		0	0	0	0	2	0	0
ant_bin.583	55.95	0.65823	Generalist	0	0	0	0	0	0		0	0		0	0		0	0	0		0	0		0	0		0	0	0		0	0		0	0		0	0		0	0		0	0	0	0	1	0	0
ant_bin.281	69.32	0.65801	Generalist	0	0	0	0	0	0		0	0		0	0		0	0	0		1	1		0	0		1	0	1		0	0		0	0		0	0		0	0		0	0	0	0	2	0	0
ant_bin.486	86.15	0.63918	Generalist	0	0	0	0	0	0		0	0		1	1		0	0	0		0	0		0	0		0	0	0		0	0		0	0		0	0		0	0		0	0	0	0	1	0	0
ant_bin.575	74.31	0.635786	Generalist	0	0	0	0	0	0		0	0		0	0		1	0	1		1	1		0	0		1	0	1		0	0		0	0		0	0		0	0		0	0	0	0	0	1	1
ant_bin.237	87.16	0.631971	Generalist	0	0	0	0	0	0		0	0		0	0		0	0	0		0	0		0	0		0	0	0		1	1		0	0		0	0		0	0		1	0	0	0	0	0	0
ant_bin.123	99.76	0.63035	Generalist	0	0	0	0	0	0		0	0		0	0		0	0	0		0	0		0	0		0	0	0		1	1		0	0		0	0		0	0		0	0	0	0	1	0	0
ant_bin.294	71.25	0.612058	Generalist	0	0	0	0	0	0		0	0		0	0		1	0	1		0	0		0	0		0	0	0		0	0		0	0		0	0		0	0		0	0	0	0	0	0	0
ant_bin.103	94.1	0.575408	Generalist	0	0	0	0	0	0		0	0		0	0		0	0	0		0	0		0	0		1	0	1		0	0		0	0		0	0		0	0		0	0	0	0	0	0	0
ant_bin.51	100	0.56131	Generalist	0	0	0	0	0	0		0	0		0	0		2	0	1		0	0		0	0		0	0	0		0	0		0	0		0	0		0	0		0	0	1	0	0	0	1
ant_bin.379	74.48	0.537731	Generalist	0	0	0	0	0	0		0	0		0	0		0	0	0		0	0		0	0		0	0	0		0	0		0	0		0	0		0	0		0	0	0	0	0	0	0
ant_bin.601	91.45	0.526305	Generalist	0	0	0	0	0	0		0	0		0	0		0	0	0		0	0		0	0		0	0	0		0	0		0	0		0	0		0	0		0	1	0	0	0	0	0
ant_bin.139	58.45	0.519242	Generalist	0	0	0	0	0	0		0	0		0	0		2	0	1		0	0		0	0		0	0	0		0	0		0	0		0	0		2	1		0	0	0	0	0	0	0
ant_bin.226	74.91	0.518739	Generalist	0	0	0	0	0	0		0	0		0	0		0	0	0		0	0		0	0		1	0	1		0	0		0	0		0	0		0	0		1	0	0	0	0	0	0
ant_bin.388	57.77	0.512393	Generalist	0	0	0	0	0	0		0	0		0	0		0	0	0		0	0		0	0		0	0	0		0	0		0	0		0	0		0	0		0	0	0	0	0	0	0
ant_bin.446	89.02	0.51096	Generalist	0	0	0	0	0	0		1	1		4	1		2	1	1		0	0		0	0		0	0	0		0	0		0	0		0	0		0	0		0	0	0	0	0	0	0
ant_bin.493	58.96	0.506586	Generalist	0	0	0	0	0	0		0	0		1	1		0	0	0		1	1		0	0		2	0	1		0	0		0	0		0	0		0	0		0	0	0	0	0	0	0
ant_bin.111	82.46	0.500036	Generalist	0	0	0	0	0	0		1	1		0	0		1	1	1		0	0		0	0		0	0	0		0	0		0	0		0	0		0	0		1	0	1	0	0	0	0
ant_bin.487	68.09	0.497648	Generalist	0	0	0	0	0	0		0	0		0	0		0	0	0		0	0		0	0		0	0	0		0	0		0	0		0	0		0	0		0	0	0	0	0	1	0
ant_bin.483	80.64	0.493606	Generalist	0	0	0	0	0	0		0	0		0	0		0	0	0		0	0		0	0		0	0	0		2	1		0	0		0	0		0	0		1	2	0	0	0	0	0
ant_bin.344	96.66	0.475498	Generalist	0	0	0	0	0	0		0	0		0	0		1	0	1		0	0		0	0		0	0	0		0	0		0	0		0	0		0	0		0	0	0	0	2	0	1
ant_bin.309	83.87	0.393673	Generalist	0	0	0	0	0	0		0	0		0	0		0	0	0		0	0		0	0		0	0	0		0	0		0	0		0	0		0	0		0	0	0	0	0	0	0
ant_bin.491	88.6	0.389037	Generalist	0	0	0	0	0	0		1	1		1	1		1	0	1		0	0		0	0		1	0	1		0	0		0	0		0	0		0	0		1	0	0	0	3	1	0
ant_bin.356	68.85	0.370408	Generalist	0	0	0	0	0	0		0	0		0	0		0	0	0		0	0		0	0		0	0	0		0	0		0	0		0	0		0	0		0	0	0	0	0	0	0
ant_bin.214	72.46	0.357842	Generalist	0	0	0	0	0	0		0	0		0	0		0	0	0		0	0		0	0		1	0	1		0	0		0	0		0	0		0	0		1	0	0	0	0	0	0
ant_bin.544	79.33	0.34185	Generalist	0	0	0	0	0	0		0	0		0	0		0	0	0		0	0		0	0		0	0	0		0	0		0	0		0	0		0	0		0	0	0	0	0	0	0
									1			7			8				21			5			0				20			17			0			0			1
[truncated: 13 more columns]

## Sheet: e
MAG	Completeness	COV	Class	Total_Coding_Sequences	Total_Coding_Sequences_adjusted	AclB	AcsB	HbsC	HbsT	Mcr	RbcL	CooS	CoxL	Fe	FeFe	NiFe.G1	NiFe.G2	NiFe.G3	NiFe.G4	McrA	MmoA	PmoA	IsoA	FCC	Sqr	SoxB	rDsrA	DsrA	AsrA	Sor	AmoA	HzsA	NxrA	NifH	NarG	NapA	NrfA	NirS	NirK	NorB	NosZ	Nod	PsaA	PsbA	RHO	ArsC	MtrB	OmcB	RdhA
ant_bin.506	79.15	1.5575	Intermediate	2804	3542.64	0	0	0	0	0	5	0	0	0	0	0	0	0	0	0	0	0	0	0	0	0	0	0	0	0	1	0	0	0	0	0	0	0	1	0	0	0	0	0	0	1	0	0	0
ant_bin.41	71.23	1.06557	Intermediate	3600	5054.05	0	0	0	0	0	2	0	1	0	0	1	0	0	0	0	0	0	0	0	1	0	0	0	0	0	0	0	0	0	0	0	0	0	0	0	0	0	0	0	0	0	0	0	0
ant_bin.111	82.46	0.500036	Generalist	3740	4535.53	0	0	0	0	0	1	0	0	0	0	1	1	0	0	0	0	0	0	1	0	0	0	0	0	0	0	0	0	0	1	0	1	0	0	0	0	0	0	0	0	0	0	0	0
ant_bin.151	96.34	0.768519	Generalist	3619	3756.49	0	0	0	0	0	1	0	2	0	0	1	0	0	0	0	0	0	0	0	0	0	0	0	0	0	0	0	0	0	0	0	0	0	0	0	0	0	0	0	0	1	0	0	0
ant_bin.299	93.82	0.701825	Generalist	2769	2951.4	0	0	0	0	0	1	0	0	0	0	0	0	0	0	0	0	0	0	0	0	1	0	0	0	0	0	0	0	0	0	0	0	0	0	2	0	0	0	1	1	2	0	0	0
ant_bin.403	76.19	0.84233	Generalist	3118	4092.4	0	0	0	0	0	1	0	0	0	0	0	0	0	0	0	0	0	0	0	0	0	0	0	0	0	0	0	0	0	0	0	0	0	0	1	0	0	0	0	0	0	0	0	0
ant_bin.443	71.85	0.789057	Generalist	2483	3455.81	0	0	0	0	0	1	0	0	0	0	2	0	0	0	0	0	0	0	0	0	0	0	0	0	0	0	0	0	0	0	0	0	0	0	0	0	0	0	0	0	1	0	0	0
ant_bin.446	89.02	0.51096	Generalist	3837	4310.27	0	0	0	0	0	1	0	4	0	0	2	1	0	0	0	0	0	0	0	0	0	0	0	0	0	0	0	0	0	0	0	0	0	0	0	0	0	0	0	1	1	0	0	0
ant_bin.491	88.6	0.389037	Generalist	3753	4235.89	0	0	0	0	0	1	0	1	0	0	1	0	0	0	0	0	0	0	0	1	0	0	0	0	0	0	0	0	0	1	0	0	0	3	1	0	0	0	0	0	0	0	0	0
ant_bin.100	70.88	1.06361	Intermediate	2555	3604.68	0	0	0	0	0	1	0	0	0	0	0	0	0	0	0	0	0	0	0	0	0	0	0	0	0	0	0	0	0	0	0	0	0	0	0	0	0	0	0	0	1	0	0	0
ant_bin.171	84.78	1.65387	Intermediate	2677	3157.58	0	0	0	0	0	1	0	0	0	0	0	0	0	0	0	0	0	0	1	1	2	1	0	0	0	0	0	0	0	0	0	0	0	0	0	0	0	0	0	0	0	0	0	0
ant_bin.200	86.92	1.79959	Intermediate	2388	2747.35	0	0	0	0	0	1	0	0	0	0	0	0	0	0	0	0	0	0	1	0	1	0	0	0	0	0	0	0	0	0	0	0	0	1	0	0	0	0	0	0	0	0	0	0
ant_bin.259	53.12	1.35292	Intermediate	1962	3693.52	0	0	0	0	0	1	0	0	0	0	0	0	0	0	0	0	0	0	0	0	1	1	0	0	0	0	0	0	0	0	0	0	0	0	0	0	0	0	0	0	0	0	0	0
ant_bin.349	95.17	1.24784	Intermediate	3790	3982.35	0	0	0	0	0	1	0	0	0	0	3	0	0	0	0	0	0	0	0	0	0	0	0	0	0	0	0	0	0	0	1	0	0	1	0	0	0	0	0	0	0	0	0	0
ant_bin.416	90.84	1.1802	Intermediate	4309	4743.51	0	0	0	0	0	1	0	1	0	0	0	0	0	0	0	0	0	0	0	1	0	0	0	0	0	0	0	0	0	0	0	0	0	0	0	0	0	0	0	0	0	0	0	0
ant_bin.633	90.51	1.28348	Intermediate	3880	4286.82	0	0	0	0	0	1	0	0	0	0	0	0	0	0	0	0	0	0	0	0	0	0	0	0	0	0	0	0	0	0	0	0	0	0	0	0	0	0	0	0	0	0	0	0
ant_bin.659	78.66	1.22104	Intermediate	2228	2832.44	0	0	0	0	0	1	0	0	0	0	2	0	0	0	0	0	0	0	0	0	0	0	0	0	0	0	0	0	0	0	0	0	0	0	0	0	0	0	0	0	1	0	0	0
ant_bin.80	95.71	1.11173	Intermediate	4992	5215.76	0	0	0	0	0	1	0	0	0	0	1	0	0	0	0	0	0	0	0	0	0	0	0	0	0	0	0	0	0	0	0	0	0	0	0	0	0	0	0	0	0	0	0	0
ant_bin.257	92.25	2.05573	Specialist	3192	3460.16	0	0	0	0	0	1	0	0	0	0	0	0	0	0	0	0	0	0	2	1	2	0	0	0	0	0	0	0	0	0	0	0	0	0	0	0	0	0	0	1	0	0	0	1
ant_bin.103	94.1	0.575408	Generalist	3104	3298.62	0	0	0	0	0	0	0	0	0	0	0	0	0	0	0	0	0	0	0	1	0	0	0	0	0	0	0	0	0	0	0	0	0	0	0	0	0	0	0	0	0	0	0	0
ant_bin.106	84.32	0.913689	Generalist	3120	3700.19	0	0	0	0	0	0	0	0	0	0	1	0	0	0	0	0	0	0	0	0	0	0	0	0	0	0	0	0	0	0	0	1	0	1	0	1	0	0	0	0	0	0	0	0
ant_bin.123	99.76	0.63035	Generalist	2802	2808.74	0	0	0	0	0	0	0	0	0	0	0	0	0	0	0	0	0	0	1	0	1	0	0	0	0	0	0	0	0	0	0	0	0	1	0	0	0	0	0	0	1	0	0	0
ant_bin.131	88.5	0.923274	Generalist	3676	4153.67	0	0	0	0	0	0	0	0	0	0	0	0	0	0	0	0	0	0	0	0	0	0	0	0	0	0	0	0	0	0	0	0	0	1	0	0	0	0	0	0	1	0	0	0
ant_bin.134	87.69	0.687726	Generalist	2216	2527.08	0	0	0	0	0	0	0	0	0	0	0	0	0	0	0	0	0	0	0	0	0	0	0	0	0	0	0	0	0	0	1	0	0	0	1	2	0	0	0	0	1	0	0	0
ant_bin.139	58.45	0.519242	Generalist	2390	4088.96	0	0	0	0	0	0	0	0	0	0	2	0	0	0	0	0	0	0	0	0	0	0	0	0	0	0	0	0	2	0	0	0	0	0	0	0	0	0	0	0	0	0	0	0
ant_bin.165	60.75	0.661373	Generalist	4351	7162.14	0	0	0	0	0	0	0	0	0	0	1	0	0	0	0	0	0	0	0	0	0	0	0	0	0	0	0	0	0	0	0	0	0	2	0	0	0	0	0	0	0	0	0	0
ant_bin.182	75.86	0.904773	Generalist	2575	3394.41	0	0	0	0	0	0	0	0	0	0	1	0	0	0	0	0	0	0	0	0	0	0	0	0	0	0	0	0	0	0	0	0	0	0	0	0	0	0	0	0	0	0	0	0
ant_bin.183	62.89	0.836388	Generalist	3335	5302.91	0	0	0	0	0	0	0	0	0	0	1	0	0	0	0	0	0	0	0	0	0	0	0	0	0	0	0	0	0	0	4	1	0	0	0	0	0	0	0	0	0	0	0	0
ant_bin.186	88.78	0.726243	Generalist	3827	4310.66	0	0	0	0	0	0	0	0	0	0	0	0	0	0	0	0	0	0	0	0	0	0	0	0	0	0	0	0	0	0	0	0	0	0	0	0	0	0	0	0	0	0	0	0
ant_bin.201	85.51	0.751441	Generalist	4416	5164.31	0	0	0	0	0	0	0	0	0	0	0	0	0	0	0	0	0	0	0	0	0	0	0	0	0	0	0	0	0	0	0	0	0	0	0	0	0	0	0	0	0	0	0	0
ant_bin.202	79.38	0.982878	Generalist	5900	7432.6	0	0	0	0	0	0	0	0	0	0	0	0	0	0	0	0	0	0	0	0	0	0	0	0	0	0	0	0	0	0	0	0	0	1	1	0	0	0	0	0	1	0	0	0
ant_bin.214	72.46	0.357842	Generalist	4470	6168.92	0	0	0	0	0	0	0	0	0	0	0	0	0	0	0	0	0	0	0	1	0	0	0	0	0	0	0	0	0	1	0	0	0	0	0	0	0	0	0	2	0	0	0	0
ant_bin.223	84.9	0.880875	Generalist	4080	4805.65	0	0	0	0	0	0	0	0	0	0	0	0	0	0	0	0	0	0	0	1	0	0	0	0	0	0	0	0	0	0	0	0	0	0	0	1	0	0	0	1	0	0	0	0
ant_bin.226	74.91	0.518739	Generalist	3557	4748.36	0	0	0	0	0	0	0	0	0	0	0	0	0	0	0	0	0	0	0	1	0	0	0	0	0	0	0	0	0	1	0	0	0	0	0	0	0	0	0	2	1	0	0	0
ant_bin.235	93.31	0.82822	Generalist	2834	3037.19	0	0	0	0	0	0	0	0	0	0	0	0	0	0	0	0	0	0	0	0	0	0	0	0	0	0	0	0	0	1	0	0	0	1	2	1	0	0	0	0	1	0	0	0
ant_bin.237	87.16	0.631971	Generalist	2016	2312.99	0	0	0	0	0	0	0	0	0	0	0	0	0	0	0	0	0	0	1	0	1	0	0	0	0	0	0	0	0	1	0	0	0	0	0	0	0	0	0	0	0	0	0	0
ant_bin.244	79.27	0.704639	Generalist	3533	4456.92	0	0	0	0	0	0	0	0	0	0	0	0	0	0	0	0	0	0	0	0	0	0	0	0	0	0	0	0	0	0	0	0	0	1	2	0	0	0	0	0	1	0	0	0
ant_bin.275	97.38	0.745824	Generalist	3178	3263.5	0	0	0	0	0	0	0	0	0	0	0	0	0	0	0	0	0	0	0	0	0	0	0	0	0	0	0	0	0	0	0	0	0	0	0	0	0	0	0	2	0	0	0	0
ant_bin.280	89.52	0.867154	Generalist	2429	2713.36	0	0	0	0	0	0	0	0	0	0	0	0	0	0	0	0	0	0	0	0	0	0	0	0	0	0	0	0	0	0	0	0	0	0	0	0	0	0	0	1	0	0	0	0
ant_bin.281	69.32	0.65801	Generalist	5519	7961.63	0	0	0	0	0	0	0	0	0	0	0	0	1	0	0	0	0	0	0	1	0	0	0	0	0	0	0	0	0	0	0	0	0	2	0	0	0	0	0	0	0	0	0	0
ant_bin.285	62.79	0.794132	Generalist	3389	5397.36	0	0	0	0	0	0	0	0	0	0	0	0	0	0	0	0	0	0	2	1	2	1	0	0	0	0	0	0	0	0	0	0	0	0	0	0	0	0	0	0	0	0	0	1
ant_bin.294	71.25	0.612058	Generalist	3935	5522.81	0	0	0	0	0	0	0	0	0	0	1	0	0	0	0	0	0	0	0	0	0	0	0	0	0	0	0	0	0	0	0	0	0	0	0	0	0	0	0	1	0	0	0	0
ant_bin.309	83.87	0.393673	Generalist	4230	5043.52	0	0	0	0	0	0	0	0	0	0	0	0	0	0	0	0	0	0	0	0	0	0	0	0	0	0	0	0	0	0	0	0	0	0	0	0	0	0	0	1	2	0	0	0
ant_bin.310	69.38	0.739677	Generalist	3273	4717.5	0	0	0	0	0	0	0	0	0	0	0	0	0	0	0	0	0	0	0	0	0	0	0	0	0	0	0	0	0	0	0	0	0	0	0	0	0	0	0	0	0	0	0	0
ant_bin.315	78.62	0.722244	Generalist	3415	4343.68	0	0	0	0	0	0	0	1	0	0	0	0	0	0	0	0	0	0	0	0	0	0	0	0	0	0	0	0	0	0	0	0	0	1	0	0	0	0	0	0	0	0	0	0
ant_bin.326	93.93	0.750585	Generalist	2094	2229.32	0	0	0	0	0	0	0	0	0	0	0	0	0	0	0	0	0	0	1	0	1	0	0	0	0	0	0	0	0	0	1	0	1	1	0	0	0	0	0	0	0	0	0	0
ant_bin.329	93.02	0.875824	Generalist	2618	2814.45	0	0	0	0	0	0	0	0	0	0	0	0	0	0	0	0	0	0	0	0	0	0	0	0	0	0	0	0	0	0	0	0	0	0	0	0	0	0	0	0	0	0	0	0
ant_bin.33	63.46	0.886748	Generalist	4240	6681.37	0	0	0	0	0	0	0	0	0	0	0	0	0	0	0	0	0	0	2	0	1	0	0	0	0	0	0	0	0	0	1	0	0	0	1	0	0	0	0	0	0	0	0	0
ant_bin.332	72.61	0.875844	Generalist	5048	6952.21	0	0	0	0	0	0	0	0	0	0	2	0	0	0	0	0	0	0	0	1	0	0	0	0	0	0	0	0	0	0	0	1	0	1	0	1	0	0	0	0	0	0	0	0
ant_bin.334	69.52	0.824743	Generalist	928	1334.87	0	0	0	0	0	0	0	0	0	0	0	0	0	0	0	0	0	0	1	1	1	0	0	0	0	0	0	0	0	0	0	0	0	0	0	0	0	0	0	0	1	0	0	0
ant_bin.337	57.44	0.789004	Generalist	2116	3683.84	0	0	0	0	0	0	0	0	0	0	0	0	0	0	0	0	0	0	0	0	0	0	0	0	0	0	0	0	0	0	0	0	0	0	0	0	0	0	0	0	0	0	0	0
ant_bin.343	76.09	0.70468	Generalist	2066	2715.21	0	0	0	0	0	0	0	0	0	0	0	0	0	0	0	0	0	0	0	1	0	0	0	0	0	0	0	0	0	0	0	0	0	0	0	0	0	0	0	1	0	0	0	0
ant_bin.344	96.66	0.475498	Generalist	3420	3538.18	0	0	0	0	0	0	0	0	0	0	1	0	0	0	0	0	0	0	0	0	0	0	0	0	0	0	0	0	0	0	0	0	0	2	0	1	0	0	0	0	0	0	0	0
ant_bin.347	80.94	0.677116	Generalist	3652	4511.98	0	0	0	0	0	0	0	0	0	0	0	0	0	0	0	0	0	0	0	1	0	0	0	0	0	0	0	0	0	1	0	0	0	1	1	0	0	0	0	0	0	0	0	0
ant_bin.351	75.7	0.937665	Generalist	3913	5169.09	0	0	0	0	0	0	0	0	0	0	0	0	0	0	0	0	0	0	0	0	0	0	0	0	0	0	0	0	0	0	0	0	0	0	0	0	0	0	0	1	1	0	0	0
ant_bin.355	63.18	0.883019	Generalist	2126	3364.99	0	0	0	0	0	0	0	0	0	0	0	0	0	0	0	0	0	0	0	0	0	0	0	0	0	0	0	0	0	0	0	0	0	1	1	0	0	0	0	0	0	0	0	0
ant_bin.356	68.85	0.370408	Generalist	3621	5259.26	0	0	0	0	0	0	0	0	0	0	0	0	0	0	0	0	0	0	1	0	0	0	0	0	0	0	0	0	0	0	0	0	0	0	0	0	0	0	0	0	1	0	0	0
ant_bin.368	60.5	0.757703	Generalist	3272	5408.26	0	0	0	0	0	0	0	0	0	0	0	0	0	0	0	0	0	0	0	0	0	0	0	0	0	0	0	0	0	0	0	0	0	0	0	0	0	0	0	0	0	0	0	0
ant_bin.372	93.77	0.940453	Generalist	2891	3083.08	0	0	0	0	0	0	0	0	0	0	2	0	0	0	0	0	0	0	0	0	0	0	0	0	0	0	0	0	0	0	0	0	0	0	0	1	0	0	0	0	0	0	0	0
ant_bin.375	61.81	0.806537	Generalist	3619	5855.04	0	0	0	0	0	0	0	0	0	0	0	0	0	0	0	0	0	0	0	0	2	0	0	0	0	0	0	0	0	1	0	0	0	1	0	0	0	0	0	0	0	0	0	0
ant_bin.379	74.48	0.537731	Generalist	3183	4273.63	0	0	0	0	0	0	0	0	0	0	0	0	0	0	0	0	0	0	0	0	0	0	0	0	0	0	0	0	0	0	0	0	0	0	0	0	0	0	0	0	1	0	0	0
ant_bin.388	57.77	0.512393	Generalist	5146	8907.74	0	0	0	0	0	0	0	0	0	0	0	0	0	0	0	0	0	0	0	0	0	0	0	0	0	0	0	0	0	0	0	0	0	0	0	0	0	0	0	2	1	0	0	0
ant_bin.399	72.63	0.959439	Generalist	4750	6540	0	0	0	0	0	0	0	0	0	0	0	0	0	0	0	0	0	0	0	0	0	0	0	0	0	0	0	0	0	0	0	0	0	0	0	1	0	0	0	0	1	0	0	0
ant_bin.409	83.39	0.849282	Generalist	6467	7755.13	0	0	0	0	0	0	0	1	0	0	0	0	0	0	0	0	0	0	1	0	2	0	0	0	0	0	0	0	0	0	0	0	0	0	1	0	0	0	0	0	1	0	0	0
ant_bin.426	78.1	0.964793	Generalist	2982	3818.18	0	0	0	0	0	0	0	0	0	0	0	0	0	0	0	0	0	0	0	0	0	0	0	0	0	0	0	0	0	0	0	0	0	0	0	0	0	0	0	0	1	0	0	0
ant_bin.431	71.02	0.886365	Generalist	1334	1878.34	0	0	0	0	0	0	0	0	0	0	0	0	0	0	0	0	0	0	0	0	0	0	0	0	0	0	0	0	0	1	0	0	0	0	0	0	0	0	0	0	2	0	0	0
ant_bin.441	57.72	0.981904	Generalist	2306	3995.15	0	0	0	0	0	0	0	0	0	0	0	0	0	0	0	0	0	0	0	0	0	0	0	0	0	0	0	0	0	0	0	0	0	0	0	0	0	0	0	0	0	0	0	0
ant_bin.452	74.45	0.908502	Generalist	1589	2134.32	0	0	0	0	0	0	0	0	0	0	0	0	1	0	0	0	0	0	0	1	0	0	0	0	0	0	0	0	0	0	0	0	0	1	0	0	0	0	0	0	1	0	0	0
ant_bin.453	96.78	0.862305	Generalist	3205	3311.63	0	0	0	0	0	0	0	0	0	0	0	0	0	0	0	0	0	0	0	0	1	0	0	0	0	0	0	0	0	1	0	0	0	0	0	0	0	0	0	0	0	0	0	0
ant_bin.455	61.29	0.94941	Generalist	4856	7922.99	0	0	0	0	0	0	0	0	0	0	1	0	0	0	0	0	0	0	0	0	0	0	0	0	0	0	0	0	0	1	0	0	0	0	0	0	0	0	0	0	2	0	0	0
ant_bin.464	99.63	0.897665	Generalist	2041	2048.58	0	0	0	0	0	0	0	1	0	0	1	0	0	0	0	0	0	0	0	1	0	0	0	0	0	0	0	0	0	2	0	0	0	1	0	0	0	0	0	1	0	0	0	0
ant_bin.468	77.98	0.957018	Generalist	3517	4510.13	0	0	0	0	0	0	0	0	0	0	0	0	0	0	0	0	0	0	1	2	1	0	0	0	0	0	0	0	0	0	0	0	0	0	0	0	0	0	0	0	0	0	0	0
ant_bin.482	66.23	0.823598	Generalist	3128	4722.94	1	0	0	0	0	0	0	0	0	0	0	0	0	0	0	0	0	0	0	0	0	0	0	0	0	0	0	0	0	0	0	0	0	1	0	0	0	0	0	0	0	0	0	0
ant_bin.483	80.64	0.493606	Generalist	2522	3127.48	0	0	0	0	0	0	0	0	0	0	0	0	0	0	0	0	0	0	1	0	2	0	0	0	0	0	0	0	0	1	2	0	0	0	0	0	0	0	0	0	0	0	0	0
ant_bin.486	86.15	0.63918	Generalist	3526	4092.86	0	0	0	0	0	0	0	1	0	0	0	0	0	0	0	0	0	0	0	0	0	0	0	0	0	0	0	0	0	0	0	0	0	1	0	0	0	0	0	0	0	0	0	0
ant_bin.487	68.09	0.497648	Generalist	6692	9828.17	0	0	0	0	0	0	0	0	0	0	0	0	0	0	0	0	0	0	0	0	0	0	0	0	0	0	0	0	0	0	0	0	0	0	1	0	0	0	0	1	0	0	0	0
ant_bin.493	58.96	0.506586	Generalist	2419	4102.78	0	0	0	0	0	0	0	1	0	0	0	0	1	0	0	0	0	0	0	2	0	0	0	0	0	0	0	0	0	0	0	0	0	0	0	0	0	0	0	1	0	0	0	0
ant_bin.50	100	0.68758	Generalist	3927	3927	0	0	0	0	0	0	0	0	0	0	0	0	0	0	0	0	0	0	0	1	0	0	0	0	0	0	0	0	0	0	0	0	0	0	0	0	0	0	0	1	0	0	0	0
ant_bin.505	91.35	0.765058	Generalist	3670	4017.52	0	0	0	0	0	0	0	0	0	0	0	0	2	0	0	0	0	0	0	2	0	0	0	0	0	0	0	0	0	3	0	0	0	2	0	0	0	0	0	1	0	0	0	0
ant_bin.51	100	0.56131	Generalist	3534	3534	0	0	0	0	0	0	0	0	0	0	2	0	0	0	0	0	0	0	0	0	0	0	0	0	0	0	0	0	0	0	0	1	0	0	0	1	0	0	0	0	0	0	0	0
ant_bin.522	73.97	0.882975	Generalist	3642	4923.62	0	0	0	0	0	0	0	0	0	0	0	0	0	0	0	0	0	0	0	2	0	0	0	0	0	0	0	0	0	0	0	0	0	4	0	0	0	0	0	0	1	0	0	0
ant_bin.531	95.58	0.704492	Generalist	4919	5146.47	0	0	0	0	0	0	0	0	0	0	0	0	0	0	0	0	0	0	0	0	0	0	0	0	0	0	0	0	0	0	0	2	0	0	1	1	0	0	0	0	0	0	0	0
ant_bin.534	67.44	0.957969	Generalist	3128	4638.2	0	0	0	0	0	0	0	0	0	0	0	0	0	0	0	0	0	0	0	0	0	0	0	0	0	0	0	0	0	0	0	0	0	0	0	0	0	0	0	0	1	0	0	0
ant_bin.544	79.33	0.34185	Generalist	4433	5588.05	0	0	0	0	0	0	0	0	0	0	0	0	0	0	0	0	0	0	0	0	0	0	0	0	0	0	0	0	0	0	0	0	0	0	0	0	0	0	0	0	1	0	0	0
ant_bin.551	78.42	0.692804	Generalist	3846	4904.36	0	0	0	0	0	0	0	0	0	0	0	0	0	0	0	0	0	0	0	0	0	0	0	0	0	0	0	0	0	0	0	0	0	1	2	0	0	0	0	0	1	0	0	0
ant_bin.553	92.27	0.684746	Generalist	984	1066.44	0	0	0	0	0	0	0	0	0	0	0	0	0	0	0	0	0	0	0	1	0	0	0	0	0	0	0	0	0	0	0	0	0	0	0	1	0	0	0	0	0	0	0	0
ant_bin.554	88.95	0.928017	Generalist	1472	1654.86	0	0	0	0	0	0	0	0	0	0	0	0	0	0	0	0	0	0	0	0	0	0	0	0	0	0	0	0	0	0	0	0	0	2	0	0	0	0	0	0	0	0	0	0
ant_bin.569	91.64	0.857307	Generalist	3710	4048.45	0	0	0	0	0	0	0	0	0	0	0	0	0	0	0	0	0	0	1	0	1	0	0	0	0	0	0	0	0	1	0	0	0	0	0	0	0	0	0	0	0	0	0	0
ant_bin.575	74.31	0.635786	Generalist	3032	4080.2	0	0	0	0	0	0	0	0	0	0	1	0	1	0	0	0	0	0	0	1	0	0	0	0	0	0	0	0	0	0	0	0	0	0	1	1	0	0	0	0	0	0	0	0
ant_bin.583	55.95	0.65823	Generalist	3639	6504.02	0	0	0	0	0	0	0	0	0	0	0	0	0	0	0	0	0	0	0	0	0	0	0	0	0	0	0	0	0	0	0	0	0	1	0	0	0	0	0	0	0	0	0	0
ant_bin.591	75.73	0.810841	Generalist	3897	5145.91	0	0	0	0	0	0	0	0	0	0	1	0	0	0	0	0	0	0	0	0	1	0	0	0	0	0	0	0	0	0	0	0	0	0	0	0	0	0	0	0	0	0	0	0
ant_bin.601	91.45	0.526305	Generalist	3470	3794.42	0	0	0	0	0	0	0	0	0	0	0	0	0	0	0	0	0	0	0	0	0	0	0	0	0	0	0	0	0	0	1	0	0	0	0	0	0	0	0	0	1	0	0	0
ant_bin.602	90.84	0.794482	Generalist	5767	6348.52	0	0	0	0	0	0	0	0	0	0	0	0	0	0	0	0	0	0	0	0	0	0	0	0	0	0	0	0	0	0	0	0	0	1	0	0	0	0	0	0	0	0	0	0
ant_bin.614	85.88	0.951983	Generalist	4713	5487.89	0	0	0	0	0	0	0	0	0	0	0	0	0	0	0	0	0	0	0	0	0	0	0	0	0	0	0	0	0	0	0	0	0	0	0	0	0	0	0	1	0	0	0	0
ant_bin.615	86.13	0.988841	Generalist	3075	3570.18	0	0	0	0	0	0	0	0	0	0	0	0	0	0	0	0	0	0	0	0	0	0	0	0	0	0	0	0	0	0	0	0	0	1	1	0	0	0	0	0	0	0	0	0
ant_bin.62	97.12	0.82506	Generalist	3000	3088.96	0	0	0	0	0	0	0	0	0	0	0	0	0	0	0	0	0	0	0	0	0	0	0	0	0	0	0	0	0	0	0	0	0	0	0	0	0	0	0	1	1	0	0	0
ant_bin.644	68.2	0.688834	Generalist	3462	5076.25	0	0	0	0	0	0	0	0	0	0	0	0	0	0	0	0	0	0	1	0	1	0	0	0	0	0	0	0	0	0	0	0	0	0	0	1	0	0	0	0	0	0	0	0
ant_bin.645	72.63	0.881432	Generalist	2339	3220.43	0	0	0	0	0	0	0	0	0	0	0	0	0	0	0	0	0	0	0	0	0	0	0	0	0	0	0	0	0	0	0	0	0	1	1	0	0	0	0	1	1	0	0	0
ant_bin.654	85.77	0.912286	Generalist	3407	3972.25	0	0	0	0	0	0	0	0	0	0	0	0	0	0	0	0	0	0	1	0	1	0	0	0	0	0	0	0	0	0	0	0	1	1	1	0	0	0	0	0	0	2	0	0
ant_bin.664	98.36	0.970979	Generalist	3004	3054.09	0	0	0	0	0	0	0	0	0	0	2	0	0	0	0	0	0	0	0	0	0	0	0	0	0	0	0	0	0	0	0	1	0	0	0	1	0	0	0	0	0	0	0	0
ant_bin.70	93.25	0.976659	Generalist	2472	2650.94	0	0	0	0	0	0	0	0	0	0	0	0	0	0	0	0	0	0	0	0	0	0	0	0	0	0	0	0	0	0	2	0	0	0	0	0	0	0	0	1	0	0	0	0
ant_bin.72	96.43	0.979873	Generalist	4104	4255.94	0	0	0	0	0	0	0	0	0	0	0	0	0	0	0	0	0	0	0	0	0	0	0	0	0	0	0	0	0	0	0	0	0	0	0	0	0	0	0	0	0	0	0	0
ant_bin.91	67.35	0.939865	Generalist	3902	5793.62	0	0	0	0	0	0	0	0	0	0	0	0	0	0	0	0	0	0	1	0	1	0	0	0	0	0	0	0	0	0	0	0	0	1	0	0	0	0	0	0	0	0	0	0
ant_bin.92	98.82	0.971744	Generalist	7042	7126.09	0	0	0	0	0	0	0	0	0	0	1	0	0	0	0	0	0	0	0	0	0	0	0	0	0	0	0	0	0	0	1	0	0	0	0	0	0	0	0	0	0	0	0	0
ant_bin.10	86.89	1.84639	Intermediate	2419	2783.98	0	0	0	0	0	0	0	0	0	0	0	0	0	0	0	0	0	0	0	0	0	0	0	0	0	0	0	0	0	0	0	0	0	0	1	1	0	0	0	0	0	0	0	0
ant_bin.104	60.91	1.67502	Intermediate	6800	11164	0	0	0	0	0	0	0	1	0	0	1	0	0	0	0	0	0	0	0	0	0	0	0	0	0	0	0	0	0	0	1	1	0	0	0	1	0	0	0	0	1	0	0	0
ant_bin.110	71.63	1.18741	Intermediate	5628	7857.04	0	0	0	0	0	0	0	0	0	0	0	0	0	0	0	0	0	0	0	0	0	0	0	0	0	0	0	0	0	0	0	0	0	3	0	0	0	0	0	0	0	0	0	0
ant_bin.113	73.94	1.79211	Intermediate	2643	3574.52	0	0	0	0	0	0	0	0	0	0	1	0	0	0	0	0	0	0	0	0	0	0	0	0	0	0	0	0	0	0	0	0	0	0	0	0	0	0	0	0	1	0	0	0
ant_bin.115	84.38	1.18387	Intermediate	1991	2359.56	0	0	0	0	0	0	0	0	0	0	0	0	0	0	0	0	0	0	0	2	0	0	0	0	0	0	0	0	0	0	0	0	0	0	0	1	0	0	0	1	0	0	0	0
ant_bin.122	54.52	1.29768	Intermediate	3219	5904.26	0	0	0	0	0	0	0	0	0	0	0	0	0	0	0	0	0	0	0	0	0	0	0	0	0	0	0	0	0	0	0	0	0	0	0	0	0	0	0	0	1	0	0	0
ant_bin.126	89.84	1.71693	Intermediate	2165	2409.84	0	0	0	0	0	0	0	0	0	0	0	0	0	0	0	0	0	0	0	0	0	0	0	0	0	0	0	0	0	0	0	0	0	0	0	0	0	0	0	0	2	0	0	0
ant_bin.127	75.97	1.13726	Intermediate	2721	3581.68	0	0	0	0	0	0	0	0	0	0	0	0	0	0	0	0	0	0	0	0	0	0	0	0	0	0	0	0	0	0	0	0	0	1	1	0	0	0	0	0	1	0	0	0
ant_bin.129	62.74	1.26879	Intermediate	6073	9679.63	0	0	0	0	0	0	0	0	0	0	0	0	0	0	0	0	0	0	0	0	0	0	0	0	0	0	0	0	0	0	0	0	0	0	0	0	0	0	0	0	0	0	0	0
ant_bin.13	85.37	1.44611	Intermediate	3014	3530.51	0	0	0	0	0	0	0	0	0	0	0	0	0	0	0	0	0	0	0	0	0	0	0	0	0	0	0	0	0	0	0	1	0	0	0	0	0	0	0	0	1	0	0	0
ant_bin.140	70.4	1.16285	Intermediate	5737	8149.15	0	0	0	0	0	0	0	3	0	0	1	0	0	0	0	0	0	0	0	0	0	0	0	0	0	0	0	0	0	0	0	0	0	0	0	0	0	0	0	0	1	0	0	0
ant_bin.155	89.63	1.26398	Intermediate	965	1076.65	0	0	0	0	0	0	0	0	0	0	0	0	0	0	0	0	0	0	0	1	0	0	0	0	0	0	0	0	0	1	0	0	0	0	0	0	0	0	0	0	0	0	0	0
ant_bin.158	94.71	1.81655	Intermediate	3361	3548.73	0	0	0	0	0	0	0	0	0	0	0	0	0	0	0	0	0	0	0	0	0	0	0	0	0	0	0	0	0	0	0	0	0	0	0	1	0	0	0	0	0	0	0	0
ant_bin.159	87.25	1.12648	Intermediate	2499	2864.18	0	0	0	0	0	0	0	0	0	0	2	0	0	0	0	0	0	0	0	1	0	0	0	0	0	0	0	0	0	0	1	0	0	1	0	0	0	0	0	0	1	0	0	0
ant_bin.161	79.42	1.16881	Intermediate	3048	3837.82	0	0	0	0	0	0	0	0	0	0	0	0	0	0	0	0	0	0	0	0	0	0	0	0	0	0	0	0	0	0	0	0	0	0	0	0	0	0	0	0	0	0	0	0
ant_bin.163	82.9	1.76384	Intermediate	3708	4472.86	0	0	0	0	0	0	0	0	0	0	0	0	0	0	0	0	0	0	0	0	0	0	0	0	0	0	0	0	0	2	0	0	0	0	0	0	0	0	0	0	1	0	0	0
ant_bin.167	88.16	1.31658	Intermediate	1723	1954.4	0	0	0	0	0	0	0	0	0	0	0	0	0	0	0	0	0	0	0	0	0	0	0	0	0	0	0	0	0	0	0	0	0	0	0	0	0	0	0	0	0	0	0	0
ant_bin.17	86.16	1.48807	Intermediate	2900	3365.83	0	0	0	0	0	0	0	0	0	0	0	0	0	0	0	0	0	0	0	0	0	0	0	0	0	0	0	0	0	0	0	0	0	0	0	0	0	0	0	0	1	0	0	0
ant_bin.181	99.76	1.02906	Intermediate	3794	3803.13	0	0	0	0	0	0	0	0	0	0	0	0	0	0	0	0	0	0	0	0	0	0	0	0	0	0	0	0	0	0	0	0	0	0	0	0	0	0	0	0	0	0	0	0
ant_bin.189	90.84	1.44665	Intermediate	5054	5563.63	0	0	0	0	0	0	0	0	0	0	0	0	0	0	0	0	0	0	0	0	0	0	0	0	0	0	0	0	0	0	0	0	0	0	0	1	0	0	0	0	0	0	0	0
ant_bin.190	75.39	1.6627	Intermediate	3440	4562.94	0	0	0	0	0	0	0	0	0	0	0	0	0	0	0	0	0	0	0	0	0	0	0	0	0	0	0	0	0	0	0	0	0	0	0	0	0	0	0	0	0	0	0	0
ant_bin.192	96.78	1.7754	Intermediate	4659	4814.01	0	0	0	0	0	0	0	0	0	0	0	0	0	0	0	0	0	0	0	0	0	0	0	0	0	0	0	0	0	0	0	0	0	0	0	0	0	0	0	0	0	0	0	0
ant_bin.193	83.37	1.57591	Intermediate	3712	4452.44	0	0	0	0	0	0	0	0	0	0	0	0	0	0	0	0	0	0	2	0	1	0	0	0	0	0	0	0	0	1	0	0	0	0	1	0	0	0	0	0	0	0	0	0
ant_bin.2	69.57	1.44649	Intermediate	5225	7510.42	0	0	0	0	0	0	0	0	0	0	0	0	0	0	0	0	0	0	0	0	0	0	0	0	0	0	0	0	0	0	0	0	0	1	0	0	0	0	0	0	1	0	0	0
ant_bin.203	87.83	1.1626	Intermediate	3720	4235.45	0	0	0	0	0	0	0	0	0	0	0	0	0	0	0	0	0	0	1	1	1	0	0	0	0	0	0	0	0	2	0	0	0	0	0	0	0	0	0	0	0	0	0	0
ant_bin.208	71.33	1.66278	Intermediate	2717	3809.06	0	0	0	0	0	0	0	0	0	0	0	0	0	0	0	0	0	0	1	1	2	0	0	0	0	0	0	0	0	0	0	0	0	0	0	0	0	0	2	0	0	0	0	0
ant_bin.210	77.34	1.14659	Intermediate	2224	2875.61	0	0	0	0	0	0	0	0	0	0	0	0	0	0	0	0	0	0	0	0	0	0	0	0	0	0	0	0	0	0	0	0	0	1	0	0	0	0	0	0	0	0	0	0
ant_bin.211	63.8	1.56729	Intermediate	3500	5485.89	0	0	0	0	0	0	0	0	0	0	0	0	0	0	0	0	0	0	0	0	0	0	0	0	0	0	0	0	0	0	0	0	0	0	0	0	0	0	0	0	0	0	0	0
ant_bin.212	95.3	1.58597	Intermediate	3719	3902.41	0	0	0	0	0	0	0	0	0	0	0	0	0	0	0	0	0	0	0	1	0	0	0	0	0	0	0	0	0	0	0	0	0	1	0	0	0	0	0	0	1	0	0	0
ant_bin.213	80.7	1.26586	Intermediate	3674	4552.66	0	0	0	0	0	0	0	1	0	0	0	0	1	0	0	0	0	0	0	0	0	0	0	0	0	0	0	0	0	0	0	0	0	0	0	2	0	0	0	0	0	0	0	0
ant_bin.215	71.38	1.56557	Intermediate	3911	5479.13	0	0	0	0	0	0	0	0	0	0	0	0	0	0	0	0	0	0	0	1	0	0	0	0	0	0	0	0	0	0	0	0	0	0	0	0	0	0	0	1	1	0	0	0
ant_bin.221	67.21	1.3405	Intermediate	2059	3063.53	0	0	0	0	0	0	0	0	0	0	0	0	0	0	0	0	0	0	0	0	0	0	0	0	0	0	0	0	0	0	0	0	0	0	0	0	0	0	0	0	0	0	0	0
ant_bin.227	99.04	1.83392	Intermediate	2702	2728.19	0	0	0	0	0	0	0	0	0	0	0	0	0	0	0	0	0	0	0	0	0	0	0	0	0	0	0	0	0	0	0	0	0	0	0	1	0	0	0	1	0	0	0	0
ant_bin.23	59.3	1.07166	Intermediate	3776	6367.62	0	0	0	0	0	0	0	0	0	0	0	0	0	0	0	0	0	0	0	0	0	0	0	0	0	0	0	0	0	0	0	0	0	0	0	0	0	0	0	0	0	0	0	0
ant_bin.231	55.9	1.01859	Intermediate	3301	5905.19	0	0	0	0	0	0	0	0	0	0	0	0	0	0	0	0	0	0	1	0	2	0	0	0	0	0	0	0	0	1	0	0	0	0	0	0	0	0	0	0	0	1	0	0
ant_bin.233	78.42	1.10233	Intermediate	7044	8982.4	0	0	0	0	0	0	0	0	0	0	1	0	0	0	0	0	0	0	0	0	0	0	0	0	0	0	0	0	0	0	0	0	0	1	0	1	0	0	0	0	0	0	0	0
ant_bin.241	81.38	1.11575	Intermediate	2693	3309.17	0	0	0	0	0	0	0	0	0	0	0	0	0	0	0	0	0	0	0	0	0	0	0	0	0	0	0	0	0	0	0	0	0	0	0	0	0	0	0	0	0	0	0	0
ant_bin.242	87.91	1.76952	Intermediate	3232	3676.49	0	0	0	0	0	0	0	0	0	0	2	0	0	0	0	0	0	0	0	0	0	0	0	0	0	0	0	0	0	0	0	0	0	0	0	0	0	0	0	0	0	0	0	0
ant_bin.243	75.71	1.8	Intermediate	2789	3683.79	0	0	0	0	0	0	0	1	0	0	0	0	0	0	0	0	0	0	0	2	0	0	0	0	0	0	0	0	0	0	0	0	0	1	0	0	0	0	0	0	0	0	0	0
ant_bin.245	74.34	1.06596	Intermediate	3602	4845.31	0	0	0	0	0	0	0	0	0	0	0	0	0	0	0	0	0	0	0	0	2	0	0	0	0	0	0	0	0	0	0	0	0	1	0	0	0	0	0	0	0	0	0	0
ant_bin.246	86.64	1.23384	Intermediate	2884	3328.72	0	0	0	0	0	0	0	0	0	0	1	0	0	0	0	0	0	0	0	0	0	0	0	0	0	0	0	0	0	0	0	0	0	0	1	1	0	0	0	0	0	0	0	0
ant_bin.247	71.71	1.26241	Intermediate	5132	7156.6	0	0	0	0	0	0	0	0	0	0	0	0	0	0	0	0	0	0	0	0	0	0	0	0	0	0	0	0	0	0	0	0	0	0	0	0	0	0	0	0	2	0	0	0
ant_bin.250	85.81	1.08977	Intermediate	5280	6153.13	0	0	0	0	0	0	0	0	0	0	1	0	0	0	0	0	0	0	0	0	0	0	0	0	0	0	0	0	0	0	0	0	0	0	0	1	0	0	0	1	0	0	0	0
ant_bin.252	98.42	1.30662	Intermediate	4597	4670.8	0	0	0	0	0	0	0	0	0	0	1	0	0	0	0	0	0	0	1	0	1	0	0	0	0	0	0	0	0	0	0	0	0	1	0	0	0	0	0	0	0	0	0	0
ant_bin.26	99.62	1.63002	Intermediate	2396	2405.14	0	0	0	0	0	0	0	0	0	0	0	0	0	0	0	0	0	0	0	0	0	0	0	0	0	0	0	0	0	0	0	1	0	1	3	1	0	0	0	1	0	0	0	0
ant_bin.262	64.03	1.67609	Intermediate	2620	4091.83	0	0	0	0	0	0	0	0	0	0	0	0	0	0	0	0	0	0	0	0	0	0	0	0	0	0	0	0	0	0	0	0	0	0	0	0	0	0	0	0	0	0	0	0
ant_bin.263	68.62	1.76599	Intermediate	3440	5013.12	0	0	0	0	0	0	0	0	0	0	0	0	0	0	0	0	0	0	0	0	0	0	0	0	0	0	0	0	0	0	0	0	0	0	0	0	0	0	0	0	0	0	0	0
ant_bin.269	94.17	1.30549	Intermediate	2570	2729.11	0	0	0	0	0	0	0	0	0	0	0	0	0	0	0	0	0	0	0	0	0	0	0	0	0	0	0	0	0	0	1	1	0	0	0	1	0	0	0	0	0	0	0	0
ant_bin.27	82.68	1.15409	Intermediate	2589	3131.35	0	0	0	0	0	0	0	0	0	0	0	0	0	0	0	0	0	0	0	1	0	0	0	0	0	0	0	0	0	0	0	0	0	0	0	0	0	0	0	0	0	0	0	0
ant_bin.271	100	1.30374	Intermediate	3445	3445	0	0	0	0	0	0	0	0	0	0	0	0	0	0	0	0	0	0	0	0	0	0	0	0	0	0	0	0	0	0	0	0	0	0	1	1	0	0	0	0	0	0	0	0
ant_bin.274	59.77	1.51438	Intermediate	3127	5231.72	0	0	0	0	0	0	0	0	0	0	0	0	0	0	0	0	0	0	0	0	0	0	0	0	0	0	0	0	0	0	0	0	0	0	0	0	0	0	0	0	0	0	0	0
ant_bin.286	65.35	1.07135	Intermediate	3341	5112.47	0	0	0	0	0	0	0	0	0	0	0	0	0	0	0	0	0	0	0	0	0	0	0	0	0	0	0	0	0	0	0	0	0	2	2	0	0	0	0	0	0	0	0	0
ant_bin.289	82.78	1.28943	Intermediate	2305	2784.49	0	0	0	0	0	0	0	0	0	0	0	0	0	0	0	0	0	0	0	0	0	0	0	0	0	0	0	0	0	0	0	0	0	1	0	0	0	0	0	0	0	0	0	0
ant_bin.291	61.43	1.09575	Intermediate	3510	5713.82	0	0	0	0	0	0	0	0	0	0	0	0	0	0	0	0	0	0	0	0	0	0	0	0	0	0	0	0	0	0	0	0	0	1	1	0	0	0	0	0	0	0	0	0
ant_bin.293	77.06	1.57396	Intermediate	2556	3316.9	0	0	0	0	0	0	0	0	0	0	0	0	0	0	0	0	0	0	0	0	0	0	0	0	0	0	0	0	0	0	0	0	0	0	1	0	0	0	0	0	0	0	0	0
ant_bin.296	56.64	1.80927	Intermediate	2166	3824.15	0	0	0	0	0	0	0	0	0	0	0	0	0	0	0	0	0	0	0	0	0	0	0	0	0	0	0	0	0	0	0	0	0	1	0	0	0	0	0	0	0	0	0	0
ant_bin.297	76.85	1.25109	Intermediate	2312	3008.46	0	0	0	0	0	0	0	0	0	0	0	0	0	0	0	0	0	0	0	0	0	0	0	0	0	0	0	0	0	0	0	0	0	0	0	1	0	0	0	3	0	0	0	0
ant_bin.298	78.18	1.1381	Intermediate	4136	5290.36	0	0	0	0	0	0	0	0	0	0	3	0	0	0	0	0	0	0	0	0	0	0	0	0	0	0	0	0	0	0	0	0	0	1	0	0	0	0	0	0	0	0	0	0
ant_bin.3	91.19	1.76123	Intermediate	1828	2004.61	0	0	0	0	0	0	0	0	0	0	0	0	0	0	0	0	0	0	0	0	0	0	0	0	0	0	0	0	0	0	0	0	0	0	0	0	0	0	0	0	0	0	0	0
ant_bin.301	65.83	1.23456	Intermediate	3015	4579.98	0	0	0	0	0	0	0	0	0	0	0	0	0	0	0	0	0	0	0	0	1	0	0	0	0	0	0	0	0	1	0	0	0	0	0	0	0	0	0	0	0	0	0	0
ant_bin.31	94.26	0.999359	Intermediate	4068	4315.72	0	0	0	0	0	0	0	0	0	0	0	0	0	0	0	0	0	0	0	0	0	0	0	0	0	0	0	0	0	0	0	0	0	0	0	0	0	0	1	1	1	0	0	0
ant_bin.311	69.25	1.18687	Intermediate	2569	3709.75	0	0	0	0	0	0	0	0	0	0	2	0	0	0	0	0	0	0	0	0	0	0	0	0	0	0	0	0	0	0	0	0	0	0	0	0	0	0	0	0	0	0	0	0
ant_bin.313	76.85	1.55245	Intermediate	2821	3670.79	0	0	0	0	0	0	0	0	0	0	0	0	0	0	0	0	0	0	2	0	1	1	0	0	0	0	0	0	0	0	0	0	0	0	0	0	0	0	0	0	0	0	0	0
ant_bin.316	54.42	1.50113	Intermediate	3728	6850.42	0	0	0	0	0	0	0	0	0	0	0	0	0	0	0	0	0	0	0	1	0	0	0	0	0	0	0	0	0	1	0	0	0	1	0	0	0	0	0	0	0	0	0	0
ant_bin.318	97.89	1.66037	Intermediate	2538	2592.71	0	0	0	0	0	0	0	0	0	0	0	0	0	0	0	0	0	0	0	0	0	0	0	0	0	0	0	0	0	0	0	1	0	0	0	0	0	0	0	0	0	0	0	0
ant_bin.323	65.07	1.17471	Intermediate	2091	3213.46	0	0	0	0	0	0	0	0	0	0	0	0	0	0	0	0	0	0	1	0	2	0	0	0	0	0	0	0	0	0	0	0	0	0	0	0	0	0	0	0	0	0	0	0
ant_bin.330	97.8	1.2717	Intermediate	3269	3342.54	0	0	0	0	0	0	0	1	0	0	0	0	0	0	0	0	0	0	1	0	1	0	0	0	0	0	0	0	0	3	0	0	0	0	0	0	0	0	0	0	0	0	0	0
ant_bin.336	51.3	1.17966	Intermediate	3110	6062.38	0	0	0	0	0	0	0	0	0	0	0	0	0	0	0	0	0	0	0	0	0	0	0	0	0	0	0	0	0	0	0	0	0	0	0	0	0	0	0	0	1	0	0	0
ant_bin.34	82.5	1.72222	Intermediate	2493	3021.82	0	0	0	0	0	0	0	0	0	0	0	0	0	0	0	0	0	0	0	0	0	0	0	0	0	0	0	0	0	0	0	0	0	0	0	0	0	0	0	1	1	0	0	0
ant_bin.348	97.77	1.82596	Intermediate	1711	1750.03	0	0	0	0	0	0	0	0	0	0	0	0	0	0	0	0	0	0	0	0	0	0	0	0	0	0	0	0	0	0	0	0	0	0	0	1	0	0	0	0	0	0	0	0
ant_bin.350	98.15	1.04256	Intermediate	8871	9038.21	0	0	0	0	0	0	0	0	0	0	0	0	0	0	0	0	0	0	0	0	0	0	0	0	0	0	0	0	0	0	0	0	0	1	0	1	0	0	0	0	0	0	0	0
ant_bin.361	98.71	1.78799	Intermediate	3533	3579.17	0	0	0	0	0	0	0	0	0	0	0	0	0	0	0	0	0	0	0	0	0	0	0	0	0	0	0	0	0	0	0	0	0	0	0	0	0	0	0	1	0	0	0	0
ant_bin.364	60.7	1.21702	Intermediate	3550	5848.43	0	0	0	0	0	0	0	0	0	0	0	0	0	0	0	0	0	0	0	1	0	0	0	0	0	0	0	0	0	0	0	0	0	1	0	1	0	0	0	0	0	0	0	0
ant_bin.366	68.81	1.02543	Intermediate	4268	6202.59	0	0	0	0	0	0	0	0	0	0	2	1	0	0	0	0	0	0	0	0	0	0	0	0	0	0	0	0	0	0	0	0	0	0	1	0	0	0	0	0	0	0	0	0
ant_bin.371	76.93	1.74581	Intermediate	7376	9587.94	0	0	0	0	0	0	0	0	0	0	2	0	0	0	0	0	0	0	0	0	0	0	0	0	0	0	0	0	0	0	0	0	0	0	0	0	0	0	0	0	0	0	0	0
ant_bin.373	95.57	1.48643	Intermediate	3210	3358.79	0	0	0	0	0	0	0	0	0	0	2	0	0	0	0	0	0	0	0	0	0	0	0	0	0	0	0	0	0	0	0	0	0	1	0	1	0	0	0	0	0	0	0	0
ant_bin.381	59.18	1.61486	Intermediate	2888	4880.03	0	0	0	0	0	0	0	0	0	0	0	0	0	0	0	0	0	0	0	0	0	0	0	0	0	0	0	0	0	0	0	0	0	0	0	0	0	0	0	0	0	0	0	0
ant_bin.382	66.02	1.27581	Intermediate	3558	5389.28	0	0	0	0	0	0	0	0	0	0	0	0	0	0	0	0	0	0	0	0	0	0	0	0	0	0	0	0	0	0	0	0	0	0	0	1	0	0	0	0	0	0	0	0
ant_bin.385	71.45	1.48746	Intermediate	2171	3038.49	0	0	0	0	0	0	0	0	0	0	0	0	0	0	0	0	0	0	2	0	1	0	0	0	0	0	0	0	0	2	0	0	0	0	0	0	0	0	0	0	0	0	0	0
ant_bin.387	96.07	1.40147	Intermediate	3644	3793.07	0	0	0	0	0	0	0	0	0	0	0	0	0	0	0	0	0	0	0	0	0	0	0	0	0	0	0	0	0	0	0	0	0	1	0	1	0	0	0	0	0	0	0	0
ant_bin.39	96.96	1.68978	Intermediate	3594	3706.68	0	0	0	0	0	0	0	0	0	0	0	0	0	0	0	0	0	0	0	1	0	0	0	0	0	0	0	0	0	0	0	0	0	0	0	0	0	0	0	0	0	0	0	0
ant_bin.391	74.5	1.55679	Intermediate	3346	4491.28	0	0	0	0	0	0	0	0	0	0	0	0	0	0	0	0	0	0	0	0	0	0	0	0	0	0	0	0	0	0	0	0	0	0	0	0	0	0	0	0	0	0	0	0
ant_bin.393	59.13	1.54878	Intermediate	2423	4097.75	0	0	0	0	0	0	0	0	0	0	0	0	0	0	0	0	0	0	0	0	0	0	0	0	0	0	0	0	0	0	0	0	0	1	0	0	0	0	0	1	0	0	0	0
ant_bin.394	81.24	1.43839	Intermediate	4014	4940.92	0	0	0	0	0	0	0	0	0	0	0	0	0	0	0	0	0	0	0	0	0	0	0	0	0	0	0	0	0	0	0	1	0	2	1	0	0	0	0	0	0	0	0	0
ant_bin.405	92.72	1.10005	Intermediate	5171	5577.01	0	0	0	0	0	0	0	0	0	0	0	0	1	0	0	0	0	0	0	0	0	0	0	0	0	0	0	0	0	0	2	1	0	0	0	1	0	0	0	0	0	0	0	0
ant_bin.410	86.47	1.77087	Intermediate	4089	4728.81	0	0	0	0	0	0	0	0	0	0	0	0	0	0	0	0	0	0	0	0	0	0	0	0	0	0	0	0	0	0	0	0	0	0	0	0	0	0	0	0	1	0	0	0
ant_bin.412	88.88	1.19	Intermediate	3946	4439.69	0	0	0	0	0	0	0	0	0	0	0	0	0	0	0	0	0	0	0	0	1	0	0	0	0	0	0	0	1	3	0	0	0	2	0	0	0	0	0	0	0	0	0	0
ant_bin.414	77.23	1.66958	Intermediate	4235	5483.62	0	0	0	0	0	0	0	1	0	0	0	0	0	0	0	0	0	0	0	2	0	0	0	0	0	0	0	0	0	1	0	0	0	0	1	0	0	0	0	0	0	0	0	0
ant_bin.418	52.06	1.31216	Intermediate	6146	11805.6	0	0	0	0	0	0	0	1	0	0	0	0	0	0	0	0	0	0	0	0	0	0	0	0	0	0	0	0	0	0	0	0	0	0	0	0	0	0	0	0	1	0	0	0
ant_bin.42	99.37	1.60671	Intermediate	2903	2921.4	0	0	0	0	0	0	0	0	0	0	0	0	0	0	0	0	0	0	1	1	0	0	0	0	0	0	0	0	0	0	1	0	0	2	2	0	0	0	0	0	1	0	0	0
ant_bin.437	79.37	1.38958	Intermediate	4461	5620.51	0	0	0	0	0	0	0	0	0	0	0	0	0	0	0	0	0	0	0	1	0	0	0	0	0	0	0	0	0	0	0	0	0	0	1	0	0	0	0	0	1	0	0	0
ant_bin.440	79.6	1.15847	Intermediate	3270	4108.04	0	0	0	0	0	0	0	0	0	0	0	1	0	0	0	0	0	0	0	0	0	0	0	0	0	0	0	0	0	0	0	0	0	0	0	0	0	0	0	1	1	0	0	0
ant_bin.447	83.75	1.5305	Intermediate	3397	4056.12	0	0	0	0	0	0	0	0	0	0	0	0	0	0	0	0	0	0	0	0	0	0	0	0	0	0	0	0	0	0	0	0	0	0	0	0	0	0	0	1	0	0	0	0
ant_bin.448	74.7	1.81506	Intermediate	3468	4642.57	0	0	0	0	0	0	0	0	0	0	1	0	1	0	0	0	0	0	0	0	0	0	0	0	0	0	0	0	0	0	1	1	0	0	0	1	0	0	0	0	0	0	0	0
ant_bin.45	84.39	1.46167	Intermediate	4465	5290.91	0	0	0	0	0	0	0	0	0	0	0	0	0	0	0	0	0	0	0	0	0	0	0	0	0	0	0	0	0	0	0	0	0	0	0	0	0	0	0	0	0	0	0	0
ant_bin.46	90.71	1.45105	Intermediate	3840	4233.27	0	0	0	0	0	0	0	0	0	0	0	0	0	0	0	0	0	0	0	0	0	0	0	0	0	0	0	0	0	0	0	0	0	0	0	1	0	0	0	0	0	0	0	0
ant_bin.460	92.6	1.01555	Intermediate	3010	3250.54	0	0	0	0	0	0	0	0	0	0	0	0	0	0	0	0	0	0	0	1	0	0	0	0	0	0	0	0	0	0	0	0	0	0	0	1	0	0	0	0	0	0	0	0
ant_bin.461	87.44	1.40548	Intermediate	3212	3673.38	0	0	0	0	0	0	0	0	0	0	0	0	0	0	0	0	0	0	0	0	0	0	0	0	0	0	0	0	0	0	0	0	0	0	0	1	0	0	0	0	0	0	0	0
ant_bin.465	71.29	1.6709	Intermediate	2585	3626.03	0	0	0	0	0	0	0	1	0	0	0	0	1	0	0	0	0	0	0	1	0	0	0	0	0	0	0	0	0	0	0	0	0	0	0	0	0	0	0	0	0	0	0	0
ant_bin.467	71.7	1.27827	Intermediate	2007	2799.16	0	0	0	0	0	0	0	0	0	0	0	0	0	0	0	0	0	0	0	1	0	0	0	0	0	0	0	0	0	0	0	0	0	0	0	1	0	0	0	0	0	0	0	0
ant_bin.469	95.07	1.12273	Intermediate	3834	4032.82	0	0	0	0	0	0	0	0	0	0	0	0	0	0	0	0	0	0	0	0	0	0	0	0	0	0	0	0	0	0	0	0	0	0	0	0	0	0	0	0	0	0	0	0
ant_bin.470	69.84	1.18602	Intermediate	949	1358.82	0	0	0	0	0	0	0	0	0	0	0	0	0	0	0	0	0	0	0	0	0	0	0	0	0	0	0	0	0	0	0	0	0	0	2	0	0	0	0	0	1	0	0	0
ant_bin.472	73.79	1.2001	Intermediate	3409	4619.87	0	0	0	0	0	0	0	0	0	0	0	0	0	0	0	0	0	0	1	0	1	0	0	0	0	0	0	0	0	0	0	0	0	2	0	0	0	0	0	0	0	0	0	0
ant_bin.48	99.58	1.41686	Intermediate	3653	3668.41	0	0	0	0	0	0	0	0	0	0	0	1	0	0	0	0	0	0	0	1	1	0	0	0	0	0	0	0	0	0	0	0	0	0	0	0	0	0	0	0	1	0	0	0
ant_bin.480	97.06	1.42496	Intermediate	2628	2707.6	0	0	0	0	0	0	0	0	0	0	0	0	0	0	0	0	0	0	0	1	0	0	0	0	0	0	0	0	0	0	0	0	0	0	0	0	0	0	0	0	1	0	0	0
ant_bin.484	94.75	1.58112	Intermediate	3519	3713.98	0	0	0	0	0	0	0	0	0	0	1	0	0	0	0	0	0	0	0	0	0	0	0	0	0	0	0	0	0	0	0	0	0	0	0	0	0	0	0	0	0	0	0	0
ant_bin.488	85.08	1.26084	Intermediate	3442	4045.6	0	0	0	0	0	0	0	0	0	0	1	0	0	0	0	0	0	0	0	0	0	0	0	0	0	0	0	0	0	0	0	0	0	0	0	0	0	0	0	0	0	0	0	0
ant_bin.496	84.58	1.48791	Intermediate	6892	8148.5	0	0	0	0	0	0	0	0	0	0	0	0	1	0	0	0	0	0	0	1	0	0	0	0	0	0	0	0	0	0	0	1	0	0	1	0	0	0	0	0	0	0	0	0
ant_bin.498	99.3	1.64652	Intermediate	3861	3888.22	0	0	0	0	0	0	0	0	0	0	0	0	0	1	0	0	0	0	0	0	0	0	0	0	0	0	0	0	0	0	0	0	0	0	0	0	0	0	0	0	0	0	0	0
ant_bin.499	77.3	1.13214	Intermediate	7590	9818.89	0	0	0	0	0	0	0	0	0	0	2	0	0	0	0	0	0	0	0	1	0	0	0	0	0	0	0	0	0	0	0	0	0	0	3	0	0	0	0	1	0	0	0	0
ant_bin.500	79.41	1.24696	Intermediate	1259	1585.44	0	0	0	0	0	0	0	0	0	0	0	0	0	0	0	0	0	0	0	0	0	0	0	0	0	0	0	0	0	0	0	2	0	0	1	0	0	0	0	0	0	0	0	0
ant_bin.503	81.8	1.70539	Intermediate	4932	6029.34	0	0	0	0	0	0	0	0	0	0	2	0	0	0	0	0	0	0	0	1	0	0	0	0	0	0	0	0	0	0	0	0	0	0	0	0	0	0	0	1	0	0	0	0
ant_bin.504	100	1.39582	Intermediate	2537	2537	0	0	0	0	0	0	0	0	0	0	1	0	0	0	0	0	0	0	0	0	0	0	0	0	0	0	0	0	0	0	0	0	0	1	0	0	0	0	0	0	0	0	0	0
ant_bin.508	77.91	1.15352	Intermediate	2315	2971.38	0	0	0	0	0	0	0	0	0	0	0	0	0	0	0	0	0	0	0	1	0	0	0	0	0	0	0	0	0	0	0	0	0	2	0	0	0	0	0	0	0	0	0	0
ant_bin.514	93.02	1.63365	Intermediate	2766	2973.55	0	0	0	0	0	0	0	1	0	0	0	0	1	0	0	0	0	0	0	1	0	0	0	0	0	0	0	0	0	0	0	0	0	0	0	0	0	0	0	1	0	0	0	0
ant_bin.517	96.5	1.44044	Intermediate	7844	8128.5	0	0	0	0	0	0	0	0	0	0	0	0	0	0	0	0	0	0	0	0	0	0	0	0	0	0	0	0	0	0	0	0	0	0	0	0	0	0	0	0	1	0	0	0
ant_bin.519	94.38	1.71738	Intermediate	6497	6883.87	0	0	0	0	0	0	0	0	0	0	0	0	0	0	0	0	0	0	0	0	0	0	0	0	0	0	0	0	0	0	0	0	0	0	0	1	0	0	1	0	0	0	0	0
ant_bin.527	86.24	1.56609	Intermediate	3101	3595.78	0	0	0	0	0	0	0	0	0	0	0	0	0	0	0	0	0	0	0	0	0	0	0	0	0	0	0	0	0	0	0	0	0	2	0	1	0	0	0	0	0	0	0	0
ant_bin.528	89.07	1.01032	Intermediate	2787	3129	0	0	0	0	0	0	0	0	0	0	0	0	0	0	0	0	0	0	0	1	0	0	0	0	0	0	0	0	0	0	0	0	0	0	0	0	0	0	0	0	1	0	0	0
ant_bin.538	79.04	1.46967	Intermediate	3885	4915.23	0	0	0	0	0	0	0	0	0	0	1	0	0	0	0	0	0	0	0	0	0	0	0	0	0	0	0	0	0	0	0	0	0	0	0	0	0	0	0	0	0	0	0	0
ant_bin.54	86.67	1.11283	Intermediate	5894	6800.51	0	0	0	0	0	0	0	0	0	0	0	0	0	0	0	0	0	0	0	1	0	0	0	0	0	0	0	0	0	0	0	0	0	1	0	0	0	0	0	0	0	0	0	0
ant_bin.541	91.18	1.60775	Intermediate	3357	3681.73	0	0	0	0	0	0	0	0	0	0	0	0	1	0	0	0	0	0	0	1	0	0	0	0	0	0	0	0	0	1	0	0	0	0	0	0	0	0	0	0	1	0	0	0
ant_bin.542	63.73	1.77525	Intermediate	2019	3168.05	0	0	0	0	0	0	0	0	0	0	0	0	0	0	0	0	0	0	0	0	1	0	0	0	0	0	0	0	0	0	0	0	0	0	0	0	0	0	0	0	0	0	0	0
ant_bin.545	96.06	1.45249	Intermediate	3590	3737.25	0	0	0	0	0	0	0	0	0	0	0	0	0	0	0	0	0	0	1	0	2	0	0	0	0	0	0	0	0	1	0	0	0	0	0	0	0	0	0	0	0	0	0	1
ant_bin.547	92.66	1.09957	Intermediate	3546	3826.89	0	0	0	0	0	0	0	0	0	0	0	0	0	0	0	0	0	0	0	1	0	0	0	0	0	0	0	0	0	0	0	0	0	0	0	0	0	0	0	0	1	0	0	0
ant_bin.549	86.07	1.59286	Intermediate	3583	4162.89	0	0	0	0	0	0	0	0	0	0	0	0	0	0	0	0	0	0	0	1	0	0	0	0	0	0	0	0	0	1	0	0	0	1	0	0	0	0	0	0	0	0	0	0
ant_bin.552	74.8	1.42095	Intermediate	4044	5406.42	0	0	0	0	0	0	0	0	0	0	1	0	0	0	0	0	0	0	0	0	0	0	0	0	0	0	0	0	0	0	0	1	0	0	1	1	0	0	0	0	0	0	0	0
ant_bin.555	99.88	1.19836	Intermediate	6862	6870.24	0	0	0	0	0	0	0	0	0	0	0	0	0	0	0	0	0	0	0	1	0	0	0	0	0	0	0	0	0	0	0	0	0	1	0	1	0	0	0	1	0	0	0	0
ant_bin.556	54.18	1.15397	Intermediate	3653	6742.34	0	0	0	0	0	0	0	0	0	0	0	0	0	0	0	0	0	0	0	0	0	0	0	0	0	0	0	0	0	0	0	0	0	0	0	0	0	0	0	1	1	0	0	0
ant_bin.559	65.62	1.33468	Intermediate	2160	3291.68	0	0	0	0	0	0	0	0	0	0	0	0	0	1	0	0	0	0	0	0	0	0	0	0	0	0	0	0	0	0	0	1	0	0	1	0	0	0	0	0	0	0	0	0
ant_bin.56	72.23	1.64331	Intermediate	7003	9695.42	0	0	0	0	0	0	0	0	0	0	0	0	0	0	0	0	0	0	1	0	0	0	0	0	0	0	0	0	0	0	0	0	0	0	0	0	0	0	0	0	1	0	0	0
ant_bin.561	51.43	1.11287	Intermediate	7541	14662.6	0	0	0	0	0	0	0	0	0	0	0	0	2	0	0	0	0	0	0	0	0	0	0	0	0	0	0	0	0	0	0	0	0	0	0	0	0	0	0	0	0	0	0	0
ant_bin.573	86.58	1.10358	Intermediate	2153	2486.72	0	0	0	0	0	0	0	0	0	0	0	0	0	0	0	0	0	0	0	0	0	0	0	0	0	0	0	0	0	0	0	0	0	0	2	0	0	0	0	0	0	0	0	0
ant_bin.576	68.58	1.09263	Intermediate	3838	5596.38	0	0	0	0	0	0	0	0	0	0	0	0	0	0	0	0	0	0	0	1	0	0	0	0	0	0	0	0	0	0	0	0	0	0	0	1	0	0	0	0	0	0	0	0
ant_bin.577	50.24	1.27497	Intermediate	5396	10740.4	0	0	0	0	0	0	0	0	0	0	0	0	0	0	0	0	0	0	0	0	0	0	0	0	0	0	0	0	0	0	0	0	0	1	0	0	0	0	0	0	0	0	0	0
ant_bin.58	95.99	1.65783	Intermediate	1841	1917.91	0	0	0	0	0	0	0	0	0	0	0	0	0	0	0	0	0	0	0	0	0	0	0	0	0	0	0	0	0	0	0	0	0	1	0	0	0	0	0	0	0	0	0	0
ant_bin.580	89.44	1.80595	Intermediate	3410	3812.61	0	0	0	0	0	0	0	0	0	0	2	0	0	0	0	0	0	0	0	2	0	0	0	0	0	0	0	0	0	2	0	0	0	0	0	0	0	0	0	0	1	0	0	0
ant_bin.582	69.89	1.25842	Intermediate	4391	6282.73	0	0	0	0	0	0	0	0	0	0	0	0	0	0	0	0	0	0	0	0	0	0	0	0	0	0	0	0	0	0	1	0	0	1	0	0	0	0	0	0	1	0	0	0
ant_bin.587	95.55	1.5397	Intermediate	2873	3006.8	0	0	0	0	0	0	0	0	0	0	0	0	0	0	0	0	0	0	0	0	0	0	0	0	0	0	0	0	0	0	0	0	0	0	0	0	0	0	0	0	0	0	0	0
ant_bin.588	91.39	1.20273	Intermediate	7557	8268.96	0	0	0	0	0	0	0	0	0	0	0	0	0	0	0	0	0	0	0	0	0	0	0	0	0	0	0	0	0	0	1	0	0	0	0	0	0	0	0	0	0	0	0	0
ant_bin.589	81.11	1.80711	Intermediate	3589	4424.86	0	0	0	0	0	0	0	0	0	0	0	2	0	0	0	0	0	0	0	0	0	0	0	0	0	0	0	0	0	2	0	0	0	0	0	0	0	0	0	2	0	0	0	0
ant_bin.595	83.68	1.45485	Intermediate	3201	3825.29	0	0	0	0	0	0	0	0	0	0	0	0	0	0	0	0	0	0	0	0	0	0	0	0	0	0	0	0	0	0	0	0	0	1	1	0	0	0	0	0	0	0	0	0
ant_bin.6	66.65	1.38043	Intermediate	3464	5197.3	0	0	0	0	0	0	0	0	0	0	0	0	0	0	0	0	0	0	0	0	0	0	0	0	0	0	0	0	0	0	0	0	0	0	0	0	0	0	0	1	0	0	0	0
ant_bin.60	55.41	1.03813	Intermediate	3688	6655.84	0	0	0	0	0	0	0	0	0	0	0	0	0	0	0	0	0	0	0	0	0	0	0	0	0	0	0	0	0	0	0	0	0	1	0	0	0	0	0	0	1	0	0	0
ant_bin.603	83.66	1.42607	Intermediate	3412	4078.41	0	0	0	0	0	0	0	0	0	0	0	0	0	0	0	0	0	0	0	0	0	0	0	0	0	0	0	0	0	0	0	0	0	0	1	0	0	0	0	0	1	0	0	0
ant_bin.605	90.59	1.53242	Intermediate	3431	3787.39	0	0	0	0	0	0	0	0	0	0	1	0	0	0	0	0	0	0	0	0	0	0	0	0	0	0	0	0	0	0	0	1	0	0	0	0	0	0	0	0	0	0	0	0
ant_bin.611	94.48	1.02051	Intermediate	3110	3291.7	0	0	0	0	0	0	0	0	0	0	0	0	0	0	0	0	0	0	0	0	0	0	0	0	0	0	0	0	0	0	0	0	0	0	0	0	0	0	0	0	1	0	0	0
ant_bin.618	65.39	1.58043	Intermediate	2431	3717.69	0	0	0	0	0	0	0	0	0	0	0	0	0	0	0	0	0	0	0	0	0	0	0	0	0	0	0	0	0	0	0	0	0	0	0	1	0	0	0	0	0	0	0	0
ant_bin.619	88.3	1.32589	Intermediate	4604	5214.04	0	0	0	0	0	0	0	0	0	0	0	0	0	0	0	0	0	0	1	0	0	0	0	0	0	0	0	0	0	0	1	1	1	0	1	0	0	0	0	0	0	0	0	0
ant_bin.624	66.48	1.23612	Intermediate	824	1239.47	0	0	0	0	0	0	0	0	0	0	0	0	0	0	0	0	0	0	0	1	0	0	0	0	0	0	0	0	0	0	0	0	0	0	0	0	0	0	0	0	0	0	0	0
ant_bin.626	71.4	1.15514	Intermediate	2661	3726.89	0	0	0	0	0	0	0	0	0	0	1	0	0	0	0	0	0	0	0	0	0	0	0	0	0	0	0	0	0	0	0	0	0	0	0	0	0	0	0	0	1	0	0	0
ant_bin.632	82.89	1.44134	Intermediate	3344	4034.26	0	0	0	0	0	0	0	0	0	0	0	0	0	0	0	0	0	0	0	0	0	0	0	0	0	0	0	0	0	0	0	0	0	0	1	0	0	0	0	0	1	0	0	0
ant_bin.636	95.04	1.07157	Intermediate	4583	4822.18	0	0	0	0	0	0	0	0	0	0	0	0	0	0	0	0	0	0	0	0	0	0	0	0	0	0	0	0	0	0	0	0	0	1	2	2	0	0	0	0	0	0	0	0
ant_bin.637	58.45	1.35779	Intermediate	4333	7413.17	0	0	0	0	0	0	0	0	0	0	0	0	0	0	0	0	0	0	0	0	0	0	0	0	0	0	0	0	0	0	0	0	0	0	0	0	0	0	0	0	0	0	0	0
ant_bin.639	86.1	1.02299	Intermediate	3967	4607.43	0	0	0	0	0	0	0	0	0	0	0	0	0	0	0	0	0	0	0	0	0	0	0	0	0	0	0	0	0	0	0	0	0	1	0	1	0	0	0	0	0	0	0	0
ant_bin.641	71.96	1.48961	Intermediate	2532	3518.62	0	0	0	0	0	0	0	0	0	0	0	0	0	0	0	0	0	0	1	0	1	0	0	0	0	0	0	0	0	0	0	0	0	3	1	0	0	0	0	0	0	0	0	0
ant_bin.643	99.79	1.42214	Intermediate	3221	3227.78	0	0	0	0	0	0	0	0	0	0	1	0	0	0	0	0	0	0	0	1	0	0	0	0	0	0	0	0	0	0	0	1	0	1	2	0	0	0	0	0	0	0	0	0
ant_bin.647	98.34	1.1344	Intermediate	3890	3955.66	0	0	0	0	0	0	0	0	0	0	0	0	0	0	0	0	0	0	1	0	0	0	0	0	0	0	0	0	0	0	0	0	0	0	1	0	0	0	0	0	1	0	0	0
ant_bin.648	70.78	1.83742	Intermediate	2089	2951.4	0	0	0	0	0	0	0	0	0	0	0	0	0	0	0	0	0	0	0	0	0	0	0	0	0	0	0	0	0	0	0	0	0	0	0	1	0	0	0	0	0	0	0	0
ant_bin.65	80.66	1.28968	Intermediate	2291	2840.32	0	0	0	0	0	0	0	0	0	0	0	0	0	0	0	0	0	0	0	1	0	0	0	0	0	0	0	0	0	1	0	0	0	0	0	0	0	0	0	0	0	0	0	0
ant_bin.662	100	1.48873	Intermediate	4537	4537	0	0	0	0	0	0	0	0	0	0	0	0	0	0	0	0	0	0	0	0	0	0	0	0	0	0	0	0	0	0	0	0	0	1	1	0	0	0	0	0	0	0	0	0
ant_bin.68	88.74	1.23444	Intermediate	3529	3976.79	0	0	0	0	0	0	0	1	0	0	0	0	0	0	0	0	0	0	0	1	0	0	0	0	0	0	0	0	0	1	0	0	0	0	0	0	0	0	0	0	0	0	0	0
ant_bin.8	94.62	1.27861	Intermediate	2731	2886.28	0	0	0	0	0	0	0	0	0	0	0	0	0	0	0	0	0	0	1	1	0	0	0	0	0	0	0	0	0	0	0	0	0	0	1	0	0	0	0	0	1	0	0	0
ant_bin.82	75.14	1.37036	Intermediate	4929	6559.76	0	0	0	0	0	0	0	0	0	0	0	0	0	0	0	0	0	0	0	0	0	0	0	0	0	0	0	0	0	0	0	0	0	0	0	0	0	0	0	0	0	0	0	0
ant_bin.83	78.47	1.30497	Intermediate	3612	4603.03	0	0	0	0	0	0	0	0	0	0	0	0	0	0	0	0	0	0	0	0	0	0	0	0	0	0	0	0	0	0	0	0	0	0	0	0	0	0	0	0	0	0	0	0
ant_bin.87	90.32	1.4333	Intermediate	1940	2147.92	0	0	0	0	0	0	0	0	0	0	0	0	0	0	0	0	0	0	0	0	0	0	0	0	0	0	0	0	0	0	0	0	0	0	1	1	0	0	0	0	0	0	0	0
ant_bin.9	65.64	1.01657	Intermediate	2594	3951.86	0	0	0	0	0	0	0	0	0	0	0	0	0	0	0	0	0	0	0	0	0	0	0	0	0	0	0	0	0	0	0	1	0	0	1	0	0	0	0	0	0	0	0	0
ant_bin.93	82.98	1.11189	Intermediate	4566	5502.53	0	0	0	0	0	0	0	0	0	0	0	0	0	0	0	0	0	0	1	0	0	0	0	0	0	0	0	0	0	0	0	0	0	0	0	0	0	0	0	0	0	0	0	0
ant_bin.94	73.1	1.22259	Intermediate	3568	4880.98	0	0	0	0	0	0	0	0	0	0	0	0	0	0	0	0	0	0	0	0	0	0	0	0	0	0	0	0	0	0	0	0	0	0	2	0	0	0	0	0	0	0	0	0
ant_bin.96	81.45	1.21704	Intermediate	2412	2961.33	0	0	0	0	0	0	0	0	0	0	0	0	0	0	0	0	0	0	0	1	0	0	0	0	0	0	0	0	0	0	0	0	0	1	0	0	0	0	1	0	0	0	0	0
ant_bin.97	69.81	1.21759	Intermediate	3986	5709.78	0	0	0	0	0	0	0	0	0	0	0	0	0	0	0	0	0	0	0	0	0	0	0	0	0	0	0	0	0	0	0	0	0	0	0	0	0	0	0	0	1	0	0	0
ant_bin.99	85.78	1.21856	Intermediate	3385	3946.14	0	0	0	0	0	0	0	0	0	0	0	0	0	0	0	0	0	0	0	1	0	0	0	0	0	0	0	0	0	0	0	0	0	0	0	0	0	0	0	0	1	0	0	0
ant_bin.105	96.26	2.22978	Specialist	741	769.79	0	0	0	0	0	0	0	0	0	0	0	0	0	0	0	0	0	0	0	0	0	0	0	0	0	0	0	0	0	0	0	0	0	0	0	0	0	0	0	0	0	0	0	0
ant_bin.114	72.74	1.92355	Specialist	2147	2951.61	0	0	0	0	0	0	0	0	0	0	0	0	0	0	0	0	0	0	0	0	0	0	0	0	0	0	0	0	0	0	0	0	0	0	0	0	0	0	1	1	1	0	0	0
ant_bin.118	74.6	2.77051	Specialist	3500	4691.69	0	0	0	0	0	0	0	0	0	0	0	0	0	0	0	0	0	0	0	0	0	0	0	0	0	0	0	0	0	0	0	0	0	0	1	0	0	0	0	0	0	0	0	0
ant_bin.128	93.2	1.96341	Specialist	2416	2592.27	0	0	0	0	0	0	0	0	0	0	0	0	0	0	0	0	0	0	0	0	0	0	0	0	0	0	0	0	0	0	0	0	0	0	0	1	0	0	0	0	0	0	0	0
ant_bin.135	65.75	1.97624	Specialist	3395	5163.5	0	0	0	0	0	0	0	0	0	0	0	0	0	0	0	0	0	0	0	0	0	0	0	0	0	0	0	0	0	0	0	0	0	0	0	0	0	0	0	0	0	0	0	0
ant_bin.146	77.03	2.18788	Specialist	2995	3888.1	0	0	0	0	0	0	0	0	0	0	1	0	0	0	0	0	0	0	0	1	0	0	0	0	0	0	0	0	0	0	0	0	0	1	0	0	0	0	0	0	1	0	0	0
ant_bin.149	84.44	2.44299	Specialist	3590	4251.54	0	0	0	0	0	0	0	0	0	0	1	0	0	0	0	0	0	0	0	0	0	0	0	0	0	0	0	0	0	0	0	0	0	0	0	1	0	0	0	0	0	0	0	0
ant_bin.152	77.89	1.98345	Specialist	2900	3723.2	0	0	0	0	0	0	0	0	0	0	0	0	0	0	0	0	0	0	0	0	0	0	0	0	0	0	0	0	0	1	0	0	0	1	1	0	0	0	0	0	1	0	0	0
ant_bin.157	94.99	2.42151	Specialist	2546	2680.28	0	0	0	0	0	0	0	0	0	0	0	0	0	0	0	0	0	0	1	2	0	0	0	0	0	0	0	0	0	0	0	0	0	0	1	0	0	0	0	0	1	0	0	0
ant_bin.168	99.13	1.98572	Specialist	2963	2989	0	0	0	0	0	0	0	0	0	0	0	0	0	0	0	0	0	0	0	0	0	0	0	0	0	0	0	0	0	0	0	0	0	0	0	0	0	0	0	0	1	0	0	0
ant_bin.173	97.33	2.92237	Specialist	3554	3651.49	0	0	0	0	0	0	0	0	0	0	0	0	0	0	0	0	0	0	0	0	0	0	0	0	0	0	0	0	0	0	0	0	0	0	0	0	0	0	0	0	0	0	0	0
ant_bin.177	84.69	2.34916	Specialist	2328	2748.85	0	0	0	0	0	0	0	0	0	0	0	0	0	0	0	0	0	0	0	0	0	0	0	0	0	0	0	0	0	0	0	0	0	1	0	0	0	0	0	0	0	0	0	0
ant_bin.179	83.07	2.25505	Specialist	4040	4863.37	0	0	0	0	0	0	0	0	0	0	0	0	0	0	0	0	0	0	1	0	1	0	0	0	0	0	0	0	0	1	0	0	0	0	0	0	0	0	0	0	1	0	0	0
ant_bin.180	78.81	2.21541	Specialist	4042	5128.79	0	0	0	0	0	0	0	0	0	0	0	0	0	0	0	0	0	0	0	0	0	0	0	0	0	0	0	0	0	0	0	0	0	0	0	0	0	0	0	1	1	0	0	0
ant_bin.191	62.12	1.9366	Specialist	4522	7279.46	0	0	0	0	0	0	0	0	0	0	0	0	0	0	0	0	0	0	2	0	0	0	0	0	0	0	0	0	0	0	0	0	0	1	2	0	0	0	0	0	1	0	0	0
ant_bin.196	73.93	2.8266	Specialist	2434	3292.3	0	0	0	0	0	0	1	1	0	0	0	0	2	0	0	0	0	0	0	0	0	0	0	0	0	0	0	0	0	0	0	1	0	0	0	0	0	0	0	0	0	0	0	0
ant_bin.197	84.72	1.98434	Specialist	3511	4144.24	0	0	0	0	0	0	0	0	0	0	0	0	0	0	0	0	0	0	0	0	0	0	0	0	0	0	0	0	0	0	0	0	0	0	0	0	0	0	0	0	1	0	0	0
ant_bin.20	91.36	2.60089	Specialist	3039	3326.4	0	0	0	0	0	0	0	0	0	0	0	0	0	0	0	0	0	0	0	0	0	0	0	0	0	0	0	0	0	0	0	0	0	0	1	1	0	0	0	0	0	0	0	0
ant_bin.209	72.38	1.85188	Specialist	2967	4099.2	0	0	0	0	0	0	0	0	0	0	0	0	0	0	0	0	0	0	0	0	0	0	0	0	0	0	0	0	0	0	0	0	0	0	0	0	0	0	0	0	1	0	0	0
ant_bin.219	68.39	2.33699	Specialist	946	1383.24	0	0	0	0	0	0	0	0	0	0	0	0	0	0	0	0	0	0	0	0	0	0	0	0	0	0	0	0	0	0	0	0	0	0	1	0	0	0	0	0	1	0	0	0
ant_bin.22	94.44	2.47237	Specialist	4331	4585.98	0	0	0	0	0	0	0	0	0	0	0	0	0	0	0	0	0	0	0	1	0	0	0	0	0	0	0	0	0	0	0	0	0	0	0	1	0	0	0	0	0	0	0	0
ant_bin.222	84.63	2.71481	Specialist	6441	7610.78	0	0	0	0	0	0	0	0	0	0	0	0	0	0	0	0	0	0	0	0	0	0	0	0	0	0	0	0	0	0	0	0	0	0	0	0	0	0	0	0	0	0	0	0
ant_bin.225	71.17	1.86699	Specialist	3356	4715.47	0	0	0	0	0	0	0	0	0	0	0	0	0	0	0	0	0	0	0	0	0	0	0	0	0	0	0	0	0	0	2	1	0	1	0	0	0	0	0	0	0	0	0	0
ant_bin.228	96.35	2.90327	Specialist	2841	2948.62	0	0	0	0	0	0	0	0	0	0	0	0	0	0	0	0	0	0	0	0	0	0	0	0	0	0	0	0	0	0	0	0	0	1	0	0	0	0	0	0	1	0	0	0
ant_bin.240	59.13	2.38296	Specialist	2361	3992.9	0	0	0	0	0	0	0	0	0	0	0	0	0	0	0	0	0	0	0	2	0	0	0	0	0	0	0	0	0	0	0	0	0	1	0	1	0	0	0	0	0	0	0	0
ant_bin.258	81.78	2.70375	Specialist	1511	1847.64	0	0	0	0	0	0	0	0	0	0	0	0	0	0	0	0	0	0	0	0	0	0	0	0	0	0	0	0	0	0	0	0	0	0	0	0	0	0	0	0	0	0	0	0
ant_bin.260	77.23	2.89138	Specialist	3463	4484.01	0	0	0	0	0	0	0	0	0	0	0	0	0	0	0	0	0	0	0	0	0	0	0	0	0	0	0	0	0	0	0	0	0	0	0	0	0	0	0	0	0	0	0	0
ant_bin.261	87.27	1.87302	Specialist	2686	3077.8	0	0	0	0	0	0	0	0	0	0	0	0	0	0	0	0	0	0	0	0	0	0	0	0	0	0	0	0	0	0	0	0	0	1	0	0	0	0	0	0	0	0	0	0
ant_bin.273	93.91	2.94862	Specialist	3248	3458.63	0	0	0	0	0	0	0	0	0	0	1	0	1	0	0	0	0	0	0	0	1	0	0	0	0	0	0	0	0	0	0	0	0	0	1	0	0	0	0	0	1	0	0	0
ant_bin.277	97.14	2.78709	Specialist	3703	3812.02	0	0	0	0	0	0	0	0	0	0	0	0	0	0	0	0	0	0	0	0	0	0	0	0	0	0	0	0	0	0	0	0	0	0	0	0	0	0	0	0	0	0	0	0
ant_bin.295	88.78	1.94329	Specialist	3835	4319.67	0	0	0	0	0	0	0	0	0	0	2	0	0	0	0	0	0	0	0	0	0	0	0	0	0	0	0	0	0	0	0	0	0	0	0	0	0	0	0	0	0	0	0	0
ant_bin.300	85.33	1.91093	Specialist	5307	6219.38	0	0	0	0	0	0	0	0	0	0	2	0	0	0	0	0	0	0	0	0	0	0	0	0	0	0	0	0	0	0	0	1	0	0	0	0	0	0	0	0	1	0	0	0
ant_bin.305	68.4	2.765	Specialist	2695	3940.06	0	0	0	0	0	0	0	0	0	0	0	0	0	0	0	0	0	0	0	0	0	0	0	0	0	0	0	0	0	0	0	0	0	0	0	0	0	0	1	0	1	0	0	0
ant_bin.320	100	1.94646	Specialist	3023	3023	0	0	0	0	0	0	0	0	0	0	0	0	0	0	0	0	0	0	0	1	0	0	0	0	0	0	0	0	0	0	0	0	0	0	0	1	0	0	0	1	0	0	0	0
ant_bin.331	80.3	1.90337	Specialist	3616	4503.11	0	0	0	0	0	0	0	0	0	0	0	0	0	0	0	0	0	0	0	0	0	0	0	0	0	0	0	0	0	0	0	0	0	0	1	0	0	0	0	0	0	0	0	0
ant_bin.335	71.81	2.93207	Specialist	3375	4699.9	0	0	0	0	0	0	0	0	0	0	0	0	0	0	0	0	0	0	0	0	0	0	0	0	0	0	0	0	0	0	0	0	0	0	0	1	0	0	0	0	1	0	0	0
ant_bin.340	76.68	2.15579	Specialist	3363	4385.76	0	0	0	0	0	0	0	0	0	0	1	0	0	0	0	0	0	0	0	0	0	0	0	0	0	0	0	0	0	0	0	0	0	0	0	1	0	0	0	0	0	0	0	0
ant_bin.365	81.49	2.50226	Specialist	3794	4655.79	0	0	0	0	0	0	0	0	0	0	0	0	0	0	0	0	0	0	0	0	0	0	0	0	0	0	0	0	0	0	0	2	0	0	0	0	0	0	0	0	0	0	0	0
ant_bin.369	71.79	2.81425	Specialist	3870	5390.72	0	0	0	0	0	0	0	0	0	0	0	0	0	0	0	0	0	0	0	0	0	0	0	0	0	0	0	0	0	0	0	0	0	1	0	0	0	0	0	0	0	0	0	0
ant_bin.38	92.91	1.92161	Specialist	4285	4611.99	0	0	0	0	0	0	0	0	0	0	0	0	0	0	0	0	0	0	0	0	0	0	0	0	0	0	0	0	0	0	0	0	0	0	0	0	0	0	0	0	0	0	0	0
ant_bin.383	100	2.32193	Specialist	2409	2409	0	0	0	0	0	0	0	0	0	0	0	0	0	0	0	0	0	0	0	1	1	0	0	0	0	0	0	0	0	0	0	0	0	1	0	0	0	0	0	0	1	0	0	0
ant_bin.384	61.71	2.04193	Specialist	4411	7147.95	0	0	0	0	0	0	0	0	0	0	0	0	0	0	0	0	0	0	0	0	0	0	0	0	0	0	0	0	0	0	0	0	0	0	0	0	0	0	0	0	1	0	0	0
ant_bin.390	60.23	2.17841	Specialist	4736	7863.19	0	0	0	0	0	0	0	0	0	0	1	0	0	0	0	0	0	0	0	0	0	0	0	0	0	0	0	0	0	0	0	0	0	0	0	0	0	0	0	0	0	0	0	0
ant_bin.395	84.52	2.27734	Specialist	2538	3002.84	0	0	0	0	0	0	0	0	0	0	0	0	0	0	0	0	0	0	0	0	0	0	0	0	0	0	0	0	0	0	0	0	0	0	0	0	0	0	0	0	0	0	0	0
ant_bin.40	93.69	2.48612	Specialist	2891	3085.71	0	0	0	0	0	0	0	0	0	0	0	0	0	0	0	0	0	0	0	0	0	0	0	0	0	0	0	0	0	0	0	0	0	0	0	1	0	0	0	0	0	0	0	0
ant_bin.401	56.97	3	Specialist	1943	3410.57	0	0	0	0	0	0	0	0	0	0	0	0	0	0	0	0	0	0	0	0	0	0	0	0	0	0	0	0	0	0	0	0	0	0	0	0	0	0	0	0	1	0	0	0
ant_bin.423	87.31	2.8166	Specialist	2717	3111.9	0	0	0	0	0	0	0	0	0	0	0	0	0	0	0	0	0	0	0	0	0	0	0	0	0	0	0	0	0	0	0	0	0	0	1	0	0	0	0	0	0	0	0	0
ant_bin.427	96.08	2.63375	Specialist	3316	3451.29	0	0	0	0	0	0	0	0	0	0	0	0	0	0	0	0	0	0	1	0	0	0	0	0	0	0	0	0	0	0	0	0	0	0	0	0	0	0	0	0	1	0	0	0
ant_bin.429	58.16	2.33201	Specialist	3280	5639.61	0	0	0	0	0	0	0	0	0	0	2	0	0	0	0	0	0	0	0	0	0	0	0	0	0	0	0	0	0	0	0	0	0	1	0	0	0	0	0	0	0	0	0	0
ant_bin.43	99.81	2.63386	Specialist	3527	3533.71	0	0	0	0	0	0	0	0	0	0	0	0	0	0	0	0	0	0	0	0	1	0	0	0	0	0	0	0	0	0	0	0	0	0	0	0	0	0	0	0	0	0	0	0
ant_bin.435	77.41	2.1268	Specialist	5047	6519.83	0	0	0	0	0	0	0	0	0	0	0	0	0	0	0	0	0	0	2	0	1	0	0	0	0	0	0	0	0	0	0	0	0	0	0	0	0	0	0	0	0	0	0	0
ant_bin.438	82.91	2.06162	Specialist	1156	1394.28	0	0	0	0	0	0	0	0	0	0	0	0	0	0	0	0	0	0	0	0	0	0	0	0	0	0	0	0	0	0	0	0	0	0	0	0	0	0	0	0	0	0	0	0
ant_bin.454	85.36	2.0041	Specialist	3366	3943.3	0	0	0	0	0	0	0	0	0	0	0	0	0	0	0	0	0	0	0	0	0	0	0	0	0	0	0	0	0	0	0	0	0	0	0	0	0	0	0	0	0	0	0	0
ant_bin.459	99.58	2.31174	Specialist	3528	3542.88	0	0	0	0	0	0	0	0	0	0	0	0	0	0	0	0	0	0	0	1	0	0	0	0	0	0	0	0	0	0	0	0	0	0	0	0	0	0	0	0	0	0	0	0
ant_bin.475	96.95	2.08797	Specialist	2025	2088.71	0	0	0	0	0	0	0	0	0	0	0	0	0	0	0	0	0	0	0	0	0	0	0	0	0	0	0	0	0	0	0	0	0	0	0	0	0	0	0	0	1	0	0	0
ant_bin.485	86.09	2.08286	Specialist	2283	2651.88	0	0	0	0	0	0	0	0	0	0	0	0	0	0	0	0	0	0	0	0	0	0	0	0	0	0	0	0	0	0	2	0	0	0	0	0	0	0	0	0	0	0	0	0
ant_bin.490	96.34	1.88942	Specialist	5169	5365.37	0	0	0	0	0	0	0	0	0	0	0	0	0	0	0	0	0	0	0	0	0	0	0	0	0	0	0	0	0	0	0	0	0	0	0	0	0	0	0	0	1	0	0	0
ant_bin.494	58.92	2.35435	Specialist	3458	5868.97	0	0	0	0	0	0	0	0	0	0	0	0	0	0	0	0	0	0	0	0	0	0	0	0	0	0	0	0	0	0	0	0	0	0	0	0	0	0	0	0	0	0	0	0
ant_bin.502	55.84	2.09832	Specialist	2228	3989.97	0	0	0	0	0	0	0	0	0	0	0	0	0	0	0	0	0	0	0	1	0	0	0	0	0	0	0	0	0	0	0	0	0	0	1	0	0	0	0	0	0	0	0	0
ant_bin.509	94.04	2.36101	Specialist	3557	3782.43	0	0	0	0	0	0	0	0	0	0	0	0	0	0	0	0	0	0	0	0	0	0	0	0	0	0	0	0	0	0	0	0	0	0	0	1	0	0	0	1	0	0	0	0
ant_bin.512	96.28	2.69133	Specialist	4277	4442.25	0	0	0	0	0	0	0	0	0	0	0	0	0	0	0	0	0	0	0	0	0	0	0	0	0	0	0	0	0	0	1	1	0	0	0	1	0	0	0	0	0	0	0	0
ant_bin.518	70.32	1.89902	Specialist	4639	6596.99	0	0	0	0	0	0	0	0	0	0	0	0	0	0	0	0	0	0	0	0	0	0	0	0	0	0	0	0	0	0	0	0	0	0	1	0	0	0	0	0	0	0	0	0
ant_bin.52	96.85	1.95062	Specialist	4710	4863.19	0	0	0	0	0	0	0	0	0	0	0	0	0	0	0	0	0	0	1	1	0	0	0	0	0	0	0	0	0	0	0	0	0	0	0	0	0	0	0	0	1	0	0	0
ant_bin.520	94.35	2.36692	Specialist	2253	2387.92	0	0	0	0	0	0	0	0	0	0	0	0	0	0	0	0	0	0	1	1	0	0	0	0	0	0	0	0	0	0	0	0	0	0	1	0	0	0	0	0	1	0	0	0
ant_bin.524	81.46	2.00701	Specialist	3912	4802.36	0	0	0	0	0	0	0	0	0	0	0	0	0	0	0	0	0	0	1	1	0	0	0	0	0	0	0	0	0	0	0	0	0	0	2	0	0	0	0	0	1	0	0	0
ant_bin.53	84.97	2.0845	Specialist	3427	4033.19	0	0	0	0	0	0	0	0	0	0	0	0	0	0	0	0	0	0	0	0	0	0	0	0	0	0	0	0	0	0	0	0	0	1	0	0	0	0	0	0	0	0	0	0
ant_bin.532	79.06	2.20411	Specialist	2999	3793.32	0	0	0	0	0	0	0	0	0	0	0	0	0	0	0	0	0	0	0	0	0	0	0	0	0	0	0	0	0	0	0	1	0	0	0	0	0	0	0	0	0	0	0	0
ant_bin.560	92.63	2.91363	Specialist	2491	2689.19	0	0	0	0	0	0	0	0	0	0	0	0	0	0	0	0	0	0	0	0	0	0	0	0	0	0	0	0	0	0	0	0	0	0	1	0	0	0	0	0	0	0	0	0
ant_bin.566	63.93	1.90204	Specialist	3410	5333.96	0	0	0	0	0	0	0	0	0	0	0	0	0	0	0	0	0	0	0	0	0	0	0	0	0	0	0	0	0	0	0	1	0	1	0	2	0	0	0	0	1	0	0	0
ant_bin.568	94.63	2.26135	Specialist	753	795.731	0	0	0	0	0	0	0	0	0	0	0	0	0	0	0	0	0	0	0	0	0	0	0	0	0	0	0	0	0	0	0	0	0	0	1	0	0	0	0	0	1	0	0	0
ant_bin.571	77.61	1.88826	Specialist	1983	2555.08	0	0	0	0	0	0	0	0	0	0	1	0	0	0	0	0	0	0	0	0	0	0	0	0	0	0	0	0	0	0	0	0	0	0	0	0	0	0	0	0	0	0	0	0
ant_bin.590	75.74	2.84288	Specialist	2413	3185.9	0	0	0	0	0	0	0	0	0	0	0	0	0	0	0	0	0	0	0	0	0	0	0	0	0	0	0	0	0	0	0	0	0	0	0	0	0	0	0	0	0	0	0	0
ant_bin.594	89.75	2.92631	Specialist	2402	2676.32	0	0	0	0	0	0	0	0	0	0	0	0	0	0	0	0	0	0	0	0	0	0	0	0	0	0	0	0	0	0	0	0	0	0	0	0	0	0	0	0	0	0	0	0
ant_bin.600	85.67	1.9236	Specialist	2529	2952.03	0	0	0	0	0	0	0	0	0	0	0	0	0	0	0	0	0	0	0	0	0	0	0	0	0	0	0	0	0	0	0	0	0	0	0	0	0	0	0	1	0	0	0	0
ant_bin.606	93.64	2.27213	Specialist	4466	4769.33	0	0	0	0	0	0	0	0	0	0	1	0	0	0	0	0	0	0	0	0	0	0	0	0	0	0	0	0	0	0	0	0	0	1	0	1	0	0	1	0	0	0	0	0
ant_bin.607	91.52	2.52468	Specialist	2503	2734.92	0	0	0	0	0	0	0	0	0	0	0	0	0	0	0	0	0	0	1	0	0	0	0	0	0	0	0	0	0	0	0	0	0	0	0	0	0	0	0	0	0	0	0	0
ant_bin.612	71.77	2.34011	Specialist	7489	10434.7	0	0	0	0	0	0	0	0	0	0	0	0	0	0	0	0	0	0	0	0	0	0	0	0	0	0	0	0	0	0	0	0	0	0	0	0	0	0	1	1	0	0	0	0
ant_bin.613	89.1	2.38029	Specialist	4035	4528.62	0	0	0	0	0	0	0	0	0	0	0	0	0	0	0	0	0	0	0	0	0	0	0	0	0	0	0	0	0	0	0	0	0	1	1	1	0	0	0	0	0	0	0	0
ant_bin.625	91.77	2.81481	Specialist	3785	4124.44	0	0	0	0	0	0	0	0	0	0	0	0	0	0	0	0	0	0	0	0	0	0	0	0	0	0	0	0	0	0	0	0	0	2	0	1	0	0	0	0	0	0	0	0
ant_bin.634	97.62	2.02937	Specialist	4160	4261.42	0	0	0	0	0	0	0	0	0	0	0	0	0	0	0	0	0	0	0	0	0	0	0	0	0	0	0	0	0	0	0	0	0	0	0	0	0	0	0	0	0	0	0	0
ant_bin.642	95.48	2.9352	Specialist	3463	3626.94	0	0	0	0	0	0	0	0	0	0	0	0	0	0	0	0	0	0	0	0	0	0	0	0	0	0	0	0	0	0	0	0	0	0	0	0	0	0	0	0	0	0	0	0
ant_bin.650	82.71	2.32241	Specialist	3841	4643.94	0	0	0	0	0	0	0	0	0	0	1	0	0	0	0	0	0	0	0	0	0	0	0	0	0	0	0	0	0	0	0	0	0	0	1	0	0	0	0	0	0	0	0	0
ant_bin.657	85.02	2.6304	Specialist	3075	3616.8	0	0	0	0	0	0	0	0	0	0	0	0	0	0	0	0	0	0	0	0	0	0	0	0	0	0	0	0	0	0	0	0	0	0	0	0	0	0	0	0	0	0	0	0
ant_bin.69	89.69	2.11382	Specialist	2282	2544.32	0	0	0	0	0	0	0	0	0	0	0	0	0	0	0	0	0	0	0	0	0	0	0	0	0	0	0	0	0	0	0	0	0	0	0	1	0	0	0	0	0	0	0	0
ant_bin.75	97.8	2.03104	Specialist	3160	3231.08	0	0	0	0	0	0	0	0	0	0	0	0	0	0	0	0	0	0	0	0	0	0	0	0	0	0	0	0	0	0	0	0	0	1	0	1	0	0	0	1	0	0	0	0
ant_bin.76	95.54	2.45316	Specialist	811	848.859	0	0	0	0	0	0	0	0	0	0	0	0	0	0	0	0	0	0	0	0	0	0	0	0	0	0	0	0	0	0	0	0	0	0	0	0	0	0	0	1	0	0	0	0
ant_bin.86	67.67	2.78494	Specialist	3612	5337.67	0	0	0	0	0	0	0	0	0	0	0	0	0	0	0	0	0	0	0	1	0	0	0	0	0	0	0	0	0	0	0	0	0	1	0	0	0	0	0	0	0	0	0	0
ant_bin.89	81.35	2.22789	Specialist	3100	3810.69	0	0	0	0	0	0	0	0	0	0	0	0	0	0	0	0	0	0	0	0	0	0	0	0	0	0	0	0	0	0	0	0	0	0	2	0	0	0	0	0	0	0	0	0
ant_bin.90	79.21	3	Specialist	4740	5984.09	0	0	0	0	0	0	0	0	0	0	0	0	0	0	0	0	0	0	0	0	0	0	0	0	0	0	0	0	0	0	0	0	0	0	0	0	0	0	0	0	0	0	0	0
ant_bin.95	53.37	1.84782	Specialist	3153	5907.81	0	0	0	0	0	0	0	0	0	0	0	0	0	0	0	0	0	0	0	0	1	0	0	0	0	0	0	0	0	0	0	0	0	1	0	0	0	0	0	0	0	0	0	0
ant_bin.98	77.03	2.45202	Specialist	2862	3715.44	0	0	0	0	0	0	0	0	0	0	0	1	2	0	0	0	0	0	0	0	0	0	0	0	0	0	0	0	0	1	0	0	0	0	0	0	0	0	0	0	0	0	0	0
[truncated: 13 more columns]

## Sheet: f
	OTHER C FIX	CBB	CO OX	H2 OX	H2 FERM	CH4 OX	S OX	THIO OX	AMO OX	NITR OX	N FIX	DENITR	PHOTO	RHO PHOTO	IRO OX	AER RESP
Specialist	0	1	1	12	3	0	13	7	0	0	0	51	4	9	2	74
Inermediate	0	11	12	33	8	0	45	20	1	0	1	107	4	19	2	172
Generalist	1	7	8	21	5	0	20	17	0	0	1	58	1	21	4	88
corrected by each category gene abundance																				MAGs total
Specialist	0	1.08696	1.08696	13.0435	3.26087	0	14.1304	7.6087	0	0	0	55.4348	4.34783	9.78261	2.17391	80.4348			Specialist	92
Inermediate	0	6.01093	6.55738	18.0328	4.37158	0	24.5902	10.929	0.546448	0	0.546448	58.4699	2.18579	10.3825	1.0929	93.9891			Intermediate	183
Generalist	1.08696	7.6087	8.69565	22.8261	5.43478	0	21.7391	18.4783	0	0	1.08696	63.0435	1.08696	22.8261	4.34783	95.6522			Generalist	92
corrected by avg MAG completeness of each category																				Average of Completeness by CheckM 2 (%)
Specialist	0	1.30872	1.30872	15.7046	3.92616	0	17.0133	9.16103	0	0	0	66.7447	5.23488	11.7785	2.61744	96.8452			Specialist	83.055
Inermediate	0	7.45958	8.13772	22.3787	5.42515	0	30.5165	13.5629	0.678144	0	0.678144	72.5614	2.71257	12.8847	1.35629	116.641			Intermediate	80.58
Generalist	1.35717	9.50018	10.8574	28.5005	6.78584	0	27.1434	23.0719	0	0	1.35717	78.7158	1.35717	28.5005	5.42868	119.431			Generalist	80.09

## Sheet: g
MAG	Completeness	COV	Class	AclB	AcsB	HbsC	HbsT	Mcr	OTHER C FIX		RbcL	CBB		CoxL	CO OX		NiFe.G1	NiFe.G2	H2 OX		NiFe.G3	H2 FERM		PmoA	CH4 OX		Sqr	rDsrA	S OX		SoxB	THIO OX		AmoA	AMO OX		NxrA	NITR OX		NifH	N FIX		NarG	NapA	NrfA	NirS	NirK	NorB	NosZ
swi_bin.63	91.18	1.56726	Specialist	0	0	0	0	0	0		0	0		0	0		1	0	1		0	0		0	0		0	0	0		0	0		0	0		0	0		0	0		0	0	0	0	0	0	0
swi_bin.49	99.97	1.57219	Specialist	0	0	0	1	0	1		0	0		0	0		0	0	0		0	0		0	0		0	0	0		0	0		1	1		0	0		0	0		0	0	0	0	0	0	0
swi_bin.129	79.08	1.59617	Specialist	1	0	0	0	0	1		0	0		0	0		0	0	0		0	0		0	0		0	0	0		0	0		0	0		1	1		0	0		0	0	0	0	1	0	0
swi_bin.321	70.08	1.63245	Specialist	0	0	0	0	0	0		0	0		0	0		0	0	0		0	0		0	0		0	0	0		0	0		0	0		0	0		0	0		0	0	0	0	0	0	1
swi_bin.130	74	1.64962	Specialist	0	0	0	0	0	0		0	0		0	0		0	0	0		0	0		0	0		0	0	0		0	0		0	0		0	0		0	0		0	0	0	0	2	0	0
swi_bin.102	93.49	1.70432	Specialist	0	0	0	0	0	0		0	0		0	0		0	0	0		0	0		0	0		0	0	0		0	0		0	0		0	0		0	0		0	0	0	0	0	0	0
swi_bin.224	73.38	1.70601	Specialist	0	0	0	0	0	0		0	0		0	0		0	0	0		0	0		0	0		0	0	0		0	0		0	0		0	0		0	0		0	0	0	0	1	0	1
swi_bin.294	81.48	1.73445	Specialist	0	0	0	0	0	0		0	0		0	0		0	0	0		0	0		0	0		0	0	0		0	0		0	0		0	0		0	0		0	0	0	0	0	0	0
swi_bin.35	58.97	1.74579	Specialist	0	0	0	0	0	0		0	0		0	0		0	0	0		0	0		0	0		0	0	0		0	0		0	0		0	0		0	0		0	0	2	0	0	0	0
swi_bin.200	95.41	1.74674	Specialist	0	0	0	0	0	0		0	0		0	0		0	0	0		0	0		0	0		0	0	0		0	0		0	0		0	0		0	0		0	0	0	0	0	0	2
swi_bin.182	71.33	1.79707	Specialist	0	0	0	0	0	0		0	0		0	0		0	0	0		0	0		0	0		0	0	0		0	0		0	0		0	0		0	0		0	0	0	0	0	0	0
swi_bin.199	54.82	1.79785	Specialist	0	0	0	0	0	0		0	0		0	0		0	0	0		0	0		0	0		0	0	0		0	0		0	0		0	0		0	0		0	0	0	0	0	0	1
swi_bin.209	81.33	1.80362	Specialist	0	0	0	0	0	0		0	0		0	0		0	0	0		0	0		0	0		0	0	0		2	1		0	0		0	0		0	0		1	0	0	0	0	0	0
swi_bin.205	63.85	1.82659	Specialist	1	0	0	0	0	1		0	0		0	0		0	0	0		0	0		0	0		0	0	0		0	0		0	0		1	1		0	0		0	0	0	0	1	0	0
swi_bin.57	94.36	1.86538	Specialist	0	0	0	0	0	0		0	0		0	0		0	0	0		0	0		0	0		0	0	0		0	0		0	0		0	0		0	0		0	0	0	0	0	0	0
swi_bin.178	70.42	1.87308	Specialist	0	0	0	0	0	0		0	0		0	0		2	0	1		0	0		0	0		0	0	0		0	0		0	0		0	0		1	1		0	0	0	0	0	0	0
swi_bin.313	67.74	1.88863	Specialist	0	0	0	0	0	0		0	0		0	0		0	0	0		0	0		0	0		0	0	0		1	1		0	0		0	0		0	0		1	0	0	0	1	0	0
swi_bin.357	99.91	1.96589	Specialist	0	0	0	0	0	0		0	0		0	0		0	0	0		1	1		2	1		1	0	1		0	0		0	0		0	0		0	0		0	0	0	0	0	0	0
swi_bin.104	54.01	2.01826	Specialist	0	0	0	0	0	0		0	0		0	0		0	0	0		0	0		0	0		0	0	0		0	0		0	0		0	0		0	0		0	0	0	0	4	0	0
swi_bin.18	80.41	2.03752	Specialist	0	0	0	0	0	0		0	0		0	0		1	0	1		0	0		0	0		0	0	0		0	0		0	0		0	0		0	0		0	0	0	0	0	0	1
swi_bin.351	75.02	2.04579	Specialist	0	0	0	0	0	0		0	0		0	0		0	0	0		0	0		0	0		0	0	0		0	0		0	0		0	0		0	0		0	0	0	0	0	0	0
swi_bin.8	56.77	2.08537	Specialist	0	0	0	1	0	1		0	0		0	0		0	0	0		0	0		0	0		0	0	0		0	0		0	0		0	0		0	0		0	0	0	0	0	0	0
swi_bin.160	53.43	2.12171	Specialist	0	0	0	0	0	0		0	0		0	0		0	0	0		0	0		0	0		0	0	0		0	0		0	0		0	0		0	0		0	0	0	0	0	0	0
swi_bin.69	71.17	2.12542	Specialist	0	0	0	0	0	0		0	0		0	0		0	0	0		0	0		1	1		0	0	0		0	0		0	0		0	0		0	0		3	0	0	0	0	0	0
swi_bin.339	95.07	2.14122	Specialist	0	0	0	0	0	0		0	0		0	0		0	0	0		0	0		0	0		0	0	0		0	0		0	0		0	0		0	0		1	0	0	0	0	0	0
swi_bin.332	69.91	2.18442	Specialist	0	0	0	0	0	0		1	1		0	0		0	0	0		0	0		0	0		0	0	0		0	0		0	0		0	0		0	0		0	0	0	0	0	0	0
swi_bin.140	76.27	2.23609	Specialist	0	0	0	0	0	0		0	0		0	0		0	0	0		0	0		0	0		0	0	0		0	0		0	0		0	0		0	0		0	0	0	0	0	0	0
swi_bin.286	65.45	2.23717	Specialist	0	0	0	0	0	0		1	1		0	0		0	0	0		0	0		0	0		0	1	1		1	1		0	0		0	0		0	0		0	0	0	0	1	0	0
swi_bin.396	79.05	2.28483	Specialist	0	0	0	0	0	0		0	0		0	0		0	0	0		0	0		0	0		0	0	0		0	0		0	0		0	0		0	0		0	0	0	0	0	0	0
swi_bin.352	60.57	2.28522	Specialist	0	0	0	0	0	0		0	0		0	0		0	0	0		0	0		0	0		0	0	0		0	0		0	0		0	0		0	0		0	0	0	0	0	0	0
swi_bin.108	59.44	2.32349	Specialist	0	0	0	0	0	0		0	0		0	0		0	0	0		0	0		0	0		0	1	1		1	1		0	0		0	0		0	0		0	0	0	0	0	0	0
swi_bin.194	54.63	2.38544	Specialist	0	0	0	0	0	0		0	0		0	0		0	0	0		0	0		0	0		0	0	0		0	0		0	0		0	0		0	0		0	0	0	0	0	0	0
swi_bin.83	65.9	2.38823	Specialist	0	0	0	0	0	0		0	0		0	0		0	0	0		0	0		0	0		0	0	0		0	0		0	0		0	0		0	0		0	0	0	0	0	0	0
swi_bin.226	71.7	2.49805	Specialist	0	0	0	0	0	0		0	0		0	0		0	0	0		0	0		0	0		0	0	0		0	0		1	1		0	0		0	0		0	0	0	0	0	0	0
swi_bin.338	55.95	2.57387	Specialist	0	0	0	2	0	1		0	0		0	0		0	0	0		0	0		0	0		0	0	0		0	0		0	0		0	0		0	0		0	0	0	0	0	0	0
swi_bin.202	74.23	2.60551	Specialist	0	0	0	0	0	0		0	0		0	0		0	0	0		0	0		0	0		0	0	0		0	0		0	0		0	0		0	0		0	0	0	0	0	0	0
swi_bin.6	60.16	2.80025	Specialist	0	0	0	0	0	0		0	0		0	0		0	0	0		0	0		0	0		0	0	0		0	0		0	0		0	0		0	0		0	0	0	0	0	0	0
swi_bin.65	77.24	2.91688	Specialist	0	0	0	0	0	0		0	0		0	0		0	0	0		0	0		0	0		0	1	1		1	1		0	0		0	0		0	0		1	0	0	0	0	0	0
swi_bin.151	84.41	3.00794	Specialist	0	0	0	0	0	0		0	0		0	0		0	0	0		0	0		0	0		0	0	0		0	0		0	0		0	0		0	0		0	0	0	0	0	0	0
swi_bin.80	90.02	3.06442	Specialist	0	0	0	0	0	0		0	0		0	0		0	0	0		0	0		0	0		0	0	0		0	0		0	0		0	0		0	0		0	0	0	0	0	0	0
swi_bin.376	83.5	3.18718	Specialist	0	0	0	0	0	0		0	0		0	0		0	0	0		0	0		0	0		0	0	0		0	0		0	0		0	0		0	0		0	0	0	0	0	0	0
swi_bin.21	90.52	3.20919	Specialist	0	0	0	0	0	0		0	0		0	0		0	0	0		0	0		0	0		0	0	0		0	0		0	0		0	0		0	0		0	0	0	0	0	0	0
swi_bin.373	83.35	3.34215	Specialist	0	0	0	0	0	0		0	0		0	0		0	0	0		0	0		0	0		1	0	1		0	0		0	0		0	0		0	0		1	0	0	0	0	0	0
swi_bin.225	60.8	3.3504	Specialist	0	0	0	0	0	0		0	0		0	0		0	0	0		0	0		0	0		0	0	0		0	0		0	0		0	0		0	0		0	0	0	0	0	0	0
swi_bin.66	99.79	3.83108	Specialist	0	0	0	0	0	0		0	0		0	0		1	0	1		0	0		0	0		0	0	0		0	0		0	0		0	0		0	0		1	1	1	0	0	0	0
swi_bin.99	52.95	3.90328	Specialist	0	0	0	0	0	0		0	0		0	0		0	0	0		0	0		0	0		0	0	0		0	0		0	0		0	0		0	0		0	0	0	0	0	0	0
swi_bin.219	99.93	3.98003	Specialist	0	0	0	0	0	0		0	0		0	0		1	0	1		0	0		0	0		1	0	1		0	0		0	0		0	0		0	0		1	2	1	0	0	0	0
swi_bin.305	99.52	4.13896	Specialist	0	0	0	0	0	0		0	0		0	0		0	0	0		0	0		0	0		0	0	0		0	0		0	0		0	0		0	0		1	0	0	0	0	0	0
swi_bin.131	99.54	4.21875	Specialist	0	0	0	0	0	0		0	0		0	0		0	0	0		0	0		0	0		0	0	0		0	0		0	0		0	0		0	0		0	0	0	0	0	0	0
swi_bin.287	100	4.32053	Specialist	0	0	0	0	0	0		0	0		0	0		0	0	0		0	0		0	0		0	0	0		0	0		0	0		0	0		0	0		0	0	0	0	0	0	0
swi_bin.312	94.91	4.5301	Specialist	0	0	0	0	0	0		0	0		0	0		0	0	0		0	0		0	0		0	0	0		0	0		0	0		0	0		0	0		0	0	1	0	0	0	0
swi_bin.3	96.67	4.60447	Specialist	0	0	0	0	0	0		0	0		0	0		2	0	1		0	0		0	0		0	0	0		0	0		0	0		0	0		0	0		0	0	0	0	0	0	0
swi_bin.31	83.15	4.66321	Specialist	0	0	0	0	0	0		0	0		0	0		2	0	1		0	0		0	0		0	0	0		0	0		0	0		0	0		0	0		0	0	0	0	0	0	0
swi_bin.77	59.74	5.56776	Specialist	0	0	0	0	0	0		0	0		0	0		0	0	0		0	0		0	0		0	0	0		0	0		0	0		0	0		1	1		0	0	0	0	0	0	0
swi_bin.167	51.58	2.78392	Specialist	0	0	0	0	0	0		0	0		0	0		0	0	0		0	0		0	0		0	0	0		0	0		0	0		0	0		0	0		0	0	0	0	0	0	0
swi_bin.393	80.08	3.19664	Specialist	0	0	0	0	0	0		0	0		0	0		0	0	0		0	0		0	0		0	0	0		0	0		0	0		0	0		0	0		0	0	0	0	0	0	0
									5			2			0				7			1			2				6			5			2			2			2
swi_bin.133	81.8	0.74797	Intermediate	0	0	0	0	0	0		0	0		0	0		1	0	1		0	0		0	0		0	0	0		0	0		0	0		0	0		0	0		0	0	0	0	0	0	0
swi_bin.170	90.28	0.749345	Intermediate	0	0	0	0	0	0		0	0		0	0		0	0	0		0	0		0	0		0	0	0		0	0		0	0		0	0		0	0		0	0	2	0	0	0	1
swi_bin.184	91.1	0.75192	Intermediate	0	0	0	0	0	0		0	0		1	1		0	0	0		0	0		0	0		1	0	1		0	0		0	0		0	0		0	0		0	0	0	0	0	0	0
swi_bin.79	84.54	0.766544	Intermediate	0	0	0	0	0	0		0	0		0	0		2	0	1		0	0		0	0		0	0	0		0	0		0	0		0	0		0	0		0	0	0	0	0	0	0
swi_bin.145	83.95	0.767252	Intermediate	0	0	0	0	0	0		0	0		0	0		2	0	1		0	0		0	0		0	0	0		0	0		0	0		0	0		0	0		0	0	2	0	0	0	2
swi_bin.386	78.79	0.775232	Intermediate	0	0	0	0	0	0		0	0		0	0		0	0	0		0	0		0	0		0	0	0		1	1		0	0		0	0		0	0		0	0	0	0	0	0	0
swi_bin.360	90.26	0.781428	Intermediate	0	0	0	0	0	0		0	0		0	0		0	0	0		0	0		0	0		0	0	0		0	0		0	0		0	0		0	0		0	0	1	0	0	0	0
swi_bin.20	82.17	0.782104	Intermediate	0	0	0	0	0	0		0	0		0	0		0	0	0		0	0		0	0		0	0	0		1	1		0	0		0	0		0	0		0	1	0	0	0	0	0
swi_bin.136	89.13	0.788127	Intermediate	0	0	0	0	0	0		0	0		0	0		0	0	0		0	0		0	0		0	0	0		0	0		0	0		0	0		0	0		0	0	0	0	0	0	0
swi_bin.147	68.59	0.793319	Intermediate	0	0	0	0	0	0		0	0		0	0		0	0	0		0	0		0	0		0	0	0		1	1		0	0		0	0		0	0		0	0	0	0	1	0	0
swi_bin.267	73.47	0.794565	Intermediate	0	0	0	0	0	0		0	0		0	0		1	0	1		0	0		0	0		0	0	0		0	0		0	0		0	0		0	0		0	0	0	0	0	0	0
swi_bin.105	91.34	0.79521	Intermediate	0	0	0	0	0	0		0	0		0	0		0	0	0		0	0		0	0		0	0	0		0	0		0	0		0	0		0	0		0	0	0	0	0	1	0
swi_bin.228	86.03	0.803618	Intermediate	0	0	0	0	0	0		0	0		1	1		0	0	0		0	0		0	0		0	0	0		0	0		0	0		0	0		0	0		1	0	0	0	0	0	0
swi_bin.23	51.24	0.803903	Intermediate	0	0	0	0	0	0		0	0		0	0		0	0	0		0	0		0	0		0	0	0		0	0		0	0		0	0		0	0		0	0	0	0	0	0	0
swi_bin.208	66.81	0.807531	Intermediate	0	0	0	0	0	0		0	0		0	0		0	0	0		0	0		0	0		0	0	0		0	0		0	0		0	0		0	0		0	0	0	0	0	0	0
swi_bin.366	68.91	0.816808	Intermediate	0	0	0	0	0	0		1	1		0	0		0	0	0		0	0		0	0		0	0	0		0	0		0	0		0	0		0	0		0	0	0	0	0	0	0
swi_bin.218	75.74	0.8235	Intermediate	0	0	0	0	0	0		0	0		0	0		0	0	0		0	0		0	0		0	0	0		0	0		0	0		0	0		0	0		0	0	0	0	0	0	0
swi_bin.106	85.57	0.833976	Intermediate	0	0	0	0	0	0		0	0		1	1		1	0	1		0	0		0	0		0	0	0		0	0		0	0		0	0		0	0		0	0	0	0	0	1	0
swi_bin.162	70.37	0.835206	Intermediate	0	0	0	0	0	0		0	0		0	0		0	0	0		0	0		0	0		0	0	0		1	1		0	0		0	0		0	0		0	1	0	0	0	0	0
swi_bin.388	59.6	0.83537	Intermediate	0	0	0	0	0	0		0	0		0	0		0	0	0		0	0		0	0		0	0	0		0	0		0	0		0	0		0	0		0	0	0	0	0	0	0
swi_bin.381	57.68	0.846254	Intermediate	0	0	0	0	0	0		0	0		0	0		0	0	0		0	0		0	0		0	0	0		0	0		0	0		0	0		0	0		0	0	1	0	1	0	1
swi_bin.188	94.54	0.856257	Intermediate	0	0	0	0	0	0		0	0		0	0		0	0	0		0	0		0	0		0	0	0		0	0		0	0		0	0		0	0		0	0	0	0	0	1	0
swi_bin.220	80.44	0.866344	Intermediate	0	0	0	0	0	0		0	0		0	0		0	0	0		0	0		0	0		0	0	0		0	0		0	0		0	0		0	0		0	0	1	0	0	0	0
swi_bin.37	76.88	0.866672	Intermediate	0	0	0	0	0	0		0	0		0	0		1	0	1		0	0		0	0		0	0	0		0	0		0	0		0	0		0	0		0	0	1	0	1	0	0
swi_bin.144	62.56	0.879241	Intermediate	0	0	0	0	0	0		1	1		1	1		2	0	1		0	0		0	0		0	0	0		0	0		0	0		0	0		0	0		0	0	0	0	0	0	0
swi_bin.100	80.4	0.880477	Intermediate	0	0	0	0	0	0		1	1		1	1		0	0	0		0	0		0	0		0	1	1		0	0		0	0		0	0		0	0		0	1	0	0	0	0	0
swi_bin.359	60.99	0.892594	Intermediate	0	0	0	0	0	0		1	1		0	0		0	0	0		0	0		0	0		0	0	0		1	1		0	0		0	0		0	0		0	0	0	0	2	0	0
swi_bin.48	83.26	0.894847	Intermediate	0	0	0	0	0	0		0	0		0	0		1	0	1		0	0		0	0		0	0	0		0	0		0	0		0	0		0	0		0	0	0	0	0	1	0
swi_bin.142	66.4	0.902018	Intermediate	0	0	0	0	0	0		0	0		0	0		0	0	0		0	0		0	0		0	0	0		0	0		0	0		0	0		0	0		0	0	0	0	0	0	0
swi_bin.7	90.24	0.90759	Intermediate	0	0	0	0	0	0		0	0		1	1		0	0	0		0	0		0	0		0	0	0		0	0		0	0		0	0		0	0		0	0	0	0	0	0	0
swi_bin.68	62.39	0.911498	Intermediate	0	0	0	0	0	0		0	0		0	0		1	0	1		0	0		0	0		0	0	0		0	0		0	0		0	0		0	0		0	0	2	0	0	0	0
swi_bin.55	62.89	0.911803	Intermediate	0	0	0	0	0	0		0	0		0	0		0	0	0		0	0		0	0		0	0	0		0	0		0	0		0	0		0	0		0	0	0	0	0	0	0
swi_bin.2	65.52	0.924153	Intermediate	0	0	0	0	0	0		0	0		1	1		0	0	0		0	0		0	0		0	0	0		0	0		0	0		0	0		0	0		0	0	0	0	0	0	0
swi_bin.12	58.91	0.937661	Intermediate	0	0	0	0	0	0		0	0		0	0		0	0	0		0	0		0	0		0	0	0		1	1		0	0		0	0		0	0		0	0	0	0	0	0	0
swi_bin.234	76.21	0.948456	Intermediate	0	0	0	0	0	0		0	0		0	0		0	0	0		0	0		0	0		0	0	0		0	0		0	0		0	0		0	0		0	0	0	0	0	0	0
swi_bin.103	80.56	0.949886	Intermediate	0	0	0	0	0	0		0	0		2	1		0	0	0		0	0		0	0		0	0	0		0	0		0	0		0	0		0	0		0	0	0	0	0	0	0
swi_bin.169	53.02	0.962136	Intermediate	0	0	0	0	0	0		0	0		0	0		0	0	0		0	0		0	0		0	1	1		2	1		0	0		0	0		0	0		0	0	0	0	0	0	0
swi_bin.196	86.51	0.967449	Intermediate	0	0	0	0	0	0		1	1		0	0		0	0	0		0	0		0	0		0	0	0		0	0		1	1		0	0		0	0		0	0	0	0	1	0	0
swi_bin.375	69.44	0.967576	Intermediate	0	0	0	0	0	0		0	0		0	0		0	0	0		0	0		0	0		0	0	0		0	0		0	0		0	0		0	0		0	0	0	0	0	0	0
swi_bin.150	66.23	0.969009	Intermediate	0	0	0	0	0	0		0	0		0	0		0	0	0		0	0		0	0		0	0	0		0	0		0	0		0	0		0	0		0	0	1	0	0	0	1
swi_bin.88	72.74	0.969553	Intermediate	0	0	0	0	0	0		0	0		0	0		0	0	0		0	0		0	0		0	0	0		0	0		0	0		0	0		0	0		0	0	0	0	0	0	1
swi_bin.27	62.07	0.969676	Intermediate	0	0	0	0	0	0		0	0		0	0		2	0	1		0	0		0	0		0	0	0		0	0		0	0		0	0		0	0		0	0	0	0	0	0	0
swi_bin.328	92.48	0.972946	Intermediate	0	0	0	0	0	0		1	1		0	0		0	0	0		0	0		0	0		0	1	1		1	1		0	0		0	0		0	0		0	3	0	0	0	0	0
swi_bin.288	75.89	0.975711	Intermediate	0	0	0	0	0	0		0	0		1	1		0	0	0		0	0		0	0		0	0	0		0	0		0	0		0	0		0	0		0	0	0	0	0	0	1
swi_bin.67	58.85	0.983434	Intermediate	0	0	0	0	0	0		0	0		0	0		1	0	1		0	0		0	0		0	0	0		0	0		0	0		0	0		0	0		0	0	0	0	0	0	0
swi_bin.213	69.64	0.994753	Intermediate	0	0	0	0	0	0		0	0		0	0		0	0	0		0	0		0	0		0	0	0		0	0		0	0		0	0		0	0		0	0	1	0	0	0	0
swi_bin.40	67.91	0.99625	Intermediate	0	0	0	0	0	0		0	0		0	0		0	0	0		0	0		0	0		0	0	0		0	0		0	0		0	0		0	0		0	0	0	0	0	0	0
swi_bin.301	54.7	0.999574	Intermediate	0	0	0	0	0	0		0	0		0	0		0	0	0		0	0		0	0		0	0	0		0	0		0	0		0	0		0	0		0	0	0	0	0	0	0
swi_bin.297	71.28	1.01105	Intermediate	0	0	0	0	0	0		0	0		0	0		0	0	0		0	0		0	0		0	0	0		0	0		0	0		0	0		0	0		0	0	0	0	0	0	0
swi_bin.71	63.89	1.01275	Intermediate	0	0	0	0	0	0		0	0		0	0		1	0	1		0	0		0	0		0	0	0		0	0		0	0		0	0		0	0		0	0	0	0	0	0	0
swi_bin.24	63.66	1.01706	Intermediate	0	0	0	0	0	0		0	0		0	0		1	0	1		0	0		0	0		0	0	0		0	0		0	0		0	0		0	0		0	0	0	0	1	0	1
swi_bin.39	65.79	1.02139	Intermediate	0	0	0	0	0	0		0	0		0	0		1	0	1		0	0		0	0		0	0	0		0	0		0	0		0	0		0	0		0	0	0	0	0	0	0
swi_bin.309	97.09	1.02458	Intermediate	0	0	0	0	0	0		0	0		0	0		1	0	1		0	0		0	0		0	0	0		0	0		0	0		0	0		0	0		0	0	1	0	0	2	0
swi_bin.203	70.31	1.03777	Intermediate	0	0	0	0	0	0		0	0		0	0		0	0	0		0	0		0	0		0	0	0		0	0		0	0		0	0		0	0		0	0	0	0	0	0	0
swi_bin.135	97.51	1.04027	Intermediate	0	0	0	0	0	0		0	0		0	0		1	0	1		0	0		0	0		0	0	0		0	0		0	0		0	0		0	0		0	0	1	0	0	0	0
swi_bin.353	96.43	1.06303	Intermediate	0	0	0	0	0	0		0	0		0	0		0	0	0		0	0		0	0		0	0	0		0	0		0	0		0	0		0	0		0	0	0	0	1	0	0
swi_bin.117	92.19	1.07122	Intermediate	0	0	0	0	0	0		0	0		0	0		0	0	0		0	0		0	0		0	0	0		0	0		0	0		0	0		0	0		0	0	0	0	0	0	0
swi_bin.233	73.84	1.08826	Intermediate	0	0	0	0	0	0		0	0		0	0		1	0	1		0	0		0	0		0	0	0		0	0		0	0		0	0		0	0		2	0	0	0	0	0	0
swi_bin.257	87.5	1.08937	Intermediate	0	0	0	0	0	0		0	0		0	0		0	0	0		0	0		0	0		0	0	0		1	1		0	0		0	0		0	0		0	0	0	0	0	0	0
swi_bin.175	93.22	1.09417	Intermediate	0	0	0	0	0	0		0	0		0	0		0	0	0		0	0		0	0		0	0	0		0	0		0	0		0	0		0	0		0	0	1	0	0	0	0
swi_bin.161	64.39	1.10893	Intermediate	0	0	0	0	0	0		0	0		0	0		0	0	0		0	0		0	0		0	0	0		0	0		0	0		0	0		0	0		0	0	0	0	0	0	0
swi_bin.62	76.67	1.11659	Intermediate	0	0	0	0	0	0		0	0		0	0		0	0	0		0	0		0	0		0	0	0		0	0		0	0		0	0		0	0		0	0	0	0	0	0	0
swi_bin.222	61.09	1.14192	Intermediate	0	0	0	0	0	0		0	0		0	0		0	0	0		0	0		0	0		0	0	0		2	1		0	0		0	0		0	0		0	0	0	0	0	0	0
swi_bin.270	77.48	1.14499	Intermediate	0	0	0	0	0	0		0	0		0	0		0	0	0		0	0		0	0		0	1	1		0	0		0	0		0	0		0	0		0	0	0	0	0	0	0
swi_bin.5	98.22	1.16008	Intermediate	0	0	0	0	0	0		0	0		1	1		0	0	0		0	0		0	0		0	0	0		1	1		0	0		0	0		0	0		0	0	1	0	1	1	0
swi_bin.334	80.32	1.16642	Intermediate	0	0	0	0	0	0		0	0		1	1		0	0	0		0	0		0	0		1	0	1		0	0		0	0		0	0		0	0		0	0	0	0	0	0	1
swi_bin.292	62.43	1.16896	Intermediate	0	0	0	0	0	0		0	0		0	0		0	0	0		0	0		0	0		0	1	1		0	0		0	0		0	0		0	0		0	1	0	1	1	0	0
swi_bin.17	73.17	1.17645	Intermediate	0	0	0	0	0	0		0	0		0	0		0	0	0		0	0		0	0		0	0	0		0	0		0	0		0	0		0	0		0	0	0	0	0	0	0
swi_bin.89	52.46	1.20022	Intermediate	0	0	0	0	0	0		0	0		1	1		0	0	0		0	0		0	0		0	0	0		0	0		0	0		0	0		0	0		0	0	0	0	0	0	0
swi_bin.107	54.22	1.21903	Intermediate	0	0	0	0	0	0		0	0		0	0		0	0	0		0	0		0	0		0	0	0		0	0		0	0		0	0		0	0		0	0	0	0	1	0	0
swi_bin.250	74.85	1.21932	Intermediate	0	0	0	0	0	0		1	1		0	0		0	0	0		0	0		0	0		0	0	0		1	1		0	0		0	0		0	0		0	0	0	0	0	0	0
swi_bin.9	70.67	1.2261	Intermediate	0	0	0	0	0	0		0	0		0	0		0	0	0		0	0		0	0		0	0	0		0	0		0	0		0	0		0	0		0	0	0	0	0	0	1
swi_bin.38	63.13	1.2449	Intermediate	0	0	0	0	0	0		0	0		0	0		0	0	0		0	0		0	0		0	0	0		1	1		0	0		0	0		0	0		0	0	0	0	0	0	0
swi_bin.367	77.9	1.25433	Intermediate	1	0	0	0	0	1		0	0		0	0		0	0	0		0	0		0	0		0	0	0		0	0		1	1		1	1		0	0		0	0	0	0	1	0	0
swi_bin.385	53.44	1.25661	Intermediate	0	0	0	0	0	0		0	0		0	0		0	0	0		0	0		0	0		0	0	0		0	0		0	0		0	0		0	0		0	0	0	0	0	0	0
swi_bin.193	75.88	1.25802	Intermediate	0	0	0	0	0	0		0	0		0	0		0	0	0		0	0		0	0		0	0	0		0	0		0	0		0	0		0	0		0	0	0	0	1	0	0
swi_bin.70	81.93	1.2623	Intermediate	0	0	0	0	0	0		0	0		0	0		0	0	0		0	0		0	0		0	0	0		0	0		0	0		0	0		0	0		0	0	1	0	0	0	0
swi_bin.143	69.74	1.278	Intermediate	0	0	0	0	0	0		0	0		0	0		0	0	0		0	0		0	0		0	0	0		0	0		0	0		0	0		0	0		0	0	0	0	0	0	0
swi_bin.59	50.65	1.27885	Intermediate	0	0	0	0	0	0		0	0		0	0		0	0	0		0	0		0	0		0	0	0		0	0		0	0		0	0		0	0		0	0	0	0	0	0	0
swi_bin.369	83.09	1.27923	Intermediate	0	0	0	0	0	0		2	1		0	0		0	0	0		0	0		0	0		0	0	0		0	0		0	0		0	0		0	0		0	0	0	0	1	0	0
swi_bin.180	73.97	1.28017	Intermediate	0	0	0	0	0	0		1	1		0	0		0	0	0		0	0		0	0		0	0	0		1	1		0	0		0	0		0	0		0	1	0	0	0	0	0
swi_bin.159	60.77	1.28474	Intermediate	0	0	0	0	0	0		0	0		0	0		0	0	0		0	0		0	0		0	0	0		0	0		0	0		0	0		0	0		0	0	0	0	0	0	0
swi_bin.171	53.51	1.2886	Intermediate	0	0	0	0	0	0		0	0		0	0		0	0	0		0	0		0	0		0	0	0		0	0		0	0		0	0		0	0		0	0	0	0	0	0	1
swi_bin.82	65.81	1.29511	Intermediate	0	0	0	0	0	0		0	0		0	0		0	0	0		0	0		0	0		0	0	0		0	0		0	0		0	0		0	0		0	0	1	0	0	0	0
swi_bin.299	60.68	1.29923	Intermediate	0	0	0	0	0	0		0	0		0	0		1	0	1		0	0		0	0		0	0	0		0	0		0	0		0	0		0	0		0	0	0	0	0	1	1
swi_bin.154	59.13	1.30011	Intermediate	0	0	0	0	0	0		0	0		0	0		0	0	0		0	0		0	0		0	0	0		0	0		0	0		0	0		0	0		0	0	0	0	1	0	0
swi_bin.298	60.8	1.30667	Intermediate	0	0	0	0	0	0		0	0		0	0		0	0	0		0	0		0	0		0	0	0		0	0		0	0		0	0		0	0		0	0	0	0	0	0	0
swi_bin.261	54.34	1.33142	Intermediate	0	0	0	3	0	1		0	0		0	0		0	0	0		0	0		0	0		0	0	0		0	0		0	0		0	0		0	0		0	0	0	0	0	0	0
swi_bin.153	61.23	1.3318	Intermediate	0	0	0	0	0	0		0	0		1	1		0	0	0		0	0		0	0		0	0	0		0	0		0	0		0	0		0	0		0	0	0	0	0	0	1
swi_bin.206	52.17	1.33628	Intermediate	0	0	0	0	0	0		0	0		0	0		0	0	0		0	0		0	0		0	0	0		0	0		0	0		0	0		0	0		0	0	1	0	0	0	0
swi_bin.212	86.13	1.33926	Intermediate	0	0	0	0	0	0		0	0		0	0		0	0	0		0	0		0	0		0	0	0		0	0		0	0		0	0		0	0		0	0	1	0	0	0	0
swi_bin.227	51.27	1.34144	Intermediate	0	0	0	2	0	1		0	0		0	0		0	0	0		0	0		0	0		0	0	0		0	0		1	1		0	0		0	0		0	0	0	0	0	0	0
swi_bin.43	58.57	1.35075	Intermediate	0	0	0	0	0	0		0	0		0	0		0	0	0		0	0		0	0		0	0	0		0	0		0	0		0	0		0	0		0	0	0	0	0	0	0
swi_bin.303	88.68	1.35131	Intermediate	0	0	0	0	0	0		0	0		0	0		0	0	0		0	0		0	0		0	0	0		0	0		0	0		0	0		0	0		0	0	0	0	0	0	0
swi_bin.361	78.6	1.35941	Intermediate	0	0	0	0	0	0		0	0		0	0		0	0	0		0	0		0	0		0	0	0		0	0		1	1		0	0		0	0		0	0	0	0	0	0	0
swi_bin.382	99.78	1.36488	Intermediate	0	0	0	0	0	0		0	0		0	0		0	0	0		0	0		0	0		0	0	0		0	0		0	0		0	0		0	0		0	0	0	0	0	0	0
swi_bin.275	60.22	1.38096	Intermediate	0	0	0	0	0	0		0	0		0	0		0	0	0		0	0		0	0		0	0	0		0	0		0	0		0	0		0	0		0	0	0	0	1	1	0
swi_bin.372	70.2	1.38989	Intermediate	0	0	0	0	0	0		0	0		1	1		0	0	0		0	0		0	0		0	0	0		0	0		0	0		0	0		0	0		0	0	0	0	0	0	0
swi_bin.92	78.46	1.40598	Intermediate	0	0	0	0	0	0		0	0		0	0		0	0	0		0	0		0	0		0	0	0		0	0		0	0		0	0		0	0		3	0	0	0	0	0	0
swi_bin.235	90.17	1.40893	Intermediate	0	0	0	0	0	0		0	0		0	0		0	0	0		0	0		0	0		0	0	0		0	0		0	0		0	0		0	0		0	0	0	0	0	0	0
swi_bin.252	83.96	1.41391	Intermediate	0	0	0	0	0	0		0	0		1	1		0	0	0		0	0		0	0		1	0	1		0	0		0	0		0	0		0	0		0	0	0	0	0	0	0
swi_bin.156	56.69	1.4771	Intermediate	0	0	0	0	0	0		0	0		0	0		0	0	0		0	0		0	0		0	0	0		0	0		0	0		0	0		0	0		0	0	0	0	0	0	0
swi_bin.198	52.94	1.49629	Intermediate	0	0	0	0	0	0		0	0		0	0		0	0	0		0	0		0	0		0	0	0		0	0		0	0		0	0		0	0		0	0	0	0	0	0	1
swi_bin.245	72.16	1.50323	Intermediate	0	0	0	0	0	0		0	0		0	0		0	0	0		0	0		0	0		0	0	0		0	0		0	0		0	0		0	0		0	0	0	0	0	0	0
swi_bin.258	54.6	1.51198	Intermediate	0	0	0	0	0	0		0	0		0	0		0	0	0		0	0		0	0		0	0	0		0	0		0	0		0	0		0	0		0	0	0	0	0	0	0
swi_bin.177	65.51	1.5132	Intermediate	0	0	0	0	0	0		0	0		0	0		0	0	0		0	0		0	0		0	0	0		0	0		0	0		0	0		0	0		3	0	0	0	0	0	0
swi_bin.124	59.5	1.55043	Intermediate	0	0	0	0	0	0		0	0		0	0		0	0	0		0	0		0	0		0	0	0		0	0		0	0		0	0		0	0		0	0	0	0	0	0	0
swi_bin.249	92.91	1.55271	Intermediate	0	0	0	0	0	0		0	0		0	0		0	0	0		0	0		0	0		0	0	0		0	0		0	0		0	0		0	0		0	0	0	0	0	0	0
swi_bin.204	86.16	1.55719	Intermediate	0	0	0	1	0	1		0	0		0	0		0	0	0		0	0		0	0		0	0	0		0	0		1	1		0	0		0	0		0	0	0	0	0	0	0
swi_bin.87	55.08	1.41064	Intermediate	0	0	0	0	0	0		0	0		0	0		0	0	0		0	0		0	0		0	0	0		0	0		0	0		0	0		0	0		0	0	0	0	0	0	0
									4			9			15				18			0			0				8			14			5			1			0
swi_bin.60	54.2	0.260487	Generalist	1	0	0	0	0	1		0	0		0	0		0	0	0		0	0		0	0		0	0	0		0	0		1	1		1	1		0	0		0	0	1	0	1	0	0
swi_bin.134	64.12	0.440616	Generalist	0	0	0	0	0	0		0	0		0	0		0	0	0		0	0		0	0		1	0	1		0	0		0	0		0	0		0	0		0	0	0	0	0	0	0
swi_bin.13	55.67	0.450528	Generalist	0	0	0	0	0	0		0	0		0	0		0	0	0		0	0		0	0		0	0	0		0	0		0	0		0	0		0	0		0	0	0	0	0	0	0
swi_bin.22	74.26	0.455984	Generalist	0	0	0	0	0	0		0	0		0	0		0	0	0		0	0		0	0		0	0	0		0	0		0	0		0	0		0	0		0	0	0	0	1	0	0
swi_bin.28	50.31	0.457672	Generalist	0	0	0	0	0	0		0	0		0	0		0	0	0		0	0		0	0		0	0	0		0	0		0	0		0	0		0	0		0	0	0	0	0	0	0
swi_bin.197	80.91	0.47505	Generalist	0	0	0	0	0	0		1	1		0	0		0	0	0		0	0		0	0		0	0	0		1	1		0	0		0	0		0	0		0	2	0	0	0	0	0
swi_bin.358	68.32	0.482333	Generalist	0	0	0	0	0	0		0	0		0	0		0	0	0		0	0		0	0		0	0	0		0	0		0	0		0	0		0	0		0	0	0	0	0	0	0
swi_bin.186	65.78	0.486992	Generalist	0	0	0	0	0	0		0	0		0	0		0	0	0		0	0		0	0		0	0	0		0	0		0	0		0	0		0	0		0	0	0	0	0	0	0
swi_bin.191	59.19	0.510155	Generalist	0	0	0	0	0	0		1	1		0	0		0	0	0		0	0		0	0		0	0	0		0	0		0	0		0	0		0	0		0	0	0	0	0	0	0
swi_bin.32	80.95	0.514297	Generalist	0	0	0	0	0	0		0	0		0	0		0	0	0		0	0		0	0		0	0	0		3	1		0	0		0	0		0	0		0	0	0	0	0	0	0
swi_bin.168	73.25	0.515321	Generalist	0	0	0	0	0	0		0	0		0	0		0	0	0		0	0		0	0		0	0	0		0	0		0	0		0	0		0	0		0	0	0	0	0	0	0
swi_bin.1	64.04	0.535565	Generalist	0	0	0	0	0	0		0	0		0	0		1	0	1		0	0		0	0		1	0	1		0	0		0	0		0	0		0	0		0	0	0	0	1	0	0
swi_bin.243	93	0.539186	Generalist	0	0	0	0	0	0		0	0		0	0		1	0	1		0	0		0	0		0	0	0		0	0		0	0		0	0		0	0		0	0	0	0	0	0	0
swi_bin.61	80.76	0.540733	Generalist	0	0	0	0	0	0		0	0		0	0		0	0	0		0	0		0	0		0	0	0		0	0		0	0		0	0		0	0		1	0	0	0	0	0	0
swi_bin.141	56.33	0.544334	Generalist	0	0	0	0	0	0		0	0		0	0		0	0	0		0	0		0	0		0	0	0		0	0		0	0		0	0		0	0		0	0	0	0	0	0	0
swi_bin.173	61.89	0.552058	Generalist	0	0	0	0	0	0		0	0		1	1		0	0	0		0	0		0	0		0	0	0		0	0		0	0		0	0		0	0		0	0	0	0	0	0	0
swi_bin.34	63.72	0.552892	Generalist	0	0	0	0	0	0		0	0		1	1		0	0	0		0	0		0	0		0	0	0		0	0		0	0		0	0		0	0		0	0	0	0	0	0	0
swi_bin.290	78.45	0.5629	Generalist	0	0	0	0	0	0		0	0		0	0		0	0	0		0	0		0	0		0	0	0		0	0		0	0		0	0		0	0		0	1	0	0	0	0	0
swi_bin.75	97.45	0.564381	Generalist	0	0	0	0	0	0		0	0		0	0		0	0	0		0	0		0	0		0	0	0		0	0		0	0		0	0		0	0		0	0	0	0	1	0	0
swi_bin.46	80.21	0.574128	Generalist	0	0	0	0	0	0		1	1		0	0		0	0	0		0	0		0	0		0	0	0		1	1		0	0		0	0		0	0		0	0	0	0	0	1	0
swi_bin.81	83.19	0.591135	Generalist	0	0	0	0	0	0		0	0		1	1		0	0	0		0	0		0	0		0	0	0		0	0		0	0		0	0		0	0		0	0	0	0	0	0	0
swi_bin.85	65.9	0.598788	Generalist	0	0	0	0	0	0		0	0		0	0		0	0	0		0	0		0	0		0	1	1		1	1		0	0		0	0		0	0		0	0	0	0	1	0	0
swi_bin.319	56.78	0.60009	Generalist	0	0	0	0	0	0		1	1		1	1		1	0	1		0	0		0	0		0	0	0		0	0		0	0		0	0		0	0		0	0	0	0	1	0	0
swi_bin.72	60.56	0.609976	Generalist	0	0	0	0	0	0		0	0		0	0		0	0	0		0	0		0	0		0	0	0		0	0		0	0		0	0		0	0		0	1	0	0	0	0	0
swi_bin.52	66.63	0.62393	Generalist	0	0	0	0	0	0		0	0		0	0		0	0	0		0	0		0	0		0	0	0		0	0		0	0		0	0		0	0		0	0	0	0	1	0	0
swi_bin.365	52.65	0.624827	Generalist	0	0	0	0	0	0		0	0		1	1		0	0	0		0	0		0	0		0	0	0		0	0		0	0		0	0		0	0		0	0	0	0	0	0	0
swi_bin.223	88.19	0.637637	Generalist	0	0	0	0	0	0		0	0		0	0		0	0	0		0	0		0	0		1	0	1		1	1		0	0		0	0		0	0		0	0	0	0	0	0	0
swi_bin.217	59.94	0.641798	Generalist	0	0	0	0	0	0		0	0		0	0		0	0	0		0	0		0	0		0	0	0		0	0		0	0		0	0		0	0		0	0	0	0	0	0	0
swi_bin.306	85.64	0.65231	Generalist	0	0	0	0	0	0		0	0		0	0		0	0	0		0	0		0	0		0	0	0		0	0		0	0		0	0		0	0		0	0	0	0	0	0	0
swi_bin.215	62.13	0.65285	Generalist	0	0	0	0	0	0		0	0		0	0		0	0	0		0	0		0	0		0	0	0		1	1		0	0		0	0		0	0		0	0	0	0	0	0	0
swi_bin.307	88.28	0.656501	Generalist	0	0	0	0	0	0		0	0		0	0		0	0	0		0	0		0	0		0	0	0		0	0		0	0		0	0		0	0		0	0	0	0	0	0	0
swi_bin.122	85.6	0.677653	Generalist	0	0	0	0	0	0		0	0		0	0		0	0	0		0	0		0	0		0	0	0		0	0		0	0		0	0		0	0		0	0	0	0	0	0	0
swi_bin.11	62.58	0.683865	Generalist	0	0	0	0	0	0		0	0		2	1		0	0	0		0	0		0	0		0	0	0		0	0		0	0		0	0		0	0		1	0	0	0	0	0	0
swi_bin.253	92.16	0.687049	Generalist	0	0	0	0	0	0		0	0		0	0		0	0	0		0	0		0	0		0	1	1		1	1		0	0		0	0		0	0		0	0	0	0	0	0	0
swi_bin.15	64.13	0.690819	Generalist	0	0	0	0	0	0		0	0		0	0		0	0	0		0	0		0	0		0	0	0		1	1		0	0		0	0		0	0		0	0	0	0	0	0	0
swi_bin.126	60.91	0.692873	Generalist	0	0	0	0	0	0		0	0		0	0		0	0	0		0	0		0	0		0	0	0		0	0		0	0		0	0		0	0		0	0	0	0	0	0	0
swi_bin.53	77.24	0.694362	Generalist	0	0	0	0	0	0		3	1		1	1		0	0	0		0	0		0	0		1	0	1		0	0		0	0		0	0		0	0		0	0	0	0	0	0	1
swi_bin.214	76.17	0.695318	Generalist	0	0	0	0	0	0		0	0		0	0		0	0	0		0	0		0	0		0	0	0		1	1		0	0		0	0		0	0		0	0	0	0	0	0	0
swi_bin.41	69.61	0.699381	Generalist	0	0	0	0	0	0		0	0		0	0		0	0	0		2	1		0	0		0	0	0		0	0		0	0		0	0		0	0		0	0	1	0	1	0	0
swi_bin.111	81.47	0.700429	Generalist	0	0	0	0	0	0		0	0		2	1		1	0	1		0	0		0	0		0	0	0		0	0		0	0		0	0		0	0		0	0	0	0	0	0	0
swi_bin.110	79.91	0.700872	Generalist	0	0	0	0	0	0		1	1		0	0		0	0	0		0	0		0	0		0	0	0		3	1		0	0		0	0		0	0		0	0	0	0	0	0	0
swi_bin.91	91.85	0.708484	Generalist	0	0	0	0	0	0		1	1		0	0		2	0	1		0	0		0	0		0	0	0		0	0		0	0		0	0		0	0		0	0	0	0	0	0	0
swi_bin.119	79	0.714814	Generalist	0	0	0	0	0	0		0	0		0	0		1	0	1		0	0		0	0		0	0	0		0	0		0	0		0	0		0	0		0	0	1	0	0	0	1
swi_bin.73	64.79	0.715781	Generalist	0	0	0	0	0	0		0	0		0	0		1	0	1		0	0		0	0		0	0	0		0	0		0	0		0	0		0	0		0	0	0	0	0	0	0
swi_bin.179	62.66	0.717837	Generalist	0	0	0	0	0	0		0	0		0	0		0	0	0		0	0		0	0		0	0	0		0	0		0	0		0	0		0	0		0	1	0	0	0	0	0
swi_bin.157	52.72	0.71903	Generalist	0	0	0	0	0	0		0	0		0	0		0	0	0		0	0		0	0		0	0	0		0	0		0	0		0	0		0	0		0	0	0	0	0	1	0
swi_bin.132	69.56	0.720573	Generalist	0	0	0	0	0	0		0	0		0	0		0	0	0		0	0		0	0		0	0	0		0	0		0	0		0	0		0	0		0	0	0	0	0	0	0
swi_bin.268	51.03	0.722636	Generalist	0	0	0	0	0	0		0	0		0	0		0	0	0		0	0		0	0		1	0	1		0	0		0	0		0	0		0	0		0	0	0	0	0	1	0
swi_bin.30	58.24	0.723284	Generalist	0	0	0	0	0	0		0	0		0	0		1	0	1		0	0		0	0		0	0	0		0	0		0	0		0	0		0	0		0	0	1	0	0	0	0
swi_bin.181	52.61	0.723795	Generalist	0	0	0	0	0	0		0	0		0	0		0	0	0		0	0		0	0		0	0	0		0	0		0	0		0	0		0	0		0	0	0	0	0	0	0
swi_bin.128	71.18	0.729227	Generalist	0	0	0	0	0	0		0	0		0	0		0	0	0		0	0		0	0		0	0	0		0	0		0	0		0	0		0	0		0	1	0	0	1	0	0
swi_bin.238	53.01	0.735771	Generalist	0	0	0	0	0	0		0	0		0	0		0	0	0		0	0		0	0		0	0	0		0	0		0	0		0	0		0	0		0	0	0	0	1	0	0
swi_bin.4	53.66	0.738581	Generalist	0	0	0	0	0	0		0	0		0	0		0	0	0		0	0		0	0		0	0	0		0	0		0	0		0	0		0	0		0	0	0	0	0	1	0
swi_bin.190	50.32	0.740451	Generalist	0	0	0	0	0	0		0	0		2	1		0	0	0		0	0		0	0		0	0	0		0	0		0	0		0	0		0	0		0	0	0	0	1	0	0
swi_bin.90	62.16	0.743123	Generalist	0	0	0	0	0	0		0	0		0	0		0	0	0		0	0		0	0		0	0	0		0	0		0	0		0	0		0	0		0	0	0	0	0	0	0
swi_bin.26	77.62	0.744268	Generalist	0	0	0	0	0	0		0	0		0	0		0	0	0		0	0		0	0		0	0	0		0	0		0	0		0	0		0	0		0	0	0	0	0	0	0
									1			7			9				8			1			0				7			10			1			1			0
[truncated: 13 more columns]

## Sheet: h
MAG	Completeness	COV	Class	Total_Coding_Sequences	Total_Coding_Sequences_adjusted	AclB	AcsB	HbsC	HbsT	Mcr	RbcL	CooS	CoxL	Fe	FeFe	NiFe.G1	NiFe.G2	NiFe.G3	NiFe.G4	McrA	MmoA	PmoA	IsoA	FCC	Sqr	SoxB	rDsrA	DsrA	AsrA	Sor	AmoA	HzsA	NxrA	NifH	NarG	NapA	NrfA	NirS	NirK	NorB	NosZ	Nod	PsaA	PsbA	RHO	ArsC	MtrB	OmcB	RdhA
swi_bin.1	64.04	0.535565	Generalist	2328	3635.23	0	0	0	0	0	0	0	0	0	0	1	0	0	0	0	0	0	0	0	1	0	0	0	0	0	0	0	0	0	0	0	0	0	1	0	0	0	0	0	0	0	0	0	0
swi_bin.11	62.58	0.683865	Generalist	2323	3712.05	0	0	0	0	0	0	0	2	0	0	0	0	0	0	0	0	0	0	0	0	0	0	0	0	0	0	0	0	0	1	0	0	0	0	0	0	0	0	0	0	0	0	0	0
swi_bin.110	79.91	0.700872	Generalist	3910	4893	0	0	0	0	0	1	0	0	0	0	0	0	0	0	0	0	0	0	1	0	3	0	0	0	0	0	0	0	0	0	0	0	0	0	0	0	0	0	0	0	0	0	0	0
swi_bin.111	81.47	0.700429	Generalist	2833	3477.35	0	0	0	0	0	0	0	2	0	0	1	0	0	0	0	0	0	0	0	0	0	0	0	0	0	0	0	0	0	0	0	0	0	0	0	0	0	0	0	0	1	0	0	0
swi_bin.119	79	0.714814	Generalist	2193	2775.95	0	0	0	0	0	0	0	0	0	0	1	0	0	0	0	0	0	0	0	0	0	0	0	0	0	0	0	0	0	0	0	1	0	0	0	1	0	0	0	0	0	0	0	0
swi_bin.122	85.6	0.677653	Generalist	2529	2954.44	0	0	0	0	0	0	0	0	0	0	0	0	0	0	0	0	0	0	0	0	0	0	0	0	0	0	0	0	0	0	0	0	0	0	0	0	0	0	0	0	0	0	0	0
swi_bin.126	60.91	0.692873	Generalist	2196	3605.32	0	0	0	0	0	0	0	0	0	0	0	0	0	0	0	0	0	0	1	0	0	0	0	0	0	0	0	0	0	0	0	0	0	0	0	0	0	0	0	0	0	0	0	0
swi_bin.128	71.18	0.729227	Generalist	3116	4377.63	0	0	0	0	0	0	0	0	0	0	0	0	0	0	0	0	0	0	0	0	0	0	0	0	0	0	0	0	0	0	1	0	0	1	0	0	0	0	0	0	0	0	0	0
swi_bin.13	55.67	0.450528	Generalist	2840	5101.49	0	0	0	0	0	0	0	0	0	0	0	0	0	0	0	0	0	0	0	0	0	0	0	0	0	0	0	0	0	0	0	0	0	0	0	0	0	0	0	0	0	0	0	0
swi_bin.132	69.56	0.720573	Generalist	2420	3479.01	0	0	0	0	0	0	0	0	0	0	0	0	0	0	0	0	0	0	1	0	0	0	0	0	0	0	0	0	0	0	0	0	0	0	0	0	0	0	0	0	0	0	0	0
swi_bin.134	64.12	0.440616	Generalist	3132	4884.59	0	0	0	0	0	0	0	0	0	0	0	0	0	0	0	0	0	0	0	1	0	0	0	0	0	0	0	0	0	0	0	0	0	0	0	0	0	0	0	0	0	0	0	0
swi_bin.141	56.33	0.544334	Generalist	2463	4372.45	0	0	0	0	0	0	0	0	0	0	0	0	0	0	0	0	0	0	0	0	0	0	0	0	0	0	0	0	0	0	0	0	0	0	0	0	0	0	0	0	0	0	0	0
swi_bin.15	64.13	0.690819	Generalist	2291	3572.43	0	0	0	0	0	0	0	0	0	0	0	0	0	0	0	0	0	0	1	0	1	0	0	0	0	0	0	0	0	0	0	0	0	0	0	0	0	0	0	0	0	0	0	0
swi_bin.157	52.72	0.71903	Generalist	2512	4764.8	0	0	0	0	0	0	0	0	0	0	0	0	0	0	0	0	0	0	0	0	0	0	0	0	0	0	0	0	0	0	0	0	0	0	1	0	0	0	0	0	0	0	0	0
swi_bin.168	73.25	0.515321	Generalist	2532	3456.66	0	0	0	0	0	0	0	0	0	0	0	0	0	0	0	0	0	0	0	0	0	0	0	0	0	0	0	0	0	0	0	0	0	0	0	0	0	0	0	0	0	0	0	0
swi_bin.173	61.89	0.552058	Generalist	2371	3830.99	0	0	0	0	0	0	0	1	0	0	0	0	0	0	0	0	0	0	0	0	0	0	0	0	0	0	0	0	0	0	0	0	0	0	0	0	0	0	0	0	0	0	0	0
swi_bin.179	62.66	0.717837	Generalist	2295	3662.62	0	0	0	0	0	0	0	0	0	0	0	0	0	0	0	0	0	0	0	0	0	0	0	0	0	0	0	0	0	0	1	0	0	0	0	0	0	0	0	0	1	0	0	0
swi_bin.181	52.61	0.723795	Generalist	2664	5063.68	0	0	0	0	0	0	0	0	0	0	0	0	0	0	0	0	0	0	0	0	0	0	0	0	0	0	0	0	0	0	0	0	0	0	0	0	0	0	0	0	0	0	0	0
swi_bin.186	65.78	0.486992	Generalist	2238	3402.25	0	0	0	0	0	0	0	0	0	0	0	0	0	0	0	0	0	0	0	0	0	0	0	0	0	0	0	0	0	0	0	0	0	0	0	0	0	0	0	0	0	0	0	0
swi_bin.190	50.32	0.740451	Generalist	2462	4892.69	0	0	0	0	0	0	0	2	0	0	0	0	0	0	0	0	0	0	0	0	0	0	0	0	0	0	0	0	0	0	0	0	0	1	0	0	0	0	0	0	0	0	0	0
swi_bin.191	59.19	0.510155	Generalist	3326	5619.19	0	0	0	0	0	1	0	0	0	0	0	0	0	0	0	0	0	0	0	0	0	0	0	0	0	0	0	0	0	0	0	0	0	0	0	0	0	0	0	0	0	0	0	0
swi_bin.197	80.91	0.47505	Generalist	3291	4067.48	0	0	0	0	0	1	0	0	0	0	0	0	0	0	0	0	0	0	1	0	1	0	0	0	0	0	0	0	0	0	2	0	0	0	0	0	0	0	0	0	0	0	0	0
swi_bin.214	76.17	0.695318	Generalist	3646	4786.66	0	0	0	0	0	0	0	0	0	0	0	0	0	0	0	0	0	0	1	0	1	0	0	0	0	0	0	0	0	0	0	0	0	0	0	0	0	0	0	0	0	0	0	0
swi_bin.215	62.13	0.65285	Generalist	2791	4492.19	0	0	0	0	0	0	0	0	0	0	0	0	0	0	0	0	0	0	0	0	1	0	0	0	0	0	0	0	0	0	0	0	0	0	0	0	0	0	0	0	0	0	0	0
swi_bin.217	59.94	0.641798	Generalist	2473	4125.79	0	0	0	0	0	0	0	0	0	0	0	0	0	0	0	0	0	0	0	0	0	0	0	0	0	0	0	0	0	0	0	0	0	0	0	0	0	0	0	0	0	0	0	0
swi_bin.22	74.26	0.455984	Generalist	2134	2873.69	0	0	0	0	0	0	0	0	0	0	0	0	0	0	0	0	0	0	0	0	0	0	0	0	0	0	0	0	0	0	0	0	0	1	0	0	0	0	0	0	1	0	0	0
swi_bin.223	88.19	0.637637	Generalist	3207	3636.47	0	0	0	0	0	0	0	0	0	0	0	0	0	0	0	0	0	0	1	1	1	0	0	0	0	0	0	0	0	0	0	0	0	0	0	0	0	0	0	0	0	0	0	0
swi_bin.238	53.01	0.735771	Generalist	2975	5612.15	0	0	0	0	0	0	0	0	0	0	0	0	0	0	0	0	0	0	0	0	0	0	0	0	0	0	0	0	0	0	0	0	0	1	0	0	0	0	0	0	2	0	0	0
swi_bin.243	93	0.539186	Generalist	3229	3472.04	0	0	0	0	0	0	0	0	0	0	1	0	0	0	0	0	0	0	0	0	0	0	0	0	0	0	0	0	0	0	0	0	0	0	0	0	0	0	0	0	0	0	0	0
swi_bin.253	92.16	0.687049	Generalist	4102	4450.95	0	0	0	0	0	0	0	0	0	0	0	0	0	0	0	0	0	0	0	0	1	1	0	0	0	0	0	0	0	0	0	0	0	0	0	0	0	0	0	0	0	0	0	0
swi_bin.26	77.62	0.744268	Generalist	3217	4144.55	0	0	0	0	0	0	0	0	0	0	0	0	0	0	0	0	0	0	0	0	0	0	0	0	0	0	0	0	0	0	0	0	0	0	0	0	0	0	0	0	1	0	0	0
swi_bin.268	51.03	0.722636	Generalist	2872	5628.06	0	0	0	0	0	0	0	0	0	0	0	0	0	0	0	0	0	0	0	1	0	0	0	0	0	0	0	0	0	0	0	0	0	0	1	0	0	0	0	0	0	0	0	0
swi_bin.28	50.31	0.457672	Generalist	1440	2862.25	0	0	0	0	0	0	0	0	0	0	0	0	0	0	0	0	0	0	0	0	0	0	0	0	0	0	0	0	0	0	0	0	0	0	0	0	0	0	0	0	0	0	0	0
swi_bin.290	78.45	0.5629	Generalist	2234	2847.67	0	0	0	0	0	0	0	0	0	0	0	0	0	0	0	0	0	0	0	0	0	0	0	0	0	0	0	0	0	0	1	0	0	0	0	0	0	0	0	0	1	0	0	0
swi_bin.30	58.24	0.723284	Generalist	2388	4100.27	0	0	0	0	0	0	0	0	0	0	1	0	0	0	0	0	0	0	0	0	0	0	0	0	0	0	0	0	0	0	0	1	0	0	0	0	0	0	0	0	0	0	0	0
swi_bin.306	85.64	0.65231	Generalist	1655	1932.51	0	0	0	0	0	0	0	0	0	0	0	0	0	0	0	0	0	0	0	0	0	0	0	0	0	0	0	0	0	0	0	0	0	0	0	0	0	0	0	0	1	0	0	0
swi_bin.307	88.28	0.656501	Generalist	2481	2810.38	0	0	0	0	0	0	0	0	0	0	0	0	0	0	0	0	0	0	0	0	0	0	0	0	0	0	0	0	0	0	0	0	0	0	0	0	0	0	0	0	0	0	0	0
swi_bin.319	56.78	0.60009	Generalist	1785	3143.71	0	0	0	0	0	1	0	1	0	0	1	0	0	0	0	0	0	0	0	0	0	0	0	0	0	0	0	0	0	0	0	0	0	1	0	0	0	0	0	0	0	0	0	0
swi_bin.32	80.95	0.514297	Generalist	3623	4475.6	0	0	0	0	0	0	0	0	0	0	0	0	0	0	0	0	0	0	1	0	3	0	0	0	0	0	0	0	0	0	0	0	0	0	0	0	0	0	0	0	0	0	0	0
swi_bin.34	63.72	0.552892	Generalist	2758	4328.31	0	0	0	0	0	0	0	1	0	0	0	0	0	0	0	0	0	0	0	0	0	0	0	0	0	0	0	0	0	0	0	0	0	0	0	0	0	0	0	0	0	0	0	0
swi_bin.358	68.32	0.482333	Generalist	3380	4947.31	0	0	0	0	0	0	0	0	0	0	0	0	0	0	0	0	0	0	0	0	0	0	0	0	0	0	0	0	0	0	0	0	0	0	0	0	0	0	0	0	0	0	0	0
swi_bin.365	52.65	0.624827	Generalist	2067	3925.93	0	0	0	0	0	0	0	1	0	0	0	0	0	0	0	0	0	0	0	0	0	0	0	0	0	0	0	0	0	0	0	0	0	0	0	0	0	0	0	0	0	0	0	0
swi_bin.4	53.66	0.738581	Generalist	5618	10469.6	0	0	0	0	0	0	0	0	0	0	0	0	0	0	0	0	0	0	0	0	0	0	0	0	0	0	0	0	0	0	0	0	0	0	1	0	0	0	0	0	1	0	0	0
swi_bin.41	69.61	0.699381	Generalist	3310	4755.06	0	0	0	0	0	0	0	0	0	0	0	0	2	1	0	0	0	0	0	0	0	0	0	0	0	0	0	0	0	0	0	1	0	1	0	0	0	0	0	0	0	0	0	0
swi_bin.46	80.21	0.574128	Generalist	2765	3447.2	0	0	0	0	0	1	0	0	0	0	0	0	0	0	0	0	0	0	1	0	1	0	0	0	0	0	0	0	0	0	0	0	0	0	1	0	0	0	0	0	0	0	0	0
swi_bin.52	66.63	0.62393	Generalist	3589	5386.46	0	0	0	0	0	0	0	0	0	0	0	0	0	0	0	0	0	0	0	0	0	0	0	0	0	0	0	0	0	0	0	0	0	1	0	0	0	0	0	0	0	0	0	0
swi_bin.53	77.24	0.694362	Generalist	2246	2907.82	0	0	0	0	0	3	0	1	0	0	0	0	0	0	0	0	0	0	0	1	0	0	0	0	0	0	0	0	0	0	0	0	0	0	0	1	0	0	0	0	0	0	0	0
swi_bin.60	54.2	0.260487	Generalist	4761	8784.13	1	0	0	0	0	0	0	0	0	0	0	0	0	0	0	0	0	0	0	0	0	0	0	0	0	1	0	1	0	0	0	1	0	1	0	0	0	0	0	0	2	0	0	0
swi_bin.61	80.76	0.540733	Generalist	4678	5792.47	0	0	0	0	0	0	0	0	0	0	0	0	0	0	0	0	0	0	1	0	0	0	0	0	0	0	0	0	0	1	0	0	0	0	0	0	0	0	0	0	0	0	0	0
swi_bin.72	60.56	0.609976	Generalist	2980	4920.74	0	0	0	0	0	0	0	0	0	0	0	0	0	0	0	0	0	0	1	0	0	0	0	0	0	0	0	0	0	0	1	0	0	0	0	0	0	0	0	0	0	0	0	0
swi_bin.73	64.79	0.715781	Generalist	3217	4965.27	0	0	0	0	0	0	0	0	0	0	1	0	0	0	0	0	0	0	0	0	0	0	0	0	0	0	0	0	0	0	0	0	0	0	0	0	0	0	0	0	0	0	0	0
swi_bin.75	97.45	0.564381	Generalist	3456	3546.43	0	0	0	0	0	0	0	0	0	0	0	0	0	0	0	0	0	0	0	0	0	0	0	0	0	0	0	0	0	0	0	0	0	1	0	0	0	0	0	0	1	0	0	0
swi_bin.81	83.19	0.591135	Generalist	2932	3524.46	0	0	0	0	0	0	0	1	0	0	0	0	0	0	0	0	0	0	0	0	0	0	0	0	0	0	0	0	0	0	0	0	0	0	0	0	0	0	0	0	0	0	0	0
swi_bin.85	65.9	0.598788	Generalist	3294	4998.48	0	0	0	0	0	0	0	0	0	0	0	0	0	0	0	0	0	0	2	0	1	1	0	0	0	0	0	0	0	0	0	0	0	1	0	0	0	0	0	0	0	0	0	1
swi_bin.90	62.16	0.743123	Generalist	2873	4621.94	0	0	0	0	0	0	0	0	0	0	0	0	0	0	0	0	0	0	0	0	0	0	0	0	0	0	0	0	0	0	0	0	0	0	0	0	0	0	0	0	0	0	0	0
swi_bin.91	91.85	0.708484	Generalist	2467	2685.9	0	0	0	0	0	1	0	0	0	0	2	0	0	0	0	0	0	0	0	0	0	0	0	0	0	0	0	0	0	0	0	0	0	0	0	0	0	0	0	0	0	0	0	0
swi_bin.100	80.4	0.880477	Intermediate	3137	3901.74	0	0	0	0	0	1	0	1	0	0	0	0	0	0	0	0	0	0	1	0	0	1	0	0	0	0	0	0	0	0	1	0	0	0	0	0	0	0	0	0	0	2	0	0
swi_bin.103	80.56	0.949886	Intermediate	2248	2790.47	0	0	0	0	0	0	0	2	0	0	0	0	0	0	0	0	0	0	0	0	0	0	0	0	0	0	0	0	0	0	0	0	0	0	0	0	0	0	0	0	0	0	0	0
swi_bin.105	91.34	0.79521	Intermediate	2756	3017.3	0	0	0	0	0	0	0	0	0	0	0	0	0	0	0	0	0	0	0	0	0	0	0	0	0	0	0	0	0	0	0	0	0	0	1	0	0	0	0	0	0	0	0	0
swi_bin.106	85.57	0.833976	Intermediate	3583	4187.22	0	0	0	0	0	0	0	1	0	0	1	0	0	0	0	0	0	0	0	0	0	0	0	0	0	0	0	0	0	0	0	0	0	0	1	0	0	0	0	0	0	0	0	0
swi_bin.107	54.22	1.21903	Intermediate	1961	3616.75	0	0	0	0	0	0	0	0	0	0	0	0	0	0	0	0	0	0	1	0	0	0	0	0	0	0	0	0	0	0	0	0	0	1	0	0	0	0	0	0	0	0	0	0
swi_bin.117	92.19	1.07122	Intermediate	4069	4413.71	0	0	0	0	0	0	0	0	0	0	0	0	0	0	0	0	0	0	0	0	0	0	0	0	0	0	0	0	0	0	0	0	0	0	0	0	0	0	0	0	0	0	0	0
swi_bin.12	58.91	0.937661	Intermediate	2231	3787.13	0	0	0	0	0	0	0	0	0	0	0	0	0	0	0	0	0	0	0	0	1	0	0	0	0	0	0	0	0	0	0	0	0	0	0	0	0	0	0	0	0	0	0	0
swi_bin.124	59.5	1.55043	Intermediate	3884	6527.73	0	0	0	0	0	0	0	0	0	0	0	0	0	0	0	0	0	0	0	0	0	0	0	0	0	0	0	0	0	0	0	0	0	0	0	0	0	0	0	0	0	0	0	0
swi_bin.133	81.8	0.74797	Intermediate	2153	2632.03	0	0	0	0	0	0	0	0	0	0	1	0	0	0	0	0	0	0	0	0	0	0	0	0	0	0	0	0	0	0	0	0	0	0	0	0	0	0	0	0	0	0	0	0
swi_bin.135	97.51	1.04027	Intermediate	3614	3706.29	0	0	0	0	0	0	0	0	0	0	1	0	0	0	0	0	0	0	0	0	0	0	0	0	0	0	0	0	0	0	0	1	0	0	0	0	0	0	0	0	0	0	0	0
swi_bin.136	89.13	0.788127	Intermediate	2257	2532.26	0	0	0	0	0	0	0	0	0	0	0	0	0	0	0	0	0	0	0	0	0	0	0	0	0	0	0	0	0	0	0	0	0	0	0	0	0	0	0	0	0	0	0	0
swi_bin.142	66.4	0.902018	Intermediate	3103	4673.19	0	0	0	0	0	0	0	0	0	0	0	0	0	0	0	0	0	0	0	0	0	0	0	0	0	0	0	0	0	0	0	0	0	0	0	0	0	0	0	0	1	0	0	0
swi_bin.143	69.74	1.278	Intermediate	3609	5174.94	0	0	0	0	0	0	0	0	0	0	0	0	0	0	0	0	0	0	0	0	0	0	0	0	0	0	0	0	0	0	0	0	0	0	0	0	0	0	0	0	0	0	0	0
swi_bin.144	62.56	0.879241	Intermediate	3361	5372.44	0	0	0	0	0	1	0	1	0	0	2	0	0	0	0	0	0	0	0	0	0	0	0	0	0	0	0	0	0	0	0	0	0	0	0	0	0	0	0	0	0	0	0	0
swi_bin.145	83.95	0.767252	Intermediate	3906	4652.77	0	0	0	0	0	0	0	0	0	0	2	0	0	0	0	0	0	0	0	0	0	0	0	0	0	0	0	0	0	0	0	2	0	0	0	2	0	0	0	0	0	0	0	0
swi_bin.147	68.59	0.793319	Intermediate	3805	5547.46	0	0	0	0	0	0	0	0	0	0	0	0	0	0	0	0	0	0	1	0	1	0	0	0	0	0	0	0	0	0	0	0	0	1	0	0	0	0	0	0	0	0	0	1
swi_bin.150	66.23	0.969009	Intermediate	3508	5296.69	0	0	0	0	0	0	0	0	0	0	0	0	0	0	0	0	0	0	0	0	0	0	0	0	0	0	0	0	0	0	0	1	0	0	0	1	0	0	0	0	0	0	0	0
swi_bin.153	61.23	1.3318	Intermediate	2172	3547.28	0	0	0	0	0	0	0	1	0	0	0	0	0	0	0	0	0	0	0	0	0	0	0	0	0	0	0	0	0	0	0	0	0	0	0	1	0	0	0	0	0	0	0	0
swi_bin.154	59.13	1.30011	Intermediate	2581	4364.96	0	0	0	0	0	0	0	0	0	0	0	0	0	0	0	0	0	0	0	0	0	0	0	0	0	0	0	0	0	0	0	0	0	1	0	0	0	0	0	0	0	0	0	0
swi_bin.156	56.69	1.4771	Intermediate	2361	4164.76	0	0	0	0	0	0	0	0	0	0	0	0	0	0	0	0	0	0	0	0	0	0	0	0	0	0	0	0	0	0	0	0	0	0	0	0	0	0	0	0	2	0	0	0
swi_bin.159	60.77	1.28474	Intermediate	2003	3296.03	0	0	0	0	0	0	0	0	0	0	0	0	0	0	0	0	0	0	0	0	0	0	0	0	0	0	0	0	0	0	0	0	0	0	0	0	0	0	0	0	0	0	0	0
swi_bin.161	64.39	1.10893	Intermediate	2698	4190.09	0	0	0	0	0	0	0	0	0	0	0	0	0	0	0	0	0	0	0	0	0	0	0	0	0	0	0	0	0	0	0	0	0	0	0	0	0	0	0	0	1	0	0	0
swi_bin.162	70.37	0.835206	Intermediate	3081	4378.29	0	0	0	0	0	0	0	0	0	0	0	0	0	0	0	0	0	0	1	0	1	0	0	0	0	0	0	0	0	0	1	0	0	0	0	0	0	0	0	0	0	0	0	0
swi_bin.169	53.02	0.962136	Intermediate	1762	3323.27	0	0	0	0	0	0	0	0	0	0	0	0	0	0	0	0	0	0	0	0	2	1	0	0	0	0	0	0	0	0	0	0	0	0	0	0	0	0	0	0	0	0	0	0
swi_bin.17	73.17	1.17645	Intermediate	1739	2376.66	0	0	0	0	0	0	0	0	0	0	0	0	0	0	0	0	0	0	0	0	0	0	0	0	0	0	0	0	0	0	0	0	0	0	0	0	0	0	0	0	0	0	0	0
swi_bin.170	90.28	0.749345	Intermediate	3593	3979.84	0	0	0	0	0	0	0	0	0	0	0	0	0	0	0	0	0	0	0	0	0	0	0	0	0	0	0	0	0	0	0	2	0	0	0	1	0	0	0	0	0	0	0	0
swi_bin.171	53.51	1.2886	Intermediate	1705	3186.32	0	0	0	0	0	0	0	0	0	0	0	0	0	0	0	0	0	0	0	0	0	0	0	0	0	0	0	0	0	0	0	0	0	0	0	1	0	0	0	0	0	0	0	0
swi_bin.175	93.22	1.09417	Intermediate	2391	2564.9	0	0	0	0	0	0	0	0	0	0	0	0	0	0	0	0	0	0	0	0	0	0	0	0	0	0	0	0	0	0	0	1	0	0	0	0	0	0	0	0	0	0	0	0
swi_bin.177	65.51	1.5132	Intermediate	6759	10317.5	0	0	0	0	0	0	0	0	0	0	0	0	0	0	0	0	0	0	0	0	0	0	0	0	0	0	0	0	0	3	0	0	0	0	0	0	0	0	0	0	1	0	0	0
swi_bin.180	73.97	1.28017	Intermediate	2551	3448.7	0	0	0	0	0	1	0	0	0	0	0	0	0	0	0	0	0	0	1	0	1	0	0	0	0	0	0	0	0	0	1	0	0	0	0	0	0	0	0	0	0	0	0	0
swi_bin.184	91.1	0.75192	Intermediate	2959	3248.08	0	0	0	0	0	0	0	1	0	0	0	0	0	0	0	0	0	0	0	1	0	0	0	0	0	0	0	0	0	0	0	0	0	0	0	0	0	0	0	0	0	0	0	0
swi_bin.188	94.54	0.856257	Intermediate	4352	4603.34	0	0	0	0	0	0	0	0	0	0	0	0	0	0	0	0	0	0	0	0	0	0	0	0	0	0	0	0	0	0	0	0	0	0	1	0	0	0	0	0	0	0	0	0
swi_bin.193	75.88	1.25802	Intermediate	2841	3744.07	0	0	0	0	0	0	0	0	0	0	0	0	0	0	0	0	0	0	0	0	0	0	0	0	0	0	0	0	0	0	0	0	0	1	0	0	0	0	0	0	0	0	0	0
swi_bin.196	86.51	0.967449	Intermediate	3052	3527.92	0	0	0	0	0	1	0	0	0	0	0	0	0	0	0	0	0	0	0	0	0	0	0	0	0	1	0	0	0	0	0	0	0	1	0	0	0	0	0	0	1	0	0	0
swi_bin.198	52.94	1.49629	Intermediate	2030	3834.53	0	0	0	0	0	0	0	0	0	0	0	0	0	0	0	0	0	0	0	0	0	0	0	0	0	0	0	0	0	0	0	0	0	0	0	1	0	0	0	0	0	0	0	0
swi_bin.2	65.52	0.924153	Intermediate	2685	4097.99	0	0	0	0	0	0	0	1	0	0	0	0	0	0	0	0	0	0	0	0	0	0	0	0	0	0	0	0	0	0	0	0	0	0	0	0	0	0	0	0	0	0	0	0
swi_bin.20	82.17	0.782104	Intermediate	3268	3977.12	0	0	0	0	0	0	0	0	0	0	0	0	0	0	0	0	0	0	1	0	1	0	0	0	0	0	0	0	0	0	1	0	0	0	0	0	0	0	0	0	0	0	0	0
swi_bin.203	70.31	1.03777	Intermediate	2210	3143.22	0	0	0	0	0	0	0	0	0	0	0	0	0	0	0	0	0	0	0	0	0	0	0	0	0	0	0	0	0	0	0	0	0	0	0	0	0	0	0	0	0	0	0	0
swi_bin.204	86.16	1.55719	Intermediate	2374	2755.34	0	0	0	1	0	0	0	0	0	0	0	0	0	0	0	0	0	0	0	0	0	0	0	0	0	1	0	0	0	0	0	0	0	0	0	0	0	0	0	0	0	0	0	0
swi_bin.206	52.17	1.33628	Intermediate	2590	4964.54	0	0	0	0	0	0	0	0	0	0	0	0	0	0	0	0	0	0	0	0	0	0	0	0	0	0	0	0	0	0	0	1	0	0	0	0	0	0	0	0	0	0	0	0
swi_bin.208	66.81	0.807531	Intermediate	2591	3878.16	0	0	0	0	0	0	0	0	0	0	0	0	0	0	0	0	0	0	0	0	0	0	0	0	0	0	0	0	0	0	0	0	0	0	0	0	0	0	0	0	0	0	0	0
swi_bin.212	86.13	1.33926	Intermediate	3480	4040.4	0	0	0	0	0	0	0	0	0	0	0	0	0	0	0	0	0	0	0	0	0	0	0	0	0	0	0	0	0	0	0	1	0	0	0	0	0	0	0	0	0	0	0	0
swi_bin.213	69.64	0.994753	Intermediate	4474	6424.47	0	0	0	0	0	0	0	0	0	0	0	0	0	0	0	0	0	0	0	0	0	0	0	0	0	0	0	0	0	0	0	1	0	0	0	0	0	0	0	0	0	0	0	0
swi_bin.218	75.74	0.8235	Intermediate	5489	7247.16	0	0	0	0	0	0	0	0	0	0	0	0	0	0	0	0	0	0	0	0	0	0	0	0	0	0	0	0	0	0	0	0	0	0	0	0	0	0	0	0	2	0	0	0
swi_bin.220	80.44	0.866344	Intermediate	3561	4426.9	0	0	0	0	0	0	0	0	0	0	0	0	0	0	0	0	0	0	0	0	0	0	0	0	0	0	0	0	0	0	0	1	0	0	0	0	0	0	0	0	0	0	0	0
swi_bin.222	61.09	1.14192	Intermediate	2414	3951.55	0	0	0	0	0	0	0	0	0	0	0	0	0	0	0	0	0	0	0	0	2	0	0	0	0	0	0	0	0	0	0	0	0	0	0	0	0	0	0	0	0	0	0	0
swi_bin.227	51.27	1.34144	Intermediate	1998	3897.02	0	0	0	2	0	0	0	0	0	0	0	0	0	0	0	0	0	0	0	0	0	0	0	0	0	1	0	0	0	0	0	0	0	0	0	0	0	0	0	0	0	0	0	0
swi_bin.228	86.03	0.803618	Intermediate	2421	2814.13	0	0	0	0	0	0	0	1	0	0	0	0	0	0	0	0	0	0	0	0	0	0	0	0	0	0	0	0	0	1	0	0	0	0	0	0	0	0	0	0	0	0	0	0
swi_bin.23	51.24	0.803903	Intermediate	1451	2831.77	0	0	0	0	0	0	0	0	0	0	0	0	0	0	0	0	0	0	0	0	0	0	0	0	0	0	0	0	0	0	0	0	0	0	0	0	0	0	0	0	0	0	0	0
swi_bin.233	73.84	1.08826	Intermediate	7913	10716.4	0	0	0	0	0	0	0	0	0	0	1	0	0	0	0	0	0	0	0	0	0	0	0	0	0	0	0	0	0	2	0	0	0	0	0	0	0	0	0	0	0	0	0	0
swi_bin.234	76.21	0.948456	Intermediate	4439	5824.69	0	0	0	0	0	0	0	0	0	0	0	0	0	0	0	0	0	0	0	0	0	0	0	0	0	0	0	0	0	0	0	0	0	0	0	0	0	0	0	0	0	0	0	0
swi_bin.235	90.17	1.40893	Intermediate	3322	3684.15	0	0	0	0	0	0	0	0	0	0	0	0	0	0	0	0	0	0	0	0	0	0	0	0	0	0	0	0	0	0	0	0	0	0	0	0	0	0	0	0	1	0	0	0
swi_bin.24	63.66	1.01706	Intermediate	2565	4029.22	0	0	0	0	0	0	0	0	0	0	1	0	0	0	0	0	0	0	0	0	0	0	0	0	0	0	0	0	0	0	0	0	0	1	0	1	0	0	0	0	0	0	0	0
swi_bin.245	72.16	1.50323	Intermediate	3075	4261.36	0	0	0	0	0	0	0	0	0	0	0	0	0	0	0	0	0	0	0	0	0	0	0	0	0	0	0	0	0	0	0	0	0	0	0	0	0	0	0	0	1	0	0	0
swi_bin.249	92.91	1.55271	Intermediate	3105	3341.94	0	0	0	0	0	0	0	0	0	0	0	0	0	0	0	0	0	0	0	0	0	0	0	0	0	0	0	0	0	0	0	0	0	0	0	0	0	0	0	0	0	0	0	0
swi_bin.250	74.85	1.21932	Intermediate	1428	1907.82	0	0	0	0	0	1	0	0	0	0	0	0	0	0	0	0	0	0	0	0	1	0	0	0	0	0	0	0	0	0	0	0	0	0	0	0	0	0	0	0	1	0	0	0
swi_bin.252	83.96	1.41391	Intermediate	2150	2560.74	0	0	0	0	0	0	0	1	0	0	0	0	0	0	0	0	0	0	0	1	0	0	0	0	0	0	0	0	0	0	0	0	0	0	0	0	0	0	0	0	0	0	0	0
swi_bin.257	87.5	1.08937	Intermediate	3662	4185.14	0	0	0	0	0	0	0	0	0	0	0	0	0	0	0	0	0	0	2	0	1	0	0	0	0	0	0	0	0	0	0	0	0	0	0	0	0	0	0	0	0	0	0	0
swi_bin.258	54.6	1.51198	Intermediate	1619	2965.2	0	0	0	0	0	0	0	0	0	0	0	0	0	0	0	0	0	0	0	0	0	0	0	0	0	0	0	0	0	0	0	0	0	0	0	0	0	0	0	0	0	0	0	0
swi_bin.261	54.34	1.33142	Intermediate	3049	5610.97	0	0	0	3	0	0	0	0	0	0	0	0	0	0	0	0	0	0	0	0	0	0	0	0	0	0	0	0	0	0	0	0	0	0	0	0	0	0	0	0	0	0	0	0
swi_bin.267	73.47	0.794565	Intermediate	3139	4272.49	0	0	0	0	0	0	0	0	0	0	1	0	0	0	0	0	0	0	0	0	0	0	0	0	0	0	0	0	0	0	0	0	0	0	0	0	0	0	0	0	0	0	0	0
swi_bin.27	62.07	0.969676	Intermediate	2147	3459	0	0	0	0	0	0	0	0	0	0	2	0	0	0	0	0	0	0	0	0	0	0	0	0	0	0	0	0	0	0	0	0	0	0	0	0	0	0	0	0	0	0	0	0
swi_bin.270	77.48	1.14499	Intermediate	1706	2201.86	0	0	0	0	0	0	0	0	0	0	0	0	0	0	0	0	0	0	1	0	0	1	0	0	0	0	0	0	0	0	0	0	0	0	0	0	0	0	0	0	0	0	0	0
swi_bin.275	60.22	1.38096	Intermediate	3179	5278.98	0	0	0	0	0	0	0	0	0	0	0	0	0	0	0	0	0	0	0	0	0	0	0	0	0	0	0	0	0	0	0	0	0	1	1	0	0	0	0	0	1	0	0	0
swi_bin.288	75.89	0.975711	Intermediate	2564	3378.57	0	0	0	0	0	0	0	1	0	0	0	0	0	0	0	0	0	0	0	0	0	0	0	0	0	0	0	0	0	0	0	0	0	0	0	1	0	0	0	0	0	0	0	0
swi_bin.292	62.43	1.16896	Intermediate	2202	3527.15	0	0	0	0	0	0	0	0	0	0	0	0	0	0	0	0	0	0	0	0	0	1	0	0	0	0	0	0	0	0	1	0	1	1	0	0	0	0	0	0	0	0	0	0
swi_bin.297	71.28	1.01105	Intermediate	3683	5166.95	0	0	0	0	0	0	0	0	0	0	0	0	0	0	0	0	0	0	0	0	0	0	0	0	0	0	0	0	0	0	0	0	0	0	0	0	0	0	0	0	0	0	0	0
swi_bin.298	60.8	1.30667	Intermediate	1926	3167.76	0	0	0	0	0	0	0	0	0	0	0	0	0	0	0	0	0	0	0	0	0	0	0	0	0	0	0	0	0	0	0	0	0	0	0	0	0	0	0	0	0	0	0	0
swi_bin.299	60.68	1.29923	Intermediate	2435	4012.85	0	0	0	0	0	0	0	0	0	0	1	0	0	0	0	0	0	0	0	0	0	0	0	0	0	0	0	0	0	0	0	0	0	0	1	1	0	0	0	0	0	0	0	0
swi_bin.301	54.7	0.999574	Intermediate	1466	2680.07	0	0	0	0	0	0	0	0	0	0	0	0	0	0	0	0	0	0	0	0	0	0	0	0	0	0	0	0	0	0	0	0	0	0	0	0	0	0	0	0	0	0	0	0
swi_bin.303	88.68	1.35131	Intermediate	3945	4448.58	0	0	0	0	0	0	0	0	0	0	0	0	0	0	0	0	0	0	1	0	0	0	0	0	0	0	0	0	0	0	0	0	0	0	0	0	0	0	0	0	0	0	0	0
swi_bin.309	97.09	1.02458	Intermediate	3453	3556.49	0	0	0	0	0	0	0	0	0	0	1	0	0	0	0	0	0	0	0	0	0	0	0	0	0	0	0	0	0	0	0	1	0	0	2	0	0	0	0	0	0	0	0	0
swi_bin.328	92.48	0.972946	Intermediate	3328	3598.62	0	0	0	0	0	1	0	0	0	0	0	0	0	0	0	0	0	0	1	0	1	1	0	0	0	0	0	0	0	0	3	0	0	0	0	0	0	0	0	0	0	0	0	0
swi_bin.334	80.32	1.16642	Intermediate	2015	2508.72	0	0	0	0	0	0	0	1	0	0	0	0	0	0	0	0	0	0	0	1	0	0	0	0	0	0	0	0	0	0	0	0	0	0	0	1	0	0	0	0	0	0	0	0
swi_bin.353	96.43	1.06303	Intermediate	1957	2029.45	0	0	0	0	0	0	0	0	0	0	0	0	0	0	0	0	0	0	0	0	0	0	0	0	0	0	0	0	0	0	0	0	0	1	0	0	0	0	0	0	0	0	0	0
swi_bin.359	60.99	0.892594	Intermediate	2042	3348.09	0	0	0	0	0	1	0	0	0	0	0	0	0	0	0	0	0	0	0	0	1	0	0	0	0	0	0	0	0	0	0	0	0	2	0	0	0	0	0	0	0	0	0	0
swi_bin.360	90.26	0.781428	Intermediate	2635	2919.34	0	0	0	0	0	0	0	0	0	0	0	0	0	0	0	0	0	0	0	0	0	0	0	0	0	0	0	0	0	0	0	1	0	0	0	0	0	0	0	0	0	0	0	0
swi_bin.361	78.6	1.35941	Intermediate	2087	2655.22	0	0	0	0	0	0	0	0	0	0	0	0	0	0	0	0	0	0	0	0	0	0	0	0	0	1	0	0	0	0	0	0	0	0	0	0	0	0	0	0	0	0	0	0
swi_bin.366	68.91	0.816808	Intermediate	2158	3131.62	0	0	0	0	0	1	0	0	0	0	0	0	0	0	0	0	0	0	0	0	0	0	0	0	0	0	0	0	0	0	0	0	0	0	0	0	0	0	0	0	2	1	0	0
swi_bin.367	77.9	1.25433	Intermediate	2815	3613.61	1	0	0	0	0	0	0	0	0	0	0	0	0	0	0	0	0	0	0	0	0	0	0	0	0	1	0	1	0	0	0	0	0	1	0	0	0	0	0	0	1	0	0	0
swi_bin.369	83.09	1.27923	Intermediate	2286	2751.23	0	0	0	0	0	2	0	0	0	0	0	0	0	0	0	0	0	0	0	0	0	0	0	0	0	0	0	0	0	0	0	0	0	1	0	0	0	0	0	0	1	0	0	0
swi_bin.37	76.88	0.866672	Intermediate	3616	4703.43	0	0	0	0	0	0	0	0	0	0	1	0	0	0	0	0	0	0	0	0	0	0	0	0	0	0	0	0	0	0	0	1	0	1	0	0	0	0	0	0	0	0	0	0
swi_bin.372	70.2	1.38989	Intermediate	2237	3186.61	0	0	0	0	0	0	0	1	0	0	0	0	0	0	0	0	0	0	0	0	0	0	0	0	0	0	0	0	0	0	0	0	0	0	0	0	0	0	0	0	0	0	0	0
swi_bin.375	69.44	0.967576	Intermediate	1734	2497.12	0	0	0	0	0	0	0	0	0	0	0	0	0	0	0	0	0	0	0	0	0	0	0	0	0	0	0	0	0	0	0	0	0	0	0	0	0	0	0	0	0	0	0	0
swi_bin.38	63.13	1.2449	Intermediate	4827	7646.13	0	0	0	0	0	0	0	0	0	0	0	0	0	0	0	0	0	0	1	0	1	0	0	0	0	0	0	0	0	0	0	0	0	0	0	0	0	0	0	0	0	0	0	0
swi_bin.381	57.68	0.846254	Intermediate	1965	3406.73	0	0	0	0	0	0	0	0	0	0	0	0	0	0	0	0	0	0	0	0	0	0	0	0	0	0	0	0	0	0	0	1	0	1	0	1	0	0	0	0	0	0	0	0
swi_bin.382	99.78	1.36488	Intermediate	2690	2695.93	0	0	0	0	0	0	0	0	0	0	0	0	0	0	0	0	0	0	0	0	0	0	0	0	0	0	0	0	0	0	0	0	0	0	0	0	0	0	0	0	0	0	0	0
swi_bin.385	53.44	1.25661	Intermediate	1798	3364.52	0	0	0	0	0	0	0	0	0	0	0	0	0	0	0	0	0	0	0	0	0	0	0	0	0	0	0	0	0	0	0	0	0	0	0	0	0	0	0	0	0	0	0	0
swi_bin.386	78.79	0.775232	Intermediate	3508	4452.34	0	0	0	0	0	0	0	0	0	0	0	0	0	0	0	0	0	0	1	0	1	0	0	0	0	0	0	0	0	0	0	0	0	0	0	0	0	0	0	0	0	0	0	0
swi_bin.388	59.6	0.83537	Intermediate	3557	5968.12	0	0	0	0	0	0	0	0	0	0	0	0	0	0	0	0	0	0	0	0	0	0	0	0	0	0	0	0	0	0	0	0	0	0	0	0	0	0	0	0	0	0	0	0
swi_bin.39	65.79	1.02139	Intermediate	2932	4456.6	0	0	0	0	0	0	0	0	0	0	1	0	0	0	0	0	0	0	0	0	0	0	0	0	0	0	0	0	0	0	0	0	0	0	0	0	0	0	0	0	0	0	0	0
swi_bin.40	67.91	0.99625	Intermediate	1753	2581.36	0	0	0	0	0	0	0	0	0	0	0	0	0	0	0	0	0	0	0	0	0	0	0	0	0	0	0	0	0	0	0	0	0	0	0	0	0	0	0	0	1	0	0	0
swi_bin.43	58.57	1.35075	Intermediate	3417	5834.04	0	0	0	0	0	0	0	0	0	0	0	0	0	0	0	0	0	0	0	0	0	0	0	0	0	0	0	0	0	0	0	0	0	0	0	0	0	0	0	0	0	0	0	0
swi_bin.48	83.26	0.894847	Intermediate	3786	4547.2	0	0	0	0	0	0	0	0	0	0	1	0	0	0	0	0	0	0	0	0	0	0	0	0	0	0	0	0	0	0	0	0	0	0	1	0	0	0	0	0	1	0	0	0
swi_bin.5	98.22	1.16008	Intermediate	5986	6094.48	0	0	0	0	0	0	0	1	0	0	0	0	0	0	0	0	0	0	1	0	1	0	0	0	0	0	0	0	0	0	0	1	0	1	1	0	0	0	0	0	0	0	0	0
swi_bin.55	62.89	0.911803	Intermediate	2488	3956.11	0	0	0	0	0	0	0	0	0	0	0	0	0	0	0	0	0	0	1	0	0	0	0	0	0	0	0	0	0	0	0	0	0	0	0	0	0	0	0	0	0	0	0	0
swi_bin.59	50.65	1.27885	Intermediate	1915	3780.85	0	0	0	0	0	0	0	0	0	0	0	0	0	0	0	0	0	0	0	0	0	0	0	0	0	0	0	0	0	0	0	0	0	0	0	0	0	0	0	0	0	0	0	0
swi_bin.62	76.67	1.11659	Intermediate	2864	3735.49	0	0	0	0	0	0	0	0	0	0	0	0	0	0	0	0	0	0	0	0	0	0	0	0	0	0	0	0	0	0	0	0	0	0	0	0	0	0	0	0	0	0	0	0
swi_bin.67	58.85	0.983434	Intermediate	3845	6533.56	0	0	0	0	0	0	0	0	0	0	1	0	0	0	0	0	0	0	0	0	0	0	0	0	0	0	0	0	0	0	0	0	0	0	0	0	0	0	0	0	1	0	0	0
swi_bin.68	62.39	0.911498	Intermediate	2259	3620.77	0	0	0	0	0	0	0	0	0	0	1	0	0	0	0	0	0	0	0	0	0	0	0	0	0	0	0	0	0	0	0	2	0	0	0	0	0	0	0	0	0	0	0	0
swi_bin.7	90.24	0.90759	Intermediate	2644	2929.96	0	0	0	0	0	0	0	1	0	0	0	0	0	0	0	0	0	0	0	0	0	0	0	0	0	0	0	0	0	0	0	0	0	0	0	0	0	0	0	0	1	0	0	0
swi_bin.70	81.93	1.2623	Intermediate	2357	2876.85	0	0	0	0	0	0	0	0	0	0	0	0	0	0	0	0	0	0	0	0	0	0	0	0	0	0	0	0	0	0	0	1	0	0	0	0	0	0	0	0	0	0	0	0
swi_bin.71	63.89	1.01275	Intermediate	2728	4269.84	0	0	0	0	0	0	0	0	0	0	1	0	0	0	0	0	0	0	0	0	0	0	0	0	0	0	0	0	0	0	0	0	0	0	0	0	0	0	0	0	0	0	0	0
swi_bin.79	84.54	0.766544	Intermediate	3750	4435.77	0	0	0	0	0	0	0	0	0	0	2	0	0	0	0	0	0	0	0	0	0	0	0	0	0	0	0	0	0	0	0	0	0	0	0	0	0	0	0	0	0	0	0	0
swi_bin.82	65.81	1.29511	Intermediate	2687	4082.97	0	0	0	0	0	0	0	0	0	0	0	0	0	0	0	0	0	0	0	0	0	0	0	0	0	0	0	0	0	0	0	1	0	0	0	0	0	0	0	0	0	0	0	0
swi_bin.87	55.08	1.41064	Intermediate	1848	3355.12	0	0	0	0	0	0	0	0	0	0	0	0	0	0	0	0	0	0	0	0	0	0	0	0	0	0	0	0	0	0	0	0	0	0	0	0	0	0	0	0	0	0	0	0
swi_bin.88	72.74	0.969553	Intermediate	2478	3406.65	0	0	0	0	0	0	0	0	0	0	0	0	0	0	0	0	0	0	0	0	0	0	0	0	0	0	0	0	0	0	0	0	0	0	0	1	0	0	0	0	0	0	0	0
swi_bin.89	52.46	1.20022	Intermediate	2323	4428.14	0	0	0	0	0	0	0	1	0	0	0	0	0	0	0	0	0	0	0	0	0	0	0	0	0	0	0	0	0	0	0	0	0	0	0	0	0	0	0	0	0	0	0	0
swi_bin.9	70.67	1.2261	Intermediate	2131	3015.42	0	0	0	0	0	0	0	0	0	0	0	0	0	0	0	0	0	0	0	0	0	0	0	0	0	0	0	0	0	0	0	0	0	0	0	1	0	0	0	0	0	0	0	0
swi_bin.92	78.46	1.40598	Intermediate	7429	9468.52	0	0	0	0	0	0	0	0	0	0	0	0	0	0	0	0	0	0	0	0	0	0	0	0	0	0	0	0	0	3	0	0	0	0	0	0	0	0	0	0	0	0	0	0
swi_bin.102	93.49	1.70432	Specialist	2070	2214.14	0	0	0	0	0	0	0	0	0	0	0	0	0	0	0	0	0	0	0	0	0	0	0	0	0	0	0	0	0	0	0	0	0	0	0	0	0	0	0	0	0	0	0	0
swi_bin.104	54.01	2.01826	Specialist	1676	3103.13	0	0	0	0	0	0	0	0	0	0	0	0	0	0	0	0	0	0	1	0	0	0	0	0	0	0	0	0	0	0	0	0	0	4	0	0	0	0	0	0	0	0	0	0
swi_bin.108	59.44	2.32349	Specialist	2321	3904.78	0	0	0	0	0	0	0	0	0	0	0	0	0	0	0	0	0	0	0	0	1	1	0	0	0	0	0	0	0	0	0	0	0	0	0	0	0	0	0	0	1	0	0	0
swi_bin.129	79.08	1.59617	Specialist	2916	3687.41	1	0	0	0	0	0	0	0	0	0	0	0	0	0	0	0	0	0	0	0	0	0	0	0	0	0	0	1	0	0	0	0	0	1	0	0	0	0	0	0	1	0	0	0
swi_bin.130	74	1.64962	Specialist	2149	2904.05	0	0	0	0	0	0	0	0	0	0	0	0	0	0	0	0	0	0	0	0	0	0	0	0	0	0	0	0	0	0	0	0	0	2	0	0	0	0	0	0	0	0	0	0
swi_bin.131	99.54	4.21875	Specialist	3258	3273.06	0	0	0	0	0	0	0	0	0	0	0	0	0	0	0	0	0	0	0	0	0	0	0	0	0	0	0	0	0	0	0	0	0	0	0	0	0	0	0	0	0	0	0	0
swi_bin.140	76.27	2.23609	Specialist	2930	3841.62	0	0	0	0	0	0	0	0	0	0	0	0	0	0	0	0	0	0	1	0	0	0	0	0	0	0	0	0	0	0	0	0	0	0	0	0	0	0	0	0	0	0	0	0
swi_bin.151	84.41	3.00794	Specialist	3034	3594.36	0	0	0	0	0	0	0	0	0	0	0	0	0	0	0	0	0	0	0	0	0	0	0	0	0	0	0	0	0	0	0	0	0	0	0	0	0	0	0	0	1	0	0	0
swi_bin.160	53.43	2.12171	Specialist	3654	6838.85	0	0	0	0	0	0	0	0	0	0	0	0	0	0	0	0	0	0	0	0	0	0	0	0	0	0	0	0	0	0	0	0	0	0	0	0	0	0	0	0	1	0	0	0
swi_bin.167	51.58	2.78392	Specialist	1642	3183.4	0	0	0	0	0	0	0	0	0	0	0	0	0	0	0	0	0	0	0	0	0	0	0	0	0	0	0	0	0	0	0	0	0	0	0	0	0	0	0	0	0	0	0	0
swi_bin.178	70.42	1.87308	Specialist	1477	2097.42	0	0	0	0	0	0	0	0	0	0	2	0	0	0	0	0	0	0	0	0	0	0	0	0	0	0	0	0	1	0	0	0	0	0	0	0	0	0	0	0	0	0	0	0
swi_bin.18	80.41	2.03752	Specialist	2702	3360.28	0	0	0	0	0	0	0	0	0	0	1	0	0	0	0	0	0	0	0	0	0	0	0	0	0	0	0	0	0	0	0	0	0	0	0	1	0	0	0	0	0	0	0	0
swi_bin.182	71.33	1.79707	Specialist	3460	4850.69	0	0	0	0	0	0	0	0	0	0	0	0	0	0	0	0	0	0	0	0	0	0	0	0	0	0	0	0	0	0	0	0	0	0	0	0	0	0	0	0	0	0	0	0
swi_bin.194	54.63	2.38544	Specialist	3528	6457.99	0	0	0	0	0	0	0	0	0	0	0	0	0	0	0	0	0	0	0	0	0	0	0	0	0	0	0	0	0	0	0	0	0	0	0	0	0	0	0	0	2	0	0	0
swi_bin.199	54.82	1.79785	Specialist	1778	3243.34	0	0	0	0	0	0	0	0	0	0	0	0	0	0	0	0	0	0	0	0	0	0	0	0	0	0	0	0	0	0	0	0	0	0	0	1	0	0	0	0	0	0	0	0
swi_bin.200	95.41	1.74674	Specialist	2225	2332.04	0	0	0	0	0	0	0	0	0	0	0	0	0	0	0	0	0	0	0	0	0	0	0	0	0	0	0	0	0	0	0	0	0	0	0	2	0	0	0	0	0	0	0	0
swi_bin.202	74.23	2.60551	Specialist	3154	4248.96	0	0	0	0	0	0	0	0	0	0	0	0	0	0	0	0	0	0	0	0	0	0	0	0	0	0	0	0	0	0	0	0	0	0	0	0	0	0	0	0	0	0	0	0
swi_bin.205	63.85	1.82659	Specialist	3092	4842.6	1	0	0	0	0	0	0	0	0	0	0	0	0	0	0	0	0	0	0	0	0	0	0	0	0	0	0	1	0	0	0	0	0	1	0	0	0	0	0	0	0	0	0	0
swi_bin.209	81.33	1.80362	Specialist	4109	5052.26	0	0	0	0	0	0	0	0	0	0	0	0	0	0	0	0	0	0	1	0	2	0	0	0	0	0	0	0	0	1	0	0	0	0	0	0	0	0	0	0	0	1	0	0
swi_bin.21	90.52	3.20919	Specialist	3040	3358.37	0	0	0	0	0	0	0	0	0	0	0	0	0	0	0	0	0	0	0	0	0	0	0	0	0	0	0	0	0	0	0	0	0	0	0	0	0	0	0	0	0	0	0	0
swi_bin.219	99.93	3.98003	Specialist	5799	5803.06	0	0	0	0	0	0	0	0	0	0	1	0	0	1	0	0	0	0	0	1	0	0	0	0	0	0	0	0	0	1	2	1	0	0	0	0	0	0	0	0	3	0	0	0
swi_bin.224	73.38	1.70601	Specialist	2587	3525.48	0	0	0	0	0	0	0	0	0	0	0	0	0	0	0	0	0	0	0	0	0	0	0	0	0	0	0	0	0	0	0	0	0	1	0	1	0	0	0	0	0	0	0	0
swi_bin.225	60.8	3.3504	Specialist	2325	3824.01	0	0	0	0	0	0	0	0	0	0	0	0	0	0	0	0	0	0	0	0	0	0	0	0	0	0	0	0	0	0	0	0	0	0	0	0	0	0	0	0	0	0	0	0
swi_bin.226	71.7	2.49805	Specialist	2266	3160.39	0	0	0	0	0	0	0	0	0	0	0	0	0	0	0	0	0	0	0	0	0	0	0	0	0	1	0	0	0	0	0	0	0	0	0	0	0	0	0	0	0	0	0	0
swi_bin.286	65.45	2.23717	Specialist	1925	2941.18	0	0	0	0	0	1	0	0	0	0	0	0	0	0	0	0	0	0	1	0	1	1	0	0	0	0	0	0	0	0	0	0	0	1	0	0	0	0	0	0	0	0	0	0
swi_bin.287	100	4.32053	Specialist	3557	3557	0	0	0	0	0	0	0	0	0	0	0	0	0	0	0	0	0	0	0	0	0	0	0	0	0	0	0	0	0	0	0	0	0	0	0	0	0	0	0	0	0	0	0	0
swi_bin.294	81.48	1.73445	Specialist	2799	3435.2	0	0	0	0	0	0	0	0	0	0	0	0	0	0	0	0	0	0	0	0	0	0	0	0	0	0	0	0	0	0	0	0	0	0	0	0	0	0	0	0	0	0	0	0
swi_bin.3	96.67	4.60447	Specialist	4717	4879.49	0	0	0	0	0	0	0	0	0	0	2	0	0	0	0	0	0	0	0	0	0	0	0	0	0	0	0	0	0	0	0	0	0	0	0	0	0	0	0	0	1	0	0	0
swi_bin.305	99.52	4.13896	Specialist	4472	4493.57	0	0	0	0	0	0	0	0	0	0	0	0	0	0	0	0	0	0	0	0	0	0	0	0	0	0	0	0	0	1	0	0	0	0	0	0	0	0	0	0	0	0	0	0
swi_bin.31	83.15	4.66321	Specialist	5184	6234.52	0	0	0	0	0	0	0	0	0	0	2	0	0	0	0	0	0	0	0	0	0	0	0	0	0	0	0	0	0	0	0	0	0	0	0	0	0	0	0	0	1	0	0	0
swi_bin.312	94.91	4.5301	Specialist	6007	6329.15	0	0	0	0	0	0	0	0	0	0	0	0	0	0	0	0	0	0	0	0	0	0	0	0	0	0	0	0	0	0	0	1	0	0	0	0	0	0	0	0	0	0	0	0
swi_bin.313	67.74	1.88863	Specialist	2055	3033.66	0	0	0	0	0	0	0	0	0	0	0	0	0	0	0	0	0	0	0	0	1	0	0	0	0	0	0	0	0	1	0	0	0	1	0	0	0	0	0	0	0	0	0	0
swi_bin.321	70.08	1.63245	Specialist	2150	3067.92	0	0	0	0	0	0	0	0	0	0	0	0	0	0	0	0	0	0	0	0	0	0	0	0	0	0	0	0	0	0	0	0	0	0	0	1	0	0	0	0	0	0	0	0
swi_bin.332	69.91	2.18442	Specialist	3108	4445.72	0	0	0	0	0	1	0	0	0	0	0	0	0	0	0	0	0	0	0	0	0	0	0	0	0	0	0	0	0	0	0	0	0	0	0	0	0	0	0	0	0	0	0	0
swi_bin.338	55.95	2.57387	Specialist	1570	2806.08	0	0	0	2	0	0	0	0	0	0	0	0	0	0	0	0	0	0	0	0	0	0	0	0	0	0	0	0	0	0	0	0	0	0	0	0	0	0	0	0	0	0	0	0
swi_bin.339	95.07	2.14122	Specialist	3597	3783.53	0	0	0	0	0	0	0	0	0	0	0	0	0	0	0	0	0	0	0	0	0	0	0	0	0	0	0	0	0	1	0	0	0	0	0	0	0	0	0	0	0	0	0	0
swi_bin.35	58.97	1.74579	Specialist	3486	5911.48	0	0	0	0	0	0	0	0	0	0	0	0	0	0	0	0	0	0	0	0	0	0	0	0	0	0	0	0	0	0	0	2	0	0	0	0	0	0	0	0	0	0	0	0
swi_bin.351	75.02	2.04579	Specialist	3406	4540.12	0	0	0	0	0	0	0	0	0	0	0	0	0	0	0	0	0	0	0	0	0	0	0	0	0	0	0	0	0	0	0	0	0	0	0	0	0	0	0	0	2	0	0	0
swi_bin.352	60.57	2.28522	Specialist	2932	4840.68	0	0	0	0	0	0	0	0	0	0	0	0	0	0	0	0	0	0	0	0	0	0	0	0	0	0	0	0	0	0	0	0	0	0	0	0	0	0	0	0	0	0	0	0
swi_bin.357	99.91	1.96589	Specialist	3677	3680.31	0	0	0	0	0	0	0	0	0	0	0	0	1	0	0	0	2	0	0	1	0	0	0	0	0	0	0	0	0	0	0	0	0	0	0	0	0	0	0	0	1	0	0	0
swi_bin.373	83.35	3.34215	Specialist	3603	4322.74	0	0	0	0	0	0	0	0	0	0	0	0	0	0	0	0	0	0	0	1	0	0	0	0	0	0	0	0	0	1	0	0	0	0	0	0	0	0	0	0	0	0	0	0
swi_bin.376	83.5	3.18718	Specialist	3323	3979.64	0	0	0	0	0	0	0	0	0	0	0	0	0	0	0	0	0	0	0	0	0	0	0	0	0	0	0	0	0	0	0	0	0	0	0	0	0	0	0	0	0	0	0	0
swi_bin.393	80.08	3.19664	Specialist	3259	4069.68	0	0	0	0	0	0	0	0	0	0	0	0	0	0	0	0	0	0	0	0	0	0	0	0	0	0	0	0	0	0	0	0	0	0	0	0	0	0	0	0	0	0	0	0
swi_bin.396	79.05	2.28483	Specialist	3259	4122.71	0	0	0	0	0	0	0	0	0	0	0	0	0	0	0	0	0	0	0	0	0	0	0	0	0	0	0	0	0	0	0	0	0	0	0	0	0	0	0	0	0	0	0	0
swi_bin.49	99.97	1.57219	Specialist	1820	1820.55	0	0	0	1	0	0	0	0	0	0	0	0	0	0	0	0	0	0	0	0	0	0	0	0	0	1	0	0	0	0	0	0	0	0	0	0	0	0	0	0	0	0	0	0
swi_bin.57	94.36	1.86538	Specialist	3378	3579.91	0	0	0	0	0	0	0	0	0	0	0	0	0	0	0	0	0	0	0	0	0	0	0	0	0	0	0	0	0	0	0	0	0	0	0	0	0	0	0	0	0	0	0	0
swi_bin.6	60.16	2.80025	Specialist	1664	2765.96	0	0	0	0	0	0	0	0	0	0	0	0	0	0	0	0	0	0	0	0	0	0	0	0	0	0	0	0	0	0	0	0	0	0	0	0	0	0	0	0	0	0	0	0
swi_bin.63	91.18	1.56726	Specialist	6038	6622.07	0	0	0	0	0	0	0	0	0	0	1	0	0	0	0	0	0	0	0	0	0	0	0	0	0	0	0	0	0	0	0	0	0	0	0	0	0	0	0	0	1	0	0	0
swi_bin.65	77.24	2.91688	Specialist	2390	3094.25	0	0	0	0	0	0	0	0	0	0	0	0	0	0	0	0	0	0	0	0	1	1	0	0	0	0	0	0	0	1	0	0	0	0	0	0	0	0	0	0	0	1	0	0
swi_bin.66	99.79	3.83108	Specialist	4838	4848.18	0	0	0	0	0	0	0	0	0	0	1	0	0	1	0	0	0	0	0	0	0	0	0	0	0	0	0	0	0	1	1	1	0	0	0	0	0	0	0	0	2	0	0	0
swi_bin.69	71.17	2.12542	Specialist	3318	4662.08	0	0	0	0	0	0	0	0	0	0	0	0	0	0	0	0	1	0	0	0	0	0	0	0	0	0	0	0	0	3	0	0	0	0	0	0	0	0	0	0	0	0	0	0
swi_bin.77	59.74	5.56776	Specialist	6729	11263.8	0	0	0	0	0	0	0	0	0	0	0	0	0	0	0	0	0	0	0	0	0	0	0	0	0	0	0	0	1	0	0	0	0	0	0	0	0	0	2	0	0	0	0	0
swi_bin.8	56.77	2.08537	Specialist	1382	2434.38	0	0	0	1	0	0	0	0	0	0	0	0	0	0	0	0	0	0	0	0	0	0	0	0	0	0	0	0	0	0	0	0	0	0	0	0	0	0	0	0	0	0	0	0
swi_bin.80	90.02	3.06442	Specialist	3409	3786.94	0	0	0	0	0	0	0	0	0	0	0	0	0	0	0	0	0	0	0	0	0	0	0	0	0	0	0	0	0	0	0	0	0	0	0	0	0	0	0	0	0	0	0	0
swi_bin.83	65.9	2.38823	Specialist	2127	3227.62	0	0	0	0	0	0	0	0	0	0	0	0	0	0	0	0	0	0	0	0	0	0	0	0	0	0	0	0	0	0	0	0	0	0	0	0	0	0	0	0	0	0	0	0
swi_bin.99	52.95	3.90328	Specialist	4045	7639.28	0	0	0	0	0	0	0	0	0	0	0	0	0	0	0	0	0	0	0	0	0	0	0	0	0	0	0	0	0	0	0	0	0	0	0	0	0	0	0	0	1	0	0	0
[truncated: 13 more columns]

## Sheet: i
	OTHER C FIX	CBB	CO OX	H2 OX	H2 FERM	CH4 OX	S OX	THIO OX	AMO OX	NITR OX	N FIX	DENITR	PHOTO	RHO PHOTO	IRO OX	AER RESP
Specialist	5	2	0	7	1	2	6	5	2	2	2	21	1	0	0	43
Inermediate	4	9	15	18	0	0	8	14	5	1	0	50	0	0	0	85
Generalist	1	7	9	8	1	0	7	10	1	1	0	24	0	0	0	48
corrected by each category gene abundance																				MAGs total
Specialist	8.92857	3.57143	0	12.5	1.78571	3.57143	10.7143	8.92857	3.57143	3.57143	3.57143	37.5	1.78571	0	0	76.7857			Specialist	56
Inermediate	3.63636	8.18182	13.6364	16.3636	0	0	7.27273	12.7273	4.54545	0.909091	0	45.4545	0	0	0	77.2727			Intermediate	110
Generalist	1.78571	12.5	16.0714	14.2857	1.78571	0	12.5	17.8571	1.78571	1.78571	0	42.8571	0	0	0	85.7143			Generalist	56
corrected by avg MAG completeness of each category																				Average of Completeness by CheckM 2 (%)
Specialist	11.6016	4.64063	0	16.2422	2.32031	4.64063	13.9219	11.6016	4.64063	4.64063	4.64063	48.7266	2.32031	0	0	99.7735			Specialist	76.96
Inermediate	4.74226	10.6701	17.7835	21.3402	0	0	9.48452	16.5979	5.92782	1.18556	0	59.2782	0	0	0	100.773			Intermediate	76.68
Generalist	2.58238	18.0766	23.2414	20.659	2.58238	0	18.0766	25.8238	2.58238	2.58238	0	61.9771	0	0	0	123.954			Generalist	69.15
