# Supplementary material for: Metabolically flexible microorganisms rapidly establish glacial foreland ecosystems
Source: Nat Commun. 2025 Nov 26;16:11634. doi: 10.1038/s41467-025-66734-4 (PMC12749492; doi:10.1038/s41467-025-66734-4)
Supplement: Supplementary file 6 — Supplementary Data 5 [file 41467_2025_66734_MOESM6_ESM.xlsx]

## Sheet: a
Gas	SampleID	Depth (cm)	Location	Gas oxidation rate nmol min-1	Power (W cell-1)
CH4	A_10-20_2	10_20	Switzerland	-2.69188e-05	2.15e-15
CH4	An_40-45_2	40-50	Switzerland	-1.23396e-06	7.99e-15
CH4	An_10-20_1	10_20	Switzerland	-9.77871e-06	8.87e-15
CH4	An_10-20_2	10_20	Switzerland	-1.81559e-05	1.65e-14
CH4	B_0-10_1	0-10	Switzerland	-4.03256e-05	1.01e-15
CH4	B_0-10_2	0-10	Switzerland	-6.07851e-05	1.06e-14
CH4	B_10-20_1	10_20	Switzerland	-2.01045e-05	5.78e-15
CH4	B_10-20_2	10_20	Switzerland	-3.38684e-05	9.74e-15
CH4	B_20-30_1	20-30	Switzerland	-1.79559e-05	1.29e-14
CH4	An_20-30_1	20-30	Switzerland	-2.53063e-06	6.66e-15
CH4	An_20-30_2	20-30	Switzerland	-1.50372e-06	5.42e-16
CH4	B_40-50_2	40-50	Switzerland	-4.69407e-05	3.41e-14
CH4	C_0-10_1	0-10	Switzerland	-9.69983e-05	1.56e-15
CH4	C_0-10_2	0-10	Switzerland	-0.000161464	2.59e-15
CH4	C_10-20_2	10_20	Switzerland	-2.87506e-05	1.11e-16
CH4	C_20-30_1	20-30	Switzerland	-0.000158746	1.68e-15
CH4	C_20-30_2	20-30	Switzerland	-0.000193742	2.01e-15
CH4	C_30-40_1	30-40	Switzerland	-0.000195064	5.68e-16
CH4	C_30-40_2	30-40	Switzerland	-0.000181096	5.34e-16
CH4	B_20-30_2	20-30	Switzerland	-2.31766e-05	1.66e-14
CH4	B_30-40_1	30-40	Switzerland	-1.36258e-05	9.79e-16
CH4	B_30-40_2	30-40	Switzerland	-5.77251e-05	4.15e-15
CH4	B_40-50_1	40-50	Switzerland	-4.67226e-05	3.39e-14
CH4	A_30-40_1	30-40	Switzerland	-4.49505e-05	9.52e-16
CH4	A_20-30_1	20-30	Switzerland	-2.39546e-05	4.8e-15
CH4	A_20-30_2	20-30	Switzerland	-2.50676e-05	5.02e-15
CH4	A_10-20_1	10_20	Switzerland	-4.12968e-05	3.3e-15
CH4	SA1_1	0-10	Antarctica	-3.65713e-05	-
CH4	SA2_1	0-10	Antarctica	-1.73544e-05	6.72e-13
CH4	SA3_1	0-10	Antarctica	-3.89301e-05	-
CH4	SA4_1	0-10	Antarctica	-3.28797e-05	6.53e-15
CH4	SA5_1	0-10	Antarctica	-1.71934e-05	1.02e-16
CH4	SA6_1	0-10	Antarctica	-5.65423e-05	2.74e-14
CH4	SA7_1	0-10	Antarctica	-2.8838e-05	2.03e-15
CH4	SA8_1	0-10	Antarctica	-9.3953e-06	1.21e-16
CH4	SA9_1	0-10	Antarctica	-5.08041e-05	5.51e-13
CH4	C_40-50_1	40-50	Switzerland	-0.000212328	4.34e-15
CH4	C_40-50_2	40-50	Switzerland	-0.000193647	2.95e-14
CO	An_0-10_1	0-10	Switzerland	-0.0140577	3.44e-17
CO	B_0-10_2	0-10	Switzerland	-0.00204084	8.61e-16
CO	B_10-20_1	10_20	Switzerland	-0.000673062	4.39e-18
CO	An_0-10_2	0-10	Switzerland	-0.0165712	4.23e-17
CO	B_0-10_1	0-10	Switzerland	-0.00200373	8.45e-16
CO	B_20-30_2	20-30	Switzerland	-0.000235558	1.66e-15
CO	B_30-40_1	30-40	Switzerland	-0.000579598	5.33e-16
CO	B_10-20_2	10_20	Switzerland	-0.000736323	4.91e-18
CO	B_20-30_1	20-30	Switzerland	-0.00021932	1.54e-15
CO	B_40-50_2	40-50	Switzerland	-0.000470996	2.92e-15
CO	C_0-10_1	0-10	Switzerland	-0.0177704	3.37e-18
CO	C_0-10_2	0-10	Switzerland	-0.0202895	3.74e-18
CO	C_10-20_1	10_20	Switzerland	-0.00020339	3.16e-19
CO	C_10-20_2	10_20	Switzerland	-0.000215558	4.29e-17
CO	C_20-30_1	20-30	Switzerland	-0.00105855	1e-17
CO	C_20-30_2	20-30	Switzerland	-0.000897846	8.34e-18
CO	C_30-40_1	30-40	Switzerland	-0.00184625	4.64e-16
CO	C_30-40_2	30-40	Switzerland	-0.00182264	4.58e-16
CO	C_40-50_1	40-50	Switzerland	-0.00193654	6.89e-18
CO	C_40-50_2	40-50	Switzerland	-0.00197718	6.85e-18
CO	B_30-40_2	30-40	Switzerland	-0.000622722	5.73e-16
CO	B_40-50_1	40-50	Switzerland	-0.00048174	2.99e-15
CO	A_30-40_1	30-40	Switzerland	-0.000647156	4.51e-16
CO	A_30-40_2	30-40	Switzerland	-0.000669734	4.67e-16
CO	A_20-30_1	20-30	Switzerland	-0.000297171	1.75e-16
CO	A_20-30_2	20-30	Switzerland	-0.000969206	3.72e-18
CO	A_10-20_1	10_20	Switzerland	-0.000550347	1.61e-16
CO	A_10-20_2	10_20	Switzerland	-0.000556572	1.63e-16
CO	A_0-10_1	0-10	Switzerland	-0.0107765	6.64e-18
CO	A_0-10_2	0-10	Switzerland	-0.0090362	6.1e-18
CO	An_40-45_1	40-50	Switzerland	-0.00182026	1.29e-15
CO	An_40-45_2	40-50	Switzerland	-0.00136512	1.09e-15
CO	An_30-40_1	30-40	Switzerland	-0.00172517	3.14e-15
CO	An_30-40_2	30-40	Switzerland	-0.00175983	3.15e-15
CO	An_20-30_1	20-30	Switzerland	-0.0014865	6.52e-17
CO	An_20-30_2	20-30	Switzerland	-0.00130277	5.85e-17
CO	An_10-20_1	10_20	Switzerland	-0.00860907	1.99e-17
CO	An_10-20_2	10_20	Switzerland	-0.00676299	1.45e-17
CO	SA1_1	0-10	Antarctica	-0.00015715	7.34e-18
CO	SA2_1	0-10	Antarctica	-0.000145927	2.26e-17
CO	SA4_1	0-10	Antarctica	-0.00592226	4.26e-17
CO	SA5_1	0-10	Antarctica	-0.00339203	4.92e-18
CO	SA6_1	0-10	Antarctica	-0.0144013	1.83e-13
CO	SA7_1	0-10	Antarctica	-0.0298107	7.99e-17
CO	SA8_1	0-10	Antarctica	-0.0914927	1.97e-14
CO	SA9_1	0-10	Antarctica	-0.0504234	2.11e-12
H2	A_30-40_1	30-40	Switzerland	-0.0135981	3.51e-16
H2	A_30-40_2	30-40	Switzerland	-0.0147874	3.84e-16
H2	A_20-30_1	20-30	Switzerland	-0.0132864	3.05e-16
H2	A_20-30_2	20-30	Switzerland	-0.012193	2.88e-16
H2	A_10-20_1	10_20	Switzerland	-0.0218957	2.25e-16
H2	A_10-20_2	10_20	Switzerland	-0.0216591	2.2e-16
H2	A_0-10_1	0-10	Switzerland	-0.101955	1.5e-16
H2	A_0-10_2	0-10	Switzerland	-0.0906879	1.43e-16
H2	An_40-45_1	40-50	Switzerland	-0.00637026	4.12e-14
H2	An_40-45_2	40-50	Switzerland	-0.00688178	4.66e-14
H2	An_30-40_1	30-40	Switzerland	-0.00505842	6.01e-14
H2	An_30-40_2	30-40	Switzerland	-0.00491125	5.72e-14
H2	An_20-30_1	20-30	Switzerland	-0.010244	3.01e-15
H2	An_20-30_2	20-30	Switzerland	-0.0102692	3.07e-15
H2	An_10-20_1	10_20	Switzerland	-0.0447209	7.12e-16
H2	An_10-20_2	10_20	Switzerland	-0.0432412	6.05e-16
H2	An_0-10_1	0-10	Switzerland	-0.050963	6.18e-16
H2	An_0-10_2	0-10	Switzerland	-0.0513401	6.64e-16
H2	B_0-10_1	0-10	Switzerland	-0.0508517	6.49e-16
H2	B_0-10_2	0-10	Switzerland	-0.0609108	7.56e-16
H2	B_10-20_1	10_20	Switzerland	-0.0073005	3.81e-16
H2	B_10-20_2	10_20	Switzerland	-0.00653988	3.81e-16
H2	B_20-30_1	20-30	Switzerland	-0.00701356	2.85e-15
H2	B_20-30_2	20-30	Switzerland	-0.00677466	2.97e-15
H2	B_30-40_1	30-40	Switzerland	-0.00949296	4.91e-16
H2	B_30-40_2	30-40	Switzerland	-0.00997431	5.54e-16
H2	B_40-50_1	40-50	Switzerland	-0.00788131	2.24e-15
H2	B_40-50_2	40-50	Switzerland	-0.00765978	2.2e-15
H2	C_0-10_1	0-10	Switzerland	-0.248457	2.55e-16
H2	C_0-10_2	0-10	Switzerland	-0.282154	2.82e-16
H2	C_10-20_1	10_20	Switzerland	-0.00696181	9.99e-17
H2	C_10-20_2	10_20	Switzerland	-0.0637913	8.14e-16
H2	C_20-30_1	20-30	Switzerland	-0.00956985	7.5e-16
H2	C_20-30_2	20-30	Switzerland	-0.0089409	6.71e-16
H2	C_30-40_1	30-40	Switzerland	-0.0218853	2.23e-16
H2	C_30-40_2	30-40	Switzerland	-0.0220766	2.28e-16
H2	C_40-50_1	40-50	Switzerland	-0.013664	4.21e-16
H2	C_40-50_2	40-50	Switzerland	-0.0139596	4.19e-16
H2	SA5_1	0-10	Antarctica	-0.108976	7.33e-16
H2	SA6_1	0-10	Antarctica	-0.307111	9.39e-14
H2	SA7_1	0-10	Antarctica	-0.418128	2.26e-15
H2	SA8_1	0-10	Antarctica	-0.753047	6.45e-15
H2	SA9_1	0-10	Antarctica	-0.979424	7.8e-13
H2	SA4_1	0-10	Antarctica	-0.0487652	1.07e-15
H2	SA1_1	0-10	Antarctica	-0.00460263	1.07e-15
H2	SA2_1	0-10	Antarctica	-0.00263662	2.5e-15
H2	SA3_1	0-10	Antarctica	-0.00367777	3.66e-16

## Sheet: b
SampleID	Soil age group	CH4 (nmol m-2 s-1)	H2 (nmol m-2 s-1)	CO (nmol m-2 s-1)
B1-LFC-01	B	-0.251	-16.375	-0.187
B2-LFC-01	B	-0.213	-10.691	-0.146
B4-LFC-01	B	0.118	-8.678	-0.147
A1-SFC-01	A	-0.012	-21.381	0.115
A2-SFC-01	A	0.207	-8.517	-0.053
A3-SFC-01	A	-0.283	-7.498	-0.135
A4-SFC-01	A	-0.141	-39.616	0.398
A1n-SFC-01	An	-0.007	-4.829	0.106
A2n-SFC-01	An	0.091	-9.182	-0.221
A3n-SFC-01	An	0.037	-7.5	0.001
A4n-SFC-01	An	-0.029	-13.564	-0.074
B1-SFC-01	B	-0.165	-13.73	0.139
B2-SFC-01	B	-0.392	-8.701	-0.073
B4-SFC-01	B	-0.292	-11.203	0.002
B5-SFC-01	B	-0.008	-23.341	0.329
C2-SFC-01	C	-0.196	-35.816	-0.036
C3-SFC-01	C	0.105	-9.454	0.019
C5-SFC-01	C	-0.4	-32.091	0.161

## Sheet: c
Sample	Soil age (yrs)	Location	Sulfate (umol L hr-1)	Nitrite (umol L hr-1)	Nitrate (umol L hr-1)	Ammonium (umol L hr-1)
A-D1-1	8-27	Swizerland	1.22266	0.0451332	0.227955	-0.672242
A-D1-2	8-27	Swizerland	1.34497	0.0486617	0.159669	-0.791551
A-D1-3	8-27	Swizerland	1.32249	0.0527703	0.138934	-0.774659
A-D2-1	8-27	Swizerland	1.03594	0.0149268	0.0383855	-0.321968
A-D2-2	8-27	Swizerland	1.14261	0.0505437	0.0202486	-0.213974
A-D2-3	8-27	Swizerland	1.13537	0.0518102	0.0232027	-0.441708
A-D3-1	8-27	Swizerland	1.25934	0.0126606	0.0654849	-0.202988
A-D3-2	8-27	Swizerland	1.35851	0.0126252	0.0433189	-0.507564
A-D3-3	8-27	Swizerland	1.37483	0.0620302	0.0419994	-0.506559
AN-D1-1	0-7	Swizerland	1.90531	0.0375669	0.264358	-0.675838
AN-D1-2	0-7	Swizerland	1.62947	0.0194122	0.129377	-0.78506
AN-D1-3	0-7	Swizerland	1.36887	0.0145702	0.112839	-0.805487
AN-D2-1	0-7	Swizerland	0.873806	0.0524433	0.0360647	-0.267353
AN-D2-2	0-7	Swizerland	0.875719	0.0258623	0.0198009	-0.409214
AN-D2-3	0-7	Swizerland	0.786513	0.0228581	0.0220658	-0.453918
AN-D3-1	0-7	Swizerland	4.19324	0.00647362	0.00821425	-0.136163
AN-D3-2	0-7	Swizerland	3.80532	0.00720405	0.00885042	-0.236554
AN-D3-3	0-7	Swizerland	5.3243	0.00639999	0.00867371	-0.258894
ANT1 - 1	<5y	Antarctica	0.17643	0.207647	0.0104026	-0.473971
ANT1 - 2	<5y	Antarctica	0.229934	0.11637	0.00561652	-0.764199
ANT1 - 3	<5y	Antarctica	0.262184	0.0894919	0.00268598	-0.813877
ANT2 - 1	<5y	Antarctica	0.330424	0.00156387	0.00226481	-0.25599
ANT2 - 2	<5y	Antarctica	0.325127	0.0399113	0.000827522	-1.28307
ANT2 - 3	<5y	Antarctica	0.281633	0.0278298	0.000777453	-1.16725
ANT3-1	<5y	Antarctica	0.334255	0.00333434	0.0456662	-0.455668
ANT3-2	<5y	Antarctica	0.236105	0.0438403	0.0406505	-1.1257
ANT3-3	<5y	Antarctica	0.259426	0.0163168	0.0174064	-1.44739
ANT4-1	10y	Antarctica	0.16243	0.00175307	0.00319552	-0.215635
ANT4-2	10y	Antarctica	0.137766	0.0142374	0.00250043	-1.05251
ANT4-3	10y	Antarctica	0.170072	0.0181664	0.00250927	-0.694468
ANT5-1	10y	Antarctica	0.153495	0.00110144	0.0749481	-0.391048
ANT5-2	10y	Antarctica	0.124715	0.00162864	0.0580364	-1.88881
ANT5-3	10y	Antarctica	0.128593	0.00113384	0.0678618	-1.8804
ANT6-1	10y	Antarctica	0.235261	0.091904	0.0144052	-0.351318
ANT6-2	10y	Antarctica	0.188116	0.0502285	0.0232322	-0.76986
ANT6-3	10y	Antarctica	0.21303	0.0475365	0.0465822	-0.942541
ANT7-1	21y	Antarctica	0.130367	0.0051394	0.238425	-0.552488
ANT7-2	21y	Antarctica	0.205719	0.0020292	0.0739042	-1.09678
ANT7-3	21y	Antarctica	0.157832	0.0014372	0.133255	-1.88402
ANT8-1	21y	Antarctica	0.156613	0.0114128	0.251702	-0.896281
ANT8-2	21y	Antarctica	0.19571	0.00354306	0.203117	-1.59089
ANT8-3	21y	Antarctica	0.175407	0.00205865	0.156844	-2.19166
ANT9-1	21y	Antarctica	0.305379	0.139738	0.0776607	-0.470532
ANT9-2	21y	Antarctica	0.31854	0.0495658	0.0431363	-0.906597
ANT9-3	21y	Antarctica	0.195172	0.0387243	0.064566	-1.25584
B-D1-1	28-57	Swizerland	1.1072	0.0410982	0.257448	-0.623709
B-D1-2	28-57	Swizerland	1.11245	0.0272113	0.157972	-0.773951
B-D1-3	28-57	Swizerland	1.17469	0.0154509	0.153899	-0.770871
B-D2-1	28-57	Swizerland	1.00609	0.132145	0.042721	-0.195471
B-D2-2	28-57	Swizerland	1.28028	0.0744445	0.0304363	-0.502797
B-D2-3	28-57	Swizerland	1.08284	0.0627047	0.0251878	-0.48406
B-D3-1	28-57	Swizerland	1.17183	0.0707718	0.0509324	-0.350971
B-D3-2	28-57	Swizerland	1.17453	0.0399702	0.0372133	-0.556922
B-D3-3	28-57	Swizerland	1.19812	0.0362503	0.0357672	-0.555787
C-D1-1	58-127	Swizerland	0.631582	0.0191148	0.301598	-0.513472
C-D1-2	58-127	Swizerland	0.636399	0.00723652	0.168705	-0.729268
C-D1-3	58-127	Swizerland	0.682107	0.00584046	0.169049	-0.740938
C-D2-1	58-127	Swizerland	0.359872	0.0037787	0.0089594	-0.145745
C-D2-2	58-127	Swizerland	0.289711	0.00321321	0.00925687	-0.204712
C-D2-3	58-127	Swizerland	0.369168	0.00298053	0.00944537	-0.235892
C-D3-1	58-127	Swizerland	0.723944	0.00128406	0.024746	-0.121825
C-D3-2	58-127	Swizerland	0.887373	0.00121927	0.0245487	-0.208005
C-D3-3	58-127	Swizerland	0.756668	0.00119276	0.0304834	-0.266113
