# Supplementary material for: Metabolically flexible microorganisms rapidly establish glacial foreland ecosystems
Source: Nat Commun. 2025 Nov 26;16:11634. doi: 10.1038/s41467-025-66734-4 (PMC12749492; doi:10.1038/s41467-025-66734-4)
Supplement: Supplementary file 10 — Source data [file 41467_2025_66734_MOESM10_ESM.xlsx]

## Sheet: Fig.1b
Sample	Name	Name_alt	Soil depth (cm)	Soil age (yrs)	Location	Sample_Type	Domain	Phylum	Abundance
SD2468	An 40-45	An_40-45	40-50	0-7	Swizerland	Soil profile	Bacteria	Actinobacteriota	76.9473
SF3097	SA3	SA3	0-10	<5y	Antarctica	Top soil	Bacteria	Proteobacteria	58.0632
SD2484	A1 N top	A1 N top	0-10	0-7	Swizerland	Top soil	Bacteria	Proteobacteria	48.1642
SF3095	SA1	SA1	0-10	<5y	Antarctica	Top soil	Bacteria	Proteobacteria	44.7059
SF3098	SA4	SA4	0-10	10y	Antarctica	Top soil	Bacteria	Proteobacteria	42.3331
SF3096	SA2	SA2	0-10	<5y	Antarctica	Top soil	Bacteria	Proteobacteria	41.146
SD2467	An 30-40	An_30-40	30-40	0-7	Swizerland	Soil profile	Bacteria	Proteobacteria	40.0421
SD2465	An 10-20	An_10-20	10_20	0-7	Swizerland	Soil profile	Bacteria	Proteobacteria	38.2487
SD2464	An 0-10	An_0-10	0-10	0-7	Swizerland	Soil profile	Bacteria	Proteobacteria	38.1065
SF3100	SA6	SA6	0-10	10y	Antarctica	Top soil	Bacteria	Proteobacteria	37.9259
SD2484	A1 N top	A1 N top	0-10	0-7	Swizerland	Top soil	Bacteria	Actinobacteriota	36.364
SD2475	B 10-20	B_10-20	10_20	28-57	Swizerland	Soil profile	Bacteria	Actinobacteriota	35.2714
SD2466	An 20-30	An_20-30	20-30	0-7	Swizerland	Soil profile	Bacteria	Proteobacteria	35.0309
SD2493	C5 top	C5 top	0-10	58-127	Swizerland	Top soil	Bacteria	Actinobacteriota	34.8833
SD2469	A 0-10	A_0-10	0-10	8_27	Swizerland	Soil profile	Bacteria	Actinobacteriota	34.37
SD2480	C 10-20	C_10-20	10_20	58-127	Swizerland	Soil profile	Bacteria	Actinobacteriota	33.4822
SF3102	SA8	SA8	0-10	21y	Antarctica	Top soil	Bacteria	Proteobacteria	33.1559
SD2492	C2 top	C2 top	0-10	58-127	Swizerland	Top soil	Bacteria	Actinobacteriota	33.1129
SD2474	B 0-10	B_0-10	0-10	28-57	Swizerland	Soil profile	Bacteria	Actinobacteriota	32.8595
SF3100	SA6	SA6	0-10	10y	Antarctica	Top soil	Bacteria	Actinobacteriota	32.8228
SF3096	SA2	SA2	0-10	<5y	Antarctica	Top soil	Bacteria	Actinobacteriota	32.5513
SF3103	SA9	SA9	0-10	21y	Antarctica	Top soil	Bacteria	Actinobacteriota	32.4783
SD2490	B4 top	B4 top	0-10	28-57	Swizerland	Top soil	Bacteria	Actinobacteriota	32.4229
SD2494	A2 top	A2 top	0-10	8_27	Swizerland	Top soil	Bacteria	Actinobacteriota	32.2121
SD2471	A 20-30	A_20-30	20-30	8_27	Swizerland	Soil profile	Bacteria	Actinobacteriota	32.1179
SD2491	B2 top	B2 top	0-10	28-57	Swizerland	Top soil	Bacteria	Actinobacteriota	32.0621
SD2485	A3 N top	A3 N top	0-10	0-7	Swizerland	Top soil	Bacteria	Proteobacteria	31.793
SD2467	An 30-40	An_30-40	30-40	0-7	Swizerland	Soil profile	Bacteria	Actinobacteriota	31.0369
SD2481	C 20-30	C_20-30	20-30	58-127	Swizerland	Soil profile	Bacteria	Actinobacteriota	30.9922
SD2487	A1 top	A1 top	0-10	8_27	Swizerland	Top soil	Bacteria	Actinobacteriota	30.79
SD2478	B 40-50	B_40-50	40-50	28-57	Swizerland	Soil profile	Bacteria	Actinobacteriota	30.7451
SF3098	SA4	SA4	0-10	10y	Antarctica	Top soil	Bacteria	Actinobacteriota	30.4754
SD2482	C 30-40	C_30-40	30-40	58-127	Swizerland	Soil profile	Bacteria	Actinobacteriota	29.9757
SD2476	B 20-30	B_20-30	20-30	28-57	Swizerland	Soil profile	Bacteria	Actinobacteriota	29.8527
SD2479	C 0-10	C_0-10	0-10	58-127	Swizerland	Soil profile	Bacteria	Actinobacteriota	29.8157
SF3103	SA9	SA9	0-10	21y	Antarctica	Top soil	Bacteria	Proteobacteria	29.177
SF3099	SA5	SA5	0-10	10y	Antarctica	Top soil	Bacteria	Proteobacteria	28.8378
SD2473	A 40-50	A_40-50	40-50	8_27	Swizerland	Soil profile	Bacteria	Actinobacteriota	28.7595
SD2477	B 30-40	B_30-40	30-40	28-57	Swizerland	Soil profile	Bacteria	Actinobacteriota	28.313
SD2470	A 10-20	A_10-20	10_20	8_27	Swizerland	Soil profile	Bacteria	Actinobacteriota	27.7887
SD2488	A4 top	A4 top	0-10	8_27	Swizerland	Top soil	Bacteria	Proteobacteria	27.2705
SD2472	A 30-40	A_30-40	30-40	8_27	Swizerland	Soil profile	Bacteria	Actinobacteriota	27.2388
SD2488	A4 top	A4 top	0-10	8_27	Swizerland	Top soil	Bacteria	Actinobacteriota	26.5684
SD2486	A4 N top	A4 N top	0-10	0-7	Swizerland	Top soil	Bacteria	Proteobacteria	26.2125
SD2483	C 40-50	C_40-50	40-50	58-127	Swizerland	Soil profile	Bacteria	Actinobacteriota	26.1182
SD2474	B 0-10	B_0-10	0-10	28-57	Swizerland	Soil profile	Bacteria	Proteobacteria	26.1104
SD2481	C 20-30	C_20-30	20-30	58-127	Swizerland	Soil profile	Bacteria	Proteobacteria	26.038
SD2485	A3 N top	A3 N top	0-10	0-7	Swizerland	Top soil	Bacteria	Actinobacteriota	25.7917
SD2489	B1 top	B1 top	0-10	28-57	Swizerland	Top soil	Bacteria	Actinobacteriota	25.6686
SD2478	B 40-50	B_40-50	40-50	28-57	Swizerland	Soil profile	Bacteria	Proteobacteria	25.6061
SD2486	A4 N top	A4 N top	0-10	0-7	Swizerland	Top soil	Bacteria	Actinobacteriota	25.3872
SD2475	B 10-20	B_10-20	10_20	28-57	Swizerland	Soil profile	Bacteria	Proteobacteria	24.9182
SD2483	C 40-50	C_40-50	40-50	58-127	Swizerland	Soil profile	Bacteria	Proteobacteria	24.8465
SD2482	C 30-40	C_30-40	30-40	58-127	Swizerland	Soil profile	Bacteria	Proteobacteria	24.2448
SD2476	B 20-30	B_20-30	20-30	28-57	Swizerland	Soil profile	Bacteria	Proteobacteria	23.7503
SD2470	A 10-20	A_10-20	10_20	8_27	Swizerland	Soil profile	Bacteria	Proteobacteria	23.6415
SD2487	A1 top	A1 top	0-10	8_27	Swizerland	Top soil	Bacteria	Proteobacteria	23.4744
SD2477	B 30-40	B_30-40	30-40	28-57	Swizerland	Soil profile	Bacteria	Proteobacteria	22.8423
SD2489	B1 top	B1 top	0-10	28-57	Swizerland	Top soil	Bacteria	Proteobacteria	22.8192
SD2466	An 20-30	An_20-30	20-30	0-7	Swizerland	Soil profile	Bacteria	Actinobacteriota	22.7633
SD2465	An 10-20	An_10-20	10_20	0-7	Swizerland	Soil profile	Bacteria	Actinobacteriota	22.6961
SD2472	A 30-40	A_30-40	30-40	8_27	Swizerland	Soil profile	Bacteria	Proteobacteria	22.3519
SF3095	SA1	SA1	0-10	<5y	Antarctica	Top soil	Bacteria	Bacteroidota	21.9377
SD2480	C 10-20	C_10-20	10_20	58-127	Swizerland	Soil profile	Bacteria	Proteobacteria	21.9271
SD2479	C 0-10	C_0-10	0-10	58-127	Swizerland	Soil profile	Bacteria	Proteobacteria	21.8314
SD2471	A 20-30	A_20-30	20-30	8_27	Swizerland	Soil profile	Bacteria	Proteobacteria	21.6435
SD2473	A 40-50	A_40-50	40-50	8_27	Swizerland	Soil profile	Bacteria	Proteobacteria	21.5458
SD2464	An 0-10	An_0-10	0-10	0-7	Swizerland	Soil profile	Bacteria	Actinobacteriota	21.4757
SD2469	A 0-10	A_0-10	0-10	8_27	Swizerland	Soil profile	Bacteria	Proteobacteria	20.8591
SF3101	SA7	SA7	0-10	21y	Antarctica	Top soil	Bacteria	Proteobacteria	20.5413
SD2490	B4 top	B4 top	0-10	28-57	Swizerland	Top soil	Bacteria	Proteobacteria	19.7092
SD2493	C5 top	C5 top	0-10	58-127	Swizerland	Top soil	Bacteria	Proteobacteria	19.5544
SD2494	A2 top	A2 top	0-10	8_27	Swizerland	Top soil	Bacteria	Proteobacteria	19.3156
SD2491	B2 top	B2 top	0-10	28-57	Swizerland	Top soil	Bacteria	Proteobacteria	19.1883
SF3101	SA7	SA7	0-10	21y	Antarctica	Top soil	Bacteria	Actinobacteriota	18.8557
SF3102	SA8	SA8	0-10	21y	Antarctica	Top soil	Bacteria	Actinobacteriota	18.5224
SF3099	SA5	SA5	0-10	10y	Antarctica	Top soil	Bacteria	Actinobacteriota	18.1294
SF3095	SA1	SA1	0-10	<5y	Antarctica	Top soil	Bacteria	Actinobacteriota	17.8052
SD2477	B 30-40	B_30-40	30-40	28-57	Swizerland	Soil profile	Bacteria	Chloroflexi	16.9915
SD2473	A 40-50	A_40-50	40-50	8_27	Swizerland	Soil profile	Bacteria	Chloroflexi	16.2708
SD2476	B 20-30	B_20-30	20-30	28-57	Swizerland	Soil profile	Bacteria	Chloroflexi	16.1979
SF3101	SA7	SA7	0-10	21y	Antarctica	Top soil	Bacteria	Bacteroidota	15.986
SD2472	A 30-40	A_30-40	30-40	8_27	Swizerland	Soil profile	Bacteria	Chloroflexi	15.8081
SD2483	C 40-50	C_40-50	40-50	58-127	Swizerland	Soil profile	Bacteria	Chloroflexi	15.4948
SD2492	C2 top	C2 top	0-10	58-127	Swizerland	Top soil	Bacteria	Chloroflexi	15.445
SD2479	C 0-10	C_0-10	0-10	58-127	Swizerland	Soil profile	Bacteria	Chloroflexi	15.1048
SD2492	C2 top	C2 top	0-10	58-127	Swizerland	Top soil	Bacteria	Proteobacteria	15.0194
SD2478	B 40-50	B_40-50	40-50	28-57	Swizerland	Soil profile	Bacteria	Chloroflexi	14.9549
SD2475	B 10-20	B_10-20	10_20	28-57	Swizerland	Soil profile	Bacteria	Chloroflexi	14.8463
SD2493	C5 top	C5 top	0-10	58-127	Swizerland	Top soil	Bacteria	Chloroflexi	14.506
SF3102	SA8	SA8	0-10	21y	Antarctica	Top soil	Bacteria	Bacteroidota	13.8533
SD2489	B1 top	B1 top	0-10	28-57	Swizerland	Top soil	Bacteria	Chloroflexi	13.7638
SD2471	A 20-30	A_20-30	20-30	8_27	Swizerland	Soil profile	Bacteria	Chloroflexi	13.7598
SF3099	SA5	SA5	0-10	10y	Antarctica	Top soil	Bacteria	Bacteroidota	13.7187
SD2470	A 10-20	A_10-20	10_20	8_27	Swizerland	Soil profile	Bacteria	Chloroflexi	13.6674
SD2486	A4 N top	A4 N top	0-10	0-7	Swizerland	Top soil	Bacteria	Chloroflexi	13.6048
SD2468	An 40-45	An_40-45	40-50	0-7	Swizerland	Soil profile	Bacteria	Proteobacteria	13.5327
SD2490	B4 top	B4 top	0-10	28-57	Swizerland	Top soil	Bacteria	Chloroflexi	13.4997
SD2466	An 20-30	An_20-30	20-30	0-7	Swizerland	Soil profile	Bacteria	Chloroflexi	13.2033
SD2494	A2 top	A2 top	0-10	8_27	Swizerland	Top soil	Bacteria	Chloroflexi	13.1078
SD2480	C 10-20	C_10-20	10_20	58-127	Swizerland	Soil profile	Bacteria	Chloroflexi	12.9855
SD2482	C 30-40	C_30-40	30-40	58-127	Swizerland	Soil profile	Bacteria	Chloroflexi	12.631
SD2481	C 20-30	C_20-30	20-30	58-127	Swizerland	Soil profile	Bacteria	Chloroflexi	12.6014
SF3097	SA3	SA3	0-10	<5y	Antarctica	Top soil	Bacteria	Bacteroidota	12.3249
SF3097	SA3	SA3	0-10	<5y	Antarctica	Top soil	Bacteria	Myxococcota	12.0048
SD2488	A4 top	A4 top	0-10	8_27	Swizerland	Top soil	Bacteria	Chloroflexi	11.9122
SD2474	B 0-10	B_0-10	0-10	28-57	Swizerland	Soil profile	Bacteria	Chloroflexi	11.7485
SD2491	B2 top	B2 top	0-10	28-57	Swizerland	Top soil	Bacteria	Chloroflexi	11.5428
SD2492	C2 top	C2 top	0-10	58-127	Swizerland	Top soil	Bacteria	Acidobacteriota	11.2669
SD2469	A 0-10	A_0-10	0-10	8_27	Swizerland	Soil profile	Bacteria	Chloroflexi	11.2111
SD2485	A3 N top	A3 N top	0-10	0-7	Swizerland	Top soil	Bacteria	Chloroflexi	10.9516
SD2465	An 10-20	An_10-20	10_20	0-7	Swizerland	Soil profile	Bacteria	Chloroflexi	10.8971
SF3097	SA3	SA3	0-10	<5y	Antarctica	Top soil	Bacteria	Actinobacteriota	10.8443
SD2490	B4 top	B4 top	0-10	28-57	Swizerland	Top soil	Bacteria	Acidobacteriota	10.7585
SD2464	An 0-10	An_0-10	0-10	0-7	Swizerland	Soil profile	Bacteria	Chloroflexi	10.6621
SD2467	An 30-40	An_30-40	30-40	0-7	Swizerland	Soil profile	Bacteria	Chloroflexi	10.0682
SD2484	A1 N top	A1 N top	0-10	0-7	Swizerland	Top soil	Bacteria	Bacteroidota	9.87718
SD2491	B2 top	B2 top	0-10	28-57	Swizerland	Top soil	Bacteria	Acidobacteriota	9.82095
SD2487	A1 top	A1 top	0-10	8_27	Swizerland	Top soil	Bacteria	Chloroflexi	9.53592
SD2479	C 0-10	C_0-10	0-10	58-127	Swizerland	Soil profile	Bacteria	Acidobacteriota	9.38493
SD2464	An 0-10	An_0-10	0-10	0-7	Swizerland	Soil profile	Bacteria	Bacteroidota	9.36966
SD2493	C5 top	C5 top	0-10	58-127	Swizerland	Top soil	Bacteria	Acidobacteriota	9.26357
SD2472	A 30-40	A_30-40	30-40	8_27	Swizerland	Soil profile	Bacteria	Acidobacteriota	9.11116
SD2489	B1 top	B1 top	0-10	28-57	Swizerland	Top soil	Bacteria	Acidobacteriota	9.04042
SD2473	A 40-50	A_40-50	40-50	8_27	Swizerland	Soil profile	Bacteria	Acidobacteriota	8.84008
SD2483	C 40-50	C_40-50	40-50	58-127	Swizerland	Soil profile	Bacteria	Acidobacteriota	8.83773
SD2469	A 0-10	A_0-10	0-10	8_27	Swizerland	Soil profile	Bacteria	Acidobacteriota	8.78608
SD2486	A4 N top	A4 N top	0-10	0-7	Swizerland	Top soil	Bacteria	Acidobacteriota	8.65999
SD2480	C 10-20	C_10-20	10_20	58-127	Swizerland	Soil profile	Bacteria	Planctomycetota	8.64063
SD2485	A3 N top	A3 N top	0-10	0-7	Swizerland	Top soil	Bacteria	Bacteroidota	8.63793
SF3103	SA9	SA9	0-10	21y	Antarctica	Top soil	Bacteria	Bacteroidota	8.59423
SD2488	A4 top	A4 top	0-10	8_27	Swizerland	Top soil	Bacteria	Acidobacteriota	8.54138
SD2487	A1 top	A1 top	0-10	8_27	Swizerland	Top soil	Bacteria	Acidobacteriota	8.4628
SD2493	C5 top	C5 top	0-10	58-127	Swizerland	Top soil	Bacteria	Planctomycetota	8.42778
SD2482	C 30-40	C_30-40	30-40	58-127	Swizerland	Soil profile	Bacteria	Acidobacteriota	8.3053
SD2494	A2 top	A2 top	0-10	8_27	Swizerland	Top soil	Bacteria	Acidobacteriota	8.08707
SF3101	SA7	SA7	0-10	21y	Antarctica	Top soil	Bacteria	Acidobacteriota	8.00507
SD2474	B 0-10	B_0-10	0-10	28-57	Swizerland	Soil profile	Bacteria	Acidobacteriota	7.9322
SD2471	A 20-30	A_20-30	20-30	8_27	Swizerland	Soil profile	Bacteria	Acidobacteriota	7.88365
SD2470	A 10-20	A_10-20	10_20	8_27	Swizerland	Soil profile	Bacteria	Acidobacteriota	7.71831
SD2465	An 10-20	An_10-20	10_20	0-7	Swizerland	Soil profile	Bacteria	Bacteroidota	7.64587
SD2477	B 30-40	B_30-40	30-40	28-57	Swizerland	Soil profile	Bacteria	Acidobacteriota	7.48877
SD2479	C 0-10	C_0-10	0-10	58-127	Swizerland	Soil profile	Bacteria	Planctomycetota	7.2633
SD2481	C 20-30	C_20-30	20-30	58-127	Swizerland	Soil profile	Bacteria	Acidobacteriota	7.25825
SD2466	An 20-30	An_20-30	20-30	0-7	Swizerland	Soil profile	Bacteria	Bacteroidota	7.25684
SD2482	C 30-40	C_30-40	30-40	58-127	Swizerland	Soil profile	Bacteria	Planctomycetota	7.2542
SD2492	C2 top	C2 top	0-10	58-127	Swizerland	Top soil	Archaea	Crenarchaeota	7.13254
SD2470	A 10-20	A_10-20	10_20	8_27	Swizerland	Soil profile	Bacteria	Bacteroidota	7.0668
SD2489	B1 top	B1 top	0-10	28-57	Swizerland	Top soil	Bacteria	Planctomycetota	7.0515
SD2476	B 20-30	B_20-30	20-30	28-57	Swizerland	Soil profile	Bacteria	Acidobacteriota	6.93646
SD2478	B 40-50	B_40-50	40-50	28-57	Swizerland	Soil profile	Bacteria	Acidobacteriota	6.8266
SD2466	An 20-30	An_20-30	20-30	0-7	Swizerland	Soil profile	Bacteria	Acidobacteriota	6.75303
SF3096	SA2	SA2	0-10	<5y	Antarctica	Top soil	Bacteria	Firmicutes	6.67719
SF3096	SA2	SA2	0-10	<5y	Antarctica	Top soil	Bacteria	Bacteroidota	6.49673
SF3101	SA7	SA7	0-10	21y	Antarctica	Top soil	Bacteria	Verrucomicrobiota	6.40406
SF3100	SA6	SA6	0-10	10y	Antarctica	Top soil	Bacteria	Bacteroidota	6.39262
SD2494	A2 top	A2 top	0-10	8_27	Swizerland	Top soil	Archaea	Crenarchaeota	6.33844
SD2465	An 10-20	An_10-20	10_20	0-7	Swizerland	Soil profile	Bacteria	Acidobacteriota	6.33553
SD2464	An 0-10	An_0-10	0-10	0-7	Swizerland	Soil profile	Bacteria	Acidobacteriota	6.31322
SD2487	A1 top	A1 top	0-10	8_27	Swizerland	Top soil	Archaea	Crenarchaeota	6.30856
SD2481	C 20-30	C_20-30	20-30	58-127	Swizerland	Soil profile	Bacteria	Planctomycetota	6.25054
SD2487	A1 top	A1 top	0-10	8_27	Swizerland	Top soil	Bacteria	Gemmatimonadota	6.21647
SD2475	B 10-20	B_10-20	10_20	28-57	Swizerland	Soil profile	Bacteria	Other (<=1%)	6.16089
SD2483	C 40-50	C_40-50	40-50	58-127	Swizerland	Soil profile	Bacteria	Planctomycetota	6.10109
SD2480	C 10-20	C_10-20	10_20	58-127	Swizerland	Soil profile	Bacteria	Acidobacteriota	6.03497
SF3103	SA9	SA9	0-10	21y	Antarctica	Top soil	Bacteria	Gemmatimonadota	5.92839
SD2475	B 10-20	B_10-20	10_20	28-57	Swizerland	Soil profile	Bacteria	Acidobacteriota	5.86004
SD2486	A4 N top	A4 N top	0-10	0-7	Swizerland	Top soil	Bacteria	Bacteroidota	5.78315
SF3100	SA6	SA6	0-10	10y	Antarctica	Top soil	Bacteria	Chloroflexi	5.78306
SD2494	A2 top	A2 top	0-10	8_27	Swizerland	Top soil	Bacteria	Gemmatimonadota	5.78244
SF3098	SA4	SA4	0-10	10y	Antarctica	Top soil	Bacteria	Chloroflexi	5.68838
SD2492	C2 top	C2 top	0-10	58-127	Swizerland	Top soil	Bacteria	Planctomycetota	5.68665
SD2485	A3 N top	A3 N top	0-10	0-7	Swizerland	Top soil	Bacteria	Acidobacteriota	5.62571
SF3099	SA5	SA5	0-10	10y	Antarctica	Top soil	Bacteria	Verrucomicrobiota	5.61629
SD2476	B 20-30	B_20-30	20-30	28-57	Swizerland	Soil profile	Bacteria	Planctomycetota	5.44549
SD2477	B 30-40	B_30-40	30-40	28-57	Swizerland	Soil profile	Bacteria	Planctomycetota	5.36509
SD2493	C5 top	C5 top	0-10	58-127	Swizerland	Top soil	Bacteria	Other (<=1%)	5.33302
SD2486	A4 N top	A4 N top	0-10	0-7	Swizerland	Top soil	Bacteria	Planctomycetota	5.28703
SD2472	A 30-40	A_30-40	30-40	8_27	Swizerland	Soil profile	Bacteria	Planctomycetota	5.21274
SD2485	A3 N top	A3 N top	0-10	0-7	Swizerland	Top soil	Bacteria	Other (<=1%)	5.20223
SD2471	A 20-30	A_20-30	20-30	8_27	Swizerland	Soil profile	Bacteria	Planctomycetota	5.19919
SD2471	A 20-30	A_20-30	20-30	8_27	Swizerland	Soil profile	Bacteria	Bacteroidota	5.19724
SF3102	SA8	SA8	0-10	21y	Antarctica	Top soil	Bacteria	Verrucomicrobiota	5.18326
SF3099	SA5	SA5	0-10	10y	Antarctica	Top soil	Bacteria	Acidobacteriota	5.18197
SD2469	A 0-10	A_0-10	0-10	8_27	Swizerland	Soil profile	Archaea	Crenarchaeota	5.15219
SD2474	B 0-10	B_0-10	0-10	28-57	Swizerland	Soil profile	Bacteria	Planctomycetota	5.13067
SF3101	SA7	SA7	0-10	21y	Antarctica	Top soil	Bacteria	Gemmatimonadota	5.10512
SD2473	A 40-50	A_40-50	40-50	8_27	Swizerland	Soil profile	Bacteria	Planctomycetota	5.10326
SD2467	An 30-40	An_30-40	30-40	0-7	Swizerland	Soil profile	Bacteria	Acidobacteriota	5.09426
SF3098	SA4	SA4	0-10	10y	Antarctica	Top soil	Bacteria	Bacteroidota	5.08381
SF3101	SA7	SA7	0-10	21y	Antarctica	Top soil	Bacteria	Myxococcota	5.08096
SD2488	A4 top	A4 top	0-10	8_27	Swizerland	Top soil	Bacteria	Planctomycetota	5.02798
SD2472	A 30-40	A_30-40	30-40	8_27	Swizerland	Soil profile	Bacteria	Bacteroidota	5.01782
SD2477	B 30-40	B_30-40	30-40	28-57	Swizerland	Soil profile	Bacteria	Gemmatimonadota	4.94035
SD2470	A 10-20	A_10-20	10_20	8_27	Swizerland	Soil profile	Bacteria	Planctomycetota	4.9209
SD2490	B4 top	B4 top	0-10	28-57	Swizerland	Top soil	Bacteria	Planctomycetota	4.89291
SD2478	B 40-50	B_40-50	40-50	28-57	Swizerland	Soil profile	Bacteria	Planctomycetota	4.86568
SD2491	B2 top	B2 top	0-10	28-57	Swizerland	Top soil	Bacteria	Gemmatimonadota	4.85825
SF3099	SA5	SA5	0-10	10y	Antarctica	Top soil	Bacteria	Myxococcota	4.79257
SD2491	B2 top	B2 top	0-10	28-57	Swizerland	Top soil	Archaea	Crenarchaeota	4.76873
SF3102	SA8	SA8	0-10	21y	Antarctica	Top soil	Bacteria	Acidobacteriota	4.7357
SD2469	A 0-10	A_0-10	0-10	8_27	Swizerland	Soil profile	Bacteria	Bacteroidota	4.73372
SD2489	B1 top	B1 top	0-10	28-57	Swizerland	Top soil	Bacteria	Bacteroidota	4.72608
SF3095	SA1	SA1	0-10	<5y	Antarctica	Top soil	Bacteria	Myxococcota	4.71577
SD2482	C 30-40	C_30-40	30-40	58-127	Swizerland	Soil profile	Bacteria	Other (<=1%)	4.71054
SD2467	An 30-40	An_30-40	30-40	0-7	Swizerland	Soil profile	Bacteria	Bacteroidota	4.66306
SD2486	A4 N top	A4 N top	0-10	0-7	Swizerland	Top soil	Bacteria	Other (<=1%)	4.62226
SF3102	SA8	SA8	0-10	21y	Antarctica	Top soil	Bacteria	Myxococcota	4.61776
SD2477	B 30-40	B_30-40	30-40	28-57	Swizerland	Soil profile	Bacteria	Other (<=1%)	4.56236
SD2481	C 20-30	C_20-30	20-30	58-127	Swizerland	Soil profile	Bacteria	Other (<=1%)	4.55552
SD2473	A 40-50	A_40-50	40-50	8_27	Swizerland	Soil profile	Bacteria	Bacteroidota	4.46893
SD2464	An 0-10	An_0-10	0-10	0-7	Swizerland	Soil profile	Bacteria	Other (<=1%)	4.4173
SD2476	B 20-30	B_20-30	20-30	28-57	Swizerland	Soil profile	Bacteria	Other (<=1%)	4.40875
SD2472	A 30-40	A_30-40	30-40	8_27	Swizerland	Soil profile	Bacteria	Gemmatimonadota	4.37458
SF3100	SA6	SA6	0-10	10y	Antarctica	Top soil	Bacteria	Acidobacteriota	4.36855
SF3102	SA8	SA8	0-10	21y	Antarctica	Top soil	Bacteria	Chloroflexi	4.34559
SD2469	A 0-10	A_0-10	0-10	8_27	Swizerland	Soil profile	Bacteria	Gemmatimonadota	4.32419
SD2488	A4 top	A4 top	0-10	8_27	Swizerland	Top soil	Bacteria	Other (<=1%)	4.28548
SD2478	B 40-50	B_40-50	40-50	28-57	Swizerland	Soil profile	Bacteria	Other (<=1%)	4.27825
SD2472	A 30-40	A_30-40	30-40	8_27	Swizerland	Soil profile	Bacteria	Other (<=1%)	4.27434
SD2482	C 30-40	C_30-40	30-40	58-127	Swizerland	Soil profile	Archaea	Crenarchaeota	4.26261
SF3098	SA4	SA4	0-10	10y	Antarctica	Top soil	Bacteria	Gemmatimonadota	4.25941
SD2476	B 20-30	B_20-30	20-30	28-57	Swizerland	Soil profile	Bacteria	Gemmatimonadota	4.21885
SF3098	SA4	SA4	0-10	10y	Antarctica	Top soil	Bacteria	Acidobacteriota	4.21819
SF3102	SA8	SA8	0-10	21y	Antarctica	Top soil	Bacteria	Gemmatimonadota	4.20648
SD2491	B2 top	B2 top	0-10	28-57	Swizerland	Top soil	Bacteria	Planctomycetota	4.14503
SF3100	SA6	SA6	0-10	10y	Antarctica	Top soil	Bacteria	Gemmatimonadota	4.14192
SD2492	C2 top	C2 top	0-10	58-127	Swizerland	Top soil	Bacteria	Gemmatimonadota	4.13817
SD2466	An 20-30	An_20-30	20-30	0-7	Swizerland	Soil profile	Bacteria	Planctomycetota	4.1099
SF3103	SA9	SA9	0-10	21y	Antarctica	Top soil	Bacteria	Chloroflexi	4.0995
SD2475	B 10-20	B_10-20	10_20	28-57	Swizerland	Soil profile	Bacteria	Planctomycetota	4.09745
SF3099	SA5	SA5	0-10	10y	Antarctica	Top soil	Bacteria	Gemmatimonadota	4.07369
SD2478	B 40-50	B_40-50	40-50	28-57	Swizerland	Soil profile	Bacteria	Gemmatimonadota	4.06694
SD2487	A1 top	A1 top	0-10	8_27	Swizerland	Top soil	Bacteria	Other (<=1%)	4.06222
SF3103	SA9	SA9	0-10	21y	Antarctica	Top soil	Bacteria	Acidobacteriota	4.06076
SD2490	B4 top	B4 top	0-10	28-57	Swizerland	Top soil	Bacteria	Bacteroidota	4.05777
SD2475	B 10-20	B_10-20	10_20	28-57	Swizerland	Soil profile	Bacteria	Gemmatimonadota	4.03205
SD2489	B1 top	B1 top	0-10	28-57	Swizerland	Top soil	Archaea	Crenarchaeota	4.00246
SD2488	A4 top	A4 top	0-10	8_27	Swizerland	Top soil	Bacteria	Bacteroidota	3.95728
SD2473	A 40-50	A_40-50	40-50	8_27	Swizerland	Soil profile	Bacteria	Gemmatimonadota	3.93952
SF3101	SA7	SA7	0-10	21y	Antarctica	Top soil	Bacteria	Firmicutes	3.92098
SD2471	A 20-30	A_20-30	20-30	8_27	Swizerland	Soil profile	Bacteria	Other (<=1%)	3.87257
SD2491	B2 top	B2 top	0-10	28-57	Swizerland	Top soil	Bacteria	Bacteroidota	3.84661
SD2494	A2 top	A2 top	0-10	8_27	Swizerland	Top soil	Bacteria	Bacteroidota	3.83642
SF3099	SA5	SA5	0-10	10y	Antarctica	Top soil	Bacteria	Patescibacteria	3.81908
SD2474	B 0-10	B_0-10	0-10	28-57	Swizerland	Soil profile	Bacteria	Other (<=1%)	3.81411
SD2488	A4 top	A4 top	0-10	8_27	Swizerland	Top soil	Archaea	Crenarchaeota	3.79049
SD2465	An 10-20	An_10-20	10_20	0-7	Swizerland	Soil profile	Bacteria	Planctomycetota	3.78343
SD2487	A1 top	A1 top	0-10	8_27	Swizerland	Top soil	Bacteria	Bacteroidota	3.78193
SD2493	C5 top	C5 top	0-10	58-127	Swizerland	Top soil	Archaea	Crenarchaeota	3.75977
SF3099	SA5	SA5	0-10	10y	Antarctica	Top soil	Bacteria	Planctomycetota	3.73671
SF3101	SA7	SA7	0-10	21y	Antarctica	Top soil	Bacteria	Other (<=1%)	3.71556
SD2490	B4 top	B4 top	0-10	28-57	Swizerland	Top soil	Archaea	Crenarchaeota	3.70407
SF3101	SA7	SA7	0-10	21y	Antarctica	Top soil	Bacteria	Planctomycetota	3.67931
SD2464	An 0-10	An_0-10	0-10	0-7	Swizerland	Soil profile	Bacteria	Planctomycetota	3.65746
SF3100	SA6	SA6	0-10	10y	Antarctica	Top soil	Bacteria	Other (<=1%)	3.65739
SD2488	A4 top	A4 top	0-10	8_27	Swizerland	Top soil	Bacteria	Gemmatimonadota	3.60755
SD2470	A 10-20	A_10-20	10_20	8_27	Swizerland	Soil profile	Bacteria	Gemmatimonadota	3.56903
SD2473	A 40-50	A_40-50	40-50	8_27	Swizerland	Soil profile	Bacteria	Other (<=1%)	3.50074
SF3097	SA3	SA3	0-10	<5y	Antarctica	Top soil	Bacteria	Other (<=1%)	3.48139
SF3095	SA1	SA1	0-10	<5y	Antarctica	Top soil	Bacteria	Bdellovibrionota	3.47009
SD2465	An 10-20	An_10-20	10_20	0-7	Swizerland	Soil profile	Bacteria	Other (<=1%)	3.43907
SD2486	A4 N top	A4 N top	0-10	0-7	Swizerland	Top soil	Bacteria	Gemmatimonadota	3.41062
SD2471	A 20-30	A_20-30	20-30	8_27	Swizerland	Soil profile	Bacteria	Gemmatimonadota	3.39264
SD2469	A 0-10	A_0-10	0-10	8_27	Swizerland	Soil profile	Bacteria	Other (<=1%)	3.39068
SD2466	An 20-30	An_20-30	20-30	0-7	Swizerland	Soil profile	Bacteria	Other (<=1%)	3.35294
SF3099	SA5	SA5	0-10	10y	Antarctica	Top soil	Bacteria	Chloroflexi	3.33982
SD2477	B 30-40	B_30-40	30-40	28-57	Swizerland	Soil profile	Bacteria	Bacteroidota	3.3227
SD2476	B 20-30	B_20-30	20-30	28-57	Swizerland	Soil profile	Bacteria	Bacteroidota	3.30784
SD2494	A2 top	A2 top	0-10	8_27	Swizerland	Top soil	Bacteria	Planctomycetota	3.2832
SF3102	SA8	SA8	0-10	21y	Antarctica	Top soil	Bacteria	Other (<=1%)	3.266
SD2494	A2 top	A2 top	0-10	8_27	Swizerland	Top soil	Bacteria	Other (<=1%)	3.26374
SD2492	C2 top	C2 top	0-10	58-127	Swizerland	Top soil	Bacteria	Other (<=1%)	3.24137
SD2483	C 40-50	C_40-50	40-50	58-127	Swizerland	Soil profile	Bacteria	Gemmatimonadota	3.23443
SD2483	C 40-50	C_40-50	40-50	58-127	Swizerland	Soil profile	Archaea	Crenarchaeota	3.20472
SD2481	C 20-30	C_20-30	20-30	58-127	Swizerland	Soil profile	Bacteria	Gemmatimonadota	3.19803
SD2485	A3 N top	A3 N top	0-10	0-7	Swizerland	Top soil	Bacteria	Planctomycetota	3.19305
SF3101	SA7	SA7	0-10	21y	Antarctica	Top soil	Bacteria	Chloroflexi	3.17786
SF3101	SA7	SA7	0-10	21y	Antarctica	Top soil	Bacteria	Patescibacteria	3.17786
SD2490	B4 top	B4 top	0-10	28-57	Swizerland	Top soil	Bacteria	Gemmatimonadota	3.17351
SD2466	An 20-30	An_20-30	20-30	0-7	Swizerland	Soil profile	Bacteria	Gemmatimonadota	3.11717
SD2489	B1 top	B1 top	0-10	28-57	Swizerland	Top soil	Bacteria	Gemmatimonadota	3.11607
SF3096	SA2	SA2	0-10	<5y	Antarctica	Top soil	Bacteria	Other (<=1%)	3.11302
SD2478	B 40-50	B_40-50	40-50	28-57	Swizerland	Soil profile	Bacteria	Bacteroidota	3.1062
SD2487	A1 top	A1 top	0-10	8_27	Swizerland	Top soil	Bacteria	Planctomycetota	3.07119
SD2467	An 30-40	An_30-40	30-40	0-7	Swizerland	Soil profile	Bacteria	Other (<=1%)	3.03851
SD2465	An 10-20	An_10-20	10_20	0-7	Swizerland	Soil profile	Bacteria	Gemmatimonadota	3.03658
SF3098	SA4	SA4	0-10	10y	Antarctica	Top soil	Bacteria	Other (<=1%)	3.03655
SF3102	SA8	SA8	0-10	21y	Antarctica	Top soil	Bacteria	Planctomycetota	3.03012
SD2485	A3 N top	A3 N top	0-10	0-7	Swizerland	Top soil	Bacteria	Gemmatimonadota	3.01995
SD2491	B2 top	B2 top	0-10	28-57	Swizerland	Top soil	Bacteria	Cyanobacteria	3.01403
SF3102	SA8	SA8	0-10	21y	Antarctica	Top soil	Bacteria	Patescibacteria	3.01198
SF3095	SA1	SA1	0-10	<5y	Antarctica	Top soil	Bacteria	Other (<=1%)	2.96589
SD2469	A 0-10	A_0-10	0-10	8_27	Swizerland	Soil profile	Bacteria	Planctomycetota	2.94896
SD2464	An 0-10	An_0-10	0-10	0-7	Swizerland	Soil profile	Bacteria	Gemmatimonadota	2.94649
SD2474	B 0-10	B_0-10	0-10	28-57	Swizerland	Soil profile	Bacteria	Bacteroidota	2.93931
SD2474	B 0-10	B_0-10	0-10	28-57	Swizerland	Soil profile	Archaea	Crenarchaeota	2.88901
SD2474	B 0-10	B_0-10	0-10	28-57	Swizerland	Soil profile	Bacteria	Gemmatimonadota	2.87151
SD2487	A1 top	A1 top	0-10	8_27	Swizerland	Top soil	Bacteria	Firmicutes	2.82894
SD2480	C 10-20	C_10-20	10_20	58-127	Swizerland	Soil profile	Bacteria	Bacteroidota	2.82107
SD2482	C 30-40	C_30-40	30-40	58-127	Swizerland	Soil profile	Bacteria	Bacteroidota	2.79269
SD2480	C 10-20	C_10-20	10_20	58-127	Swizerland	Soil profile	Archaea	Crenarchaeota	2.78623
SD2468	An 40-45	An_40-45	40-50	0-7	Swizerland	Soil profile	Bacteria	Other (<=1%)	2.75374
SD2482	C 30-40	C_30-40	30-40	58-127	Swizerland	Soil profile	Bacteria	Gemmatimonadota	2.75226
SF3103	SA9	SA9	0-10	21y	Antarctica	Top soil	Bacteria	Verrucomicrobiota	2.75108
SD2481	C 20-30	C_20-30	20-30	58-127	Swizerland	Soil profile	Archaea	Crenarchaeota	2.74065
SD2470	A 10-20	A_10-20	10_20	8_27	Swizerland	Soil profile	Bacteria	Other (<=1%)	2.72614
SD2479	C 0-10	C_0-10	0-10	58-127	Swizerland	Soil profile	Bacteria	Other (<=1%)	2.72518
SD2479	C 0-10	C_0-10	0-10	58-127	Swizerland	Soil profile	Archaea	Crenarchaeota	2.69523
SD2489	B1 top	B1 top	0-10	28-57	Swizerland	Top soil	Bacteria	Other (<=1%)	2.68791
SD2480	C 10-20	C_10-20	10_20	58-127	Swizerland	Soil profile	Bacteria	Other (<=1%)	2.6801
SD2483	C 40-50	C_40-50	40-50	58-127	Swizerland	Soil profile	Bacteria	Bacteroidota	2.62643
SD2483	C 40-50	C_40-50	40-50	58-127	Swizerland	Soil profile	Bacteria	Other (<=1%)	2.62272
SD2480	C 10-20	C_10-20	10_20	58-127	Swizerland	Soil profile	Bacteria	Gemmatimonadota	2.6104
SD2481	C 20-30	C_20-30	20-30	58-127	Swizerland	Soil profile	Bacteria	Bacteroidota	2.60368
SD2490	B4 top	B4 top	0-10	28-57	Swizerland	Top soil	Bacteria	Other (<=1%)	2.5447
SD2491	B2 top	B2 top	0-10	28-57	Swizerland	Top soil	Bacteria	Other (<=1%)	2.51268
SF3103	SA9	SA9	0-10	21y	Antarctica	Top soil	Bacteria	Planctomycetota	2.41785
SD2479	C 0-10	C_0-10	0-10	58-127	Swizerland	Soil profile	Bacteria	Gemmatimonadota	2.41189
SD2479	C 0-10	C_0-10	0-10	58-127	Swizerland	Soil profile	Bacteria	Firmicutes	2.40958
SF3101	SA7	SA7	0-10	21y	Antarctica	Top soil	Bacteria	Bdellovibrionota	2.35017
SD2467	An 30-40	An_30-40	30-40	0-7	Swizerland	Soil profile	Bacteria	Gemmatimonadota	2.34657
SF3096	SA2	SA2	0-10	<5y	Antarctica	Top soil	Bacteria	Verrucomicrobiota	2.27837
SD2494	A2 top	A2 top	0-10	8_27	Swizerland	Top soil	Bacteria	Myxococcota	2.26571
SD2492	C2 top	C2 top	0-10	58-127	Swizerland	Top soil	Bacteria	Bacteroidota	2.23818
SD2470	A 10-20	A_10-20	10_20	8_27	Swizerland	Soil profile	Bacteria	Verrucomicrobiota	2.1968
SF3099	SA5	SA5	0-10	10y	Antarctica	Top soil	Bacteria	Bdellovibrionota	2.14917
SD2471	A 20-30	A_20-30	20-30	8_27	Swizerland	Soil profile	Bacteria	Verrucomicrobiota	2.12845
SD2485	A3 N top	A3 N top	0-10	0-7	Swizerland	Top soil	Bacteria	Verrucomicrobiota	2.11273
SF3097	SA3	SA3	0-10	<5y	Antarctica	Top soil	Bacteria	Verrucomicrobiota	2.08083
SF3096	SA2	SA2	0-10	<5y	Antarctica	Top soil	Bacteria	Acidobacteriota	2.05279
SD2475	B 10-20	B_10-20	10_20	28-57	Swizerland	Soil profile	Bacteria	Bacteroidota	2.04055
SF3095	SA1	SA1	0-10	<5y	Antarctica	Top soil	Bacteria	Verrucomicrobiota	2.03658
SF3102	SA8	SA8	0-10	21y	Antarctica	Top soil	Bacteria	Bdellovibrionota	2.0352
SF3099	SA5	SA5	0-10	10y	Antarctica	Top soil	Bacteria	Other (<=1%)	2.00689
SF3098	SA4	SA4	0-10	10y	Antarctica	Top soil	Bacteria	Myxococcota	1.99231
SD2486	A4 N top	A4 N top	0-10	0-7	Swizerland	Top soil	Bacteria	Verrucomicrobiota	1.9681
SD2486	A4 N top	A4 N top	0-10	0-7	Swizerland	Top soil	Archaea	Crenarchaeota	1.94354
SD2493	C5 top	C5 top	0-10	58-127	Swizerland	Top soil	Bacteria	Gemmatimonadota	1.94328
SD2473	A 40-50	A_40-50	40-50	8_27	Swizerland	Soil profile	Bacteria	Verrucomicrobiota	1.93399
SD2472	A 30-40	A_30-40	30-40	8_27	Swizerland	Soil profile	Bacteria	Verrucomicrobiota	1.92415
SF3103	SA9	SA9	0-10	21y	Antarctica	Top soil	Bacteria	Myxococcota	1.92188
SD2485	A3 N top	A3 N top	0-10	0-7	Swizerland	Top soil	Bacteria	Myxococcota	1.91954
SD2477	B 30-40	B_30-40	30-40	28-57	Swizerland	Soil profile	Bacteria	Nitrospirota	1.91843
SF3103	SA9	SA9	0-10	21y	Antarctica	Top soil	Bacteria	Patescibacteria	1.88314
SD2470	A 10-20	A_10-20	10_20	8_27	Swizerland	Soil profile	Archaea	Crenarchaeota	1.87511
SF3103	SA9	SA9	0-10	21y	Antarctica	Top soil	Bacteria	Firmicutes	1.84439
SF3099	SA5	SA5	0-10	10y	Antarctica	Top soil	Bacteria	Cyanobacteria	1.83466
SD2486	A4 N top	A4 N top	0-10	0-7	Swizerland	Top soil	Bacteria	Myxococcota	1.7487
SD2478	B 40-50	B_40-50	40-50	28-57	Swizerland	Soil profile	Bacteria	Nitrospirota	1.73694
SD2484	A1 N top	A1 N top	0-10	0-7	Swizerland	Top soil	Bacteria	Other (<=1%)	1.71861
SF3100	SA6	SA6	0-10	10y	Antarctica	Top soil	Bacteria	Myxococcota	1.71147
SD2489	B1 top	B1 top	0-10	28-57	Swizerland	Top soil	Bacteria	Armatimonadota	1.7044
SD2469	A 0-10	A_0-10	0-10	8_27	Swizerland	Soil profile	Bacteria	Myxococcota	1.68282
SD2492	C2 top	C2 top	0-10	58-127	Swizerland	Top soil	Bacteria	Verrucomicrobiota	1.66439
SD2489	B1 top	B1 top	0-10	28-57	Swizerland	Top soil	Bacteria	Verrucomicrobiota	1.65379
SD2468	An 40-45	An_40-45	40-50	0-7	Swizerland	Soil profile	Bacteria	Chloroflexi	1.65224
SF3099	SA5	SA5	0-10	10y	Antarctica	Top soil	Bacteria	Latescibacterota	1.63247
SD2491	B2 top	B2 top	0-10	28-57	Swizerland	Top soil	Bacteria	Myxococcota	1.61146
SD2476	B 20-30	B_20-30	20-30	28-57	Swizerland	Soil profile	Bacteria	Nitrospirota	1.60645
SD2472	A 30-40	A_30-40	30-40	8_27	Swizerland	Soil profile	Bacteria	Latescibacterota	1.60392
SD2476	B 20-30	B_20-30	20-30	28-57	Swizerland	Soil profile	Archaea	Crenarchaeota	1.57822
SD2468	An 40-45	An_40-45	40-50	0-7	Swizerland	Soil profile	Bacteria	Firmicutes	1.57356
SF3100	SA6	SA6	0-10	10y	Antarctica	Top soil	Bacteria	Patescibacteria	1.5708
SD2489	B1 top	B1 top	0-10	28-57	Swizerland	Top soil	Bacteria	Myxococcota	1.56624
SD2483	C 40-50	C_40-50	40-50	58-127	Swizerland	Soil profile	Bacteria	Myxococcota	1.55283
SD2476	B 20-30	B_20-30	20-30	28-57	Swizerland	Soil profile	Bacteria	Verrucomicrobiota	1.54999
SD2473	A 40-50	A_40-50	40-50	8_27	Swizerland	Soil profile	Bacteria	Latescibacterota	1.53575
SF3103	SA9	SA9	0-10	21y	Antarctica	Top soil	Bacteria	Latescibacterota	1.53441
SD2490	B4 top	B4 top	0-10	28-57	Swizerland	Top soil	Bacteria	Myxococcota	1.51307
SD2472	A 30-40	A_30-40	30-40	8_27	Swizerland	Soil profile	Bacteria	Nitrospirota	1.51203
SF3096	SA2	SA2	0-10	<5y	Antarctica	Top soil	Bacteria	Myxococcota	1.51139
SD2483	C 40-50	C_40-50	40-50	58-127	Swizerland	Soil profile	Bacteria	Patescibacteria	1.49586
SD2480	C 10-20	C_10-20	10_20	58-127	Swizerland	Soil profile	Bacteria	Nitrospirota	1.49053
SD2478	B 40-50	B_40-50	40-50	28-57	Swizerland	Soil profile	Archaea	Crenarchaeota	1.49041
SD2477	B 30-40	B_30-40	30-40	28-57	Swizerland	Soil profile	Archaea	Crenarchaeota	1.48556
SD2482	C 30-40	C_30-40	30-40	58-127	Swizerland	Soil profile	Bacteria	Myxococcota	1.48448
SD2464	An 0-10	An_0-10	0-10	0-7	Swizerland	Soil profile	Bacteria	Myxococcota	1.48302
SD2467	An 30-40	An_30-40	30-40	0-7	Swizerland	Soil profile	Bacteria	Planctomycetota	1.47413
SD2490	B4 top	B4 top	0-10	28-57	Swizerland	Top soil	Bacteria	Verrucomicrobiota	1.47377
SD2466	An 20-30	An_20-30	20-30	0-7	Swizerland	Soil profile	Bacteria	Nitrospirota	1.44442
SF3096	SA2	SA2	0-10	<5y	Antarctica	Top soil	Bacteria	Gemmatimonadota	1.44372
SF3103	SA9	SA9	0-10	21y	Antarctica	Top soil	Bacteria	Bdellovibrionota	1.44141
SD2487	A1 top	A1 top	0-10	8_27	Swizerland	Top soil	Bacteria	Myxococcota	1.43349
SD2477	B 30-40	B_30-40	30-40	28-57	Swizerland	Soil profile	Bacteria	Verrucomicrobiota	1.42663
SD2473	A 40-50	A_40-50	40-50	8_27	Swizerland	Soil profile	Archaea	Crenarchaeota	1.41174
SF3103	SA9	SA9	0-10	21y	Antarctica	Top soil	Bacteria	Other (<=1%)	1.40267
SD2466	An 20-30	An_20-30	20-30	0-7	Swizerland	Soil profile	Bacteria	Verrucomicrobiota	1.40223
SD2472	A 30-40	A_30-40	30-40	8_27	Swizerland	Soil profile	Archaea	Crenarchaeota	1.40065
SD2484	A1 N top	A1 N top	0-10	0-7	Swizerland	Top soil	Bacteria	Chloroflexi	1.39167
SF3098	SA4	SA4	0-10	10y	Antarctica	Top soil	Bacteria	Verrucomicrobiota	1.38774
SD2491	B2 top	B2 top	0-10	28-57	Swizerland	Top soil	Bacteria	Verrucomicrobiota	1.38466
SD2482	C 30-40	C_30-40	30-40	58-127	Swizerland	Soil profile	Bacteria	Verrucomicrobiota	1.38422
SD2475	B 10-20	B_10-20	10_20	28-57	Swizerland	Soil profile	Archaea	Crenarchaeota	1.38326
SD2465	An 10-20	An_10-20	10_20	0-7	Swizerland	Soil profile	Bacteria	Verrucomicrobiota	1.37742
SD2479	C 0-10	C_0-10	0-10	58-127	Swizerland	Soil profile	Bacteria	Armatimonadota	1.37296
SD2484	A1 N top	A1 N top	0-10	0-7	Swizerland	Top soil	Bacteria	Gemmatimonadota	1.36155
SD2483	C 40-50	C_40-50	40-50	58-127	Swizerland	Soil profile	Bacteria	Verrucomicrobiota	1.35965
SD2464	An 0-10	An_0-10	0-10	0-7	Swizerland	Soil profile	Bacteria	Verrucomicrobiota	1.35353
SF3096	SA2	SA2	0-10	<5y	Antarctica	Top soil	Bacteria	Chloroflexi	1.35349
SD2488	A4 top	A4 top	0-10	8_27	Swizerland	Top soil	Bacteria	Verrucomicrobiota	1.3451
SF3100	SA6	SA6	0-10	10y	Antarctica	Top soil	Bacteria	Verrucomicrobiota	1.34417
SD2469	A 0-10	A_0-10	0-10	8_27	Swizerland	Soil profile	Bacteria	Verrucomicrobiota	1.33946
SD2481	C 20-30	C_20-30	20-30	58-127	Swizerland	Soil profile	Bacteria	Nitrospirota	1.32324
SD2488	A4 top	A4 top	0-10	8_27	Swizerland	Top soil	Bacteria	Myxococcota	1.32089
SD2473	A 40-50	A_40-50	40-50	8_27	Swizerland	Soil profile	Bacteria	Nitrospirota	1.31635
SD2474	B 0-10	B_0-10	0-10	28-57	Swizerland	Soil profile	Bacteria	Myxococcota	1.30563
SF3095	SA1	SA1	0-10	<5y	Antarctica	Top soil	Bacteria	Chloroflexi	1.30499
SD2486	A4 N top	A4 N top	0-10	0-7	Swizerland	Top soil	Bacteria	Patescibacteria	1.30006
SD2479	C 0-10	C_0-10	0-10	58-127	Swizerland	Soil profile	Bacteria	Nitrospirota	1.29463
SD2475	B 10-20	B_10-20	10_20	28-57	Swizerland	Soil profile	Bacteria	Nitrospirota	1.28515
SD2474	B 0-10	B_0-10	0-10	28-57	Swizerland	Soil profile	Bacteria	Armatimonadota	1.26845
SD2465	An 10-20	An_10-20	10_20	0-7	Swizerland	Soil profile	Bacteria	Myxococcota	1.25816
SD2493	C5 top	C5 top	0-10	58-127	Swizerland	Top soil	Bacteria	Bacteroidota	1.25498
SD2494	A2 top	A2 top	0-10	8_27	Swizerland	Top soil	Bacteria	Verrucomicrobiota	1.25379
SD2479	C 0-10	C_0-10	0-10	58-127	Swizerland	Soil profile	Bacteria	Methylomirabilota	1.24395
SD2471	A 20-30	A_20-30	20-30	8_27	Swizerland	Soil profile	Bacteria	Latescibacterota	1.23493
SD2471	A 20-30	A_20-30	20-30	8_27	Swizerland	Soil profile	Bacteria	Nitrospirota	1.22517
SD2479	C 0-10	C_0-10	0-10	58-127	Swizerland	Soil profile	Bacteria	Bacteroidota	1.21401
SF3098	SA4	SA4	0-10	10y	Antarctica	Top soil	Bacteria	Planctomycetota	1.20912
SD2473	A 40-50	A_40-50	40-50	8_27	Swizerland	Soil profile	Bacteria	Myxococcota	1.20904
SD2470	A 10-20	A_10-20	10_20	8_27	Swizerland	Soil profile	Bacteria	Latescibacterota	1.20732
SD2479	C 0-10	C_0-10	0-10	58-127	Swizerland	Soil profile	Bacteria	Verrucomicrobiota	1.2071
SD2485	A3 N top	A3 N top	0-10	0-7	Swizerland	Top soil	Bacteria	Firmicutes	1.20705
SF3097	SA3	SA3	0-10	<5y	Antarctica	Top soil	Bacteria	Gemmatimonadota	1.20048
SD2488	A4 top	A4 top	0-10	8_27	Swizerland	Top soil	Bacteria	Patescibacteria	1.19445
SD2466	An 20-30	An_20-30	20-30	0-7	Swizerland	Soil profile	Bacteria	Myxococcota	1.19376
SD2470	A 10-20	A_10-20	10_20	8_27	Swizerland	Soil profile	Bacteria	Myxococcota	1.189
SD2468	An 40-45	An_40-45	40-50	0-7	Swizerland	Soil profile	Bacteria	Bacteroidota	1.18017
SD2468	An 40-45	An_40-45	40-50	0-7	Swizerland	Soil profile	Bacteria	Planctomycetota	1.18017
SD2494	A2 top	A2 top	0-10	8_27	Swizerland	Top soil	Bacteria	Armatimonadota	1.15927
SD2478	B 40-50	B_40-50	40-50	28-57	Swizerland	Soil profile	Bacteria	Patescibacteria	1.15091
SD2477	B 30-40	B_30-40	30-40	28-57	Swizerland	Soil profile	Bacteria	Patescibacteria	1.14415
SD2483	C 40-50	C_40-50	40-50	58-127	Swizerland	Soil profile	Bacteria	Nitrospirota	1.14047
SD2469	A 0-10	A_0-10	0-10	8_27	Swizerland	Soil profile	Bacteria	Armatimonadota	1.13917
SD2470	A 10-20	A_10-20	10_20	8_27	Swizerland	Soil profile	Bacteria	Armatimonadota	1.13403
SD2490	B4 top	B4 top	0-10	28-57	Swizerland	Top soil	Bacteria	Nitrospirota	1.12989
SF3096	SA2	SA2	0-10	<5y	Antarctica	Top soil	Bacteria	Planctomycetota	1.1279
SD2490	B4 top	B4 top	0-10	28-57	Swizerland	Top soil	Bacteria	Latescibacterota	1.12006
SD2480	C 10-20	C_10-20	10_20	58-127	Swizerland	Soil profile	Bacteria	Armatimonadota	1.11988
SD2488	A4 top	A4 top	0-10	8_27	Swizerland	Top soil	Bacteria	Latescibacterota	1.11912
SD2491	B2 top	B2 top	0-10	28-57	Swizerland	Top soil	Bacteria	Armatimonadota	1.10713
SD2470	A 10-20	A_10-20	10_20	8_27	Swizerland	Soil profile	Bacteria	Nitrospirota	1.0872
SD2467	An 30-40	An_30-40	30-40	0-7	Swizerland	Soil profile	Bacteria	Myxococcota	1.08303
SD2471	A 20-30	A_20-30	20-30	8_27	Swizerland	Soil profile	Bacteria	Myxococcota	1.08276
SD2481	C 20-30	C_20-30	20-30	58-127	Swizerland	Soil profile	Bacteria	Myxococcota	1.06642
SD2474	B 0-10	B_0-10	0-10	28-57	Swizerland	Soil profile	Bacteria	Verrucomicrobiota	1.06506
SD2484	A1 N top	A1 N top	0-10	0-7	Swizerland	Top soil	Bacteria	Acidobacteriota	1.06472
SD2471	A 20-30	A_20-30	20-30	8_27	Swizerland	Soil profile	Archaea	Crenarchaeota	1.06325
SF3095	SA1	SA1	0-10	<5y	Antarctica	Top soil	Bacteria	Firmicutes	1.05783
SF3099	SA5	SA5	0-10	10y	Antarctica	Top soil	Bacteria	Armatimonadota	1.05586
SD2467	An 30-40	An_30-40	30-40	0-7	Swizerland	Soil profile	Bacteria	Nitrospirota	1.05295
SD2481	C 20-30	C_20-30	20-30	58-127	Swizerland	Soil profile	Bacteria	Armatimonadota	1.04807
SD2493	C5 top	C5 top	0-10	58-127	Swizerland	Top soil	Bacteria	Verrucomicrobiota	1.04797
SD2478	B 40-50	B_40-50	40-50	28-57	Swizerland	Soil profile	Bacteria	Verrucomicrobiota	1.04385
SD2489	B1 top	B1 top	0-10	28-57	Swizerland	Top soil	Bacteria	Patescibacteria	1.03686
SD2480	C 10-20	C_10-20	10_20	58-127	Swizerland	Soil profile	Bacteria	Verrucomicrobiota	1.03592
SD2492	C2 top	C2 top	0-10	58-127	Swizerland	Top soil	Bacteria	Myxococcota	1.03169
SD2480	C 10-20	C_10-20	10_20	58-127	Swizerland	Soil profile	Bacteria	Patescibacteria	1.02959
SD2468	An 40-45	An_40-45	40-50	0-7	Swizerland	Soil profile	Bacteria	Acidobacteriota	1.02282
SD2483	C 40-50	C_40-50	40-50	58-127	Swizerland	Soil profile	Bacteria	Armatimonadota	1.01912
SD2489	B1 top	B1 top	0-10	28-57	Swizerland	Top soil	Bacteria	Nitrospirota	1.01908
SD2465	An 10-20	An_10-20	10_20	0-7	Swizerland	Soil profile	Bacteria	Nitrospirota	1.01667
SD2476	B 20-30	B_20-30	20-30	28-57	Swizerland	Soil profile	Bacteria	Patescibacteria	1.00339
SD2480	C 10-20	C_10-20	10_20	58-127	Swizerland	Soil profile	Bacteria	Myxococcota	1.00266
SD2485	A3 N top	A3 N top	0-10	0-7	Swizerland	Top soil	Archaea	Other (<=1%)	0.54557
SF3103	SA9	SA9	0-10	21y	Antarctica	Top soil	Archaea	Other (<=1%)	0.464972
SD2466	An 20-30	An_20-30	20-30	0-7	Swizerland	Soil profile	Archaea	Other (<=1%)	0.372273
SD2480	C 10-20	C_10-20	10_20	58-127	Swizerland	Soil profile	Archaea	Other (<=1%)	0.353228
SD2483	C 40-50	C_40-50	40-50	58-127	Swizerland	Soil profile	Archaea	Other (<=1%)	0.345485
SD2481	C 20-30	C_20-30	20-30	58-127	Swizerland	Soil profile	Archaea	Other (<=1%)	0.324084
SF3098	SA4	SA4	0-10	10y	Antarctica	Top soil	Archaea	Other (<=1%)	0.316021
SF3100	SA6	SA6	0-10	10y	Antarctica	Top soil	Archaea	Other (<=1%)	0.281338
SD2465	An 10-20	An_10-20	10_20	0-7	Swizerland	Soil profile	Archaea	Other (<=1%)	0.265347
SF3096	SA2	SA2	0-10	<5y	Antarctica	Top soil	Archaea	Other (<=1%)	0.248139
SD2464	An 0-10	An_0-10	0-10	0-7	Swizerland	Soil profile	Archaea	Other (<=1%)	0.215001
SD2470	A 10-20	A_10-20	10_20	8_27	Swizerland	Soil profile	Archaea	Other (<=1%)	0.211739
SD2482	C 30-40	C_30-40	30-40	58-127	Swizerland	Soil profile	Archaea	Other (<=1%)	0.202135
SD2477	B 30-40	B_30-40	30-40	28-57	Swizerland	Soil profile	Archaea	Other (<=1%)	0.199159
SD2471	A 20-30	A_20-30	20-30	8_27	Swizerland	Soil profile	Archaea	Other (<=1%)	0.198993
SD2472	A 30-40	A_30-40	30-40	8_27	Swizerland	Soil profile	Archaea	Other (<=1%)	0.16986
SD2473	A 40-50	A_40-50	40-50	8_27	Swizerland	Soil profile	Archaea	Other (<=1%)	0.164544
SD2468	An 40-45	An_40-45	40-50	0-7	Swizerland	Soil profile	Archaea	Other (<=1%)	0.157356
SD2476	B 20-30	B_20-30	20-30	28-57	Swizerland	Soil profile	Archaea	Other (<=1%)	0.143708
SD2489	B1 top	B1 top	0-10	28-57	Swizerland	Top soil	Archaea	Other (<=1%)	0.143629
SD2491	B2 top	B2 top	0-10	28-57	Swizerland	Top soil	Archaea	Other (<=1%)	0.137272
SD2478	B 40-50	B_40-50	40-50	28-57	Swizerland	Soil profile	Archaea	Other (<=1%)	0.128192
SD2475	B 10-20	B_10-20	10_20	28-57	Swizerland	Soil profile	Archaea	Other (<=1%)	0.104644
SD2467	An 30-40	An_30-40	30-40	0-7	Swizerland	Soil profile	Archaea	Other (<=1%)	0.100281
SD2494	A2 top	A2 top	0-10	8_27	Swizerland	Top soil	Archaea	Other (<=1%)	0.0945206
SF3099	SA5	SA5	0-10	10y	Antarctica	Top soil	Archaea	Other (<=1%)	0.0748839
SD2486	A4 N top	A4 N top	0-10	0-7	Swizerland	Top soil	Archaea	Other (<=1%)	0.0720438
SD2474	B 0-10	B_0-10	0-10	28-57	Swizerland	Soil profile	Archaea	Other (<=1%)	0.0656096
SD2469	A 0-10	A_0-10	0-10	8_27	Swizerland	Soil profile	Archaea	Other (<=1%)	0.0625917
SD2488	A4 top	A4 top	0-10	8_27	Swizerland	Top soil	Archaea	Other (<=1%)	0.0591843
SD2484	A1 N top	A1 N top	0-10	0-7	Swizerland	Top soil	Archaea	Other (<=1%)	0.0580758
SF3102	SA8	SA8	0-10	21y	Antarctica	Top soil	Archaea	Other (<=1%)	0.0362889
SD2487	A1 top	A1 top	0-10	8_27	Swizerland	Top soil	Archaea	Other (<=1%)	0.0340354
SD2493	C5 top	C5 top	0-10	58-127	Swizerland	Top soil	Archaea	Other (<=1%)	0.0258759
SD2479	C 0-10	C_0-10	0-10	58-127	Swizerland	Soil profile	Archaea	Other (<=1%)	0.0253398
SD2492	C2 top	C2 top	0-10	58-127	Swizerland	Top soil	Archaea	Other (<=1%)	0.0227998
SD2490	B4 top	B4 top	0-10	28-57	Swizerland	Top soil	Archaea	Other (<=1%)	0
SF3095	SA1	SA1	0-10	<5y	Antarctica	Top soil	Archaea	Other (<=1%)	0
SF3097	SA3	SA3	0-10	<5y	Antarctica	Top soil	Archaea	Other (<=1%)	0
SF3101	SA7	SA7	0-10	21y	Antarctica	Top soil	Archaea	Other (<=1%)	0

## Sheet: Fig.1c
Name_alt	Location	Sample_Type	Depth (cm)	Class	Age (yrs)	16S rRNA gene copy (soildw)
An_0-10	Swizerland	Soil profile	0-10	An	0_7	1.41424e+08
An_10-20	Swizerland	Soil profile	10-20	An	0_7	1.50118e+08
An_20-30	Swizerland	Soil profile	20-30	An	0_7	6.705e+06
An_30-40	Swizerland	Soil profile	30-40	An	0_7	156534
An_40-45	Swizerland	Soil profile	40-50	An	0_7	377631
A_0-10	Swizerland	Soil profile	0-10	A	8_27	5.41389e+08
A_10-20	Swizerland	Soil profile	10-20	A	8_27	1.47968e+08
A_20-30	Swizerland	Soil profile	20-30	A	8_27	6.64537e+07
A_30-40	Swizerland	Soil profile	30-40	A	8_27	5.21314e+07
A_40-50	Swizerland	Soil profile	40-50	A	8_27	5.4492e+06
B_0-10	Swizerland	Soil profile	0-10	B	28-57	9.99826e+07
B_10-20	Swizerland	Soil profile	10-20	B	28-57	3.43299e+07
B_20-30	Swizerland	Soil profile	20-30	B	28-57	4.89481e+06
B_30-40	Swizerland	Soil profile	30-40	B	28-57	3.51481e+07
B_40-50	Swizerland	Soil profile	40-50	B	28-57	5.4831e+06
C_0-10	Swizerland	Soil profile	0-10	C	58_127	1303172067
C_10-20	Swizerland	Soil profile	10-20	C	58_127	1.59274e+08
C_20-30	Swizerland	Soil profile	20-30	C	58_127	2.54447e+07
C_30-40	Swizerland	Soil profile	30-40	C	58_127	1.37494e+08
C_40-50	Swizerland	Soil profile	40-50	C	58_127	6.29169e+07
SA1	Antarctica	Top soil	0-10	Glacier front	<5y	1.35386e+07
SA2	Antarctica	Top soil	0-10	Glacier front	<5y	3.01176e+06
SA3	Antarctica	Top soil	0-10	Glacier front	<5y	5.29144e+07
SA4	Antarctica	Top soil	0-10	Area 1	10y	5.33945e+07
SA5	Antarctica	Top soil	0-10	Area 1	10y	396526925
SA6	Antarctica	Top soil	0-10	Area 1	10y	4.30132e+06
SA7	Antarctica	Top soil	0-10	Area 2	21y	2.57723e+08
SA8	Antarctica	Top soil	0-10	Area 2	21y	2.63223e+08
SA9	Antarctica	Top soil	0-10	Area 2	21y	1.37105e+06

## Sheet: Fig.1d
Name	Soil age (yrs)	Shannon	Location	Sample_Type
SA1	<5y	4.63711	Antarctica	Top soil
SA2	<5y	4.58691	Antarctica	Top soil
SA3	<5y	3.77433	Antarctica	Top soil
SA4	10y	4.90124	Antarctica	Top soil
SA5	10y	5.97601	Antarctica	Top soil
SA6	10y	5.15652	Antarctica	Top soil
SA7	21y	6.11256	Antarctica	Top soil
SA8	21y	5.83465	Antarctica	Top soil
SA9	21y	5.18461	Antarctica	Top soil
An 0-10	0-7	6.08992	Swizerland	Soil profile
A 0-10	8_27	6.29613	Swizerland	Soil profile
B 0-10	28-57	6.21736	Swizerland	Soil profile
C 0-10	58-127	6.32028	Swizerland	Soil profile
A1 N top	0-7	4.58658	Swizerland	Top soil
A3 N top	0-7	6.2573	Swizerland	Top soil
A4 N top	0-7	6.65463	Swizerland	Top soil
A1 top	8_27	5.92843	Swizerland	Top soil
A4 top	8_27	6.29645	Swizerland	Top soil
B1 top	28-57	6.7135	Swizerland	Top soil
B4 top	28-57	5.32941	Swizerland	Top soil
B2 top	28-57	6.06387	Swizerland	Top soil
C2 top	58-127	6.45263	Swizerland	Top soil
C5 top	58-127	6.28965	Swizerland	Top soil
A2 top	8_27	6.18994	Swizerland	Top soil

## Sheet: Fig.1e
	SF3095	SF3096	SF3097	SF3098	SF3099	SF3100	SF3101	SF3102	SF3103	SD2464	SD2465	SD2466	SD2467	SD2468	SD2469	SD2470	SD2471	SD2472	SD2473	SD2474	SD2475	SD2476	SD2477	SD2478	SD2479	SD2480	SD2481	SD2482	SD2483	SD2484	SD2485	SD2486	SD2487	SD2488	SD2489	SD2490	SD2491	SD2492	SD2493	SD2494
SF3095	0	0.787646	0.724935	0.712924	0.806938	0.780858	0.851024	0.803766	0.80928	0.906507	0.933928	0.909573	0.866184	0.953884	0.942889	0.931643	0.939791	0.92427	0.936583	0.944841	0.940574	0.942687	0.952209	0.9567	0.961215	0.963008	0.964154	0.960778	0.966516	0.873311	0.927311	0.931191	0.945914	0.927689	0.958155	0.900084	0.933207	0.959254	0.952819	0.927415
SF3096	0.787646	0	0.792129	0.686268	0.83271	0.839364	0.868066	0.903231	0.801392	0.960596	0.973735	0.964004	0.915088	0.934455	0.972772	0.965248	0.972463	0.965455	0.971332	0.96817	0.971901	0.970692	0.977664	0.978212	0.977091	0.985216	0.985637	0.975392	0.982176	0.957586	0.968079	0.969501	0.976335	0.961323	0.975105	0.948416	0.959144	0.983875	0.973524	0.964501
SF3097	0.724935	0.792129	0	0.816231	0.877316	0.846385	0.908173	0.900793	0.861989	0.971904	0.981518	0.974455	0.932317	0.93586	0.984518	0.97719	0.981083	0.978585	0.980058	0.985142	0.979672	0.981847	0.984206	0.986633	0.987825	0.989824	0.989307	0.987901	0.991421	0.95983	0.97977	0.980107	0.984379	0.975042	0.986432	0.96673	0.981916	0.991311	0.986456	0.981698
SF3098	0.712924	0.686268	0.816231	0	0.764598	0.563984	0.767477	0.774276	0.653846	0.869164	0.90823	0.866331	0.790629	0.930317	0.910994	0.902049	0.90913	0.890379	0.897587	0.913297	0.909007	0.908153	0.921376	0.937368	0.946274	0.952479	0.953224	0.943941	0.949612	0.884023	0.905105	0.910143	0.912524	0.8966	0.934171	0.854902	0.899104	0.944522	0.930753	0.890808
SF3099	0.806938	0.83271	0.877316	0.764598	0	0.663737	0.776043	0.615854	0.728463	0.899681	0.922867	0.897879	0.887835	0.967175	0.948252	0.928399	0.929482	0.924732	0.929588	0.958473	0.959256	0.948389	0.952553	0.953515	0.97237	0.97011	0.970893	0.967418	0.971343	0.916518	0.924973	0.940063	0.949768	0.944004	0.965357	0.950034	0.946583	0.974145	0.96224	0.948332
SF3100	0.780858	0.839364	0.846385	0.563984	0.663737	0	0.662317	0.7005	0.527703	0.83149	0.872992	0.826844	0.806271	0.958239	0.87435	0.863538	0.87709	0.855775	0.861955	0.892523	0.888505	0.879444	0.892142	0.905268	0.92686	0.931056	0.930097	0.916471	0.927583	0.86409	0.865411	0.875248	0.87293	0.856792	0.909651	0.849506	0.87455	0.928117	0.908983	0.863999
SF3101	0.851024	0.868066	0.908173	0.767477	0.776043	0.662317	0	0.77813	0.699124	0.871591	0.902213	0.88475	0.886821	0.976414	0.916738	0.916741	0.922749	0.917904	0.918294	0.932916	0.952238	0.933267	0.945442	0.945129	0.958313	0.963157	0.955706	0.953199	0.95671	0.898227	0.889803	0.911774	0.900348	0.917646	0.941844	0.931649	0.918482	0.954356	0.947541	0.918776
SF3102	0.803766	0.903231	0.900793	0.774276	0.615854	0.7005	0.77813	0	0.703513	0.873465	0.89528	0.876284	0.902286	0.9801	0.919926	0.901695	0.911626	0.908553	0.912215	0.924809	0.945471	0.933689	0.936285	0.931514	0.954547	0.958235	0.955536	0.949605	0.95387	0.876549	0.894054	0.907044	0.91629	0.923344	0.936049	0.932554	0.922371	0.949292	0.943365	0.922366
SF3103	0.80928	0.801392	0.861989	0.653846	0.728463	0.527703	0.699124	0.703513	0	0.882569	0.915879	0.886633	0.869934	0.963565	0.91697	0.916645	0.926666	0.912187	0.916579	0.923773	0.930873	0.930627	0.934573	0.941707	0.962509	0.95897	0.959888	0.953226	0.958722	0.903707	0.90705	0.918637	0.915026	0.90524	0.938049	0.913784	0.918405	0.961028	0.949617	0.910116
SD2464	0.906507	0.960596	0.971904	0.869164	0.899681	0.83149	0.871591	0.873465	0.882569	0	0.326389	0.347331	0.686548	0.948229	0.702894	0.628635	0.637005	0.60355	0.596531	0.794615	0.746898	0.712518	0.700298	0.701188	0.882489	0.854771	0.8488	0.844365	0.8417	0.656122	0.431059	0.59785	0.703615	0.660668	0.769029	0.85348	0.780398	0.850364	0.872882	0.746266
SD2465	0.933928	0.973735	0.981518	0.90823	0.922867	0.872992	0.902213	0.89528	0.915879	0.326389	0	0.355184	0.773935	0.966806	0.705141	0.624951	0.616908	0.603184	0.589313	0.780615	0.747833	0.706536	0.67619	0.659384	0.880675	0.823326	0.810236	0.816916	0.801632	0.645276	0.41679	0.607196	0.718417	0.679242	0.754683	0.890007	0.787839	0.845099	0.879257	0.759812
SD2466	0.909573	0.964004	0.974455	0.866331	0.897879	0.826844	0.88475	0.876284	0.886633	0.347331	0.355184	0	0.66278	0.945098	0.706824	0.602902	0.593705	0.567682	0.548859	0.786614	0.708632	0.674988	0.657368	0.672367	0.876372	0.828384	0.822019	0.824656	0.813278	0.661821	0.490976	0.626326	0.739518	0.673703	0.775091	0.85039	0.786897	0.85193	0.866323	0.749176
SD2467	0.866184	0.915088	0.932317	0.790629	0.887835	0.806271	0.886821	0.902286	0.869934	0.686548	0.773935	0.66278	0	0.801027	0.864939	0.817508	0.821105	0.767233	0.761521	0.900722	0.820068	0.832005	0.84396	0.866451	0.933746	0.927133	0.929831	0.918382	0.928051	0.802567	0.788208	0.842107	0.875804	0.832075	0.913757	0.842347	0.886138	0.942424	0.930139	0.866334
SD2468	0.953884	0.934455	0.93586	0.930317	0.967175	0.958239	0.976414	0.9801	0.963565	0.948229	0.966806	0.945098	0.801027	0	0.981951	0.981142	0.983943	0.97675	0.949237	0.988312	0.980016	0.982781	0.985958	0.988257	0.988428	0.991395	0.99215	0.990227	0.991	0.955741	0.96752	0.981856	0.987359	0.983539	0.991297	0.955645	0.98277	0.990188	0.98719	0.983772
SD2469	0.942889	0.972772	0.984518	0.910994	0.948252	0.87435	0.916738	0.919926	0.91697	0.702894	0.705141	0.706824	0.864939	0.981951	0	0.449528	0.557217	0.56038	0.531603	0.546728	0.591471	0.575407	0.575569	0.585177	0.817126	0.699976	0.686297	0.667328	0.680881	0.778423	0.636037	0.534046	0.428213	0.474486	0.496543	0.820511	0.564068	0.654263	0.79868	0.398827
SD2470	0.931643	0.965248	0.97719	0.902049	0.928399	0.863538	0.916741	0.901695	0.916645	0.628635	0.624951	0.602902	0.817508	0.981142	0.449528	0	0.324326	0.35686	0.326495	0.551656	0.478249	0.433946	0.430093	0.472274	0.812546	0.675212	0.658056	0.653592	0.652619	0.781195	0.610686	0.553698	0.594619	0.531226	0.573226	0.809782	0.618463	0.747031	0.806376	0.594056
SD2471	0.939791	0.972463	0.981083	0.90913	0.929482	0.87709	0.922749	0.911626	0.926666	0.637005	0.616908	0.593705	0.821105	0.983943	0.557217	0.324326	0	0.321456	0.307207	0.62908	0.506019	0.455949	0.422687	0.473333	0.830662	0.699173	0.681014	0.700557	0.676349	0.808628	0.643342	0.595725	0.659849	0.589538	0.64042	0.827887	0.67374	0.780605	0.827421	0.677997
SD2472	0.92427	0.965455	0.978585	0.890379	0.924732	0.855775	0.917904	0.908553	0.912187	0.60355	0.603184	0.567682	0.767233	0.97675	0.56038	0.35686	0.321456	0	0.249474	0.627549	0.459321	0.427223	0.397586	0.483061	0.817164	0.705123	0.696779	0.698661	0.684033	0.800376	0.628543	0.569414	0.635511	0.545561	0.655099	0.785736	0.627114	0.754526	0.80984	0.621091
SD2473	0.936583	0.971332	0.980058	0.897587	0.929588	0.861955	0.918294	0.912215	0.916579	0.596531	0.589313	0.548859	0.761521	0.949237	0.531603	0.326495	0.307207	0.249474	0	0.6025	0.458828	0.419753	0.391978	0.454976	0.813919	0.688862	0.676154	0.679138	0.661235	0.775605	0.613733	0.5627	0.617688	0.547457	0.62649	0.794522	0.633845	0.749794	0.803558	0.629659
SD2474	0.944841	0.96817	0.985142	0.913297	0.958473	0.892523	0.932916	0.924809	0.923773	0.794615	0.780615	0.786614	0.900722	0.988312	0.546728	0.551656	0.62908	0.627549	0.6025	0	0.541325	0.523055	0.58313	0.564445	0.720808	0.639222	0.647343	0.58354	0.628039	0.826782	0.744104	0.642723	0.608621	0.527217	0.428729	0.763872	0.538191	0.653735	0.732443	0.607583
SD2475	0.940574	0.971901	0.979672	0.909007	0.959256	0.888505	0.952238	0.945471	0.930873	0.746898	0.747833	0.708632	0.820068	0.980016	0.591471	0.478249	0.506019	0.459321	0.458828	0.541325	0	0.286803	0.336252	0.457584	0.811191	0.622363	0.634189	0.629246	0.631911	0.75809	0.744525	0.686085	0.654465	0.620849	0.617919	0.776771	0.651035	0.785388	0.812467	0.6852
SD2476	0.942687	0.970692	0.981847	0.908153	0.948389	0.879444	0.933267	0.933689	0.930627	0.712518	0.706536	0.674988	0.832005	0.982781	0.575407	0.433946	0.455949	0.427223	0.419753	0.523055	0.286803	0	0.269403	0.387504	0.801134	0.615723	0.609089	0.612301	0.602794	0.782712	0.713076	0.643367	0.645673	0.598443	0.587624	0.791694	0.661781	0.77408	0.801369	0.689723
SD2477	0.952209	0.977664	0.984206	0.921376	0.952553	0.892142	0.945442	0.936285	0.934573	0.700298	0.67619	0.657368	0.84396	0.985958	0.575569	0.430093	0.422687	0.397586	0.391978	0.58313	0.336252	0.269403	0	0.300383	0.812922	0.626959	0.602172	0.631955	0.587639	0.785933	0.70081	0.623625	0.648355	0.617866	0.600955	0.828763	0.675024	0.783403	0.823819	0.700201
SD2478	0.9567	0.978212	0.986633	0.937368	0.953515	0.905268	0.945129	0.931514	0.941707	0.701188	0.659384	0.672367	0.866451	0.988257	0.585177	0.472274	0.473333	0.483061	0.454976	0.564445	0.457584	0.387504	0.300383	0	0.807741	0.578407	0.550817	0.627259	0.589363	0.766853	0.685789	0.608365	0.642717	0.617483	0.565055	0.848771	0.690228	0.762042	0.81967	0.70563
SD2479	0.961215	0.977091	0.987825	0.946274	0.97237	0.92686	0.958313	0.954547	0.962509	0.882489	0.880675	0.876372	0.933746	0.988428	0.817126	0.812546	0.830662	0.817164	0.813919	0.720808	0.811191	0.801134	0.812922	0.807741	0	0.732332	0.720993	0.564161	0.652385	0.923784	0.867347	0.808398	0.808996	0.759419	0.759037	0.816156	0.785635	0.717923	0.487201	0.818417
SD2480	0.963008	0.985216	0.989824	0.952479	0.97011	0.931056	0.963157	0.958235	0.95897	0.854771	0.823326	0.828384	0.927133	0.991395	0.699976	0.675212	0.699173	0.705123	0.688862	0.639222	0.622363	0.615723	0.626959	0.578407	0.732332	0	0.330114	0.484929	0.509612	0.81931	0.816425	0.762075	0.741253	0.735187	0.646704	0.859797	0.742228	0.763891	0.750799	0.784274
SD2481	0.964154	0.985637	0.989307	0.953224	0.970893	0.930097	0.955706	0.955536	0.959888	0.8488	0.810236	0.822019	0.929831	0.99215	0.686297	0.658056	0.681014	0.696779	0.676154	0.647343	0.634189	0.609089	0.602172	0.550817	0.720993	0.330114	0	0.425155	0.379745	0.830108	0.807418	0.750961	0.747311	0.738232	0.639406	0.869615	0.746464	0.752098	0.735122	0.781356
SD2482	0.960778	0.975392	0.987901	0.943941	0.967418	0.916471	0.953199	0.949605	0.953226	0.844365	0.816916	0.824656	0.918382	0.990227	0.667328	0.653592	0.700557	0.698661	0.679138	0.58354	0.629246	0.612301	0.631955	0.627259	0.564161	0.484929	0.425155	0	0.367371	0.825134	0.800537	0.735242	0.69903	0.685599	0.603986	0.822894	0.688271	0.666373	0.588854	0.743125
SD2483	0.966516	0.982176	0.991421	0.949612	0.971343	0.927583	0.95671	0.95387	0.958722	0.8417	0.801632	0.813278	0.928051	0.991	0.680881	0.652619	0.676349	0.684033	0.661235	0.628039	0.631911	0.602794	0.587639	0.589363	0.652385	0.509612	0.379745	0.367371	0	0.843317	0.79598	0.726998	0.726465	0.721349	0.62484	0.854745	0.724835	0.706334	0.662271	0.76684
SD2484	0.873311	0.957586	0.95983	0.884023	0.916518	0.86409	0.898227	0.876549	0.903707	0.656122	0.645276	0.661821	0.802567	0.955741	0.778423	0.781195	0.808628	0.800376	0.775605	0.826782	0.75809	0.782712	0.785933	0.766853	0.923784	0.81931	0.830108	0.825134	0.843317	0	0.653033	0.78533	0.749757	0.814258	0.827313	0.903739	0.827971	0.892668	0.916234	0.836585
SD2485	0.927311	0.968079	0.97977	0.905105	0.924973	0.865411	0.889803	0.894054	0.90705	0.431059	0.41679	0.490976	0.788208	0.96752	0.636037	0.610686	0.643342	0.628543	0.613733	0.744104	0.744525	0.713076	0.70081	0.685789	0.867347	0.816425	0.807418	0.800537	0.79598	0.653033	0	0.562513	0.644224	0.634073	0.708073	0.867228	0.735672	0.808543	0.859161	0.685614
SD2486	0.931191	0.969501	0.980107	0.910143	0.940063	0.875248	0.911774	0.907044	0.918637	0.59785	0.607196	0.626326	0.842107	0.981856	0.534046	0.553698	0.595725	0.569414	0.5627	0.642723	0.686085	0.643367	0.623625	0.608365	0.808398	0.762075	0.750961	0.735242	0.726998	0.78533	0.562513	0	0.548563	0.507801	0.57692	0.841415	0.616841	0.686746	0.80545	0.611399
SD2487	0.945914	0.976335	0.984379	0.912524	0.949768	0.87293	0.900348	0.91629	0.915026	0.703615	0.718417	0.739518	0.875804	0.987359	0.428213	0.594619	0.659849	0.635511	0.617688	0.608621	0.654465	0.645673	0.648355	0.642717	0.808996	0.741253	0.747311	0.69903	0.726465	0.749757	0.644224	0.548563	0	0.500682	0.574095	0.823742	0.567767	0.642997	0.801464	0.527747
SD2488	0.927689	0.961323	0.975042	0.8966	0.944004	0.856792	0.917646	0.923344	0.90524	0.660668	0.679242	0.673703	0.832075	0.983539	0.474486	0.531226	0.589538	0.545561	0.547457	0.527217	0.620849	0.598443	0.617866	0.617483	0.759419	0.735187	0.738232	0.685599	0.721349	0.814258	0.634073	0.507801	0.500682	0	0.511061	0.748408	0.539014	0.664548	0.759053	0.516456
SD2489	0.958155	0.975105	0.986432	0.934171	0.965357	0.909651	0.941844	0.936049	0.938049	0.769029	0.754683	0.775091	0.913757	0.991297	0.496543	0.573226	0.64042	0.655099	0.62649	0.428729	0.617919	0.587624	0.600955	0.565055	0.759037	0.646704	0.639406	0.603986	0.62484	0.827313	0.708073	0.57692	0.574095	0.511061	0	0.81793	0.597117	0.636983	0.757881	0.614139
SD2490	0.900084	0.948416	0.96673	0.854902	0.950034	0.849506	0.931649	0.932554	0.913784	0.85348	0.890007	0.85039	0.842347	0.955645	0.820511	0.809782	0.827887	0.785736	0.794522	0.763872	0.776771	0.791694	0.828763	0.848771	0.816156	0.859797	0.869615	0.822894	0.854745	0.903739	0.867228	0.841415	0.823742	0.748408	0.81793	0	0.726894	0.793751	0.780933	0.76556
SD2491	0.933207	0.959144	0.981916	0.899104	0.946583	0.87455	0.918482	0.922371	0.918405	0.780398	0.787839	0.786897	0.886138	0.98277	0.564068	0.618463	0.67374	0.627114	0.633845	0.538191	0.651035	0.661781	0.675024	0.690228	0.785635	0.742228	0.746464	0.688271	0.724835	0.827971	0.735672	0.616841	0.567767	0.539014	0.597117	0.726894	0	0.611862	0.758422	0.538068
SD2492	0.959254	0.983875	0.991311	0.944522	0.974145	0.928117	0.954356	0.949292	0.961028	0.850364	0.845099	0.85193	0.942424	0.990188	0.654263	0.747031	0.780605	0.754526	0.749794	0.653735	0.785388	0.77408	0.783403	0.762042	0.717923	0.763891	0.752098	0.666373	0.706334	0.892668	0.808543	0.686746	0.642997	0.664548	0.636983	0.793751	0.611862	0	0.669182	0.649384
SD2493	0.952819	0.973524	0.986456	0.930753	0.96224	0.908983	0.947541	0.943365	0.949617	0.872882	0.879257	0.866323	0.930139	0.98719	0.79868	0.806376	0.827421	0.80984	0.803558	0.732443	0.812467	0.801369	0.823819	0.81967	0.487201	0.750799	0.735122	0.588854	0.662271	0.916234	0.859161	0.80545	0.801464	0.759053	0.757881	0.780933	0.758422	0.669182	0	0.792353
SD2494	0.927415	0.964501	0.981698	0.890808	0.948332	0.863999	0.918776	0.922366	0.910116	0.746266	0.759812	0.749176	0.866334	0.983772	0.398827	0.594056	0.677997	0.621091	0.629659	0.607583	0.6852	0.689723	0.700201	0.70563	0.818417	0.784274	0.781356	0.743125	0.76684	0.836585	0.685614	0.611399	0.527747	0.516456	0.614139	0.76556	0.538068	0.649384	0.792353	0

## Sheet: Fig.1f
Samples																	Geographic Variables
	SD2484_J3370	SD2485_J3370	SD2486_J3370	SD2464_J3370	SD2487_J3370	SD2488_J3370	SD2494_J3370	SD2469_J3370	SD2489_J3370	SD2490_J3370	SD2491_J3370	SD2474_J3370	SD2492_J3370	SD2493_J3370	SD2479_J3370			SD2484_J3370	SD2485_J3370	SD2486_J3370	SD2464_J3370	SD2487_J3370	SD2488_J3370	SD2494_J3370	SD2469_J3370	SD2489_J3370	SD2490_J3370	SD2491_J3370	SD2474_J3370	SD2492_J3370	SD2493_J3370	SD2479_J3370
Feature ID	SWI_top_10	SWI_top_10	SWI_top_10	SWI_top_10	SWI_top_25	SWI_top_25	SWI_top_25	SWI_top_25	SWI_top_50	SWI_top_50	SWI_top_50	SWI_top_50	SWI_top_150	SWI_top_150	SWI_top_150			SWI_top_10	SWI_top_10	SWI_top_10	SWI_top_10	SWI_top_25	SWI_top_25	SWI_top_25	SWI_top_25	SWI_top_50	SWI_top_50	SWI_top_50	SWI_top_50	SWI_top_150	SWI_top_150	SWI_top_150
805e633f669e5e954d57037440aa8f67	7843	3303	2441	1323	6304	2878	2736	5745	5785	1528	3653	4995	2826	2056	2042		x	8.82738	8.82738	8.82738	8.82738	8.82753	8.82753	8.82753	8.82753	8.82859	8.82859	8.82859	8.82859	8.8301	8.8301	8.8301
0fd25ca8191dca1d92215c2e834319aa	3342	4337	177	2085	0	0	0	174	0	0	0	0	0	0	0		y	46.8426	46.8426	46.8426	46.8426	46.8435	46.8435	46.8435	46.8435	46.8445	46.8445	46.8445	46.8445	46.8462	46.8462	46.8462
0f5f7693288de84f4ade2e6abaa2440f	12	292	950	56	2020	963	1810	1936	1550	231	939	610	2105	162	141
d0099ee91dbd9830ee9ca81d0ee85747	16	57	140	31	0	0	79	0	130	0	0	455	124	33	98
060fdbbfa61cbfb4d47350dc2a2019cd	216	500	327	439	252	203	121	301	209	66	80	124	0	228	169
d7eb4fc4647c217ab3543d4de0725b7c	29	391	263	174	105	148	387	352	288	11	114	113	36	0	0
06cf91cc53363bd9538f4e979bce412d	0	15	0	6	11	18	34	40	725	85	441	338	352	515	261
30d02b56a92923da0edd8d3210a983e5	36	402	407	313	199	255	232	241	416	54	147	144	277	38	35
109f4635e7355fc97fc225888ccd3dda	46	76	23	76	47	0	0	11	0	0	0	0	0	0	0
3c42cb107bd49d655a05b87a38ab33b6	470	329	509	636	142	147	63	156	111	28	38	64	0	0	0
c694b2b2ed604d0a557ef4d129a891e4	38	101	147	126	62	44	41	143	103	13	77	171	0	0	0
5a9ca01e6ead962f83f56b3a2dd5c28f	0	202	652	26	100	597	406	631	680	0	102	184	92	257	389
ee1956791b886ee43f92c113e82df9a1	13	116	220	179	157	106	146	309	192	0	132	154	233	179	149
c1d986e8fbb5cf3dbcac755d09f05c6c	1358	321	368	688	43	60	43	39	0	0	41	0	0	0	0
8fc3a38ee560b0fc289a4bbd5955ff32	38	225	237	146	171	171	71	183	324	25	105	208	138	145	87
df1d2224eeb2e4f406648b05a2ef2dbe	110	1816	377	732	30	17	16	0	0	0	0	0	0	0	0
5211a447f2ba150eb314b74eae226fb3	572	1036	234	348	42	69	80	90	101	0	18	23	0	0	0
c4d9fb2b869c0d2f4401a9d19333fbf0	0	59	238	99	183	92	135	228	157	0	114	200	163	65	39
d7259f1a7d34b046ca771afdd3971e0f	0	0	236	0	0	62	41	67	101	0	90	126	0	0	0
72c73c9fb188f3e44e2ea49f4499c353	13	97	151	80	75	113	164	268	307	34	155	164	72	12	10
09bf4a67f0a1adaaa9c4f10c07f5c098	0	94	278	65	162	220	214	276	287	99	214	211	88	109	139
df6485f0c59f870ffa34796e56205884	111	319	185	361	123	148	0	94	54	0	0	45	0	0	125
6d5089a043e1af8a03c3c31e25c3fa61	0	39	162	77	159	151	104	186	180	37	79	95	120	55	65
a7169bcdeb455242621613a0e228009d	707	221	254	257	220	229	68	153	188	0	84	106	0	0	0
ec69936c17f37d20d7eba29c621126dd	0	109	197	95	184	128	89	165	372	0	58	311	158	69	64
b3e9b641b57872026412d490cbc468d1	349	178	261	131	208	153	91	215	180	39	135	119	171	57	44
a6d8ab3b8a3dbbc987169774a16f07cc	0	0	116	0	0	0	0	0	448	97	0	275	251	130	166
c08e277d35495549bb343228f15c11c9	1001	244	190	286	112	147	60	87	48	0	55	28	0	0	0
c973a0e5319a7d71dbd0fa28904ea00f	0	30	42	35	24	42	44	71	305	16	30	303	66	41	48
967cb6c06835bc82811ddc57fcb84b60	0	99	142	104	158	230	139	200	380	27	54	140	88	30	35
593c7e968b59d58c05fd2a91f580e47c	508	418	231	644	61	86	0	33	0	0	0	0	0	0	0
fddf3dafa3c09ac46826ba75f74c759b	619	159	112	341	0	0	0	10	0	0	6	0	0	0	8
648e8d0fccbcbea6d9a79d7ca11b2f6a	0	188	106	73	301	152	283	352	211	91	161	162	224	199	133
187d45a4e8aea6b2b81e4a1c2c7daa10	7	33	192	50	236	163	79	152	147	15	83	73	143	162	154
b8c30fa04a281cb4d380978f4e8df531	41	189	364	93	141	133	41	81	107	69	111	103	121	90	157
caa15e719ecf5e0df420e1a46d2dabc3	0	119	186	79	235	141	94	204	167	0	83	111	130	86	113
667989b3060ee41d76045b7660813e8b	151	349	166	367	237	161	85	193	166	27	67	74	99	0	0
8ffc119334782b9b14d77811c70aa530	84	107	168	74	122	83	122	173	69	43	84	56	105	0	58
929d9a7f88bd83bc06d889c356d9a13e	0	0	7	0	0	214	0	0	95	23	0	1051	0	95	1326
8b0bd2e8132f5828207ed6a1f734358a	28	32	77	67	39	0	18	36	47	27	80	47	45	170	167
709da530d4d22c0dc3f2d81846f45ed3	0	91	132	29	142	126	215	293	159	44	88	99	259	266	125
49b031196eba0674ec0dd088fefc2c62	0	16	197	0	111	150	83	154	136	55	84	156	295	164	228
66a6bc0ca8f5cc543a544e56921f7ac4	152	76	83	0	56	43	73	118	107	29	111	94	55	82	47
a6772a164790bcd0a40146aa2e4950ed	21	104	217	139	339	133	107	178	180	39	113	109	208	80	74
73513bc02c0866efebf6fc35352d4786	0	165	134	178	288	145	106	236	129	23	63	92	44	39	0
251b84415ac4fcbc21189f2339d85390	71	0	0	0	0	0	0	0	0	0	0	0	0	0	0
1cc268177bdf0c4bd9ad7168a8eeb969	444	267	189	212	234	206	130	168	210	0	164	102	190	0	0
aae6558329d7c0b6f155e2bbb8c06f5e	0	20	208	13	46	75	76	86	107	25	119	117	181	42	61
763bea1b6ed17db542ef64698cab0d0d	437	155	180	162	0	96	111	91	0	0	0	0	0	0	0
d48c7a498b573fd4f2d3fc9b7f0206a7	243	251	164	226	339	125	71	77	104	0	66	65	0	0	0
b4dff88bea3b609481803b0e5001a77f	22	156	142	83	57	225	43	201	280	26	23	132	8	0	30
a47ae2bc93cdc5912842a967561c41ca	19	114	214	125	166	104	76	119	99	26	88	71	119	156	135
c90c44106eb79bb1506a68e6637cc42a	12	45	242	65	145	44	71	154	57	23	102	62	122	43	33
b94769eb72718a0c512ade94384e3902	38	246	281	160	226	163	36	139	193	36	126	55	109	65	43
ce79f862c4acfcd7651668e50bc14e2a	21	304	244	108	240	164	114	151	260	31	45	147	82	49	92
c2b4a793dd280ccdb910f97a0c08cf86	35	511	136	247	0	44	20	37	100	7	18	0	0	0	0
af65ab7f7b4e1ecc4a2e75205ed628d4	0	0	55	0	49	105	46	107	341	33	17	231	77	63	119
cc0867c88255de5f9f6f90bc2e4bca05	74	190	117	102	59	0	58	81	0	0	0	0	0	0	0
42935adcf8c329f53b74ec4819cf97a5	2554	144	56	15	0	10	72	23	0	0	36	0	12	0	0
30c2c414901c69697e4ad71d300f0e9a	0	124	146	73	228	112	128	182	244	58	45	173	161	111	112
b49749f899651fb9097481eb124f7b42	0	0	150	0	38	0	0	0	0	0	0	0	0	0	0
0057e36d3da2154860fc7ce1bf88cfcb	0	87	112	0	0	74	57	108	159	0	66	74	0	40	0
4963a7c6e7c28d8325a11f3843388d59	100	185	126	169	144	143	51	79	80	26	8	54	0	0	0
e77e7ca09de4e691738c41f6d22c6fa7	0	128	143	121	78	105	67	95	92	0	117	55	0	0	0
6931f1e955e602444105860757e471af	0	11	0	8	0	0	0	0	95	0	0	115	110	0	78
31de871bad103340eaac73b2383506fe	274	182	141	249	0	50	0	33	0	0	0	20	0	31	0
568f429a39bfea87fde15f9a159a3eb7	10	395	97	212	4	33	16	12	44	0	0	23	0	0	0
f3bf163d1cfe7a4d706c0d4a61e018be	0	19	248	23	60	25	38	32	60	0	98	110	419	73	138
3a190bdbe410cd700d7f19d4dfb32e4e	0	0	60	11	1156	213	0	0	0	0	0	0	0	294	792
190321d43c2176dbbd983d860a3c3616	0	155	68	162	21	50	64	116	48	6	18	26	18	24	0
22809e72e47ee9aff3be2342b72be20c	0	31	10	0	27	97	92	213	249	0	3	169	0	4	0
6e05d903034ee18ab3691c07e330b638	0	0	54	0	687	141	192	441	84	0	60	96	442	45	0
e8ae368a6fc5a69732478d5e1ae5a8fa	0	117	115	88	130	0	41	98	250	49	35	136	159	0	94
722fbb21ac672d1a087858b2b0b54a21	27	120	196	148	45	77	51	100	163	30	49	76	0	0	0
bb2a49d9b841fd1c4cad88f7790b2cbb	352	201	111	97	123	68	43	56	81	0	123	0	0	65	0
8f11af15abdf5815cc0c0b504250191a	0	122	162	74	182	131	96	131	143	40	37	125	55	0	0
6f06628a20c9096da2cb880367efe814	21	90	88	223	94	0	0	60	0	0	0	0	0	0	0
e8c87909824236c5dff3e81ca8d5b4e0	0	48	116	0	53	116	66	145	145	0	58	120	99	0	0
4b490d686694a1808e6caeebad412cd3	0	0	183	0	402	267	186	404	165	61	141	107	179	0	0
e15cb616bbfc94e116f873ba1b50aabc	1448	64	49	118	0	0	0	0	0	26	0	0	0	76	62
e2c2378854d7ebe603930132eac4804d	214	281	190	450	0	0	0	0	0	0	0	0	0	0	0
e795fed13ead27da7c3bedd15b4a59c1	26	57	26	46	0	11	0	0	73	0	25	315	13	18	17
837f965e6ee3060ea475d06d2a9bdc2c	0	0	1650	0	0	0	0	0	0	0	108	0	187	0	90
eabe5af7e6d35189d637acf2c9a6f27c	94	183	108	181	0	40	0	21	67	0	0	0	55	48	0
b524bdb0093f4363f6dcc957c3bc0cab	0	0	0	0	15	28	0	0	45	52	104	232	0	0	0
5c84240842aabb9ec22d275633827fad	7	352	88	153	76	43	54	150	159	0	87	117	61	40	17
53736ec7770ee85e13ee88e6136312cb	0	25	164	0	51	127	171	212	39	22	46	49	132	82	55
acd765a8c75e075f8703314c08c73427	0	0	46	0	0	0	0	0	56	0	41	0	0	0	0
f172923051ef96f91b5ec060ecea69db	0	0	0	0	0	27	96	292	94	34	104	174	0	42	52
a197d108b3faead8a4eeddae9b1192b7	0	10	46	0	49	79	92	104	108	40	61	75	207	117	152
c9aabb2e509308524f3a795ec1e7e483	0	0	0	0	2	11	20	19	60	37	30	46	516	81	110
5b8d09cf2dd87cfee985fadf151765e3	0	64	61	13	231	94	73	140	176	0	103	101	0	0	0
20ad5b343a158e617aa2f39adbf005b6	562	59	156	16	73	58	50	36	25	0	141	29	66	0	8
4ec350e71212558934d772522d814f64	35	76	103	21	105	36	134	145	48	18	71	45	89	32	20
fa4713e91fa660c6c9b9f2dd9c3b1269	122	15	42	15	15	81	0	12	22	14	0	9	10	0	0
3b44d1945a2407d9ab7532d922449c28	329	0	0	0	0	101	21	133	111	34	0	187	0	0	0
e6e50094a36a75437d87728f4e9f0d46	0	75	32	35	0	117	18	39	198	58	55	95	100	104	98
88671020de151326abf5383ea6ad0bec	50	36	0	54	0	0	0	0	0	0	0	0	0	0	0
a8a3daf9c7cbddc3091bdb49fdc0da58	42	72	91	153	107	56	0	63	49	0	0	27	0	0	0
b25688c97dcfd56f8e69191878439b6f	0	26	163	7	76	129	66	97	113	29	56	66	97	51	37
3ffb196e2ae3f55468ef9017ba6184fb	196	263	227	219	0	0	0	0	0	0	0	0	0	0	0
eff8bcedc15c88bca6fabe3d86a7a5ea	0	112	177	58	49	48	63	125	114	15	101	50	18	0	0
6f04c1d3670ff8b6dc3d85e1ca2141ba	0	50	157	62	139	65	87	105	68	23	77	0	0	0	0
d72d4f665356214d7448e0a678b41b7d	47	311	79	314	0	19	0	39	0	0	0	0	0	0	0
9619a962ec8d0ba4c52e5cbdbeeb75ac	0	36	0	45	35	90	30	83	38	0	0	0	0	0	0
fe740c9ab45f3541677356dc494de228	65	0	0	0	0	0	0	0	20	55	0	546	145	0	19
2341869efc670d92a85b7a406f14d6fc	0	0	113	0	95	55	24	56	159	24	76	126	79	54	0
15326a5ef2a1286d617736dcae60bb8a	0	0	146	0	52	62	32	57	79	0	54	45	61	46	98
c3c3a88198e0b2d03af3b09ae8cfbd5e	35	109	168	134	0	0	0	0	0	0	0	0	74	0	0
b5c5886ff266ea4b0929cabe7b6e8329	0	0	0	0	0	0	0	0	0	0	0	0	0	0	0
fe950fbc3a8987581375273fc2793906	504	181	101	335	0	0	0	0	0	0	0	0	0	0	0
4d14d341c8e66b55ef7ab44b216a8a3d	16	301	109	183	11	31	12	36	14	0	0	0	0	0	0
2f7f39a801aa1900a7ef66d7f54fc6b6	0	41	168	0	199	142	122	145	197	0	0	108	0	0	78
10fe8a3ad002a3c8cfb1dc38dce3fc90	0	42	112	55	105	149	0	75	157	46	0	39	133	50	0
06afdadc1aa36db03bd4554cc17e79f9	0	0	0	0	0	0	0	0	16	0	0	27	0	0	0
4bf03fa8fb8cd66f79240593a6defce9	130	28	10	0	14	174	10	0	212	13	39	231	417	56	63
3e55bd6335c9e302cdae8872751aafd6	67	0	104	0	116	0	72	90	58	87	88	82	88	139	0
083b38601bdfa3a72710d7f70afef2c1	0	0	0	0	0	67	45	113	190	0	0	160	0	0	0
4d23bb0de9631c410992bb3100a92f89	0	100	62	49	119	75	85	91	144	0	59	60	0	55	53
78761f1c56fdcd0bbe401633e6980c97	0	0	16	0	9	69	26	9	192	0	0	121	0	0	0
06b68ea75941b93edd1c32aefe7d298e	0	0	0	0	0	0	0	0	16	0	0	18	3	0	0
6ed8afbfd278fa6d12091c1bac4c6b81	0	29	140	25	64	51	115	98	96	34	49	60	110	0	0
748f5e1091680b0ee4428fc49c6ad325	43	183	50	113	29	12	13	21	31	0	0	12	0	0	0
9412165c99a8bf14e3b91bd7adb88b0d	0	0	0	4	0	35	0	0	24	0	0	0	0	0	0
c47f19036b3c921f52a069b92b43693d	0	34	43	0	17	42	56	113	93	0	27	52	31	0	0
4efd5a419740ebf65a7025245ca75eba	0	0	0	0	0	0	9	7	55	0	28	53	48	34	51
11be905efc9a89208016b57486271bcf	0	0	80	23	60	61	63	75	133	54	68	93	0	0	0
3ee59abfd5173f00aae9237261a3dc6c	0	0	0	0	0	0	0	0	0	0	0	0	0	190	348
10f1e46334eb457b9719bbb9cb381501	226	293	207	224	0	0	0	0	0	0	0	0	0	0	0
6c310ab85bb0a16cabcbd78e66152de5	0	61	114	49	62	66	26	68	98	51	46	61	35	47	34
28ca06eeabf2287d47e95bf3e399d997	31	136	98	64	160	69	101	109	93	0	65	78	81	46	0
90cd09a9af1fb54673de42c9f955e73a	113	216	27	109	18	18	0	17	25	0	7	0	0	0	0
c8a3674cfae06b6d07786c8a3c0058b3	0	56	60	39	32	29	15	29	39	27	0	0	0	51	0
3db5a993804f9d0ed45844f922959899	11	127	43	46	47	21	167	133	52	0	66	31	74	0	0
9333dea0ea7650a21c8ee2983f392843	0	0	79	0	100	30	10	65	61	13	45	93	0	45	0
8635f4deabdf5269a43072d7ed4fdf3c	65	44	0	18	155	137	37	94	207	41	52	102	59	33	78
675b19421840471c8f22923c133de709	18	177	146	25	140	70	65	98	93	0	64	57	105	36	23
a0f7e5d96fea8258195ee9e9b6aa42ac	0	114	116	76	139	98	142	147	79	22	0	82	0	121	0
cce1b50bdb10f07ee6e439688105f1b8	34	37	110	54	115	37	60	88	33	41	0	0	0	0	0
d9ea63dd4043076ec3c1fb3fb3f27b9e	0	66	125	78	20	57	0	53	75	0	13	45	0	0	0
a6e691c2fa2a278e56c5a9901a3c138d	0	25	59	36	0	35	0	40	0	0	36	0	0	0	0
ef86c96c0c0e8ac38381b5ca65b1a1d6	6	42	52	0	31	119	4	24	348	19	19	85	26	48	71
819c153e5e60f726544f51b13a32a604	24	35	45	48	37	89	45	43	119	7	31	69	0	0	10
90a9d4d5f86538db13546b1af5a3c12d	43	0	0	0	98	0	94	96	0	104	85	121	112	134	77
c8e9ff5d34b290e3ed3ca2b8494ee7ab	0	98	77	64	53	78	0	61	117	30	46	64	43	0	33
38a438c0ac980ee192378b94dd688973	205	55	54	63	0	106	36	0	85	0	0	0	0	0	0
8f2b5a822977297b25502d6072ad4adf	0	22	0	46	0	34	0	50	0	0	0	0	0	0	0
ebf41897cd60ae6116267d2f8f030c5f	0	113	149	83	167	125	0	80	88	0	0	49	0	0	0
8c0c34646f82c1290889708925e3a376	0	0	0	0	0	0	0	0	0	0	0	0	402	167	201
ba1d2abd48341b9d390ddff0017719ed	75	58	22	54	0	20	32	57	90	0	20	84	0	0	0
e5e227cbafd0235df6c3440380b676b7	0	0	36	0	15	28	26	27	33	0	0	21	75	90	125
861537896ecc68355aaaf835d9f31fd6	312	112	134	206	79	0	20	0	0	0	0	0	0	0	0
5448dfbf0bd7cb107f69872e28b64a64	0	75	39	47	60	25	91	108	65	11	13	29	23	0	8
0af8ae2756de6cf86128801ad550df15	0	63	77	69	28	47	99	68	72	0	29	62	33	23	43
5d151ce0b5a604899d938943546003dd	28	51	0	42	0	0	0	0	34	0	33	43	0	0	0
e9eba7064d6fe4e37a933cb897eb3ce0	19	74	88	70	134	77	34	91	0	0	0	0	0	0	34
bebaf5196b8c43f72b5b3dcf2adc8c8a	0	29	0	0	0	0	0	54	0	0	0	0	0	0	0
db45d9a8b2abb40328c134bb537d62b8	28	84	97	0	129	36	315	162	44	0	81	39	68	0	0
e387d60d4ded0507c274fc24f13f983a	0	70	47	20	54	33	0	45	87	0	0	36	26	57	92
ae5ffe4a3a777520c138c69c99a2f09a	0	47	0	38	0	37	0	54	0	0	0	0	0	0	0
e45e5f623455e65c691fdb1d86dc03fd	0	123	65	76	129	40	82	154	107	0	86	50	93	0	0
3bdd75c13b705840e815e7abd5d4e969	0	23	0	22	0	14	0	9	34	0	0	0	0	0	0
73a45dd6f91242f7cbe1e78e8fb47d8d	0	0	0	0	8	0	0	0	13	0	0	0	0	0	0
d6f70470d051f5fe85ce1f36b2663971	0	70	50	25	0	68	97	102	89	54	62	59	45	0	0
ca02a670590d1b3b483c94bff38ffb06	0	0	0	0	0	0	0	0	0	0	0	0	0	356	761
5bbfea788b18e67647228f934c1854e6	304	182	0	177	54	0	0	0	0	0	0	0	0	0	0
02bd0f2ee996a45ab2258121c2593ac5	0	48	65	0	0	0	26	38	66	0	0	0	38	62	62
efc65af0f713d5274ccece9a9961bf4f	0	79	86	96	60	34	0	23	0	0	0	0	0	0	0
fe7bb382bf0b7974aa838d4fdf2d4f06	0	46	111	35	0	32	18	38	96	33	22	56	0	0	28
2d47a34cad47ff72cae0412227699188	0	18	67	0	0	68	36	60	54	39	80	34	80	71	62
53aacb822e4445b4e650b49a50d8676f	0	0	74	49	116	55	52	82	77	0	70	40	108	0	0
a900db3a8c85dd99567433e2d33111c7	0	60	22	203	0	30	5	53	0	0	0	0	0	0	0
998e9bff7f9b228d4b2c841ebd00bff7	0	0	0	0	0	0	99	111	92	0	68	76	0	0	0
a0d6a266dc769c6270bd30da0579fd02	326	49	0	42	0	0	0	0	0	0	0	0	0	0	0
58623e4dbeb0df6dbddd0e1ab2212f3c	332	125	45	122	61	0	64	73	0	0	0	0	0	0	0
bbc4585cbc744763918d8b6021a4fe27	15	0	15	0	18	14	16	54	93	43	126	120	49	0	0
2b58d975f749c59b7b44d6c8b9b5d8ed	0	0	0	0	45	60	0	73	0	0	107	0	175	177	197
9d57c6d7896610d9a710948ee253b680	0	26	68	29	50	102	19	104	102	0	46	54	0	0	0
693ffa714513b0e1a38f456473cfd339	0	0	0	0	0	0	0	0	186	0	50	154	38	26	74
2eb0db7791536c64265346c90e7858b0	40	35	49	22	114	69	120	62	36	46	66	12	273	66	19
49e118df3042c81942e80c2765dd9742	408	26	10	0	22	11	0	28	0	0	10	35	11	0	3
f25190bde5e3d655b623b6061fce8a5c	0	0	0	0	0	0	0	0	0	0	0	0	0	0	0
737a5b3828bbb8aca22429742fe6359d	72	261	29	63	0	0	0	0	0	0	0	0	0	0	0
52c9a76cab5972ca54ce8a39141e5dbe	114	100	99	49	108	60	69	63	71	0	48	0	0	0	0
fcbac5351296a020a371b35eb62bad5c	0	0	58	55	0	0	0	0	58	0	0	0	0	130	103
b00879cfcc2c49e2165de73e281e615f	0	12	0	18	0	36	0	12	131	30	10	71	34	0	0
ae2c081db4ab3b9eea232a8861a411f7	0	0	75	26	19	42	7	39	33	0	20	11	13	0	0
34d1053233c65c82c1aba56a3bc3040a	0	18	45	9	31	43	103	159	123	10	0	43	60	24	22
c68c29d09b76c6738c7e138485cb0638	0	96	0	0	271	0	0	101	0	0	0	0	205	0	0
b878d2f66bebacfe291b7b6742a9d6ce	0	82	62	59	51	46	0	55	32	28	0	21	0	44	33
305e3267a6697c45257d349af88d9731	0	56	37	33	0	72	28	123	55	0	0	28	0	0	0
7bef6a0898f40f9d2d19504c202823bc	309	117	0	94	0	0	0	0	0	0	0	0	0	0	0
7c159f3fcd60ae3df1a2cd65eaeb2dd2	0	87	49	94	16	77	17	29	153	18	15	91	22	16	22
0727ed114c208a9a7547e20700b0371f	0	0	92	0	46	52	43	53	81	40	45	30	170	0	50
e5fc525332989c9557f18758c5649ec8	79	53	89	40	119	0	82	90	77	0	70	76	82	0	0
d326bbb64c756840cdf8e484f2ea7652	0	104	0	69	66	56	33	79	248	38	52	43	18	0	0
ede4680b5355ec870d43ae713e236f83	0	18	68	14	56	57	64	93	52	12	90	28	37	0	0
4dcb38b5f6734456f5e0ad8b498a7739	0	50	23	60	11	32	25	38	48	0	0	29	0	0	0
3fda5e17224cf029151142e424d41ea6	0	0	0	0	0	0	0	0	27	10	0	28	34	107	204
5ebd3cee772abecca4d399e926842a2c	0	28	98	16	40	24	40	46	47	14	36	31	72	0	0
4b4fecd6870ac5e863af1d7e41b66d8c	0	0	31	0	79	84	56	75	74	0	83	69	0	0	0
750192611ce8ee6c09df2edcbad0f5f4	0	34	91	0	68	87	39	96	155	0	43	81	55	0	0
cbd486069fe34991bcfd5dce08ac6b7b	0	0	0	0	10	0	60	47	79	0	122	54	0	0	0
534c603faaab00aa5c1b3e44e1b2ec93	0	22	43	27	0	32	36	64	38	37	47	34	74	0	0
c537b46a3c7ac06cd030343688153e1e	0	0	0	0	0	0	21	194	50	0	25	123	0	0	0
44149fb1962163954d3f333be2db3484	0	18	0	10	0	35	30	56	73	9	0	45	22	25	24
2842962ead9f13727be8ca5039905983	0	63	81	55	60	38	0	0	136	37	0	0	0	26	42
d0efc7ca7ce4c052e090906c46bd484f	0	0	5	0	16	0	7	30	281	9	181	280	92	22	20
6e10f5852caf0139a7b503f69be3e942	0	67	66	94	19	20	15	41	55	18	0	24	0	35	0
b1c3f8fbe694d4e86d86836a48a35663	0	20	62	13	13	22	17	43	37	0	0	39	36	27	36
63159381296cc042b6e3272640ee5630	0	719	345	0	0	0	0	39	0	0	0	0	0	0	0
8a2bc6e2f5610f2b56e1df9d693e2aad	0	0	27	0	0	0	0	0	92	0	0	0	0	0	0
c22d8b3dda1ee3d99436360497b30a13	0	0	35	0	0	0	27	33	31	0	49	46	0	0	0
2752eb1ac1ee33ae7a0d2990d7e28f32	0	0	21	0	0	17	11	4	80	15	34	42	87	76	158
c8f1d9c1a7d871f5fb6c983689332c7c	0	12	87	0	63	75	0	0	0	27	56	49	38	0	73
f10b12befc8b62351acf53047f2505f6	67	60	48	25	57	56	0	33	37	0	40	46	46	61	41
4b2b51d4350148c771a2bed73bcdecff	0	37	45	29	22	58	17	45	75	0	0	0	3	0	0
9c6bd88900f635bc30e237e829d8b6ad	239	39	35	25	29	17	0	130	0	0	0	0	0	0	0
6946d81a4e413a41eb0e5b81fbead698	0	0	17	0	9	14	48	81	45	0	22	35	25	39	31
71cab16a58aa9c71539c55c6488a2850	0	26	36	29	225	55	108	145	59	13	49	23	21	0	0
91d14fcc97d65e1f939712be9b99151f	0	0	0	0	0	62	33	79	127	0	0	80	0	71	122
e6e57c26107207468660e16e3f0881cd	0	50	35	19	0	23	18	37	0	0	0	55	34	81	73
321c850ffa54021455a69b63ddfeb9f0	0	29	43	22	34	40	86	109	24	0	27	23	67	0	0
b67b945e0ff3bc300af15094e776dca7	0	0	21	0	0	0	6	0	8	0	0	29	63	78	88
7907156d5a3c416ac2adb1619da86a7f	0	0	79	40	80	48	50	85	81	0	59	86	80	0	0
bc8e33ed8265170d344e7a3a895bc86f	67	116	41	65	0	0	0	0	18	0	0	0	0	0	0
bc743491e1c86a7b9684c5c8cd28d6f0	0	0	0	0	123	0	0	0	0	0	83	151	129	186	155
fe0d3c0b7fc1fea0d28aa205b36cc4cd	4	0	0	0	0	0	0	0	0	0	0	0	0	0	0
6677da2df4e4c514a29555918166d018	0	0	75	0	0	0	45	28	62	0	61	0	70	0	0
e5e203e12ca12350c7b572c4a4785850	160	79	49	174	55	0	0	0	0	0	0	0	0	0	0
7087c5a571e341d4782849c9b86d0ac1	0	0	0	0	0	0	0	0	0	0	29	0	0	0	0
4cfb812c8ded374b10fd87d5ff2be37c	63	102	102	136	50	46	12	35	19	0	0	0	0	0	0
aa76016d4c39a9b60e1762a4658b6fc1	0	160	61	84	114	53	39	71	0	0	0	0	0	0	0
19131e5eef529000c14aa41927d81cec	44	276	61	68	0	0	42	28	11	0	15	0	0	0	0
af44901a2e543230fe12bcc193d02f08	0	32	102	42	69	59	21	43	76	0	70	47	20	0	0
cc557506d824ad7af4db1ecc92a45b09	0	29	0	20	65	44	13	21	39	0	28	0	45	13	29
6cc471e914c6af03587844d53a47bca9	0	44	42	58	48	44	25	28	38	0	31	17	17	0	24
27b43035f9aca2ebb9cbcd8a2dc30c94	0	0	0	0	0	6	0	6	95	0	0	22	0	6	6
6818a25fbcadcdb0163e9d75a167dac3	9	48	44	12	125	26	75	93	37	0	20	28	19	0	0
efe1de8faf1f644b2e2c192144fd0e22	0	71	41	31	37	37	40	79	82	0	0	69	48	0	0
1298107dd45aa59db891df7fe9b60f87	0	0	0	0	0	0	0	0	0	0	0	0	0	0	0
a06af724d1d769f60f649aea24d5b90f	0	0	0	0	0	0	0	0	0	0	0	0	0	183	117
6f01b70ffe6c5addff434b113be55b25	0	0	0	0	0	63	0	0	150	0	79	95	0	97	85
5bd4d104b379f15ff0b754d2feb0aa22	0	31	118	0	80	43	35	76	107	0	61	71	78	72	0
985c3758ccf510c535875a5276fee0d2	33	0	60	0	107	59	133	111	62	29	75	21	55	0	0
043dc6df952fbaea50a6fa5b24ca011f	0	0	13	0	0	0	0	0	0	0	0	0	0	0	0
57e17022dad804baff42d307e7cd0a1f	0	0	82	36	94	0	0	103	83	0	85	0	0	0	0
db53585c144c320c18ce000c9d38bba0	8	127	29	31	0	0	9	18	27	0	29	0	0	0	0
54df174f514856e19fb1902740ed6a34	6	0	26	0	0	0	0	0	0	0	11	9	0	0	0
aad12d128d47b829c381e6e205b93ad5	0	0	0	0	0	0	0	0	55	42	49	0	270	139	158
4d365ad092a883062c121ff270de7f70	0	30	32	34	45	25	27	88	0	0	0	0	0	0	0
e8f03367ddb4c38b54e9b008129d82bc	10	45	0	121	0	0	0	0	0	0	11	3	11	0	0
219609ceb1b44824725bdfcf82c792a1	0	0	0	0	0	0	0	48	0	0	0	0	0	0	0
da486124395a6bbbd1ffae52f86410c0	0	129	0	0	0	62	7	44	55	0	0	43	0	0	0
947c135a9fbaf4b53e68ee85fbe1a8da	0	14	23	0	43	19	0	29	70	0	14	20	34	0	0
1c8c37fc5c61833c791a8d666a5bfabd	0	0	52	0	0	0	0	0	101	31	0	0	217	201	199
962fdb2bd000ac913bb20185ac7d27de	432	50	24	23	34	0	24	26	43	0	0	0	0	0	0
975d14c493c9f6846f73c52fb5946be5	6	80	49	65	0	82	71	0	118	32	70	72	54	0	0
28c2c8fd4647cdb4d35caae32d2a7f21	0	25	57	19	45	28	10	27	55	0	27	43	25	16	20
5a78a8936d287d363796fcce0c138d48	366	57	0	58	0	0	0	0	0	0	0	0	0	0	0
b14c864cc56b7cdcbedc70020682c4fb	0	21	108	0	72	48	70	91	46	19	43	30	25	0	0
b75a4257fc77ba0e61d93e9bceda2158	0	0	35	0	3	21	19	60	98	8	15	38	9	0	0
e80f4a5748c8ac1cce350439873ed9d7	0	9	29	12	12	20	0	22	18	0	16	23	26	33	56
db1483749e31ebd1df9b820b770bdf54	0	78	55	86	60	42	8	49	38	0	31	24	0	0	0
d5097fdcfd381fac9c13df29821110d1	0	28	0	0	0	50	83	76	80	29	33	93	0	64	54
8801735189534117a8d864217a06dc23	0	42	63	33	0	0	61	61	0	0	0	0	0	0	0
53bf6ef535e2fe0248405c1bea234577	17	65	48	33	105	55	96	118	46	6	30	17	57	0	0
c0287a3ac9e41a87f78e8e0770a60ec0	0	0	68	0	35	49	0	44	77	42	25	63	56	137	79
6b481cdb858613cddd6feaf877b768de	0	0	70	0	111	56	0	76	58	0	82	0	75	0	0
00a96d8b9cc29d8249bd72d3366e59e4	0	0	0	0	0	23	0	12	64	25	83	88	108	88	79
d693c90213e01cbaad22e2542cc603a4	11	47	56	136	0	18	0	28	23	0	0	2	0	3	0
98df093179f2d1608f1f89a0e68519ba	0	20	43	46	40	0	0	41	44	0	63	27	0	0	0
5a44f81295021b322cf96df2ff2d958b	0	37	97	51	0	10	13	8	0	0	0	0	0	0	0
c0c433b99de57114f6a5fed8546eee96	0	16	156	12	51	16	95	105	34	0	0	0	0	0	0
d368a16dc11dfd5b02d0cb6d60cc4b12	49	0	0	33	0	57	0	38	121	0	0	48	44	0	0
8a912c311af6c22e9d92c2e27b514354	0	0	35	0	17	34	19	54	85	15	36	57	66	72	57
576a33fe95a76d1d6ee050eea8ed5974	0	81	87	78	144	47	0	76	50	0	23	15	0	0	0
23c95e42bafbfda05cb848b629330b0d	0	0	188	0	45	21	0	0	80	0	89	73	0	0	0
d82f07f9fa574d261cf3732cecabb65d	0	24	0	9	29	27	37	98	83	16	20	42	33	0	0
46389740a72821fab184aa8bdb6a86e9	0	0	0	0	0	0	28	90	70	0	46	109	0	0	0
56e0698f8cdac47b885dde3107ac4c53	0	0	0	0	0	0	64	107	0	0	0	0	0	0	0
97469448a11d554c7fd7e8f532cd9d05	0	18	39	29	25	31	0	34	102	53	27	24	51	37	74
7054936541b1ff2cbf272964b8f3e077	13	122	75	107	0	0	0	0	0	0	0	0	0	0	0
edb9cd4d6d267317d43ec7fd6ab1bca3	0	27	63	35	11	28	7	19	22	0	0	33	0	0	0
6b7ab1bb1e2933dc8f506389443fce53	12	0	0	0	0	0	0	0	0	0	0	0	0	0	0
db2823e2b449951cc0435c35cfb512e1	0	0	0	0	0	0	0	0	0	0	888	0	0	0	0
8e847fbda271d9a1482f6e1ed8242b52	0	101	114	125	0	0	0	0	60	0	0	54	0	0	0
86330ff79232cd8b2c5cb91345038a38	0	0	50	0	0	0	0	0	0	0	0	20	0	0	0
229d18527119542663605d30e2d48661	0	0	0	0	0	0	0	0	0	0	0	0	0	291	157
e27e68b8c46e61174aa7f03854e86342	0	80	57	18	51	30	139	50	40	0	37	25	26	0	0
443444c6ccefcbdbd1d2d5c32321c00a	33	92	25	191	39	0	0	0	0	0	0	0	0	0	0
7a274c87404ac075c41568d0dac2cf22	0	0	66	0	55	51	15	45	100	16	58	44	66	48	60
4ca1b0bd56684db2b0f71bb339bf8cd2	0	45	48	34	28	18	14	21	0	0	18	0	30	39	46
a0b5175e56c5e825ff92a35a6b1f0c11	0	23	0	24	0	24	0	0	39	0	0	26	0	0	0
2cd55c8b11445cc694caff0ff82e68ae	13	34	12	23	12	36	0	14	39	0	0	27	0	37	24
9e47fcdd2ba63102c0f8a83decc7c454	0	0	0	0	0	0	34	73	69	0	0	76	22	0	0
fc4de3f9aa75cd7e1bf58649956d4e07	0	15	44	0	0	26	25	26	29	0	0	13	0	0	0
e195bc48529b036b38e1e40fb4589f2d	13	52	24	53	0	0	0	24	0	0	0	0	0	0	0
858c6750212bcaded4c90bc1733b3ee1	0	27	35	15	24	35	0	59	53	0	21	54	41	0	37
27b1280eeaba70ecae62003141a1de25	51	47	0	166	0	0	0	0	0	0	0	0	0	0	0
605091d553f859ecb875bceb20cfa269	0	11	21	0	25	30	0	0	55	54	39	28	172	121	81
46eca74aca545921c87022e511e36e80	54	86	76	63	68	71	56	86	0	0	61	0	0	0	0
1910f099af7002fa62e31a5fcba4db25	0	36	172	0	94	36	48	54	77	0	51	40	108	0	28
89ac141285dfb5f16b04f54d9bf7ad99	31	41	0	97	0	0	0	0	0	0	0	0	0	0	0
d670321c17baf1bfa4c056d92cb52d8a	0	34	12	69	14	41	0	18	26	0	7	0	3	3	0
c1771777709c9b28f7a5a65978d0b739	0	0	0	0	0	0	0	0	0	0	0	0	0	784	0
3443e15fbf9d52de84f7db73445e6ccb	0	0	48	0	60	38	49	68	34	23	67	38	130	90	0
48ff828bca4063b2270c9831d77c3e85	27	0	84	0	139	37	0	73	66	0	129	0	161	0	0
8073c6b1f9b65edaed6b2bb425d73e31	0	66	0	76	143	48	95	112	65	0	40	82	35	0	0
c6b68767b86fa7d5fa1725638581ceec	0	0	0	0	0	23	45	57	44	0	13	53	0	0	0
dc6f3825867f745307a2e707efa49914	0	0	0	0	0	0	0	0	7	0	0	0	33	61	150
d60cbce30d332606d32e57400d749dfd	0	86	44	0	31	33	26	50	55	0	26	24	24	0	0
683beb3a02063e69549d4dbff80e5d61	0	27	32	0	0	0	0	0	87	0	59	119	0	0	0
63d83167f7f242c1cf6853440c5ee17d	23	469	67	80	0	0	0	0	0	0	0	0	0	0	0
e33c5c8da35151e83fe2ec9207b8722f	0	0	54	0	74	67	37	80	73	0	37	55	0	0	0
f90561c3757552239cec2754bbe855a6	0	0	0	0	0	0	0	0	42	0	0	0	36	42	72
e196a44526f0362631ba7ed98385d6ac	3	14	46	26	16	22	22	51	48	11	27	43	29	8	0
e91e6db4df57bc2f38edef948429c0b5	7	16	96	14	90	33	48	59	85	13	72	27	125	5	0
df09d494fe7b3df5542aecad9ffce4ee	0	0	0	0	0	0	0	0	0	0	0	0	0	141	191
d72cbe84950a059700fab22bf7e1d430	0	95	15	14	4	48	8	14	16	4	0	18	0	0	0
5726dbe217493e2c6eb01226cb91a73b	0	44	27	36	0	0	34	49	0	0	0	0	0	0	0
576901a844b20d5fd431015bb48cd205	0	0	0	0	47	64	0	0	112	18	29	72	131	0	44
6c0a07b76130e9190eea5f39290aad17	0	52	45	80	0	0	0	46	0	0	0	0	0	0	0
d59bcda07cb311d42d4db27b10f8c259	13	106	36	55	28	50	25	42	13	0	26	0	0	0	10
293445ee59d5861c57387d21af1e7133	0	11	0	0	0	0	36	95	75	23	0	44	0	62	65
806814516581b52908cd2880a9ee7055	155	94	66	68	51	24	23	40	43	0	19	20	41	0	0
4ce2afa61190cc92ebc11e16832286cb	30	49	0	35	66	0	46	62	0	0	0	0	0	0	0
ca85b434502aa8e8c97d97cc9ec81843	0	21	31	15	0	0	0	20	0	0	0	0	0	0	0
24e2b18cd5f15b9a5401fdfb494288f1	0	23	62	11	19	27	18	32	59	6	17	22	0	14	48
1fd76726bf30d3c5562d4b8208bc0f4a	0	0	68	0	0	0	0	42	71	0	0	76	0	22	35
31334a2e36fae6efa6713d4c2fb5e480	0	19	0	23	0	0	0	0	15	0	0	0	0	0	0
0e14720959023e974580467871fee963	7	24	10	19	0	52	5	9	12	0	0	16	0	89	34
2902a1bc59d8bbe82d3e9fcd741cae10	0	0	0	0	0	0	0	0	0	0	0	0	0	191	260
3824c4cdbe14efd9f5ec4a65660d6c1a	0	0	0	0	0	0	0	0	0	0	0	0	319	163	57
712a112cce364bb3ab425d86a5be7e15	0	0	0	0	0	0	0	6	44	0	0	10	16	21	30
85361772277d334dc5000c5ce559b3ed	0	82	17	97	18	0	0	7	0	0	0	0	0	0	0
f784565611a488757245c1220cd76feb	0	0	52	0	0	0	0	29	24	0	0	39	0	24	0
43a818fda97b47f0b971c5312eb58bf1	0	31	37	51	0	0	0	0	27	36	0	0	0	53	90
12af11b7925c103272a39bb0b95bcc32	0	0	0	0	0	62	24	0	134	55	0	61	114	78	40
b2e3219b1216c233725b70faa5f17d63	57	150	43	40	72	34	44	80	39	0	22	15	0	0	0
fbbcec06d61d79977fbd020e85385eb7	58	93	0	0	0	0	141	80	0	78	0	0	0	33	0
768b2076cb89bdb5e34915beed87eb53	0	0	0	0	0	0	0	0	0	0	0	0	0	0	0
a939c972e24724fab1143e9f3a15ea67	0	91	65	19	30	18	33	110	45	0	36	34	0	0	0
0aa82adb8e2672b96e0c7b6f6690b5e1	0	52	57	57	10	43	0	21	77	0	0	11	0	0	27
77f9124460cae829e9322c7aa3deead1	0	0	17	0	0	39	0	7	9	0	37	11	27	0	0
7fb6611d78a037eb12458855f724b681	10	68	22	35	0	0	8	0	30	0	0	35	0	0	0
aa14ef2718c078590e5d93c590d3e99f	0	39	41	11	0	61	0	19	72	0	6	46	0	0	0
abf9982c74a742159b60afc9c12285a8	39	42	42	66	63	0	25	27	0	0	0	0	0	0	0
2c8c25f30ffe6713d9755545d875c24c	0	0	0	0	0	0	0	0	0	0	0	21	0	0	0
bf3019601aed1cb95d54abc7525b9621	0	0	23	0	0	0	0	0	0	0	0	0	0	319	267
1cb100f94dc66e5591a253eaeb695dd7	0	0	53	0	25	35	0	12	47	0	12	34	51	32	70
cc06f0dd93876fca7457f09e28bbd496	0	0	0	0	0	0	0	0	0	28	0	0	0	185	179
bc266b238bdc03e88acdbe3da4e3a985	0	0	0	0	0	0	0	0	76	0	0	32	24	84	126
ae9f62d4a527822fe807f0e68704f9cb	0	57	43	0	132	0	73	99	97	0	48	0	117	0	0
d3df65a6e882d78ede7545531bf12f4c	0	0	0	0	20	89	0	0	55	0	0	29	0	0	17
5f64875d8ddd4cdd2cad466392b82ac8	0	0	25	10	17	28	42	50	73	0	22	49	30	0	0
c55709e0a69833241c99a656870db08a	34	158	38	60	43	37	22	38	32	0	0	0	0	0	0
8b6ba9f9de7229521958608f10e8ff91	0	92	0	0	61	10	16	36	0	0	0	0	0	0	0
e5dfab08569b80b112cc62fb188084cb	0	0	0	0	0	0	0	0	0	0	0	0	0	96	108
0140b3d13120012e98d7a6e32c2e333d	0	29	21	17	0	21	0	28	14	0	0	0	25	38	52
ad9e0d243a2208f13a410f5d5d61cafd	543	32	16	5	17	0	0	0	32	8	16	0	26	0	0
f2dc413252c41dd0fb4078a547cea0d3	0	25	37	0	0	28	42	26	50	43	41	18	97	97	0
e8b57177ce203394b0ce922e53768531	0	0	37	0	17	19	0	21	34	0	26	20	0	0	0
a166c65fe58d9b099b56567de86036d7	0	0	0	0	0	0	0	17	87	0	0	104	0	0	0
04a57a4ba109e887730e1acbedf36a5a	0	0	0	0	0	0	0	0	49	0	0	53	0	0	35
955a4264e03a15f1b33f8e7b010deb3d	0	26	0	18	50	24	0	0	70	25	31	34	0	96	0
b9781e39f4300fcfc6d995cf5df79388	46	177	0	27	0	0	61	20	106	0	0	0	0	0	0
564bc1b0396f8b7badc0a32b6a6dfbab	0	25	0	0	0	41	36	74	48	0	32	0	0	0	0
9f8ad9f0aa8ffa6d72b7532a45b7da24	48	72	0	108	0	0	0	0	0	0	0	0	0	0	0
fe0ec8a83cc820dba980a8a663086ba3	0	21	76	0	19	30	22	41	46	0	34	37	0	0	0
255d1867f7ee1dbefed99a262a13b40b	0	23	0	0	0	0	0	0	411	0	0	78	102	0	36
7d39adf57bd31cbc94e25e6bb0be384a	0	8	30	0	0	39	0	0	158	18	10	177	39	10	5
c0a9dd93e8d0d383207056584fb959f6	14	21	0	25	22	11	0	0	23	0	0	0	0	0	0
f0253f683f4e063cdd69ef0b06894121	0	12	0	8	0	51	9	13	0	0	0	0	0	0	0
cd4d3a17567cdd2c75be0f356c51e8b3	0	0	36	0	58	37	103	120	72	0	79	56	81	0	0
0621a0d6a9e8d5e2b5025b7672d2446f	0	21	30	25	30	24	39	63	17	6	18	9	25	0	4
1b382939e54e0734045243bd4097f310	210	0	0	0	0	0	0	0	0	0	0	0	0	0	0
63df9de8759e75a2738f981e371054cc	0	0	0	0	0	0	85	44	74	27	0	0	95	79	0
31245cc18f42cdeba0ed6cad26400fc6	0	49	0	54	0	0	0	0	0	0	0	0	0	0	0
a01a505c56cba8ddaf28c9aa3ddb4e94	0	32	0	9	0	0	0	0	0	0	0	41	0	0	0
57eb0c749720a63a5e8c5eb18cfad083	374	0	0	0	0	0	0	0	0	0	0	0	0	0	0
d2e66902d9a7f6b68522b1eeb834bf69	38	56	31	25	37	32	21	44	24	9	0	0	0	0	0
98ae824ce560713c6a1e2ed31ef48a75	0	33	32	0	98	38	96	53	60	14	78	39	69	0	0
92c29d2d693c92b1a640aea70434e88a	21	0	52	0	40	0	49	34	32	0	23	31	0	0	0
0cc4acb76f7a4a811ff2c515b80b4c16	627	16	15	5	24	0	3	0	0	0	0	0	0	0	0
999aee32f7459decb6a0981a14896dfb	41	43	20	16	7	8	8	10	0	0	0	0	0	0	0
54c6a433004d593705a88328410aada5	7	0	0	22	21	13	0	10	53	14	23	35	37	43	50
19773a5dd7f11a5dece1c690e532adea	5	51	187	12	50	0	44	30	31	0	40	27	61	24	0
f3fa5ce15414840a15c0ecb93c1916f4	0	0	46	0	57	0	0	0	0	0	0	0	107	88	103
a4b57cc13f0dc40a6caf2a60f7b8196d	0	9	0	0	24	72	65	70	30	0	0	60	0	0	0
cec3c25310f913cab963787fc841ca69	0	16	0	6	39	0	26	44	57	0	47	34	0	0	0
83032bd8f0f68cc7e85fbbac13b91008	0	0	0	0	0	0	0	0	0	0	0	0	0	0	0
3cad304ae533f22246a6bf719a0ead1d	0	32	0	0	0	0	0	0	31	0	0	39	0	63	178
e66d54650f75b7072f56a59c2a7d25ca	0	0	0	0	0	0	0	0	0	0	0	0	0	0	221
2c54b74b7c269ba080dc7990342289ad	0	14	43	3	13	30	118	96	62	0	55	22	12	0	9
23f5ac15bc34ed14c19f536dd5b15cf5	8	170	42	7	52	31	47	42	39	12	29	13	58	0	0
39316cc3ad89fda152dc00e3a775500b	5	47	45	40	92	29	50	77	0	0	0	0	0	0	0
0d605df270f470f88cfd3918e021aa7f	0	13	31	26	18	24	2	33	21	4	9	14	8	0	0
da6e74f039a71c4d5fecb85e7851a8ad	0	14	0	6	3	37	0	14	169	9	0	52	12	28	23
c5a3fce6c12cda8197a5ba55e9696f94	0	0	101	0	136	89	0	32	0	0	0	0	0	0	0
979f1750e263c9942959332b26cadf51	0	0	0	0	0	0	0	0	0	0	0	22	0	0	0
7178d5665e1ad6fe8692505eff5d6b40	0	7	0	0	0	25	33	32	0	13	0	0	0	0	0
02c914de33a376dcfdce6626c3caed5c	0	24	24	0	26	34	10	39	47	21	14	0	40	19	15
c957b7c0253f5a7684cfbb3eb27b180f	0	16	37	12	0	22	0	23	0	0	0	0	0	0	0
96835095a13102597d42767c740b89fe	0	6	62	0	27	17	8	12	17	0	14	0	0	0	0
7b5bffb05d828e1f9d542148b7a2e5bd	0	0	0	0	0	0	0	0	0	0	0	0	0	202	165
ef6ce9cecf22b3647a6dc48589b0aeec	0	10	40	0	60	29	8	20	38	0	15	16	28	28	18
6cd60bd37f00b25bbec8e13e44854beb	0	74	62	51	139	50	60	61	51	0	0	22	0	0	0
dd85c2439cf15852d4e48965a409bd49	0	55	53	0	92	0	62	140	0	0	0	57	0	44	37
a8060846c26ec8ea3f9c22969ede199c	0	0	0	0	59	64	29	0	73	27	0	51	82	62	65
0e455800f9f995374c2e751df67dab8f	0	0	0	0	0	0	0	0	0	0	0	0	0	47	37
7353297d3e40e11fcaf6bb99a80902a3	0	31	57	25	39	23	0	30	41	0	18	18	15	0	29
851aa62cfc884bf49c73e3024eedce89	0	22	0	39	0	0	0	0	0	0	0	0	0	0	0
f021f4832a90c7159b1265079308c0d5	12	52	0	0	0	0	0	0	0	0	0	0	0	0	0
06f08736785a98d3c1db471cbce12bce	33	49	0	94	25	0	0	0	0	0	0	0	0	0	0
63dbe43cd579e1a4d28299eaeb0bfa31	18	53	15	63	35	38	0	11	17	0	0	0	0	0	0
707e5e4a7f9c5e44eeb28d8ae56bacbf	0	0	21	0	0	0	0	27	44	9	8	34	0	0	12
31bb89cf2a12c4ef37a61ed13c18f9b2	0	0	0	0	0	0	0	35	0	0	0	0	102	155	109
5acced69399a9711ffdd0068f8079437	0	0	61	11	23	0	25	21	12	0	28	0	17	0	0
1ea83794b96a00695927de44a90aa26d	3	0	61	0	0	0	0	29	0	0	0	0	0	0	0
dc1168ce81b968f8a6c7d087c4116f0f	43	105	29	85	0	0	0	0	0	0	0	0	0	0	0
00e3f5c55f19d2959640dc3b0669bb74	0	0	87	0	85	37	23	0	33	0	50	17	42	0	61
fc6249e0ddf6f275460540a43013f158	25	50	4	94	0	0	0	0	0	0	0	0	0	0	0
910fac3719b0ef56d45a1c7c9f9628b0	0	35	0	0	0	49	0	53	28	0	0	15	0	0	0
5bd5be644b53663c03253d3dea90ba70	0	0	43	0	0	18	13	18	44	0	14	0	0	0	0
412c3d31908bbd44b9ba9257874c7a53	0	23	47	23	29	32	26	16	109	0	19	36	16	9	15
9a19f656978a159acf6218688237da47	4	37	52	41	55	42	41	45	40	5	35	15	16	0	0
2c3e4f2f5022b2af3a413654e90d7382	0	74	0	23	0	37	18	36	57	15	0	23	14	0	0
908ec81eb50d916da8d3047c5eb05ab4	0	0	0	41	0	0	0	0	50	0	0	48	58	0	0
8f464b8bb791b974b47b7fe396abb799	0	0	0	34	0	0	139	0	0	0	0	0	0	0	0
f4de554b313201c28c2dc10792d97a27	0	75	23	44	33	29	33	45	0	17	39	0	0	0	0
809a3f13f94b9135527257309e231fc7	0	45	37	46	29	13	7	17	0	0	0	0	0	0	0
a70e2eac902b22265f65aca69436f110	223	49	24	9	26	26	25	17	32	0	24	21	0	0	24
accecd98e5659ba3ac251ef17bc428d5	0	68	0	0	0	0	0	0	0	0	0	136	0	0	0
f4ab08967f420d77c4df2ec76139d969	0	0	32	25	0	42	2	12	42	3	0	5	0	14	15
56d911259a30cfb1f4dcba90cd2ec2da	20	160	0	30	92	47	92	42	42	0	0	0	45	0	0
bce7382e36b45aa6e0fa2353f78f1bd2	0	5	35	5	6	17	10	24	22	5	19	17	9	4	0
22d0ce457b2606ee94ce5ead360574bc	5	21	15	18	55	36	5	0	10	0	0	0	18	20	12
0f0943a7a21e9b4e6da07fc33dc2663f	0	28	0	26	0	0	0	14	0	0	0	0	0	0	0
edd9ebca9025ad415b9feaef6b0cbd17	0	0	0	0	0	0	13	7	20	6	7	0	6	15	41
5ce263ecab1d4b3cd32653f489f43d9f	0	54	93	16	20	23	0	0	42	3	0	11	4	35	16
44096dd5ff7c9eb280fb1332e5d0244f	0	0	0	0	0	0	23	0	98	0	0	43	132	72	63
ec805cd26351edd3a573589e851b2beb	56	62	23	44	28	11	10	14	0	0	0	0	11	0	0
385b00f19a2598a2de1b9e467a26d923	0	31	41	30	10	45	0	0	37	0	0	0	0	0	0
2db4cc57492286c0c4ab6817c2bdc673	0	0	0	0	0	0	15	35	43	0	53	17	0	0	53
1f6e5c295f57aeb1145e19308ebde4f6	49	62	33	25	0	0	0	6	10	0	0	8	0	0	0
0730544bdd37795ab2085ada6743ea18	3	32	37	33	23	18	11	29	22	0	11	12	0	0	0
79f96e2874af6915b3b6297bca2b89e9	0	0	0	0	0	0	0	0	0	0	0	0	0	0	0
ef5b61a62958ff5531d4c78345406dfa	0	49	30	53	58	21	0	41	0	0	0	23	0	0	0
db783e50263489ad88ab0ee9df197364	0	0	0	0	0	0	0	13	47	0	0	44	0	0	0
aae9d2c4245bd4190ae2b3ea686a7e09	8	72	49	19	70	16	85	57	33	11	28	13	19	0	0
5008591ff68aa8914cf350342e4cfdef	12	0	36	0	34	0	0	0	40	0	0	0	0	0	0
b0d6925234f0cd0df5dcffd9ee3da19b	0	32	52	53	24	46	17	11	60	0	16	38	0	0	0
89fff8f8730933579b3dd0db01188f38	0	0	24	24	14	18	0	29	0	0	32	0	0	0	0
464db85586dba1cfb3ad3ddeb2e1c2fe	0	0	101	0	28	0	11	0	69	0	37	46	71	45	40
b320a264d2769eab8388e5a5c4816533	0	34	0	0	25	0	39	44	75	30	33	0	0	57	38
2a4f6bb750726fc83f03b744c2e3b426	16	50	14	52	6	4	0	6	0	0	0	0	0	0	0
0dacb976ab7e1142eceebfcf0c2729a0	0	0	0	0	0	0	0	0	0	0	0	36	0	0	0
d8b253da31cae9272be8c76108df2c79	0	131	39	51	0	62	0	51	77	0	0	0	0	0	0
d9addab7059c789e95c6341727a7b469	0	0	94	0	24	0	27	34	47	19	74	17	82	0	0
62a8d0fefdc64dc10999e58e26eee875	0	0	0	0	0	0	0	0	0	0	0	542	0	0	0
197f4222e4f91f149da6b6ab5f8db74d	0	27	30	18	17	37	25	28	56	18	0	21	39	17	28
bfdb052c7df976a6070a7f372e5afc6d	0	0	0	0	0	14	0	36	0	0	67	0	0	0	0
bd02a43c614c03cf4f6b88a1c1788a84	0	29	28	43	0	0	0	0	0	0	0	0	0	0	0
e65827fc3531430cc2e68ccb3d6c61ef	10	126	151	30	0	76	0	0	21	0	0	9	0	0	0
d945412d8c4e7ce723efafb4bb7cb7b2	0	29	19	12	0	28	15	30	0	0	15	0	10	0	0
cb9c7e0dfda6eb5622ed229be587c5bd	0	0	0	0	0	0	0	0	0	0	0	0	0	136	103
f891c987096e4a38df50951e53455777	0	0	0	0	0	0	0	0	0	0	0	0	81	124	104
72921af052e7480d27089499baa1bbe2	0	59	11	21	0	41	20	49	32	7	0	12	0	0	0
c0f0cc8a9671d72c3afebd0939c2371f	102	45	49	31	64	27	41	55	9	0	0	0	0	0	0
f992054b0727d663717e4549ebf2e926	0	0	7	2	0	0	0	0	0	0	0	0	0	0	0
0eb2e8e5c34ab7577432231c9066732c	0	0	33	0	21	19	0	0	0	0	0	39	0	0	0
8049098193fa68971bf32540ebbfca8e	0	119	17	82	0	0	0	0	0	0	0	0	0	0	0
8628f96900a5889d7f287e0a839f1d4b	209	24	27	33	23	18	0	0	0	0	0	5	0	0	0
2f79b47bdf8be35dcedfcc08056cf1b8	0	0	0	0	0	0	0	0	0	0	0	0	0	0	0
40a5e8bbeaeee814d78bece5ec7410ec	0	0	11	0	0	8	0	10	22	0	8	8	0	0	0
0a77ff381eb00ab3831e5d8062a3070c	0	0	5	0	0	0	0	9	10	0	10	10	0	0	0
a3dfb3564eba7f13f2ae75a08d2c5780	0	0	14	0	0	0	0	3	0	0	4	25	0	0	15
8e52056ee38420d7e4d8cc2ebdb1e364	0	28	61	0	68	56	0	0	0	0	0	0	94	145	106
2d664c8661f380d0721f46c97b39d3ce	0	21	20	29	19	0	12	0	10	0	0	0	64	73	59
a23f82a1dcaae620b86b986e64bd7bb7	0	0	0	0	0	0	0	0	0	0	0	0	0	0	0
2c9324770b54611a09545a910fb5bc82	0	0	0	0	0	0	0	0	0	0	0	0	0	12	15
94119ab8b4e292e171631376aa714122	0	0	0	0	0	0	0	0	0	0	0	0	0	0	0
6b86e3af0376b7aab0774dafc4c3d1b3	0	12	27	0	65	23	40	66	40	9	17	14	33	51	28
74a8e8627f25ad6fff267bc6a9ad39ce	0	11	44	9	29	21	39	72	42	0	21	31	43	0	12
6bb8e1121bfc41b49d565c901bfe7793	0	0	40	0	21	27	0	23	41	8	31	35	31	43	39
ac46d3865487672e09200c5456c38986	0	0	8	0	0	11	30	22	26	0	11	49	0	0	0
2ac24212883462bbb045a385c4acb61c	0	0	0	0	0	0	0	0	0	0	0	0	0	119	187
0ffbd6ac18a816d91519830b1e1fff8d	0	0	10	0	10	18	10	28	58	6	10	43	11	5	24
dd27a4070300a4e5c0a1025d4ae57005	0	0	69	0	0	0	0	49	67	0	0	79	0	0	0
35b68da71701471e2732fca02ced7b78	0	0	68	0	0	8	0	0	0	0	0	56	54	0	0
d95a629996522d01d4c4f58b9d32450c	0	165	91	10	75	47	71	3	39	18	14	11	0	0	0
78114c356ad802da8c81aae42fd154f7	0	0	0	0	0	0	0	0	0	0	0	0	0	0	34
7dd10abd9ff36906b5bf0207102c3ed6	17	33	29	38	19	10	0	32	22	0	32	0	0	0	0
caf585220f83f63154b28e924e5fc8c8	0	55	6	18	5	0	52	42	5	0	39	12	0	0	0
c3c251cc910ac606fea1ce4552bd6e59	0	0	25	8	0	26	0	22	25	0	0	22	0	0	0
9d9835fa9dfbe6e8388bc70b1644024a	11	34	20	60	0	0	0	0	0	0	0	0	0	0	0
73a31046312e3843acd9c13beb4355f5	0	0	20	20	21	33	16	46	42	0	0	25	0	0	0
b3c9d14128c39674a004cd2c74c4d112	0	31	0	0	36	73	0	34	89	0	0	0	0	36	74
7975930466ac18073d0ad3f0d7b28a0d	0	0	0	10	7	36	11	12	0	0	0	0	0	0	0
f05914ad98b73963c5fd90146098ffa5	0	0	19	0	0	0	0	0	98	48	0	42	56	65	54
abbede62fba336ad66b341af99b79180	44	52	33	43	22	52	6	12	9	0	0	14	0	0	0
c82f10302f9c1d749c1acc64c0b5d50f	0	106	0	48	0	30	0	18	39	0	0	0	0	0	0
130eb635b70341c7977f4a6c072f9e75	0	234	0	0	0	0	0	72	0	0	0	0	0	0	0
d3bc802f6e33e11d952b120d7e1a3434	0	87	48	49	30	0	9	13	0	21	0	0	0	0	0
316890522742ce3da2727eb54769960a	0	0	52	45	0	0	0	0	0	0	0	0	0	0	0
7787cc11e8198df81810267607ead465	48	63	43	46	0	0	6	10	0	0	0	0	0	0	0
897d74445cf19addc4cfff976cb12117	377	41	35	25	0	0	0	0	0	0	0	0	0	0	0
621e7d0f64bb7fb97994fa9f337b3cd1	0	33	22	62	0	0	0	0	0	0	0	0	0	0	0
c526fa27c7fcfd3030b7d8fa2422e0f1	0	0	0	0	0	0	0	20	55	0	0	0	0	106	0
d4fd63a1aa6a041fc3c1cd2e266046db	0	0	71	0	0	62	28	54	98	0	116	100	0	0	0
694cd6d72dcd341a173fde7d75ee067a	14	103	25	46	0	0	0	0	0	0	0	0	0	0	0
b8d854dd223becdc7205fcf7876b1562	306	67	0	36	0	0	0	0	0	0	0	0	0	0	0
b37e627010f9badc573d9e461f706b62	0	13	33	18	12	22	9	11	38	0	11	23	12	0	8
e8afb371ddde732cff8273ac2b213c1a	0	0	0	0	0	0	0	0	0	0	62	0	14	0	0
59d3e698e39d9b816703d3618c5f0790	0	147	0	41	25	67	60	50	36	0	0	0	0	0	0
38dfac5a22b3f2cb3855ea4a13a262a9	0	14	36	14	14	26	18	23	26	0	0	17	0	0	0
cb64571bfb465975e78be7d9d879979b	0	0	18	0	43	27	70	97	81	0	36	65	0	0	0
3af2c6de72a19f825ccf9bde5c145d72	15	20	43	27	101	43	15	38	20	0	37	0	21	19	11
9bfe08c51b7a63c8130c31cf1c4c5665	4	0	12	0	14	0	0	0	12	0	11	50	17	24	25
20692ca6b45c7f72c73215038e80c56e	0	0	0	0	0	0	0	0	0	0	0	0	29	150	74
bc7d0d66162532dc62d352d853d91a57	12	49	105	0	75	32	53	53	14	0	39	11	18	0	0
7f6e4c308f3c998a42d9332e9ca1929c	333	0	0	0	0	0	0	0	0	0	0	0	0	0	0
9bb1f6bce7dfedc12951e62ee0ff2b6f	0	18	33	16	18	0	27	22	27	0	18	14	61	20	16
6b7958854a29714783a20032dbb992d8	0	0	0	25	0	0	0	0	0	0	0	0	0	0	0
418492891d4ce7d0c86902e764a0fc6e	0	62	0	74	0	0	0	0	0	0	0	0	0	0	0
50c05d5c32db6a2e527ba3647198d21f	11	39	0	25	56	38	84	0	0	0	41	22	0	0	0
9220a67cd134bc9946c6bf2efd5677db	102	0	14	0	0	0	6	29	0	0	0	41	0	0	0
9fc73680f5eae68fbc124ea0378f4700	0	0	0	0	0	0	6	0	14	0	0	14	0	0	0
50f77045f7edbc74402290afe3e741fe	0	17	11	8	0	0	0	0	17	0	0	0	0	0	0
2acba250c4746ff617d6615723a04ab7	32	56	0	101	0	0	0	0	0	0	0	0	0	0	0
6216b00b943df6590ed783b1afba1ced	0	0	32	0	0	0	0	0	56	0	0	62	0	0	0
77dbaed012b05b32490815c4e23b9d8e	0	0	0	0	54	86	35	13	53	0	67	93	0	0	0
bf0069e7b02bed84cd4d013eb105a264	0	12	15	0	7	28	11	11	11	0	10	14	0	0	4
6b19046af967ab2c660e84bab1beb0e1	0	0	0	0	0	0	0	26	0	0	42	0	102	95	74
3c724f6d81c42d56de9b10d879769100	0	0	0	0	0	0	0	0	0	0	26	0	94	88	82
eff36eaa24e17ae54474a00e383dff99	29	126	19	38	0	0	0	0	0	0	0	0	0	0	3
5b12f6c924a73e1067d158207a0704a8	0	22	0	0	0	25	45	69	62	13	0	32	0	30	0
565eb788433094300eceacd42ade4899	8	14	0	0	0	0	0	17	0	0	0	67	0	0	0
7f04a8896b5162a0a593ff4d44488139	0	21	0	9	41	34	21	30	83	0	16	64	47	0	0
7f0132b235a20cbeca2fdb4d32541327	0	16	46	0	59	46	0	67	0	0	51	39	0	0	0
0fc6668e46124eb8812015fe484ccba0	0	0	0	0	0	0	0	0	0	0	0	0	72	142	149
156572b928592204f50650c986dd8a9c	10	11	0	5	0	17	0	26	0	0	0	12	0	70	44
7660f79dad42c866bb1be6bff0e050ee	0	35	48	12	52	44	26	44	42	0	20	29	0	0	0
6a52fd73a41454f01538f24f23b67cdf	0	9	22	5	42	17	10	37	19	21	0	33	13	20	0
ea82567ded07f27ba2a9a4089ebcb8b2	0	0	0	0	47	0	0	27	0	15	346	0	68	0	0
49d54342b3df9a8b3d10dd67de9bff4f	4	81	62	78	0	28	31	0	0	0	31	0	0	0	0
16469cc40587771b7602fa59352c70ab	30	12	0	0	0	0	0	0	0	0	6	0	0	0	0
56a5b27594c0be223583ddaab712a627	0	0	0	0	0	0	0	0	0	0	0	0	0	30	38
f57e664888ff4fa5aa742ba28f159828	0	0	0	0	0	0	0	0	0	0	0	0	39	91	145
320b59a40d9b4fda1ab29a677d2d50b3	0	22	41	0	43	26	27	35	29	9	59	32	44	0	0
6895f7121f20bf7e3607caf21753dd16	0	36	83	78	0	0	82	103	0	0	0	0	0	0	0
51eb6f41d62751e7571ec8bf5a3a6b24	0	12	0	24	0	5	0	14	0	0	0	0	0	0	0
cbb64f99eea2ac6651bc44d6b263b0e3	158	61	0	0	60	0	31	0	0	0	54	0	13	18	0
a11df48961955441f615571819b75951	0	110	6	84	0	0	5	14	0	0	0	0	0	0	0
43b70fafd85de7688e4172daccc3e110	0	0	0	0	0	0	0	0	0	0	0	0	0	0	378
10900f7c0dfc455a1412c6d8a5e985ab	42	0	0	0	0	0	0	0	0	0	0	0	0	0	0
cb38fa4204b8f078ded9a296b14549f6	0	0	0	0	0	0	0	0	48	0	0	24	16	25	29
1c3f521b6504f81f7de9aacd3eabe354	0	0	20	0	0	12	17	42	23	0	30	38	0	0	0
f3545bf2bb1f2c97eee5fb3a1e438e58	0	0	0	0	0	0	0	0	0	0	0	0	0	0	35
a5587ffbbdc62297ecdf0d64f7e89499	0	0	0	0	0	21	0	0	50	0	0	0	59	97	124
e8a67c8b9d1bc693f2ef8b81f8b7cdd5	0	0	0	0	0	0	0	0	0	0	0	0	136	81	39
df7d4b78567c3199048f1de2f00fa91b	55	138	0	103	0	0	0	0	0	0	0	0	0	0	0
594af2e82899ee056c94b22e5fc1921f	0	46	38	0	37	0	56	69	31	10	17	18	46	0	0
922781ee91b5c60a29942d4c44b4b50e	0	0	11	0	0	26	0	13	81	0	0	17	27	0	0
8bcea6ef2b253a3c9c361f76e754b86c	0	14	0	35	0	0	33	77	73	0	0	0	0	27	0
29bfe314af2c635787d5cc5b7c938d76	0	0	0	0	0	0	0	0	0	0	0	0	58	0	63
66c7193a25cca4c5ddbb35060b6d4be1	0	62	24	38	0	19	6	12	24	2	0	0	0	0	0
0e5d07028df40888f4e9b33887cf68aa	0	0	0	0	0	0	0	0	21	0	0	0	0	0	0
9f39605a772b6ed84f098b000d744fc1	0	0	14	0	0	22	18	30	28	4	33	9	12	0	17
238202a5af2472f0cf64d65f4ec7af80	0	10	49	0	19	7	14	37	49	0	37	38	0	0	0
9711dc2cd4aadd4cd1ca3e403c68116d	0	0	33	8	38	31	39	77	55	0	21	28	31	19	18
6dbfb17a2d5d8020214c88343b2fb559	0	0	18	23	0	0	0	0	0	0	0	0	0	0	0
d7031fdbfc5246f437c4cbc35094f809	0	11	61	0	21	55	33	41	54	0	16	67	0	9	0
f7ac123e82aaa496372b544ccd3530de	0	0	0	0	0	0	0	0	0	0	0	0	0	0	0
7d7452eaf3f9fb7a40cc5e57841f24a8	0	0	0	0	0	0	0	0	0	0	0	21	0	0	0
a1ef2f3e4094274047a0c9830e5468f8	0	0	55	0	0	26	17	22	34	6	0	16	5	0	12
11f63e800d538ce61113253faf0f0363	0	0	0	0	0	0	0	0	34	0	0	0	0	0	0
189d69aab17df960c4a394a42f224d08	0	0	0	0	42	24	62	101	28	0	27	50	36	0	0
d65ca2b37b754df914956a5636c70bb1	0	28	46	47	56	39	18	43	33	0	38	31	0	0	0
e039facaf8866e11a7138c2b7b2aa772	0	52	11	32	16	10	21	42	0	0	27	0	0	0	0
67c31dd7f329b035001579afcfb27ffb	0	0	0	0	0	10	0	0	39	20	30	12	192	55	49
11df66ef8490946a7e3a0f968531af3c	0	0	0	0	0	0	0	0	0	62	0	0	101	80	0
2c4204d942192dc6e784eaf4aa282b1f	0	44	42	38	7	37	0	7	132	0	0	13	0	0	0
23169a2e0dd728f2ad58a8afed32b84c	0	0	0	0	0	0	8	24	37	0	0	22	0	22	23
180ccebe213f5fe29bbc9ca6a397731d	0	0	0	6	0	28	0	24	47	0	0	33	0	0	0
9c3b66f4dcfe7e6cb2f3b0954913be12	0	26	68	21	32	36	0	0	64	6	27	29	0	0	0
b21b54b4f5476896dceadfaa895defcb	0	9	25	18	7	0	0	11	11	0	11	9	0	0	0
d3667d33caf6ff5467e429b76a469063	0	26	0	22	58	38	0	0	0	0	0	0	0	0	0
e266c46580d316d7a12be5891aa35bf0	0	0	0	0	22	0	26	27	49	0	0	48	0	0	0
02bffce976998cf9da47d7bb0adec149	0	50	0	34	0	20	0	0	80	0	0	0	0	0	25
04989babe8ac4f7d5fd3b1da44dd2b9a	0	0	0	0	0	0	57	107	82	0	45	66	59	0	0
2c4329650862dfdb367eb5f1673f91e8	0	0	79	0	94	28	74	75	0	21	0	28	34	11	0
c44b9cd5b6935c1a85b09362cd359071	0	0	46	0	13	18	0	29	27	0	0	32	25	0	0
a154d0f1e3d79cfb44b00eb688a9e940	0	39	14	40	20	19	0	16	24	0	0	0	0	0	0
38f4d23d9a7a226e30434b48041ac067	0	0	0	0	0	13	7	12	18	0	0	12	0	0	0
0012c347fee566458c74f601346b173a	0	0	0	0	0	0	0	0	50	0	0	22	34	84	81
f36310546a0ad437fe64a347799972cf	0	0	49	0	0	10	5	59	15	6	9	37	0	0	0
140913311265b3c6809ab6e7382ff4b3	0	0	0	0	0	0	0	0	0	0	0	0	21	78	175
d07215b7a5a52fc0434391f7d74ec43c	0	0	0	0	0	0	0	0	0	0	0	0	0	0	0
023b9f1ee52cf3a86f1f02e47cbe02a7	12	6	8	0	0	0	9	10	0	0	5	6	0	0	0
bc0f929b2c5ef2402440e49ea0e902ab	0	61	0	93	0	0	0	0	0	0	0	0	0	0	0
38a50cd7d59c9d1291261458d4893517	0	13	24	16	0	41	9	20	0	0	0	0	0	0	0
02d6158ea0e041839f3ab6479e6e5ff7	0	18	0	0	0	19	16	20	51	12	0	41	52	53	24
20653bebdc2cca1c66194c4c322f024b	0	0	0	0	0	0	0	0	16	0	16	13	0	0	0
816fc9f9a2e98372d2641fad0127fee3	0	0	0	0	0	0	0	0	0	0	0	0	0	0	0
f663f5cb5877b6f7eae887890cae2e06	0	0	154	0	0	0	24	18	0	0	0	0	0	0	0
b447008779c4de37e2c006e57137a416	27	58	0	31	0	0	0	0	0	0	0	0	0	0	0
45486c7ff044bb3d170773a4a28c7ab4	0	15	32	0	13	30	0	0	62	13	0	13	30	27	0
d06e08e29d33322440b958e46eea3800	0	0	0	0	50	0	60	67	59	0	40	35	79	0	0
82d64edb93aa87b9a638caf8034bc917	0	40	0	78	0	0	0	0	0	0	0	0	0	0	0
08510123cf1c41c0f6604c369ab2ac81	0	13	24	0	52	24	57	53	26	10	15	15	58	0	0
d3bcdd615f2dc529a03ab712f779643e	276	0	38	0	0	0	39	40	37	0	0	0	0	0	0
5a158328f8af0c0a07c4fb5871f5e414	0	0	50	0	0	50	0	13	29	11	0	20	0	0	0
92f256fae89de4235007412ca45410e8	9	52	24	67	17	20	0	0	19	0	0	0	0	0	0
ec53e582de199c60a795afe3d119a3c3	0	23	15	22	50	11	0	79	14	0	23	0	0	0	0
83d343c8a965e290cb6862aa6926048e	0	0	27	0	0	27	0	26	49	0	13	45	0	0	16
c6fdd3722c6b41415a35c0c5574c7f7b	0	0	0	0	0	0	0	0	0	0	0	0	0	0	48
9e70b4d1c27b24a59432e054b0075133	0	0	0	0	0	6	0	0	4	0	0	7	0	0	0
a06474ee20776c12af05a4dfc0cea9b6	0	0	72	0	0	19	0	0	47	0	0	33	0	24	35
97fd6d72f1af69487721136d924337e8	0	0	13	29	0	0	0	0	0	0	0	0	25	0	0
634f584853fe2b0f46ccf8b94dc1e7c0	0	0	12	9	0	0	0	27	0	0	0	105	0	82	0
261ae0b151602f137943bf50c75a5433	0	0	28	0	12	0	32	22	25	0	25	21	0	0	0
58cd1c79f9ac93a7483988db770b3bfb	0	0	0	0	0	0	0	0	0	0	0	0	0	128	151
8caebff91f762213491a3e2335e32315	0	0	24	21	0	0	0	42	0	0	0	0	0	0	0
01d87a93d71b79fe327e23e98cf0a228	0	0	0	0	0	0	0	0	27	0	0	0	0	66	0
91fd4e08f930efbe8184b713716d20a8	7	16	16	42	0	8	0	0	9	0	0	14	0	0	0
a84f33544706873889f86eced709987a	0	0	0	0	0	0	0	0	0	0	0	0	0	0	0
851cedd109db3146d60b3eb7977313ce	15	62	30	90	25	20	0	6	0	0	14	0	11	0	0
129936c42fbbc98b7c81197deed6aa34	0	35	0	0	0	79	21	76	0	59	102	52	0	0	0
c34820ee61987a3f8847098cdecc8bc5	0	0	0	0	0	0	0	0	0	0	0	0	0	91	236
3d92698d11221080ce37cf6fb5d4c5ce	0	15	48	0	0	0	0	0	65	0	29	28	21	0	23
984379939c0165a98a30dc9fda5eaf4b	0	0	0	0	0	0	0	0	0	0	0	0	0	0	0
92d2a6731091aa97b6936604e82ae580	0	0	0	0	0	0	0	0	0	0	0	0	0	0	0
6210ba71110e9bddf3f65b32b9a2a27a	0	0	6	0	9	6	0	9	17	5	2	6	3	0	0
4b545e58a088b33ececef2aa634d8eeb	0	0	26	0	0	0	0	0	0	0	0	33	0	0	0
1c4f968b1ab83a3d38b32241322421b7	0	25	27	0	0	0	0	0	42	0	0	0	0	0	66
9a52186f2b61268bea9100f7a758a977	80	83	18	23	46	0	59	30	0	0	37	0	12	0	0
af0cf59d1ef995819892c602cf58dbac	0	34	0	12	18	37	55	70	0	0	0	0	73	0	16
fc54a9cf98be5a2109a4d8a4c7b8ec83	0	0	0	0	0	0	0	0	39	0	0	67	0	0	87
427efd3487e6a2d8815c19308d4510fd	33	46	0	84	0	0	0	14	0	0	0	0	0	0	0
b5f9dcb9da2d97d6551e07cbcda55b11	213	28	47	58	0	0	0	0	0	0	0	0	0	0	0
4d66ee483deffc2e46ce3c5a29abf062	0	0	0	0	0	0	0	0	0	0	0	0	0	0	0
f8977f37d4e13b75aff5b136ab4dca57	0	0	0	0	4	0	0	0	0	7	0	0	0	0	0
d3c926ded23ee624eb3550f2b1961016	0	0	0	0	0	0	0	0	0	0	0	0	0	0	19
7ede301367cae64e9f44a265abbace62	0	48	21	39	51	79	0	0	0	0	0	0	0	0	0
884052507f56863f13accaf9055ce510	0	0	18	0	0	0	0	0	15	0	26	19	0	0	0
aca8a97d5f6afdf2d3f5db00572ec368	8	0	15	9	0	0	0	0	0	0	0	0	0	0	0
bfc82590280d666ca38d2ec2970cb696	0	0	66	0	18	0	0	17	0	0	31	0	100	26	33
5a893fc2bbcef745c56e2e6598cc2b02	0	18	0	0	0	0	0	0	12	0	0	0	8	0	0
f5f77930a773de4cfb8f7857068f872d	0	93	26	58	56	26	0	0	68	0	0	22	0	0	0
1fc62601feade62392d0be7cdba44844	0	0	0	0	0	0	0	0	0	0	0	0	0	0	0
a4cfbcf95d2d2e7d9b1529bf8fac0132	0	0	0	0	37	47	0	0	0	0	0	0	0	0	0
ee94b4fd0ea08136696c5a83f6b8a3ae	0	17	94	22	37	46	0	9	52	0	20	25	0	0	0
2c35a3b6af9c229956ea340863e153a1	0	0	39	0	29	16	15	27	19	0	18	14	24	30	20
4f7ff8ad2184969870904fdaf4bb7ca2	0	0	0	0	0	0	0	0	0	0	0	0	0	59	223
d659ea96437f52a62caef90f5c49ab28	0	0	0	0	0	3	0	0	204	0	0	90	0	0	0
f8a357b6cd5310ae7794af6634061eaf	0	0	0	0	37	44	0	40	51	10	28	13	42	0	0
b29c8389763b5d9b01cef63054a320fb	7	41	18	0	72	16	48	113	23	0	0	0	0	0	0
7fc26507128144056672c2a5e83b3d7e	44	95	27	27	26	29	28	33	34	0	17	0	0	0	0
df50440a61773428a4f1b4d118336dc8	0	0	23	0	0	0	0	18	16	0	0	20	0	0	0
e7da441a22df372da317ba29a23b241b	51	92	18	57	0	0	0	0	0	0	0	0	0	0	0
c4fae501c817b7696b2b7e17e2862b7f	0	0	0	0	58	24	47	66	12	0	38	19	33	25	15
d52c105b9586ddf8b1adf5800d7820db	0	11	0	0	0	0	0	0	0	0	85	39	0	24	0
4de88929c03dbcdd56db71ef736b6e72	0	0	25	0	29	32	23	28	43	0	0	22	0	0	10
6de6acd7a914c88fde30fcd176a0470e	0	0	0	0	0	0	10	34	40	0	48	43	0	0	0
1736a7db7269984e7d21d1418deadfea	0	0	0	0	0	0	0	0	0	0	0	0	0	0	0
eca8b426eb39ea4d0b5f0d5c09145478	0	0	42	10	25	22	0	21	47	0	24	23	10	0	0
6ee67bdce9a9ec19fc113162625eebfe	0	0	11	11	0	0	0	7	0	0	0	0	0	0	0
aff8f665453d4be063ebe947e535cad9	0	0	40	0	14	40	0	37	92	12	22	54	0	0	38
10c113f4c32a7e6414ac8ac0ece3443c	0	19	20	0	69	0	23	33	41	0	61	45	86	0	0
833de2be791c88969d3fb4769f3ac90a	0	0	0	0	0	0	0	0	0	0	0	0	0	0	0
8eda7a5ec53657e419fedb2447190433	0	0	35	0	0	46	0	24	37	0	47	0	91	0	0
757f16c2216cb1839bc8f401f25c96d6	0	0	0	0	0	0	0	0	0	0	0	0	0	254	18
b40e445e1ad7edc719d9c2c850533e7c	0	8	8	15	30	0	0	0	47	0	0	33	0	0	47
78cffabceba2290703209d39c4a5549a	0	0	101	0	0	0	0	90	66	0	0	0	77	34	18
b0744022705b5029a9bdccadcb6add07	0	0	48	2	10	54	11	18	10	3	14	12	7	0	0
32f628b21ec88482a42fc5c6c70934a2	0	0	0	0	0	0	0	0	51	0	0	45	26	105	49
fee8436c86d7a8fd13286912da71dc49	0	106	22	61	9	0	0	0	19	6	0	0	0	0	0
550484a93d9fd6b1a6cb975eac3150a7	0	7	0	0	2	9	0	11	30	0	13	0	0	0	0
d9993041e629bc88fc356db33ef06218	0	0	0	0	0	15	43	32	19	0	0	118	0	0	6
3f280708102f41e83f58f7653ff74581	0	7	0	0	0	0	0	0	0	0	0	0	0	95	51
c8bdb3e4c1a11c47add38a7663ec5bc9	0	0	0	0	0	0	0	0	0	0	0	0	0	0	0
a55835da18b9a78024bb2c328f41b8c8	0	15	0	0	0	0	0	0	0	0	0	0	0	0	0
2e09ee93a5bcd5c927dc6b74458a97d5	0	54	0	0	0	0	0	0	0	0	0	24	0	0	0
741a3bbc7d4b9cf412b97b47c4f4e374	0	0	57	14	0	0	0	0	32	0	28	26	19	0	0
c2f932c842cbcea3ace949a6b3d9b6b1	0	9	15	74	0	19	0	0	0	0	0	0	0	0	0
9b4f3793aec5281579dbe76f2acf4eb1	0	90	34	33	13	18	0	0	27	7	5	0	10	5	0
fcd256b87f1e8d151209bdbaba0a9a9d	34	379	0	0	0	0	0	0	0	0	0	0	0	0	0
06f249e121d0aa52f0a23d83a77224e5	0	0	0	22	0	0	0	0	39	0	0	27	0	0	0
f3956dcb2288f1e790271d18c9172d05	32	98	33	64	0	0	0	0	0	0	0	0	0	0	0
e78ed7bd73980f87068f7acc33cda9ff	0	0	32	0	0	0	65	95	43	0	0	33	53	0	0
3a8d8e74d8950d45bc43c21a3e9f753b	0	0	0	0	0	0	0	0	0	0	0	0	0	0	0
2b43f539410120725c9480375916fac7	0	0	0	0	4	45	8	31	54	0	0	25	0	0	0
2e04eb8cbf83980c94a37dbce44545ca	0	0	0	20	0	0	0	26	0	13	0	0	0	0	0
fc77eb8cfec92132d89e28c65f205cdf	0	0	0	0	0	50	27	0	37	0	0	0	0	0	0
826c1fa033c9fb3878f996046cde86c5	0	34	53	0	42	21	31	14	38	0	16	49	6	18	26
f41371b230fcb976becab4069af0c3cd	28	46	38	38	43	0	44	30	21	0	27	0	0	0	0
7b1b30db35d3a4908d2e548bec39fd4a	0	0	31	0	0	32	23	25	0	0	0	0	0	0	0
9881797667ef0c2437a89f472dd9060f	0	0	0	23	31	16	0	0	0	0	0	0	0	0	21
3b6305629f738981c90acc58aaec9f5c	0	0	0	0	0	0	0	0	0	0	0	0	0	0	0
6aa20aa407a1e0fa53df3312655b22e6	0	87	20	31	0	15	0	0	0	0	0	0	0	6	0
6aaf27df47c6c75f27cc1e1b322996fc	0	0	0	0	0	0	0	0	0	0	0	25	0	0	0
050ddaf4c147915cf8ef00c423e89bc4	0	49	39	0	36	35	0	45	26	0	0	0	0	0	0
802a2c0042c78313c8893df625c2ca6d	0	0	0	0	0	0	0	0	16	0	48	0	37	0	0
855f1942f4deddc6db83fb84c398c233	4	39	27	80	11	10	0	0	0	0	0	0	0	0	0
0258fac9506b6ed708168fcd9e945881	0	0	0	0	0	0	0	0	0	12	0	37	69	38	46
1e26a1c65ca5c758f29c7ef371696373	0	0	0	0	0	0	0	0	0	0	0	0	0	0	0
f6dfa95d10b0ce1198ad841b90847b34	0	0	43	0	18	19	0	11	21	0	12	11	11	10	0
7a62c63cf40b2651ee2cdc4717645e3e	0	0	46	28	28	23	37	50	19	0	29	17	0	0	0
2a41504acdc11a322837069f7b80541d	0	0	0	0	3	0	27	21	18	0	30	14	0	0	0
03820928080809a2d2e0268fe8e09892	204	160	11	0	4	0	0	0	7	0	0	0	0	0	0
590469bc2fcff81e272dfa1fff711084	0	0	0	0	0	0	0	0	0	0	0	0	0	18	86
6894b4b41b3201837a9859bfea9fd469	0	46	4	44	5	6	0	11	6	0	0	0	0	0	0
752eee30b1e2423607db7d00242027c1	0	18	29	28	25	0	0	0	0	0	16	0	0	0	0
09bef8d3e44eedb4f78c0ada0b598162	0	5	22	6	24	10	0	13	13	0	0	0	0	0	17
e3d8effe784171eed3e7f83d05685c68	281	0	0	0	0	0	0	0	0	0	0	0	0	0	14
ba6f96bd2e8c9f5949268b02113f6a51	0	0	0	0	0	0	24	43	0	0	0	28	0	0	0
babfdf5077684707517618de0fcca00f	0	0	15	0	0	0	0	0	0	0	0	37	0	0	0
42f320f74b5be46373082b221539ae5c	130	0	0	0	0	0	0	0	0	0	0	0	0	0	0
6e91cdd1910f00ba013235f60172ed87	34	77	0	43	0	0	0	0	0	0	0	0	0	0	0
7c8f38111a0714eeac8640e8193ee229	0	0	0	0	0	0	0	0	0	0	0	0	0	0	40
66beef47e1d3803bccc7a78adea23129	0	0	25	0	0	14	0	2	41	0	13	27	6	55	72
9f475994a778639167c51d545e14d35b	0	0	0	39	0	0	0	0	23	0	0	0	0	21	0
e7cee25a7e117ff978cede965fa5686e	0	0	0	0	0	0	0	0	0	0	0	0	0	0	0
c7ee29d81762591f83e1d4f082883cdf	0	13	14	22	0	0	0	0	0	0	0	10	0	0	0
b57744bd30af9f7a4d538d0aba27596b	0	0	0	0	0	0	0	0	0	0	0	0	0	0	0
76e12788d513cf8ce23b38e2fb02146a	0	72	0	39	0	11	0	8	0	0	0	0	0	0	0
1ae8c2f44cd4d67ecf47b6a568f86db9	6	62	28	59	8	19	0	5	0	0	0	0	0	0	0
6fd7534d56d3b30f61c8a5ce7743396f	0	42	27	0	50	23	12	45	47	0	23	20	23	0	0
34bb96aa58c825fda5e3386522a3b82b	0	0	0	0	0	0	0	5	0	0	0	0	0	0	0
a1be3c5e58f3bef9f0a6ad9b2de544c3	0	0	46	50	0	0	0	20	0	0	0	0	0	0	0
acc927cd6b25a231df8e8c4d83d82ac3	0	0	0	0	0	0	14	19	0	0	0	0	0	0	0
61a79dc405928da6919ca3d340bca13c	0	34	27	11	0	0	46	21	17	0	20	11	22	0	0
d39d8df1ffc5fa87f02d553f4c2b60ed	0	14	40	0	7	16	9	17	0	0	7	24	13	0	0
c9b9eca53e86755441caf9798e147d17	0	0	47	0	0	0	0	0	125	37	49	59	75	0	0
96004c8a8a78f37390caa949c9f8b16e	25	152	16	69	0	0	0	0	0	0	0	0	0	0	0
36fd30b8e6f7b0a23edcc6e579d7477a	0	0	0	0	0	0	0	0	0	0	0	0	0	0	0
f86849018b361e3d7f9dec9924e05e6d	0	0	157	0	0	89	0	89	0	0	55	0	0	0	0
06d0dc4b2bded1551fbf7a5e0566e467	0	0	0	0	0	0	0	0	0	0	0	0	0	97	110
7a5f6278ec04ad6bfaca69a5541bfd73	0	26	29	0	41	21	64	38	0	0	44	0	56	0	0
bbd000f19a4f24c5845c1e3a81475802	0	0	0	0	0	0	0	0	14	0	0	10	36	21	104
221b38debf8ee18f5de7cd32dd7a3b81	0	0	0	0	0	0	0	0	0	0	0	0	0	0	0
b356825f9c88989e63fe32f163edb78a	0	0	0	0	0	0	0	0	0	0	0	0	0	0	0
e530f81c540af389b51153c055b9db9f	0	54	0	0	23	17	79	62	25	0	59	20	0	0	0
ba2777cfbc4a978f54a78e4c6cae47a9	0	0	75	0	68	0	0	61	0	0	24	0	0	0	0
60d85bd837f29855b621a86dd937c4e6	0	0	0	0	0	0	0	0	66	0	0	35	0	117	81
19259ea60abf1013bddf0d3845cb650e	0	0	0	0	0	36	0	0	69	22	24	42	40	27	35
49cb52979f446a03be0f54d2eb2e5ae0	8	46	39	0	87	42	28	57	19	0	0	0	0	0	0
4a70a8e43687807c8dbefb1962044d4d	0	44	25	0	27	0	22	0	31	7	67	30	44	42	0
2846c054e8faa3455a295c647737068d	0	0	0	0	198	0	81	107	0	0	0	0	0	0	0
057b14fd0bfa579285d9e9e751f12b87	0	0	0	0	0	0	0	0	0	0	0	0	0	0	0
6d2d16f66e33dee02136183ed978ce7b	0	10	25	14	19	0	0	41	0	0	0	0	0	0	0
e2654413f9c542e60c4d93b312f1c797	0	0	0	0	0	0	0	0	47	0	0	10	36	32	65
28a8dd3d1170ec213244ccd3ea0a8cb4	0	0	0	0	0	22	0	0	0	0	0	0	0	0	0
99b425646c123952dcc69a87220d5e37	0	37	31	0	0	16	0	12	14	0	0	9	0	0	0
d3dba9600da911cc4777047a862d7928	4	0	0	0	0	0	0	0	13	0	0	19	0	0	0
f3847cea35185fa9703be57c529538b7	0	0	0	0	104	0	0	36	76	0	32	52	83	0	0
dc315b42f3d98dcf71b337512f756658	0	0	0	0	0	0	0	0	0	0	0	0	0	0	158
84ec1399e8ee3618cc0686f28b89dbcb	0	0	0	0	0	0	0	0	0	0	0	0	0	0	0
8536aec67a06e54d247b53e2eaa9cd0b	0	0	0	0	0	0	0	0	0	0	0	0	0	104	57
2a8da410214e4287ecb2822405072a80	0	0	0	0	0	0	0	0	0	0	0	0	0	0	0
44818e1a5614d69890e0107856522ab0	0	217	30	29	0	12	0	0	0	0	0	0	0	0	0
63b51271d337b0d01fe49dbf243771a4	0	0	112	0	0	39	0	4	62	0	27	16	42	0	11
ce820e0a294468e32d81820963538549	0	0	0	0	0	0	0	0	14	0	13	0	123	0	0
f49fb5714a39e1f960d1e876580c101c	10	0	0	0	0	0	0	0	0	0	0	0	0	0	0
528e25fbe5685efc8f8cd7fadc9e03c7	0	6	22	6	17	10	23	29	17	0	29	20	22	12	19
6dd8b084a6bee91ae00b171e32195276	0	43	43	0	0	0	74	52	0	0	0	0	0	0	0
bc196e5007b5c1bdaacc9faee7abc4bb	0	0	0	0	0	0	0	0	24	0	54	23	39	0	0
5bac9b75367456cfccbeba669589020b	0	0	30	8	36	31	65	68	30	0	22	0	45	0	0
d0b077bcc5715123d31417db2dceb9c0	0	0	0	0	0	0	0	0	0	0	0	0	0	132	73
455d95875b7aee487366673f6b6aba5c	0	62	76	0	0	0	0	12	0	0	0	0	0	0	0
365d4b95f5e278f745dbab015166eee1	0	0	89	0	131	64	0	36	37	0	0	0	0	0	0
67c6d45099589afae671ddb05fa6b90e	0	46	31	23	0	11	4	16	11	0	0	0	0	0	3
bb8bb5d8e7c30d4a3cd9e3000f1ee054	0	0	0	0	0	0	0	0	32	0	53	39	34	0	0
863fc125dfef9c801dff21ef825f67a3	0	0	0	0	0	0	0	0	0	0	0	0	0	35	115
37fadb209b9af9142f34bd2c5a8357e5	0	0	0	142	0	0	0	0	0	0	0	0	0	0	0
e7e2dd84ee4204be45880ff3d47e553d	18	54	23	19	22	23	0	9	0	0	0	0	0	0	0
a6bcd2d9ebf9b28817734b1df6af2342	0	20	0	18	0	0	0	0	0	0	0	0	0	0	0
0ae673aadb35182ce2c316271e4d1985	0	0	253	0	101	7	0	0	15	0	0	0	0	0	0
a25faef2884cd814cb6d352522db62ff	0	0	0	0	0	0	0	0	0	0	0	0	0	0	0
48c6269165f318346bc29602bf941799	0	21	0	9	29	17	18	44	51	0	39	51	0	0	24
20e46057c8224b4162d2c785d9bce76d	0	0	44	10	22	7	0	0	18	0	0	0	22	40	24
ff3aeae048cba65d3faf187313ef5b67	0	0	0	0	0	0	0	14	0	0	0	0	0	0	0
c9d02b284a3bda021281e360e69a217f	0	10	7	14	5	17	0	9	22	0	0	15	0	0	8
b4d0f899deab46b0106820b17a8094ab	22	31	16	76	0	0	0	0	0	0	0	0	0	0	0
73ac3eea203119b87e5e8baf552cf1d6	0	13	0	4	0	0	10	18	54	0	0	11	0	0	0
b5c9e5eea6c6fbd5e9be43a2957e6892	0	0	0	0	0	0	0	0	0	0	0	0	0	135	148
756ceb94083dbe5666145c50a72e2f29	76	36	0	0	42	16	26	22	0	0	0	0	0	0	0
8ba2a6d79daee53c1a4d091c38d447b4	0	0	0	0	0	0	0	0	0	0	0	27	54	0	0
6b6a717a79dbd4c11d2d9125f975122d	0	0	36	0	17	28	25	42	20	0	15	18	0	0	0
01ff5dd58c90b315568748dc84f27ebb	0	0	53	17	33	18	0	24	22	0	0	0	20	0	0
a99dbaefd6866a925a15bdfcb190f1da	17	41	12	47	0	0	0	0	0	0	0	0	0	0	0
0349f340ac3e14da32b1ef089727ac0f	0	0	0	0	76	52	43	81	41	0	0	33	0	0	0
c2f277dd65807c53d67caae04bae3174	0	0	19	4	0	8	0	0	24	0	8	17	0	0	0
78d1a209ab2e3d10bc4a6448cb120750	0	0	14	22	54	27	36	25	23	0	0	18	17	0	0
82ee979a45b04be88bac2be7928d6501	0	0	0	0	0	0	0	30	0	0	0	0	0	0	0
b3148db3d4481cce95710a805bec1b5a	0	50	0	29	0	0	0	0	17	0	0	0	0	0	0
da95339f87e18d40425c00977e75724f	18	57	0	0	0	0	0	0	0	0	0	0	29	0	0
0eac5002e743571426e986a4bcdc0780	0	0	33	0	0	37	0	0	42	0	0	38	64	31	21
21ddfcb6d95510833c91af098d648e35	0	0	0	0	0	36	0	0	111	31	0	50	47	0	0
7445903384b1df7bbb038d14b9a099b3	0	0	0	0	0	0	0	0	0	0	0	0	0	74	115
8cc71cc08c101fdd03a12e6431a88052	0	28	25	11	0	0	15	0	0	0	0	0	0	0	0
6066118dabf3e94c911b2157616a51c7	0	18	0	0	0	0	0	0	0	59	0	0	0	0	0
82b24415dceff2565be42ce9f6942370	0	17	66	14	30	39	37	73	40	0	0	0	0	0	0
3fc4b11727f34c0939c8b80a385eca56	5	55	0	37	0	0	0	0	0	0	0	0	0	0	0
fb14cb9fd7744c9c92dee3eab6705f26	0	0	0	0	0	0	0	0	0	0	0	0	0	0	0
41958219b8819b82f38bd14fd4ab82d6	0	49	0	28	31	0	0	0	17	0	0	0	0	0	0
3c6b296e01e4134acb991b9008243925	0	0	0	0	0	0	0	0	0	0	0	0	0	0	0
4260ae12d0e05608d4a2d42c261086c7	0	0	54	0	19	16	20	47	42	3	30	16	10	0	0
ed54b9815e7cb25e5318017e086bbe01	0	0	21	0	0	0	7	6	36	0	10	0	23	14	25
b4e8080c37d60cd299b12ab7d95ffc64	0	46	53	0	0	36	0	0	0	0	0	0	0	0	0
0897a3ba97d1eb7e48a397dc2dd92e3c	0	0	0	0	0	0	0	0	0	0	0	0	60	0	0
01a32c6813acfaeb008237cabef779d1	0	31	37	0	0	10	0	16	14	0	0	0	0	0	0
a92c1fee96af03fd4c65d8fdf16dbfe5	0	0	4	0	3	35	9	18	12	0	0	10	9	0	0
20839e281cdda8dda117816789cb6144	0	0	20	0	0	0	0	23	69	0	29	31	0	0	0
c4be59371cb613de9c21ed0bb5b3867b	0	0	0	0	0	0	0	0	114	0	0	38	0	0	0
3f0b0108af3848e5b83c520c3fc0da88	27	0	73	0	38	0	39	0	0	0	66	0	90	0	0
eeb49785523d15156f76aab32ec91012	0	0	0	0	2	0	0	5	35	0	0	60	0	0	0
a883287003c751c04ea794666c5a185f	0	3	27	0	26	24	0	0	0	0	0	23	0	0	0
e837bffdd4ff615d60dbfec520baad04	55	95	28	0	0	0	0	0	0	0	0	0	0	0	0
f0e52f553974a0b45b739d061a7f4a08	0	40	10	0	0	16	0	19	11	0	11	0	0	0	5
48c9ee3d90fb6dda36b74a5c570900ef	0	18	12	13	0	0	7	0	0	0	0	0	0	0	0
77b7bcbc9336dcbc4324b2ef053765a8	0	43	0	70	44	33	30	42	17	0	0	0	0	0	0
d18ca8b6be00f2a0562c4c38aa3b8a3e	42	75	21	64	0	0	0	0	0	0	0	0	0	0	0
5b84f9aefbea73054bcb5ebbf3904893	0	0	0	0	0	0	0	0	72	0	0	68	0	61	0
4c6384dd9487f780d9468b6b84841368	0	0	0	8	0	19	0	15	25	0	0	0	0	0	0
492d4b24143b22f6c45a771c1a94486b	0	8	6	0	0	0	0	5	22	8	0	7	4	8	0
9541b4ff0ebd10a590a1f60f6393a210	0	0	0	0	0	0	0	0	0	0	0	0	0	0	0
8b14f74d469ecaf5951d5c9455c4aa6c	19	36	0	53	0	0	0	0	0	0	0	0	0	0	0
0bb4a38aaffc724e761acfb25023d6e2	0	0	33	0	0	0	0	14	0	0	0	0	0	0	0
c8918fcb18e5df30104906e72beb1c38	0	0	0	0	0	0	5	0	10	10	0	20	0	21	0
ff63933f545040f67719e750a1f8df88	0	0	0	0	0	0	10	0	0	0	0	0	0	0	0
5b77363b876a85ad8196acf2437f35a1	0	0	0	0	0	0	0	0	54	0	0	37	0	0	0
04897b86514d3f55b3be6f00248846a0	0	12	0	0	0	0	0	18	0	0	0	0	0	0	0
c7c180e338213ca3b088f3da64dc472e	0	0	0	9	0	0	0	0	0	0	0	0	0	0	0
7b8003f4e9ca0013bf18e85bdedea725	0	0	0	0	0	0	0	0	0	0	0	0	0	0	0
d3ed02a8b65948a07d108f14096f522b	0	0	0	0	0	0	0	0	0	0	0	0	0	0	0
76ce03a82eaf45b00226cb0d00b48cbc	0	0	0	0	0	0	0	0	0	0	0	0	0	0	0
acf07b70a31890325428bba0e3122bac	8	0	0	0	0	0	0	0	0	0	0	0	0	0	0
a8676514a6d71d448f45a4d0343d53de	0	0	0	0	26	0	0	0	159	126	0	0	18	0	0
8e21d64094bc755bf2c44fba1f4bc4fe	0	0	13	0	0	0	0	5	43	0	12	38	0	26	23
2fb7679c8f8846a940c52b6af33ff8b9	0	8	29	6	16	0	32	29	22	0	27	37	0	0	0
73cb72e1f94f31ffc522504aa6a3b2c9	0	44	24	30	5	36	0	7	35	0	0	0	0	0	0
579c572f58456b124d916319005afbce	0	14	0	0	0	12	0	0	35	13	0	53	34	23	0
763b8e619996f3062d095a14e8087225	0	0	0	0	0	0	0	0	21	0	0	0	36	178	0
01904b834e09f6673b070c2fef7776eb	0	6	24	15	0	18	0	4	0	0	12	0	0	0	0
e72f76d8070893e9ae6686f71c25c3e0	0	0	0	0	0	0	0	0	0	0	0	0	0	0	0
a4a1d3cc45d164d420bc56a08efaf987	0	0	27	0	157	43	0	48	8	5	0	20	0	11	0
2c0987786ffa8cbd1f5190377d7b25db	0	0	0	0	0	58	38	0	106	0	0	30	34	0	0
a728156bc444882accc94426a733b707	0	5	5	0	21	20	43	21	38	7	22	18	43	23	15
c1bda7c426bef2ffbe0fa9db80e65bf8	0	0	42	0	24	31	0	13	31	0	0	32	22	0	0
be9539f576ff8390c08c9ecd90145d75	0	0	0	0	0	0	0	0	0	26	0	0	0	0	0
0069750cf186b654138c54c07ab7bc03	0	11	17	0	13	12	0	21	0	0	9	12	11	0	0
4027451114c505852bfe569754039d6c	279	0	11	0	0	30	0	0	24	0	0	0	0	0	0
2cf52fda27c4762a1dd969684981b813	0	0	273	0	0	0	0	0	0	0	0	0	0	7	4
2ba54e354245b2c1a1ecde08bd73b70d	0	0	0	14	17	0	0	0	0	0	0	0	0	0	0
0c2266faa744575e059e4ffc1274152c	0	48	14	25	0	9	0	17	5	0	0	3	0	0	0
926d1045477804927d6b23191af5b89d	15	15	0	50	0	0	0	0	0	0	0	0	0	0	0
3713f2941e39bccdccbb691c2507d685	0	0	0	0	0	0	0	0	86	0	0	156	0	0	0
ddba2637f19984badd7ab765a0b346e4	0	36	48	0	11	18	9	12	45	0	33	23	49	0	0
09058abb6bc6821de2d35db7d4356cc6	39	46	42	25	0	0	0	0	0	0	0	0	0	0	0
83dd03fbccf8f6cfebf8a05561afe96c	0	15	9	0	0	0	0	0	9	0	0	0	0	0	14
7dc6a1f5d20cb072d8f7e2463c909ea9	0	6	24	0	11	12	5	7	36	9	10	9	22	23	22
4443071f3d2c7e2cdab60c6690992cc6	0	10	0	0	0	0	0	0	0	0	0	0	0	0	0
43de34d224a6654717ae6f1a31b0c403	0	11	29	42	0	0	0	5	0	0	0	0	0	0	0
06cca9ed907847808515a8316ed400b6	0	6	23	0	35	13	46	22	34	0	13	11	74	17	9
ded063fb7b1a7d6607b6dfc1d18c50d6	0	0	0	0	0	0	0	0	0	0	69	25	134	27	15
9988de15cac731ce2436cd78ba007547	0	0	0	0	0	0	0	0	0	0	0	0	0	0	0
206c091b36e4cd9aa50131bff2fb7474	0	14	12	6	0	16	0	10	29	0	0	16	0	0	0
8d2e165085d0705cc38e47ab43fcf26e	0	0	15	0	0	0	0	0	13	0	0	0	18	32	25
725410ea78ef5c0734ae60c3e5ca7fc6	0	0	21	0	0	0	0	0	0	0	0	0	134	48	0
3bcc81cce780dc73a616cb639e0d2826	0	0	13	0	0	0	0	0	0	0	0	0	0	0	0
ff89f465bc34d53198a8bcedf522c73f	0	41	38	0	0	0	0	0	0	0	0	0	0	0	0
d0e5a8848d6a9e3ab020c23d9ddb05f2	0	13	0	0	0	4	7	25	30	0	6	16	0	7	8
5af7e602c6b55ab2718d148af60faac6	0	0	0	0	0	0	0	0	0	0	0	0	0	0	0
df68f7eaf25056221fdf039e9fd89437	0	26	0	0	38	0	0	19	42	0	20	31	47	32	0
49107e98eb5d8bf799c2cb46924faacf	0	0	0	0	0	0	0	0	29	0	0	20	0	0	19
b1cb4bd7721604d6262973900374d2d0	46	0	0	0	28	0	0	11	0	0	5	0	0	0	0
2d6e545a7e6687885bec5b6ba990ab34	0	0	0	0	14	40	0	14	26	0	29	18	0	0	0
b1592f10ac7930023147cdb060e75efa	0	0	0	0	0	0	0	0	0	0	0	8	0	0	0
35e05fadf6b4caac1894d445248f7b7a	0	14	0	16	0	0	0	29	0	0	0	13	0	0	0
4fb0c145da33bc01b9f8d1ad0ffc4c82	0	0	22	10	0	21	0	6	0	0	0	0	0	0	0
d1074ae2dc5e81c326cd117fb2319d50	0	0	0	0	0	0	0	0	0	0	0	0	0	0	0
e1518fe3e83c3b782489b49611ccea26	0	0	0	0	0	0	0	0	0	0	0	0	0	0	0
4c28dd99cfe60c9125d6ff405897c3de	6	81	18	80	0	0	0	17	0	0	0	0	0	0	0
c030aba32bc42b55eafccad1694e775e	0	51	0	0	0	0	52	102	0	0	0	0	0	0	0
c0c2055cc09b2a14da555c1c52f50aa6	9	10	0	0	42	33	0	0	31	0	0	0	0	0	49
52e12f2f6c6fdcbd916b01c88d43980d	57	34	0	54	0	0	0	0	0	0	0	0	0	0	0
6ceb03d815256144257de35328546601	111	0	0	52	0	0	0	0	0	0	0	0	0	0	0
96c16f5ea5dde15d3b55e96ca66f8c9d	0	0	52	0	78	18	56	36	26	0	0	35	0	0	0
f4dfb3dc19f4e133ebacaf3ee18d794c	0	16	13	4	16	10	15	18	14	0	0	8	0	0	20
cf3dea266e169f856fd3d93572240407	27	48	0	17	10	0	29	12	0	0	0	0	0	0	0
8fade7bb6019133dd187b3cfee21119e	0	0	0	0	0	0	0	0	0	0	0	0	0	0	0
d4dc4536f14e38ec67226068c1eda2b4	3	6	9	6	7	17	0	2	15	2	9	8	9	0	0
4a0649bac1795d903f11a5341e2d0ea3	0	0	0	0	0	0	26	0	0	0	0	51	0	0	58
c99ab6e9c4f615162a3248d64262cd68	0	47	17	64	0	40	0	0	6	0	0	0	0	0	0
fec587180e1d6d7f676728b149826669	0	0	0	0	0	0	0	0	0	0	0	0	0	0	0
6ac7a3a3a0b2fa1d6af90e7727b0743d	0	37	170	52	0	0	0	0	0	0	0	0	0	0	0
f570e5a446977655779aee21d9a322a1	0	0	0	0	0	7	35	0	22	0	52	10	37	0	0
31ad404ca13f11575cf1174fb7f60a52	0	18	6	7	0	21	21	29	63	12	0	32	0	7	8
44a5f7477ff83a9a791741340d9f24c2	0	0	0	0	0	0	36	40	75	0	0	42	131	0	0
f4da355f4ff62315615e802c354fdcaf	0	0	33	0	0	0	14	15	23	0	0	31	0	0	18
0dab2a85ad798e5275b67da4df268e9c	0	0	0	0	0	0	0	0	0	0	0	11	40	82	85
160f3493f3c689a943a1694e6dcbfc94	0	17	17	43	0	0	0	13	0	0	0	0	0	0	0
1e2c2b05902cea1900c745db0fc02168	0	0	24	0	54	36	42	44	54	0	21	46	0	0	0
80275b57c139b73613f86bc8611841f2	0	0	18	25	15	19	0	0	9	0	0	0	0	0	16
6b4148edbd2e3eacc4645c8ccc27a6b1	23	16	0	0	93	34	66	40	0	0	0	0	22	0	0
404a008fc9bc616b79b95e75652fbe6f	0	0	0	0	0	0	0	0	0	0	0	0	24	27	45
474b97451390e7cd28f4d044f065cc67	9	15	0	17	0	0	0	0	0	0	0	0	0	0	0
0aaccd219c77cc2f24ca629349545912	0	7	0	16	0	0	0	0	0	0	0	0	0	0	0
1db016bb0bbd8e5f88c07d7c710b0b68	0	0	16	0	0	0	0	0	32	0	0	26	23	12	9
226dc75166730164aa7bbe8d79e9a5d4	0	0	0	0	0	0	0	0	0	0	0	0	60	38	43
18674098c9d3ccfcfcd43dadb1c11e9d	0	0	0	0	0	0	0	0	0	0	0	0	86	35	22
1b62e449c969bf1ec7f06bdccea873cd	0	8	0	0	7	13	9	13	16	0	0	22	0	0	0
c77634f8cedfb28de787fde7e7e722b4	0	39	35	40	0	0	0	0	0	0	0	0	0	0	0
1d607c05cc150839f17ee499e8cb1693	0	0	18	0	39	17	0	0	35	0	36	29	102	0	0
61ce924f4f9ab749c01b2a9b9184d06e	0	0	5	8	3	0	3	0	0	0	0	6	0	0	0
3a7f8612996a03368630807c6c7496ce	27	0	0	0	0	0	0	0	0	0	56	0	0	73	0
00926dcc6294e748b9a259f19fc291bc	0	0	21	0	10	13	6	22	29	0	8	15	0	10	0
8e9b9039e610d34908718f7bc9b7f8c0	0	0	12	0	21	10	41	42	19	8	22	11	80	11	0
3ea99f01c59cc5e0fba0277848aa0693	0	0	0	0	0	0	0	0	0	0	0	0	27	35	0
4e7df3917c934555e728ca8abaf0690f	0	0	15	0	39	0	21	34	15	0	0	0	0	0	0
92a80f062d57a32d17451e3994c9f26c	0	13	0	23	0	0	0	0	0	0	0	0	0	0	0
382161f75f9d3c00fd7f48e0b2bd8db7	0	0	27	0	8	21	20	23	25	0	20	28	16	0	15
5c6a716d746ce6913292730ede2a4fff	144	40	41	0	37	0	12	0	0	0	0	20	0	0	0
248668054aa85b1ab8ac17f42a902855	0	34	125	0	4	38	3	4	0	0	0	0	0	0	0
ff494ad0a0fd0050153452fba75b6b4f	0	11	15	13	5	31	0	0	44	0	0	22	0	5	14
ff877f5ecf9ab2af3f3cfc3e95b0cdf6	0	0	0	0	0	0	0	0	0	0	0	0	24	77	70
958d02e58aa5898d2d58bba9ccf1dc13	5	23	25	18	28	16	7	16	10	0	8	0	34	0	7
3e087ecff2c18128b047765a2410f18a	0	0	0	0	0	0	0	0	0	0	0	0	0	94	93
3a88a8cff26545e97b3d0e4948298b0a	0	0	0	0	0	0	0	0	39	5	0	16	0	24	29
880e07bc3c806203690df63c08bfb980	0	0	0	0	0	0	0	0	17	7	11	9	41	92	42
a5b4710e2d42f122cb483f424737a782	0	0	31	0	0	0	0	0	0	0	68	0	33	0	0
641871493509db1a1a186c1774849a0c	0	15	38	16	0	30	0	22	0	32	27	0	0	0	0
ab8e4394700b865bc7054ed392a8c917	0	0	0	0	0	0	0	0	0	0	5	5	0	0	0
8ec46736ade6b4dce19cee272e64a41d	0	0	0	5	17	0	0	0	0	0	0	0	29	58	0
fcf2f0c2f3121f98db4ae34f4e390f76	0	0	0	0	0	0	0	0	0	0	0	0	0	0	10
635222ca1975b04e9277c8dfbda214e2	29	0	21	27	0	0	26	0	0	0	0	0	0	0	0
5015ae8da07207027e97fa6d628e4874	0	68	75	0	89	0	25	0	0	0	26	0	0	0	0
9780c7633803df2dca47755537a56361	0	0	0	0	0	0	0	0	0	0	0	0	0	0	0
427c670b9e6f6f691164f9a72dead1c6	0	0	0	0	0	0	0	0	31	0	0	32	59	75	89
97c3956c2b2d80f596c52946fd693560	0	14	0	12	0	0	0	0	73	35	0	0	0	0	0
87bd1acc629b968407025f004683fe7e	0	9	17	5	0	10	4	17	24	0	6	10	0	0	16
212593edd1d96a1e2fdb6e1db2308fd0	0	0	9	0	6	0	0	0	0	0	0	0	0	0	0
41d9b875ede7a15c1ad51b94f9f42d40	0	18	73	0	17	23	0	0	30	0	0	54	25	8	11
701b21262c565ce7ea33b9e3ca805234	0	4	21	0	12	16	7	14	17	0	6	9	19	24	18
bbe501e7eeaad9ad17969adbcbddc7c1	0	0	0	0	0	16	0	0	48	0	10	25	43	0	0
cc1a9f5f39da5ae49e372ec8d29cd372	5	0	48	0	44	24	24	16	13	0	10	8	10	0	0
9f9cda88fe705fb64d18f68e2202edfb	0	37	0	0	0	39	0	0	21	0	0	6	0	0	0
e499c6d272e595ec18ffe6114d34b99c	0	0	0	0	0	0	0	0	23	0	0	42	37	44	53
c357fca0e955a1cd857be69f378c2b1c	0	0	0	0	0	0	0	0	0	0	0	0	0	0	0
23b870d0574883d71d3be8efbb227f91	0	29	12	8	0	2	0	2	0	0	0	3	0	0	0
5c68b8908e4dbbc1b106f50084e1f64a	0	0	0	0	41	17	40	71	25	0	0	17	0	0	0
a071586b0fb7dc06bdfd41d886487d47	28	26	0	51	0	0	0	0	0	0	0	0	0	0	0
4587706e627d52de123090f8277b3edf	0	0	0	0	0	0	0	0	67	0	0	22	0	41	47
6f39e85861f94bf9f00b5366295c82b3	0	0	32	0	29	58	23	46	40	0	13	15	0	0	0
6e362059488725de28cce69a9e76af0f	0	11	0	17	12	14	10	14	7	0	0	11	0	0	0
4a81694f7c19da2b6134371c866ec768	32	21	14	19	0	0	0	0	13	0	0	0	0	0	0
69a2cc4483e84b7acf175bf2c1ee52e1	26	79	0	63	0	0	0	0	0	0	0	0	28	0	0
aa4d33cfe1cb0879d86864faf766c6e6	0	0	0	0	0	0	0	23	31	0	0	0	0	0	0
eaf6dc604e283120c00da01d8da910bd	0	0	0	0	0	0	0	0	40	0	0	35	11	29	19
24bdbf9471cb2962a674166ea4079c9f	0	0	22	0	0	0	0	0	11	0	0	13	0	0	0
de79e639df3f536a18783507c90b75b8	18	27	40	29	25	31	23	39	28	0	0	0	0	0	0
37e3e17cbe0cd19b0f9b665f60b92892	0	0	0	0	0	0	0	0	0	0	0	0	0	0	0
8a784de1053a05e9f54e65186b6a9d65	0	0	0	0	0	0	0	0	0	0	0	0	0	0	0
597c116fd7fe65704677b83aa5105263	0	0	0	0	0	0	0	0	37	0	0	0	68	0	0
ffc4c5e4efd3429ea1d3331cd10e963a	9	0	6	12	6	0	5	6	0	0	0	0	0	0	0
c2fa0ae07710732c150bf877cdde8fa7	0	0	0	63	0	0	0	18	0	0	0	0	0	7	0
614161d65501353a2b2dbc084de9b021	0	0	21	0	0	25	10	25	0	0	0	0	0	0	0
f33e6df59051b72827339814bfa208d1	0	0	0	0	0	0	0	3	4	0	0	0	0	0	0
3c27893cc9e17711fce6ddee6d85ae8a	0	42	10	16	13	0	0	16	11	0	0	0	0	0	0
13fb0f5c0b102fc0d41b13c69fa0a8d8	0	0	0	0	0	0	0	0	0	0	0	0	0	0	0
a57ac0ccea2de0ec233f51304fe1bc51	0	0	79	0	0	0	39	83	95	0	0	0	0	0	0
ce3d042e3dc2bab49977d3b8e981be40	0	0	0	0	0	0	0	0	0	0	0	0	0	0	0
14792a3d6bc9665e36b90c9f4522549f	0	18	0	17	21	16	10	9	11	0	0	10	0	17	0
c44c360ca6ce7d94e56d705312cb5d04	0	0	19	0	0	0	0	0	0	0	0	0	80	121	76
f8db5c06f91d0d122c7c408778008166	0	19	21	30	0	7	0	7	0	0	0	0	0	0	0
555e8470a7afff515ae377ceed3ef1d6	0	64	0	57	42	50	0	0	40	0	0	0	0	0	0
019513ec4d7555faea5b633edce01dbc	0	0	0	0	88	0	0	34	74	0	0	49	0	0	0
c9e4d78b7dc6db341141105bab588b3e	0	0	0	0	49	25	27	13	86	0	17	40	0	0	0
6471b686cb59343f250842eeb6fbb37d	0	0	0	0	0	0	0	0	0	0	0	0	0	8	150
e933e00beb38f5e5721b46ddd3421658	0	11	8	0	0	0	13	21	0	24	23	0	87	44	0
38a3f9eca0af9332e4839c34e58c9464	0	0	0	0	30	20	30	25	29	0	0	29	0	0	0
675999ae65440500a81da32022f6bbed	0	0	0	0	0	0	0	0	37	0	0	61	0	48	19
fb819b6a96cef2e149e7df754632f3d0	0	27	18	23	10	7	0	0	23	6	6	0	9	0	0
a0e084740af779d10c8ef4787d7898af	0	0	37	34	0	0	0	0	37	0	0	0	0	48	0
1eb22d085c7fb60bff7d8f310a02879e	3	38	16	28	29	31	0	16	0	0	21	0	0	0	0
d2ff990d54ad8a4f52b614a35df13ca1	0	45	27	0	0	53	0	30	68	0	0	10	0	0	0
6270d1bcfd706250ece26671a23f4535	0	9	17	0	7	0	0	6	33	12	0	20	40	0	0
ed8177669b9e1ba865d05eb341fee205	0	0	0	0	0	0	0	0	0	0	0	0	0	14	93
d058544cb91e8332c4315ebc05738b17	0	0	19	0	26	11	17	41	28	0	29	18	22	0	0
b1b84f255f930c3a36b903dfcb493243	0	29	26	0	30	28	10	38	33	22	22	23	24	0	0
1f29394e5de67bb3bca4e31f71c50894	0	0	0	0	0	53	22	0	67	0	47	47	0	0	0
a16ad53c5ab281252d08069bfdf04c33	0	0	0	0	0	7	0	21	73	0	0	18	0	6	9
ccc8b2e13982e7aac3bf6a99fcd65307	0	0	0	0	0	0	0	0	118	0	0	74	0	12	10
539e5b8f2d20722e1f11a2424c19f1d4	0	77	0	90	0	0	0	0	0	0	0	0	0	0	0
9b1c6d705666922aedf1791793dd7912	21	33	0	25	0	0	0	5	0	0	0	0	0	0	0
2d2c3eeae668e28b315b65191e15baef	0	17	0	33	0	0	0	0	0	0	0	0	0	0	0
117256d2e1f5873903b3f3135a765c4c	0	15	0	30	0	0	0	11	0	0	0	0	0	0	0
3f4c93f0373d7599df7d3428f0a2deaa	0	0	0	0	0	0	0	0	14	0	0	29	0	0	0
636e8c56f1221cbd49bf8cce3007aa78	0	0	11	0	0	10	0	0	56	0	0	23	0	0	8
41291956d00e89eb2134f22889c9c9ff	0	0	15	0	0	14	0	12	22	0	0	11	17	0	25
4cb4f569de93322a6879bf0871e8dc8f	0	0	12	0	127	22	21	24	28	0	35	0	20	0	0
91d1507aa066faed5fbe2abec27968f7	0	0	0	0	0	0	0	0	45	0	26	29	0	0	0
87011a1a5bd5fa2bcca4d3b67a118f1b	3	13	4	8	4	3	0	2	7	3	0	0	0	0	0
161556b0f7c496078126af58d757cd5a	0	40	51	38	15	14	10	21	0	7	24	0	0	0	0
ac6b4a0a46aa3481262e44a6e29b33f6	0	0	0	0	0	0	0	0	0	0	0	0	0	0	0
817a64298d6e34d5b64b9a702b9d386f	0	0	0	0	0	0	0	0	0	0	0	0	0	0	0
e1f18e3b439230d749b3d016dd515932	0	36	32	0	23	27	0	0	43	0	0	21	26	0	0
119aab790720c7d15afd83ef2c0a7d0c	139	0	0	0	0	0	0	0	0	0	0	0	0	0	0
6e186846c5b911a3666793f363a44600	0	49	0	104	0	0	0	0	0	0	0	0	0	0	0
387676f35fa46a89c594fa0818272cdf	0	0	19	11	7	6	0	5	22	0	0	15	0	0	0
4f14654edbea2b57a9beba8b4640ecc5	0	5	0	0	0	9	0	11	30	6	0	0	9	11	13
460d90baee2e1cce9e280d7a6d13b5ed	0	0	0	0	0	0	0	0	37	0	0	31	0	20	24
d99417b59117f7a4f3ff916aefb46538	0	0	0	0	0	0	0	0	48	11	0	0	0	48	33
c33b9b984355d37dbbdcc6440db85855	9	16	17	12	42	0	0	0	29	0	0	0	0	0	0
5db2213c1ef97c9da7548d0ea0914cd4	0	0	0	0	0	0	0	0	48	0	0	0	0	0	17
0190d553abefadf1e9bca22d31303f72	0	0	0	0	0	0	0	0	0	0	0	0	210	74	0
42490b0740800f10bd541934405cde3c	0	0	21	0	0	0	0	0	0	0	0	0	0	0	26
3a4e17aa0937b2a53aa3fbce138f6c36	0	15	10	9	0	0	0	6	8	0	0	12	0	0	0
7c5bbebb68ec811c9d87c72c58a8ea81	0	0	22	0	16	15	28	39	39	0	14	12	8	0	32
567e880a1fb8e7f22297b7637b44ae42	0	0	0	0	0	0	0	0	0	0	0	0	0	0	0
045e33654ceed4829ae6df081a94427f	0	0	0	0	0	0	0	0	18	0	0	34	0	0	0
23a2445336e03178020019259d3a7832	0	0	90	0	0	0	54	0	0	0	0	44	0	0	0
3246e06f24b315d4e1dc38cca79de307	0	0	0	0	0	0	0	0	0	0	0	0	0	0	0
5a63789f6228c0bbfffc763a2c755960	0	0	40	0	30	0	13	28	14	0	0	0	97	41	0
c8aae2ff459d5383b6e37cbb3b859e5c	0	0	0	0	0	0	0	0	0	0	0	0	3	0	0
a7abe590382deb5408627d913b8aa2aa	0	0	0	0	10	27	41	41	49	10	20	28	47	0	0
69dffc370fce95ef47ff2a6661c5926d	0	0	0	0	0	0	0	0	0	0	0	0	0	0	0
fcc2fc47961c2d1109058dcdff8a55b0	0	19	0	0	0	0	0	0	47	0	0	0	0	0	0
40556136a0a6807e97d5d4393cd79a3c	0	0	0	0	0	0	0	0	0	0	0	0	17	0	38
6714e6a9a7e5333c1d39fd807e97df6c	15	0	0	0	0	0	135	131	0	0	0	0	0	0	0
df3d7dd1ca1631967c0cc9ce8c02ee69	0	0	0	0	0	0	0	0	0	0	0	0	0	0	0
738144944e919a72bd1f33d247de01e6	0	0	0	0	0	66	0	0	0	0	72	0	143	0	0
522fc227af623db2c94ac4f6eacc041c	0	0	0	0	0	0	0	0	0	0	0	0	0	0	0
c22dfb8a2e1da7fad601897cbea766ca	0	0	0	0	0	0	0	0	0	0	0	0	0	27	10
33d5a2c7d222f0b503a88a922c1312e1	0	0	0	0	0	0	0	0	0	0	0	0	0	0	0
2a21390f063daffaf6845d54f1b4688d	0	0	0	0	0	26	104	48	62	0	0	40	0	0	0
8eca53670ddfc0420afec1beb16e4b8d	0	36	0	13	12	0	15	15	36	0	0	10	14	0	0
b202733e5f0c23735fb50c62a72355b9	0	0	20	0	7	18	0	17	36	4	13	12	7	0	2
ca8094e8440ffac292c8d324ff73d0a4	0	39	0	38	0	0	0	10	0	0	0	0	0	0	0
0f43db44a46783386cda2b6e95480402	0	0	0	0	0	0	0	0	0	0	0	0	0	104	45
e6c333964fe450a50ba4835114fce943	54	27	0	10	53	0	32	0	0	0	45	0	34	16	0
af1f50ffca1be4f97ba90023c738fac7	5	5	14	17	0	28	0	15	28	0	0	6	0	0	0
b7d4aff5ab63782790f61363c248a303	0	0	0	0	189	0	0	31	0	0	0	0	59	0	0
98784d97db979ff41f69ea6d1ef9b658	0	0	6	0	0	0	0	4	48	0	0	18	0	0	4
1f1a8f88ed4a91bfefe19c9ef3d49988	0	0	0	0	0	0	0	0	0	0	0	0	0	0	0
937efe238295eb93a303755578b95a1b	0	26	0	19	30	0	0	0	0	0	0	0	0	0	0
ace63d3669448ec854f5d4f1d802df22	0	0	0	0	0	0	0	0	0	26	0	0	0	28	23
9038af724242c5aed5505639808520e6	12	51	34	16	36	44	9	31	16	0	28	0	0	0	0
8f2c3da78228fb6680643dff5d9cb447	0	0	0	0	0	0	0	0	40	0	0	13	0	0	0
bc04432810030a1fc28ecaee11fefc50	0	0	0	0	0	0	0	0	0	0	0	0	18	111	49
e651d376f5b3eea0febf474b6d001042	4	15	0	15	10	14	8	7	19	0	4	12	11	0	0
d246105760c192b97ef47e6a0e676520	21	0	0	51	0	0	0	0	0	0	0	0	0	0	0
81c6a46740d354d8af85e865a1f984fb	0	0	0	0	0	0	0	0	0	0	0	0	0	53	39
e6a8fcb27537be8ae10715467d2db3ea	77	0	0	0	0	0	0	0	0	0	0	0	0	0	0
d36bb043cb1824c7f62bd351c24b1e4e	0	17	15	18	13	0	0	10	0	0	0	4	0	0	0
f57263f5d64f7b9d44bca60b1d957dde	0	0	0	0	0	0	0	0	0	0	0	0	0	0	0
77d6a7db6de3bb1f15a02fdb36f90627	0	0	0	0	0	0	0	0	26	17	0	0	0	57	30
4a80b996cdb43f8e3f0d19d39b0cfb3f	0	91	67	0	72	0	24	0	0	0	20	0	0	0	0
c5a1f01ccec31469b5ffa5b20e5bdd31	0	0	0	0	0	0	0	0	34	0	0	8	0	30	35
d951b0abec3b5472bb2876646cbe6660	0	0	0	0	7	29	9	0	50	0	0	37	0	0	0
d063aaa90772cd6b3f8de35e47054c9a	0	0	0	0	0	0	0	0	10	0	0	0	0	0	0
4490a2478f77fe5eb8fb05188e499c90	0	0	0	0	30	0	79	82	23	0	18	25	0	0	0
4f2872d14326fe2797d95f88f81e3d4f	0	0	0	0	0	0	0	0	0	0	0	0	0	61	90
41126d623a7f26b11652c6027dbe8ac9	0	0	0	0	0	23	0	0	75	24	30	44	0	0	0
ac405be4a3f874eb4fa9473d69326947	12	54	0	16	28	0	30	34	0	0	16	5	0	0	0
26cab0c51066d90ae477fcc7435a1560	0	57	42	40	0	0	0	0	5	0	0	0	0	0	0
655dcac372dfd5de03405a2254ccb22f	0	7	0	0	0	0	0	0	31	0	0	13	0	42	0
c1647fb225d739b4bba4bfa39d61e15b	0	0	44	0	35	26	24	29	38	0	0	0	40	0	0
7982bea77d889cb0269e0506509b80f3	5	5	0	3	36	6	41	48	6	3	46	4	23	0	0
9db3103813997fb1847360e95c8292e6	0	0	0	0	0	0	0	0	0	0	0	0	0	0	0
92ce89898793e6f088cde91e6e0f09cc	0	0	13	0	19	15	17	17	19	0	16	22	38	6	21
20c4baa11f1844f4f93f6347d5b617fe	0	45	0	31	0	0	0	10	0	0	0	0	0	0	0
496f8134cb10a31da79c18df92eafce5	0	0	29	0	40	34	19	26	21	6	25	0	15	8	0
17c65cc74533c134eb4205a7dc699cf7	0	0	44	54	0	0	0	0	0	0	0	0	8	0	0
e5d46317d2ea1aa8b493f1efa1f44dc8	0	0	0	0	0	0	0	0	0	0	0	0	0	0	164
3918f7cdcc03ddc1d55891f5e5f2aa12	0	7	7	0	0	14	10	10	11	0	12	8	0	0	0
771ff0574af739107c87bac1237806f5	0	35	0	76	0	0	0	0	0	0	103	0	0	0	0
7e730d9047233a442544d662044b9ac3	6	0	0	0	0	0	0	0	5	0	0	0	0	0	0
72cfcaae8de32c41454002b29ddeb9b4	0	37	39	0	0	8	9	9	42	0	2	10	0	0	6
be3f01cc326167c9f86d76698aa1e98f	0	0	0	0	0	0	0	0	0	0	0	0	0	38	99
77c95f151f1cdf691431108143306a5e	0	0	0	0	0	0	0	0	0	0	0	0	0	45	69
1d7963161fb9ba1cf1fcbac05ed98403	0	11	0	0	0	0	32	29	0	0	0	0	44	46	0
a3234eb7d322c495505d518aec911b17	0	0	0	0	0	10	0	0	29	0	0	37	0	0	0
776503a421e92c8bc206d0a617b36949	0	0	20	0	0	0	0	0	74	24	0	16	0	0	0
f501e731e0fbd3c47d213c631fc98965	0	0	49	0	0	0	0	0	24	0	21	0	68	0	0
4656bb2cc98b93c1b1ffec750fcb2270	0	0	0	0	0	0	0	0	0	0	0	0	0	0	0
4997151c1c464277bda06c827da9a247	0	8	4	0	4	13	0	2	90	20	5	16	11	0	0
0287cca0f0a79e3a07e2b265f8045160	0	0	20	0	120	32	61	16	0	0	0	0	0	0	0
c07f3469d515c35865774cea8717e58f	0	0	17	9	0	0	0	19	0	0	0	16	0	0	0
8b79060e89134a414f5525a2e3413726	24	26	0	0	0	0	0	0	0	0	0	0	0	0	0
1638eb2f3468216dc3d01c7ec10a3392	38	0	0	0	0	0	0	0	0	0	0	0	0	0	0
b2dbc937e0442f83d6221181b177a3d7	0	19	73	0	61	36	0	0	0	0	35	22	18	0	0
d108f4fb9703e1aa8e1a1615a9a93a93	0	0	0	0	0	0	0	0	0	0	0	0	0	0	0
e5701abae521c279d3c45df09d57b2db	0	0	0	10	0	0	5	14	11	0	0	8	0	0	0
0d0f1656af1e4e564cbb3ff88dbef5a4	0	0	0	0	0	0	0	0	0	0	0	0	0	0	0
e3c3f9c7ce0e2256f0ec2af9bc7fc666	0	0	0	0	0	0	0	0	0	0	0	0	0	24	50
db3542d66d12d4fedb9db9f3d1428eb3	4	4	18	7	19	11	15	14	0	0	0	0	0	0	0
28003a0c171a6606589579009ce5455b	0	114	52	30	0	5	0	6	2	0	0	0	0	0	0
b9d001c8d7f1425993770310df975fc3	0	0	0	0	0	0	46	48	69	0	0	0	99	0	0
4c6629dcb79a4548ffae74f1c14bdb17	18	18	0	28	0	0	0	0	0	0	0	0	0	0	0
b52257a81c8f295184e26f856ade338e	0	0	0	0	0	0	0	54	41	0	34	0	0	0	0
5051cbd5b238b5983cfe80b61021fc8e	0	0	34	0	0	42	0	0	67	0	0	55	0	0	30
8793bb2222acbb88e4fdcdb66731ace9	0	0	14	0	0	0	0	0	0	0	0	0	0	0	0
7804c5eec25e08f1746be8170a51d38d	0	0	0	0	0	0	0	0	47	25	0	0	9	33	48
64f3c8074bca3accef6b05c1b87a55fd	0	0	0	27	0	0	0	0	0	0	0	0	0	0	0
0222d3a73fafa53c994878a023dc1efc	0	0	0	0	0	0	40	37	0	0	0	0	44	95	34
7c187b3b6b0cfb93148f571e9882ed34	0	5	11	9	29	28	12	9	9	3	15	7	10	0	0
3c130de81c88aa5a3179b2713066e3ac	0	0	0	0	0	0	0	0	13	0	0	12	0	0	0
898dc27bc68b39ed79754a91234781ef	0	0	0	0	0	0	0	0	40	0	0	17	0	0	0
f713f57ddf3ec72be2de78f9fc829447	0	0	0	0	0	0	0	21	19	0	0	21	0	0	0
a744f4d70585fab345314f6021609cd0	0	8	0	7	0	21	8	18	60	8	0	25	0	0	0
2c5f528c35e42eadf049315674938543	11	135	33	15	0	0	0	0	0	0	0	0	0	0	0
ad73639dc8b0eb1b5fe8de7f8eda1e86	0	0	0	0	4	9	3	6	100	0	0	80	11	0	17
f23c4103fc8df3d67628bb37cc104a9c	0	0	0	0	182	0	0	0	0	0	0	0	0	0	0
978715fe7c59b00fa78df4c5a74ee326	0	6	43	0	16	12	7	11	32	0	34	19	0	0	0
901bf2fb57cc6dd02e45028952b001b9	0	0	63	0	81	23	19	21	0	0	0	0	0	0	0
0cd5225f10d4258ef73817d696e48486	0	0	96	0	0	0	0	0	111	0	0	0	0	0	0
2e81ba915149fd3a2fa43a3cac221575	0	0	0	0	0	0	0	0	0	0	0	0	0	0	0
d48ebcc1659e6030b926458afe83840d	0	0	0	0	0	0	0	0	0	0	0	0	0	0	0
2bda8d54b4ccad4febf8202f1784ae12	0	0	0	0	0	0	51	83	50	0	0	20	20	17	0
24e6d59ec7ae35eb9a400e9ad5c30020	0	0	0	0	0	0	0	9	10	0	0	26	0	0	0
2c8edcd5c8b5c5e2ef5df1d91a64a051	0	0	0	0	0	0	0	0	0	27	0	0	31	53	59
4536fcbd413d1806bf7c21b64bc92615	0	0	49	0	0	0	0	0	0	0	0	0	0	0	0
3e4674fa3e20a571fe75a38ce540720d	0	0	0	0	0	0	0	0	0	0	0	0	0	0	0
549f2ecd356817fdf9d655b967e21b97	0	14	24	0	7	21	9	15	10	7	11	11	10	6	16
8441feaf298aea7d3981ee9938ff9a39	2	8	5	0	0	5	8	23	20	0	0	7	0	0	0
b549598d373187ffb7bd7f57e7f60d52	8	37	0	57	0	0	0	0	0	0	0	0	0	0	0
34c1401047b5c814c13645bcaf336808	0	0	23	0	0	13	13	9	16	0	0	0	0	0	0
c0b42caaecf61d6ff9dc23e9a96f3295	0	0	0	0	0	0	0	0	0	0	0	0	0	0	139
0aa883056ea0f64a803bfce5f53c3565	0	22	0	57	0	0	0	0	0	0	0	0	0	0	0
a8f0efaf554b2c55f18fb0fd8b221890	27	38	7	13	15	10	7	6	10	0	0	15	8	6	0
ee233864269d55e392459f27e6e7cc25	0	26	20	8	42	17	19	0	14	0	11	25	44	11	0
2ae754bacc46993ab9e7766c243ea184	0	0	0	0	0	0	0	0	0	0	0	0	92	47	0
dab9fc7914e0833b3a32f5cb4ef06fda	0	0	28	5	0	6	0	7	16	4	10	10	0	2	0
ab950a8d1877e24bb5dcda8077182f47	0	26	21	0	37	15	16	38	0	0	45	0	0	0	0
98e960a473c75058f4322cd34f21692e	0	29	0	0	0	26	66	61	0	0	0	0	0	0	0
3c835230f7c9037c99d3575db31c3bac	0	10	0	45	0	0	0	9	26	0	0	0	0	17	24
7b1ac946ef7668b7a4745c1f114c8355	0	0	0	0	0	0	0	0	0	0	0	0	0	59	129
6ffe6bde365142ca943dd219d588fb95	0	0	0	0	0	0	0	0	0	0	0	0	76	86	44
ac4959e23a6ccbe73691ad5597277629	0	0	81	0	85	0	0	0	0	0	0	0	84	0	0
08224de05c7615c1f1ea26db329cbdee	0	0	0	0	0	0	0	0	0	0	0	0	0	17	83
bc7aa32862f2ee33e6e4ffb3cdec6a52	0	0	0	0	0	0	0	0	0	0	0	0	0	0	0
791177d7028009be94918ccb368bfcd1	0	0	0	0	0	0	20	0	56	19	0	46	23	0	0
fae83221ab04e09693ac81ff69ac89d1	0	24	13	0	0	16	26	47	15	0	15	0	15	0	0
af282226330d2fa09d83e751643d2bf5	0	15	28	17	14	38	0	0	26	0	0	0	0	0	0
771e0e514b4ccd6edadb89c569dca11f	0	12	7	20	0	0	0	0	0	0	0	0	0	0	0
880bafdd1eb083181d29059656a9aa3c	12	0	32	0	65	0	10	11	0	0	0	0	0	0	0
644c5633835334ff7ebd103e57532515	0	13	14	10	0	0	0	3	0	0	0	0	0	0	0
a5964b7221e5a6e8e4c6149e63af3dbb	0	0	40	0	0	61	0	32	78	0	0	37	0	0	0
ba5deec5d3c76b5b9b4d27586f591fcc	0	0	0	0	0	0	0	0	0	0	0	0	19	0	0
ae6e90b7afe68651ccda7eb225469442	149	34	17	9	0	0	0	0	0	0	0	0	0	0	0
a5350e21b05c1cad9129c7e82df9502b	0	0	0	0	0	0	0	0	5	0	0	0	0	0	0
93d5a224f3d946d8286f6b12b3657a0c	0	0	0	0	0	0	0	0	0	0	0	0	0	0	246
675e28b733087bb6c4aed348ba875b55	0	57	0	48	10	0	0	0	0	0	0	0	0	0	0
3a986aa8f40d0152d5a9d3f96d15b2e5	69	25	10	0	0	0	0	0	0	0	0	0	0	0	0
78186367a62d511834de0aae41395a18	0	0	0	0	0	7	7	11	40	0	0	21	0	0	0
ecf2295240e386d81e2ca801f478b3e6	0	0	0	0	0	0	0	5	0	0	0	0	0	44	10
8d80092bcde1245915139a8bf1f22225	0	11	26	0	0	23	8	8	27	0	0	11	0	0	0
35cfbf4dd55b5a540b4454a9cbbee605	0	0	0	0	0	0	0	0	94	0	0	42	0	0	0
a0272fb892fb8885afe0e18fcba090a4	0	0	0	0	0	0	0	0	14	16	0	0	0	0	0
be243ffe1e1eef4faa14b5f28fd8bc6a	0	13	33	0	0	0	0	0	17	0	22	0	0	0	0
02088ba97661aaace7b996da0b799999	0	0	21	0	43	23	0	0	25	0	0	19	53	29	0
f73cc8bb684234bf1261e9fee633b077	0	0	0	0	10	13	8	30	11	0	0	10	6	0	0
54f98eed905649161bcf3e681ea43826	0	0	0	48	0	0	0	0	0	0	0	0	0	0	0
680b7fa64da238a1c32a827e6f4ec90e	7	15	0	16	0	0	0	0	0	0	0	0	0	0	0
4b6fedd1a8a1398c3536613393c715da	0	0	0	0	0	0	0	0	36	0	0	0	65	0	33
5deadd6e8a98c8867415e959c8c3fbde	0	22	0	0	0	0	22	50	0	0	0	0	0	0	0
f77aeb60041eacdda4f662ec760fe833	0	0	17	0	29	32	0	0	59	0	30	0	68	0	0
aa5a62650bbdc6d231105bd4d675518a	0	0	0	0	23	17	58	23	29	0	17	42	0	0	0
e3975077844f31e15f6ee437f752369e	0	0	0	0	0	0	0	0	0	0	0	0	0	0	0
fa6f3954c71c23175e8be4e67435dc72	0	0	0	0	0	0	0	0	0	0	0	0	0	0	0
c5ade28864145995edec9b46da821f16	34	0	0	0	0	0	0	0	0	0	0	0	0	14	0
75cd0fca448bf55ebe1282ad1187d120	0	0	0	0	0	0	0	0	0	0	0	0	0	0	0
3995a342c615e51ed6bc8de54df32256	0	0	0	0	0	19	0	24	37	0	0	40	0	0	0
c3927e4316673571ff3b6a355f0ca43e	0	16	35	0	73	0	30	25	37	0	26	0	0	0	0
b052102686120d6f2701a8a88e365728	0	0	0	0	0	0	0	0	0	0	0	0	30	0	0
c95ae406e809bf890d9c57ac747a1904	34	16	17	0	70	0	0	0	0	0	35	0	69	0	0
1c46660237ad3f95b53653ec11b25a1a	0	0	0	0	0	0	0	0	0	0	0	0	0	0	0
d433945f12053fe00db9760042b76f1e	0	4	0	0	0	12	26	21	26	9	19	29	0	0	13
ac9c8d0c99b3f97d66c3470a87b01820	0	0	0	0	0	0	0	0	0	0	17	0	0	0	0
cdd06bdf4598855fd0112e82cb5833b1	0	0	0	0	31	0	71	64	15	0	0	21	0	0	0
42f456da23defa9cf3dcdb4defcd099f	0	0	0	33	0	0	0	0	0	0	0	0	0	0	0
2c4437582f4447998f83fdc51f5ef899	0	0	0	0	0	0	0	0	20	0	0	36	29	69	31
d7246a62d58d923978d72d67a4fd921b	0	0	0	0	0	0	0	0	0	0	0	0	0	0	34
f32b7797f27410d8f3038bae5ae13c45	0	0	0	0	0	0	0	0	0	0	0	0	0	0	0
33462d95d42556a4f5b2483a80840bf0	0	0	0	0	0	0	0	0	33	0	0	0	0	0	0
c9e7c488da5f53c99d10acb7d97862fe	0	0	0	0	0	9	14	19	17	0	0	10	0	0	0
b47fdb5122bf3e4d36f50d260a6d5b44	0	0	0	0	0	0	47	40	0	0	0	0	152	0	0
7de24ea93365954043fb51d5816588aa	0	0	0	0	0	0	0	0	0	0	0	0	0	0	0
091ff28c1a9961ad83ff45f44685f9e6	0	0	0	29	18	10	0	15	30	0	20	0	0	0	0
96282b06deeb5bdce289535190232837	0	0	0	0	28	0	0	12	0	0	19	0	0	0	0
7a66cd9217084c4e678273099f2af18a	0	0	8	0	42	13	35	60	23	0	22	8	0	0	0
4925fa7208ad7dc224a27780c02c3dc4	0	0	0	0	0	0	0	0	0	0	0	0	0	0	0
e830d4a406e5aaa5843e1b31d14b84e7	0	28	0	41	0	0	37	19	0	0	0	0	0	0	0
dcff4eeb7af872af0261568abcd02163	191	18	11	0	0	0	0	0	0	0	10	0	0	0	0
7050cece872c34b4baa50d99fd1cfa72	0	0	0	0	0	0	0	0	0	0	9	20	0	32	28
4354623dbfd82158fb090df6a9ffbde4	0	0	14	0	5	8	0	7	23	0	0	17	0	0	2
0ef6fc41ed0908adc63851d807b626b6	0	0	0	0	0	13	0	0	40	16	0	0	0	0	0
cf77df583b791dd34a14cd7d8de0413e	0	0	0	0	0	0	13	20	28	0	0	0	0	0	0
34ce677335fd5d7c0927150393768bb8	11	26	24	15	0	27	17	11	0	0	0	0	14	0	0
e8eecab5fff296b66b013ce442ac9821	12	73	0	27	0	0	0	0	0	0	0	0	0	0	0
0cb44a84bc18c4b4dbf1250d4ec6558a	0	0	0	0	0	0	0	0	0	0	0	0	67	51	26
b1843cbc1e301ef5da858b5fd5009d2e	0	0	0	0	0	0	0	0	0	0	0	0	0	0	0
b8479968afdd561720eda30861dced8b	18	45	0	19	0	26	0	26	0	0	0	0	0	0	0
d18009eacd3b84aa07889ec0d40a9349	0	19	8	13	13	0	0	16	0	0	0	0	0	0	0
6262d2a1e2c4f62e96dc580c67aa50ab	0	0	13	14	0	0	0	0	0	0	0	0	0	0	0
1ecc06d07ee6a68f61eb640375763ea1	0	0	0	0	0	0	0	0	0	12	15	0	0	0	0
9a6353a8a782fad116f5ef10be973b1b	0	0	0	0	0	0	0	0	0	0	0	0	0	0	0
37b6415ce68c6939fdc91a0f3fe438ad	0	0	0	0	0	0	0	0	112	3	0	54	0	0	0
e3754f4f48f78be98836fb70d5e0f390	0	0	0	0	0	0	0	0	8	0	0	0	0	11	31
f158a2673cb4865c08cc9fb800f04fcb	98	0	27	0	0	0	0	0	0	0	0	0	0	0	0
c7304f247e5b1b5f97493c2a988c9c5b	0	0	0	0	0	18	0	0	58	8	0	40	22	0	25
cccf6b710538251f3c33b4aa11cabc6d	0	0	0	0	0	0	0	0	0	0	0	0	0	0	0
20b686910cf9db4b08f7b7c220800316	0	0	0	0	56	0	0	0	0	0	0	0	0	0	0
7458683288b50ea2b700b3fa1eaebc16	0	0	0	0	0	0	0	0	52	0	0	92	0	0	0
a42dc4efd81a6551dd71288a5b3da2ec	11	0	0	70	0	21	0	0	0	0	0	0	0	0	0
f210ea9d34314df2f90ee3b18443ae49	0	0	0	0	0	0	0	0	0	0	0	0	0	0	0
d6b3acc31411fbfa9d668bb52176fe60	0	0	0	0	59	0	0	57	0	15	55	0	35	0	0
992fd1bb3e876b890ac0af1238ef4592	0	0	0	0	0	0	0	0	0	0	0	44	0	0	0
a42f12f6fc2b8c3446372da807fae857	0	0	0	0	20	25	21	128	13	0	0	25	0	0	0
b70f45d5762a7399942f46ab73eca6f0	0	0	0	0	0	0	20	38	25	0	0	0	0	0	0
29caa0dda14bcdaa916e2fb99e729384	0	0	0	0	0	0	0	0	40	0	0	25	5	9	22
ce2b28ae8357616dd59c23b881d4d9f0	0	0	0	63	0	0	0	0	0	0	0	0	0	0	0
868bc7e43d3bb03654a6773141f00a29	0	0	0	0	0	0	0	22	48	0	0	0	0	0	30
a3c9fee016c8b82b552f7293e56ed8f7	0	0	0	0	4	0	0	0	54	0	33	24	21	24	0
5246a295d71b28875849280d16f50f75	0	0	0	0	0	0	0	0	0	0	0	0	0	0	0
4d983a1cbf32a38248a86d9df1dfe9f6	0	0	41	0	30	14	0	10	36	0	16	15	22	0	0
ed24f173fbba350212128adc9eff45d2	0	0	0	0	0	0	0	0	34	6	11	25	43	38	0
ab5241f1c0b20b52f8f1e4932d24c1eb	0	0	0	0	0	0	0	0	40	0	15	20	0	0	18
33c834edb344749328185407b8ffc8df	0	0	0	0	0	35	0	0	48	0	0	44	0	7	0
27881b4b5aae96f89a11d25aa919439b	0	3	2	2	0	15	7	19	19	2	0	4	0	0	0
4f1417da9691aab982b1c2ce5a414f76	0	0	0	0	0	24	0	4	32	10	16	19	45	18	0
eccc71d1b4ed0a5671b31043bc75a71a	9	26	0	19	0	0	0	0	0	0	0	0	0	0	0
5aa505d7273112616b5b814e0796ea02	0	77	0	0	13	11	0	0	0	0	0	0	0	0	0
181f71f77796d25964aaa8fa1f89148f	0	0	0	0	0	0	0	0	0	0	0	40	0	0	61
0d708c7c31ae078799d373a79b0ced7e	0	0	0	0	0	0	0	0	0	0	14	0	207	0	0
73cfbdc1809556d93dbd3d15eace043c	0	0	0	0	0	43	0	25	22	0	0	0	0	0	0
00ff0e1201dba21b3472f3e1795f6758	0	0	43	0	36	0	23	48	18	13	13	15	0	0	0
a83650f9abe68d2d63b24702c2219bc2	0	12	0	0	0	4	0	0	0	0	0	0	0	0	0
d25d750ffff50041b7c9b0f972b72bf4	0	0	0	0	0	0	0	0	44	17	0	9	48	13	0
77fcc00b1637b487e83d45b8c03e87fb	0	0	0	0	0	0	0	16	0	0	0	0	0	34	29
0097a45ec243a7e111ab7b0b102961d8	0	72	0	14	15	12	8	6	13	0	5	0	0	0	0
1f199672328440007fd897887c176271	0	0	0	0	0	0	0	0	0	0	0	0	0	29	22
cfceffad43807dcecfe8843b0a083945	0	0	0	0	0	0	0	0	0	0	0	0	0	0	0
f706059f5760100dcf0da628082627fa	19	0	0	29	0	0	0	0	0	0	0	0	0	0	0
bbc4a693c7e2edf2d49ea0ddb87cd9d3	0	0	0	0	0	0	0	0	66	0	0	48	79	0	0
9a7563675167819ce0e7ac72d1ffc51a	0	0	46	0	32	49	0	0	0	0	21	0	0	0	0
37165d6ad070c59edc69ac7cef1bc1de	0	28	31	0	40	15	29	68	0	0	17	0	0	0	0
44e8ccb0edf8096362393fd42ed4a8f8	0	22	0	29	0	0	0	0	0	0	0	0	0	0	0
c233e3134ab0d83389b9b67edef5e5bf	0	65	20	10	26	18	12	25	0	0	0	0	0	0	0
5e29259cee470787dedfaf3817442020	0	0	0	0	0	0	3	0	16	0	0	12	0	0	0
90125f7795ef47f6192be9fa85dee055	0	0	0	19	0	0	0	0	0	0	0	0	0	0	0
45a13bcae70afaa838b42f5282d6905d	0	0	20	0	17	8	17	32	19	0	12	16	32	24	20
29460aaa15c972420c656ad49d8b0bef	0	0	0	0	21	47	20	14	56	0	0	20	0	0	0
f4868665f2a487a0643d99ab16cc0358	0	0	14	0	0	0	0	0	0	0	0	0	0	0	0
d22fe81e52328aa8fc7edf64afcb75b4	0	0	0	3	2	0	0	0	0	0	15	6	0	0	0
9aadf2fb7dc4f548c0883ea0094a586c	0	0	0	0	0	0	0	0	0	6	0	0	0	18	0
ad759d9fbfce393e4857716f753d9bef	0	0	0	0	179	0	0	0	0	0	0	48	0	0	0
f70e8ef49b13c22df9701001b2d3698a	0	0	80	0	0	0	0	0	0	0	56	0	73	0	0
62675f61f221cab8b5f8b80a3dab7727	0	0	0	0	0	0	0	0	0	0	0	0	0	0	0
346682ec02998292f152213b872077cb	0	0	0	0	0	0	0	0	0	0	0	0	0	24	88
6527ebf8b3c15e3025463695d88c8ad5	0	0	0	0	9	5	11	16	10	0	0	0	0	0	0
7e157290adf645db4102c1362d35c90f	0	0	12	0	13	9	12	12	25	0	16	21	33	14	0
61dc607e985335992f2cf1a09567f7f8	0	0	0	0	0	0	0	0	39	0	0	11	29	0	0
913463f34c729fc351476b52abc515ed	0	0	0	0	0	0	0	0	0	0	0	0	0	0	0
c24f0b31ce00e61ac82f10ef468a8cc3	0	0	0	0	0	0	0	0	35	0	0	0	0	37	45
61a771e71e7580883c00c35b09999d48	0	0	0	0	0	0	0	0	0	0	0	0	0	0	0
e744dc0b431a496d02048359e3e30372	0	0	11	0	0	9	0	6	22	0	0	7	18	8	17
e42326bba09793511f5985ac5924188e	0	77	0	0	0	11	0	0	24	0	10	13	0	0	0
da73b9fa7481a9c4192589da8a15a214	0	61	0	48	0	0	0	0	0	0	0	0	0	0	0
6089b230108f29eec0f9003c2679d81e	0	0	19	11	13	55	23	28	31	0	7	4	0	0	0
8ac8ee1f13495b6b4be9ac5c6545519c	0	0	0	0	0	0	0	73	0	0	0	0	0	0	0
6fa87a677968e70896a1758110444414	0	0	0	0	0	0	0	0	0	0	0	0	0	0	0
7e1aed7cd37f8c2d8aa4b69cc13ee655	0	0	0	0	0	0	0	0	0	0	0	0	0	0	0
5005b16a4d35a0d72d71ac22a80730cb	0	0	0	0	0	0	14	24	0	20	0	0	14	0	38
7a19553e334f4b217b533dea45094b51	0	0	0	0	0	0	0	0	0	0	0	0	0	81	0
ffe426529df0f27912f4ed1dbcdea33d	0	0	0	84	0	0	0	0	0	0	0	0	0	0	0
7d8076e436c0ba10ee3d4ea6f53c2427	19	29	75	0	66	0	0	0	0	0	8	0	0	0	0
c7a7414282338749f7e5596cd50b84d4	0	5	8	0	29	0	0	11	0	0	26	0	0	0	0
0b480edbc78f66d74bff9abef4f4fb5e	0	0	27	0	51	0	21	38	0	0	34	0	0	0	25
acfba5eebb07076cc03fb7d7daebb702	18	16	0	19	14	0	0	0	0	0	0	0	0	0	0
80be8dd0c1109e4172ab89756e7d65c8	0	0	0	0	0	0	0	0	0	0	0	0	58	0	114
1c4d0a7205cc711c65944b81187b4292	0	0	0	0	0	0	0	0	0	0	0	0	0	0	0
5a7cbe731866459bd64ec22120b3fda7	0	107	7	21	11	7	0	32	0	0	0	0	0	0	0
32bda29eff38a3996d9906f910514e6a	0	0	0	0	0	0	0	0	18	0	0	28	11	33	65
ed30be310a179d7c1d4c8b925b19f506	0	0	0	0	0	0	0	0	4	0	0	0	3	0	0
552f9a672030b3613d64a833b7d3af36	0	5	0	0	0	0	0	0	0	0	0	0	0	0	0
5976fbb620d30e08955a255f418f0302	0	0	0	27	0	53	0	0	0	0	0	0	3	0	0
d3f6f7213b003492631726287f315b50	0	11	17	33	0	0	0	0	0	0	0	0	0	0	0
3d140d0ee025824e8e530ef42ede7d87	0	0	0	0	0	0	0	0	0	0	0	0	0	39	133
864d2974ccdbe7655ed00dc248684d66	0	12	14	0	5	0	15	10	23	19	16	24	9	0	0
4ab58b341f4cb23f590487ddf2b006b9	0	0	52	0	23	26	0	22	45	0	16	16	13	0	0
0a8144420482925a855ba1ad4f32c655	0	0	0	0	0	0	0	0	27	0	0	0	49	0	17
f814b648c2c64debff3e93ef3f255b37	0	0	0	0	0	0	0	0	68	0	0	64	0	0	74
f87ee48b8e2937234bf64126f7f517ac	21	34	0	8	30	0	0	22	0	0	0	0	32	0	0
fa373e53a934aa497b4d38a9b5e94f29	0	39	0	20	0	0	0	0	0	0	0	0	0	0	0
e5fc800fb6e1742d1de271702c68696a	14	0	0	23	46	0	14	21	18	0	0	7	0	0	0
964576caf105ab77f6940f07be9e370f	0	49	27	34	0	0	0	0	0	0	0	0	0	0	0
f7db184155bd667686bd126d4a6a2c7b	0	35	0	0	0	0	0	0	0	0	0	12	0	0	0
14ae6a29e28a350375637a01b6106354	0	0	0	0	0	0	0	0	0	0	0	0	0	0	0
ba1f2e192429c3c4d8036923e884ec2c	0	0	0	0	0	0	0	0	0	0	0	0	0	0	0
0c82fc2a3d6657059fc47e3c50786e33	0	0	6	0	0	0	0	0	48	0	0	10	0	3	5
eeb073acc8c79cef49a0102de04f291f	0	0	71	0	0	0	0	0	0	0	0	0	0	0	0
00129042ccc5ffac94c2e8308ea12b11	0	34	5	15	35	11	27	31	0	0	0	0	0	0	0
3755c107718641f916f79904f0436d78	0	43	29	0	23	0	17	15	0	0	0	0	0	0	0
2dc7a4bf041b7751d509e1fb8dbdb6ad	0	0	9	5	12	0	0	4	17	0	8	0	9	0	10
6b205b2fc745151c750dd172f7551941	0	18	30	18	0	13	0	6	0	0	0	0	0	0	18
b6cf446f918dd4b73e6f127625a33f03	0	0	0	0	0	0	0	0	26	24	64	29	18	18	0
36f63281b9feb3fa0ca31332a13501f9	0	0	0	0	0	0	0	0	0	0	0	0	0	0	0
79ef5e73f8eac900232da6dab8e01ff6	0	17	18	0	0	0	0	0	56	40	0	0	0	0	0
b1d82687feda3b2a65b8e17919ca8783	0	0	29	0	0	7	0	0	0	0	36	0	22	0	19
09d7a011c39b1ab1a140d2a8fe87db15	0	12	0	0	0	0	25	21	0	0	7	9	18	0	0
829f317f77cd57b3dcbc5139e2f5ccc1	0	0	0	0	0	0	0	0	0	0	0	0	0	0	0
32301a804730047e3a3c42b65e0a0735	0	0	0	0	0	0	0	0	0	0	0	0	0	8	6
414a911d03239c27c777dd7ddeca6168	0	81	10	30	0	0	0	0	5	0	0	0	0	0	0
f132244d65849024fcd754b0fe8fd8f4	0	0	35	0	0	0	0	0	50	0	44	0	45	17	27
9f667ca3df1fa44d67b73fcb36a0e8ca	0	0	12	0	0	0	0	0	0	0	0	0	0	0	0
f1d9da3a5ef55a10eabda8e3efc3253b	0	0	0	0	0	0	0	0	0	0	0	0	0	38	67
79d57b364fc51e2061a3c85a1cb89072	0	0	3	0	0	4	0	7	15	2	0	0	7	0	7
24527d7bf8b5f0a9b4f56316209ee93a	0	0	0	0	0	0	0	0	47	7	0	13	0	52	0
7eed1d9152d448757974008a2e6f15ff	0	3	9	0	3	10	0	14	12	0	0	11	0	0	0
61a61d5cace6c56375a6d53e4ddcb468	0	30	0	0	0	0	0	13	56	0	0	16	0	0	0
baccb9795819a6a44355d8b42c16bc7f	0	0	0	0	0	0	0	0	0	0	0	0	0	0	0
2d5ea12ee161450c48820c8c41701d6c	125	21	0	0	0	0	0	0	0	0	0	0	0	0	0
477e328b3b1835b7ead9de35f4753759	0	0	0	0	0	0	0	0	0	0	0	0	0	32	38
1506950afd8fe7dd04808116f0dcb325	0	0	18	0	0	8	22	29	12	0	18	8	27	11	0
557d61042109f9d9779a96319d9e3928	0	0	0	0	0	0	0	0	0	0	0	0	0	28	0
fea6585fdf9f59dccf2000365e0df2ca	0	0	0	0	0	0	0	0	0	0	0	0	0	0	0
48317dacf1b39a6f34b025231af18be8	0	5	0	0	0	0	0	0	0	0	0	0	0	0	0
7f21e33a5c0664b05cf9de8ab25d172d	0	38	27	35	0	0	0	0	23	0	0	0	0	0	0
6311d267528181dd3033a0a9db7b85d6	93	0	0	0	0	0	0	0	0	0	0	0	0	0	0
bf422469cea56156eb8f89220a68ae03	0	0	0	0	28	0	44	95	0	0	14	0	0	0	0
0190d9a4a05f6ecc7a7b2c1ac6f18648	0	0	0	0	0	0	0	0	9	5	14	0	71	27	30
51fa32356ec084ee473f0ce7f600385b	0	20	6	11	0	0	0	0	13	0	0	9	0	0	0
32e0e805d55318ce5bc928f0f78e84b4	0	0	0	0	0	0	0	0	0	0	0	0	201	0	0
d08949ccf8aefe80c8a65306f943fc5f	0	38	24	26	0	0	9	0	0	0	0	0	0	0	0
98dbc1e11cda9da19e287949dc1ceeb7	0	0	0	0	0	0	0	0	0	0	0	0	0	50	53
83343a9a3dc44992098df76414ca5ec1	20	33	0	37	0	0	0	0	0	0	0	0	0	0	0
42ff905aebb8d1f6b243238053b08757	0	0	0	0	0	19	0	5	53	0	0	45	0	0	0
9294880f229b801b5ff09885273f0a2a	0	0	0	0	0	0	0	212	0	0	0	0	0	0	0
a2399bc42c8cacb4bc948240df6819f2	0	0	0	0	0	8	18	26	24	0	77	24	0	0	0
c4d418e8e0fd89f8501488b677c45223	0	0	0	0	0	0	0	0	0	0	0	0	0	0	0
b2c6bf604ce7d35d5770f158c63c9ff7	0	6	15	8	0	4	7	19	0	0	27	0	0	0	0
c8389567ee99c8fa4ebf198fbc3eff59	0	22	0	14	0	0	16	15	0	0	0	0	0	0	0
eef80431d788de81371f23256375ab51	0	0	20	0	0	0	0	0	16	0	9	13	32	34	0
9c0f13da7e122b66fbc8fedd932c6214	0	0	0	0	0	51	0	34	21	0	0	26	0	0	0
bce266d6ebaf42dfb30f928cffe0bbcf	0	0	0	0	0	0	0	0	0	0	0	0	0	0	0
2213a47304a635a49ca03a9d55fa7315	0	0	0	0	0	5	0	15	26	0	0	14	0	0	0
cc4a4e6a76da1c0ced4cee79d8e4b0f6	22	32	0	0	0	0	0	0	0	0	0	0	0	0	0
b7cfbc16f2e53da1bed063374927768c	0	0	0	0	0	0	0	0	0	16	0	15	0	0	30
882792fe4487f0b5ca856ca5a2fa27b9	0	0	0	0	0	0	0	0	0	0	0	0	71	38	34
48b3ec87b4ca498ea6b2374c8dd902f8	0	0	13	3	0	0	0	0	0	0	0	0	0	0	0
369839cd64f8e4e6b55e4717223028bb	0	0	0	0	0	0	0	0	0	0	0	0	0	0	0
1a5fb8d7b9b8716a48e0f3419a9eb4f2	0	0	0	0	0	0	0	0	31	0	0	10	0	0	0
22e6d61244ccafc339aee608806dd4cf	0	0	16	0	44	21	20	34	25	0	17	15	0	0	0
335cf7540410a514e470250bc85dfe3f	0	0	0	0	0	0	0	0	0	0	0	43	0	0	0
513f971981aac788f8bd55aecc52f7d0	0	152	56	0	0	0	0	0	0	0	0	0	0	0	0
9424d1e31bafdff2d40055ee6cffa137	0	0	0	0	0	12	0	0	28	0	5	21	0	0	0
ac6edafd0b5b0862624d2687c31b4cb1	0	38	50	14	0	0	0	0	28	0	0	0	0	0	0
263696ce0f8d6d81eaca95f372e78cbc	0	0	0	0	0	0	0	0	49	0	0	24	0	0	51
69600668565e52dbb8b29e62ae3a68fb	0	0	0	0	15	0	28	0	41	17	36	29	0	13	9
26fa86d3e384e3ac0a34471034c8d359	0	0	0	0	0	0	0	0	12	12	27	15	0	17	0
5cd8e3e36a1635b7b813976495287b38	0	0	0	0	0	0	0	0	9	0	13	0	56	0	17
d94b511cce409459ecbd9e486b0320a5	0	0	0	0	0	0	0	0	0	0	0	0	51	53	39
eaa42467c911dcbcb3a005ccb1dade2a	0	10	0	0	0	0	0	0	0	0	0	0	0	0	0
64bf9fa0868223593c18e387ea2053c6	0	18	0	0	0	0	0	0	0	0	0	0	0	0	0
938e830b0b51d65286d9d31484155f6e	0	36	0	19	0	0	0	19	32	0	0	0	0	0	0
cbcdedebaecb3c29c826f67f310dd21d	0	0	0	0	35	51	0	26	34	0	0	27	0	0	12
650c270cf63ab753396f44af488fe85b	0	25	0	0	0	53	0	13	0	0	77	0	0	0	0
f952b4a7db5ef3da66fd23cc071356ef	0	61	0	25	0	0	0	0	0	0	0	0	0	0	0
94b83bff57b4cc34e52e84c260e34ac2	0	0	0	26	0	0	0	0	0	0	0	0	0	0	0
d3f7832eddf6e14afbc5dfd813b4476d	0	0	15	31	15	12	13	27	0	0	9	0	0	0	0
1079368511466fc47e76b209e7a493c2	0	0	0	0	0	0	0	0	57	0	0	36	55	0	10
dc7f406ae6cf6be18024cac6d1db1c06	0	0	0	2	0	6	0	10	0	0	0	0	0	0	12
ee876ed97ede8d906c6e2f0078e59f24	0	0	15	13	0	25	0	0	13	0	0	0	0	0	0
314b57ff88c0a636258eeec7f35f5319	0	32	0	0	0	9	0	4	12	0	0	12	0	0	0
3542dacae577fcf99ea25c6d6d3cdc16	0	0	0	0	0	0	12	0	30	0	33	54	0	0	0
4b25fed89afa318f1bbb42f444f9d13b	0	0	0	0	35	0	26	20	28	0	18	16	16	0	0
d7af9225dc4ba6a793a1cf80cca0071c	0	0	0	0	0	0	0	0	0	0	0	0	0	39	55
d2d3a3c3d34cf079455065b7ff64f632	0	0	0	0	0	0	0	0	0	0	0	0	0	0	0
638e7bd2a091d6ccabce3ba12fe5dbd1	0	0	0	0	0	0	0	0	0	0	0	0	0	0	0
0010484c8a0d3c3becd34b8a47e1e1f4	0	0	0	0	0	37	0	0	47	0	0	73	0	0	0
604513935ce2c377e372ef9b9a826c41	0	0	0	0	0	0	0	0	0	0	0	0	0	0	0
d17c29e123b5f6f4e77414ef448ac5d5	0	0	0	0	0	0	0	0	0	0	0	0	0	0	0
ae4339e1a3982e0c25e2a5840c3d2fcd	0	0	0	0	0	0	0	0	0	0	0	0	0	0	0
f704c5aed12e0c3ccfa39a18e46eed83	0	49	0	0	32	12	42	26	0	0	0	0	0	0	0
419dd852a4a3404d438bc44849a6b701	0	0	0	0	0	0	0	0	0	0	0	0	0	0	0
36f8254f427917d2e230fed1d87712cc	0	0	0	0	0	0	0	0	0	0	0	0	0	0	0
8dd91c4860295ccc8cbe3c4066b136be	0	0	0	0	0	0	0	0	0	0	0	0	0	0	0
463227c25eb40de2f5b334a500dd605b	0	0	0	0	0	0	0	0	0	0	0	0	0	8	39
cd864fd5b85a071c19b658aeb7e6ebcb	0	0	121	0	0	5	0	0	34	0	10	0	0	0	0
657fa5a33f6aab2f1f0fc569690347c4	0	0	0	0	0	0	0	0	0	0	0	0	75	34	50
549d8c76ad63cf82786ba773aa17340d	0	14	11	15	12	19	4	13	9	0	0	0	15	0	0
fe61c7df259f0ce6d87a54e49f6c404a	0	14	15	11	19	24	27	0	0	7	0	14	0	0	0
3ab9b520f8a0ba335ab3d9d9f8d0467a	0	93	42	0	0	0	0	0	0	0	0	0	0	0	0
df8265109b9d7248d124f9b7567facaf	0	0	0	0	0	0	0	0	0	0	0	0	0	33	32
059ce8efb6adbdbbba63cd0060247b0f	0	0	0	0	0	0	0	0	0	0	0	0	0	0	78
5cd288dbd1dd319564c4bf0c95b2ef78	0	0	0	0	0	0	0	0	0	0	0	0	0	107	94
9b3bffc03fa784a422025204c7a632b9	0	29	14	21	0	0	0	0	0	0	0	0	0	0	0
4e507539b67807696c0ad5bf7506edc6	0	0	0	0	0	0	0	0	0	0	0	0	0	0	0
3724243b6a0df7a4ee4ee7611a3e7f50	11	0	0	0	0	52	0	0	0	0	0	0	0	35	0
48ae5ff3a380399559ea301503fe877a	23	0	0	61	0	0	0	0	0	0	0	0	0	0	0
5f13d1933ffbdfb9450620702ca1608b	0	0	0	0	0	0	0	0	0	0	0	0	0	0	0
04ffaa46d71b8bd9bddb38922e417179	199	0	0	0	0	0	0	0	0	0	0	0	0	0	0
f47be1e4e5728a301417193880f19d86	12	41	0	14	29	17	10	9	11	0	0	0	7	0	0
710e4a742e757a6126196732d8f3f7fe	0	0	0	0	0	0	0	0	0	0	0	0	96	0	0
28fe33d3a66ddad2a7f9e7fdbe010a09	83	30	0	25	0	0	0	0	0	0	0	0	0	0	0
1e621dd15c7b16caefeed1c6955d8716	0	0	0	9	0	0	0	0	0	0	0	0	0	0	0
1693b72fb96d3fa45f67065ef3445042	7	0	0	0	0	0	0	0	0	0	0	0	0	68	41
ae99bbdd1b3e699fdc75b475af78a39b	0	4	0	2	7	10	47	33	39	0	0	8	0	0	0
a2f798bdae1b7ad7e55558227ac4cd81	0	0	40	0	61	32	40	25	0	0	0	0	0	0	0
19d03a674b9d8218600f5a02bb62314a	0	0	0	0	0	0	0	16	20	0	0	0	0	0	0
84f6494e1060c464e22f617310172247	0	0	72	0	0	0	0	0	22	0	23	0	0	0	0
d734cf2bc0c4e9a3349482fb5e88cf93	0	0	0	0	0	0	0	0	0	0	24	28	0	0	0
53bce2c98272d359fe26ea9efd6015b9	0	0	0	0	57	19	23	0	0	0	36	11	16	0	0
2d40ba91a7731fa02d43e32d795c556d	0	0	0	0	27	12	0	0	24	0	0	0	22	46	39
b47554cbf3f5856823f15ef0b412b4f3	0	0	0	0	0	0	0	0	0	0	0	0	0	107	0
780fc9173ac7fe42d70bb7dc8d8b963d	0	58	0	44	22	0	0	0	0	0	0	0	0	0	0
0581c70e6f2167005fc24d5400db4f69	8	9	0	19	0	0	0	0	0	0	0	0	0	0	0
90112a910ee6ef1ede20eb8e35bce98a	0	0	0	0	0	0	61	90	0	10	0	0	0	0	0
8fc300240ccd2ad81fdf6e32f0e10c2b	0	0	0	0	0	0	0	0	0	0	0	0	0	0	0
4357a233c5b00b4c9e3babe6db54a99a	0	0	6	0	0	6	0	4	15	5	3	0	2	0	12
c6ff590e984f54f044dd37e13196b39b	0	0	29	0	0	17	0	19	0	0	0	0	0	0	0
725d33fbdf56e80b87e0955ed9fec52e	0	0	0	0	0	0	19	29	33	0	0	13	0	0	0
75bc5f4818c300fff451a9902db58fcb	0	0	0	0	0	0	0	0	0	0	0	0	30	24	12
889dcbe04a1e691b0e66aef5fa7c0f00	0	0	32	0	6	18	0	5	23	0	0	0	0	0	4
e693451be4eccc23c537628aa772982d	0	0	0	0	0	0	0	0	21	0	0	0	0	0	0
31ec13f5ca3a25c75e85ddbf0a7862e7	7	13	12	21	0	8	0	0	0	0	0	0	0	0	0
b60a9e546b5c40232f649142d8001203	0	42	39	0	19	0	0	34	0	0	31	0	0	0	0
989c49a278f3ab37db3f07569aaa9ee7	0	12	0	0	0	0	0	0	0	0	0	0	0	0	0
66d6bf808c198aa3c94175600e99a43e	0	0	19	0	10	0	0	11	14	0	18	13	25	0	0
5f60dbb854ccfb1eab8c30f66cabdf00	0	27	0	46	0	0	0	0	0	0	0	0	0	0	0
c9ac730089a09101cf64619b7bff8abb	0	0	0	0	0	0	0	0	0	0	0	0	0	87	48
9273b5acbd5cb4a4b8c9178b82bf87fa	0	0	0	0	0	18	0	0	21	0	0	0	0	0	0
6d384952e02b27f0014cd81946f125b9	0	7	8	0	0	7	23	28	0	9	7	0	0	0	0
494835f51dc1be598262d2b05e0643c7	0	5	46	3	19	17	0	0	13	6	10	18	0	0	0
fd5cbf7b4880afe2237b03040aaaaccf	0	0	22	0	0	28	0	0	28	0	0	20	0	0	24
b2c9bf5623e86d0e665f0712529b9356	0	0	0	0	0	0	0	0	0	0	0	0	0	36	43
469e7c281ec3fcc7a4ca423e61c5ccbd	31	27	0	23	0	0	0	0	0	0	0	0	0	0	0
ec7165735f26a17e900bab4424ce3b8d	193	0	0	0	0	0	0	0	0	0	0	0	0	0	0
da0c522f02a661a90e6777788d41e110	0	0	22	0	0	21	0	0	17	0	0	0	0	0	0
0d7057fe3b768470ffc22c1205d964bd	0	23	17	21	0	0	0	0	0	0	0	0	0	0	0
a5279846fab9b870e41ea3f37a87e8c8	0	0	0	0	0	0	9	33	0	0	0	17	0	0	0
272954f9c7f35abfce0ee7bf2377520b	0	8	8	0	14	0	6	4	21	0	14	8	7	0	0
2a77239821d658ee80b0d74e3f5c0d17	0	0	23	0	0	20	14	0	34	0	20	24	34	0	0
54ffb651d003d94d230d2f1024fb86fb	0	0	17	23	0	0	0	0	0	0	0	0	0	0	0
a1b0278b1436e60292da522a4e10c69d	116	0	19	13	0	3	0	0	0	0	0	0	0	0	0
b98343550b3d63693c511d21749a2f10	0	0	0	0	0	0	0	0	0	0	0	0	0	0	110
8a301581a3b4f5866ebce2cdc58509b6	0	22	36	13	41	43	0	0	26	0	0	0	0	0	0
5e38222956abe161097dae8eec57706f	0	0	0	0	0	0	0	0	0	0	0	0	0	0	0
47c81a7d7aebd476be5c142c644fb1b8	3	0	0	18	10	0	0	0	0	0	0	0	0	0	0
fc7a85878a24b8fb45394da381dd6790	6	19	18	13	17	15	0	0	0	0	0	0	0	0	0
96cdd784966360523f58840dc00f5ce7	0	0	30	0	2	4	0	0	16	0	7	9	5	7	10
2f974ec8c5e01bcf3eb9547176ee607a	0	0	34	0	0	0	0	0	46	0	0	35	0	35	31
80d4e61f52d5b3c91b150a65d4ab8312	0	0	0	0	0	0	0	0	0	0	0	0	0	0	0
7f068ce125e3930f0fe4f46f59ac56a5	0	0	0	0	0	0	0	0	16	0	0	0	26	0	43
d2f7d6141269758535c013ad03c2e025	0	0	0	0	0	4	0	0	19	0	0	9	0	0	0
0426890e6355870dd95a1464a9cb20ba	0	0	0	0	0	0	0	0	0	0	0	0	99	0	0
f4b5c742613d63b8a0667ee879ccf365	0	0	19	0	0	27	14	13	25	0	10	21	0	0	0
a2a02f831f904ae19a548728fe1fc8e0	0	0	0	0	0	0	70	63	0	27	0	0	0	0	0
fffc372eec0b94353366c6c40958c219	0	15	17	8	0	0	0	30	0	0	0	0	0	0	0
710b1e5669d42b24551439641e22ff7f	0	69	48	0	32	0	0	0	37	0	0	0	0	0	0
5fe503687222a2c7b8d006cbc3a220b3	0	0	7	0	0	0	0	0	7	0	0	9	0	13	15
7465333326ac1b72c2c1615f13fd17dc	0	0	0	0	0	0	0	0	23	0	0	19	0	0	26
462d8f362761ad7581cb8005dd014319	0	0	0	0	0	0	0	0	0	0	0	0	0	0	51
314e6e17eb093fe53472d193a6fde4c7	147	0	0	0	0	0	0	0	0	0	0	0	0	0	0
73c381825f874c02fb38ed253fc35a3b	0	0	0	0	0	0	0	5	5	0	0	0	0	0	0
f8318adbd3dceeb8d675aef72b9d65a3	0	0	0	0	0	0	0	0	14	0	0	11	0	0	0
5af02313f03e6be46d5c204f29b571a2	0	0	0	0	35	0	0	0	0	0	0	0	117	0	0
9f7c25b2450b791c0fa9d636c203d9be	0	0	51	0	27	19	9	13	14	0	0	0	0	0	0
bca7ea50a00417ec0d498e7cfa915092	0	47	0	25	0	0	0	0	0	0	0	0	0	0	0
381795772eaf490b0957a070ad7e827a	0	0	2	0	0	0	0	0	0	3	0	3	9	23	29
f67d618b3e30aa2227ecc6b137c510fd	0	23	9	7	0	0	0	0	0	0	0	0	0	0	0
f7e2c9f738493dc8a97dea8134d9acb6	0	0	0	0	0	0	0	0	0	0	0	0	0	0	0
9acfb293fd8771ffbe958dab58f960ca	0	0	0	0	0	0	0	0	0	0	0	6	0	0	0
c3fa4f21ea8f16bddb2dd05314c45924	0	0	0	0	0	0	0	0	0	0	13	20	0	30	29
025c9881b9a29b921f201b96dbb08a4f	0	0	0	0	0	0	0	0	0	0	0	0	0	24	51
dd3930ca4eac242837920e3ab421b8d3	0	53	0	41	0	0	0	0	0	0	0	0	0	0	0
8811e51da1b0d3f58c24f09fccc3ffdc	0	0	0	0	0	14	20	25	21	0	15	0	0	0	0
d140a8ae1d35c5336d8dea6182c7bc11	0	37	11	27	5	14	0	6	0	0	0	0	0	0	0
9349118cd32939221edf03c6669c9c46	0	0	0	0	0	0	0	0	0	0	0	0	0	50	67
f78e09ac4487376702bd27b8d0b06cd7	0	0	0	0	0	0	0	0	0	0	0	0	0	36	75
3981d29c79290da3b83aecb3a0a0dfaa	0	0	0	0	0	31	0	0	79	0	0	0	0	0	0
3bae864405cc1f00125dd1ec0989fbb3	0	0	51	0	0	0	0	0	0	0	34	0	54	0	0
06fff8f6a4a8d9119bacb1c7ab1c0137	0	0	0	0	37	20	44	29	0	0	34	0	22	0	0
d8459ad9d294f34699dc3ad91ea5db2f	0	0	0	0	0	0	4	0	5	0	0	18	0	0	0
bdb56b7f6971c94f5322416b3fff0668	0	0	0	0	48	46	0	30	62	0	0	0	0	0	0
a07951db9ed1e8af99988ab3448dc47d	0	0	0	0	0	0	0	0	0	0	143	0	43	0	0
6164a93e35627a1d33d27bad8795db33	0	0	0	0	0	0	0	0	0	0	0	0	87	27	9
04dd8c829ac6e7f5c3fc934fa6643f63	0	0	9	14	0	0	0	0	0	0	0	0	0	0	0
d8d0e95e54a6c2b48db50a062fcdf570	0	0	0	0	0	0	0	0	25	0	0	0	0	0	0
ddec2abfa1191c8dfaf1387bf71de2d8	0	0	0	0	0	0	0	0	0	0	40	0	145	0	0
7549d4774e23d545ea5a1c6eb5c7d212	0	0	0	0	0	4	4	5	18	0	0	0	0	0	0
0212ae369d5b833812f04a45a5e514be	0	0	0	0	0	0	18	39	41	0	0	0	0	0	0
0f8834cff6991b02b0378ee65a6dea95	0	0	0	0	0	0	0	0	46	0	76	0	0	0	0
7c8a03414309d624e888f989bb676309	0	0	22	0	36	0	0	18	42	0	0	0	16	0	0
2fd0ecaae3f6e1d38c99a30dc67475b3	12	24	13	31	0	0	0	0	0	0	0	0	0	0	0
db92f011f38edb202c76a794c21261c1	0	18	11	25	14	12	0	0	0	0	0	0	0	0	0
15b970bee9096df8fb99d8774f4bbe63	0	66	0	13	53	0	0	37	0	0	0	0	0	0	0
a09f7e07c1b221c3257e5ea8fb098dfb	0	0	15	0	19	16	27	31	23	0	27	16	0	0	0
a764dc02abcfd104629462ec0a661650	0	0	17	0	20	7	18	35	15	0	15	24	15	0	0
4c12e915d8bc0878895c440eafe42664	0	10	0	23	0	0	0	4	0	0	0	0	0	0	0
dcb8f79554e3327a34bdd8010c73a9f5	0	0	0	0	0	0	0	0	22	0	0	0	70	91	0
d23fbef2f31d48eda40876cdbc49933a	9	0	0	0	0	0	0	0	0	0	0	0	0	0	0
2dfac5726aa02e594694694248d10053	13	42	0	0	0	0	19	17	13	21	0	0	0	0	0
4637ef5933486241b91cce183ab209b5	0	0	0	0	0	0	0	0	60	0	0	30	0	23	14
677929eac52be081cdae08a0b9c70eb2	0	23	0	0	0	0	0	0	0	0	0	0	0	0	11
2ffa8e849b891ac39da1e77529618983	0	0	0	0	0	0	0	0	0	0	0	0	0	0	32
d225233ec8fa5e77511f6592da22d8ee	0	0	0	0	0	0	0	0	0	0	0	0	0	0	0
9bd112d013f08172a9cfea50a263784c	0	0	0	0	183	0	0	0	0	0	0	0	0	0	0
22fb0ec6aa83959340ebe64e6fdfd042	0	26	17	0	33	22	37	15	12	0	20	0	0	0	0
755514c9aa6454bace9802b185f09e62	0	0	0	0	0	0	0	0	0	0	0	0	0	73	64
7dafa187620255afc39369ed1d29df21	0	0	0	0	0	0	0	0	0	0	0	0	0	0	0
13898bfab2fca6d9c99918bd15950f7a	0	0	0	23	0	0	0	0	0	0	0	0	0	0	0
87550da9b1e3d334b4b8c97d0a740333	0	0	0	0	0	0	0	0	0	0	0	0	0	0	0
c48a284697cfb619b89c7500bd357684	0	0	0	0	0	0	0	14	0	0	0	0	0	0	0
4db99f03423c6fcb8b145f60ef5522cd	0	0	0	0	0	0	0	0	17	65	0	0	47	0	0
6c8d67033bff4f4720518d676f2e6a27	0	15	38	0	14	0	19	16	0	0	19	0	60	0	0
957ebc9e79cd6f49b4d8aa5031c74295	0	0	0	0	0	0	0	0	0	0	0	0	0	0	0
d8e5c905b52c8fdfd786777224131634	0	6	18	0	0	0	13	21	7	0	0	0	21	0	0
b32ec34ecd16bab9ef0a48dbc3d8a5ae	0	42	11	28	0	0	0	6	0	0	0	0	0	0	0
d9606669d6966102a2f4df9325417b1a	0	0	19	0	3	2	0	4	50	3	7	7	4	0	3
708768d1f651ee0c1d69b529cd20d6f5	0	0	18	0	0	15	0	0	12	0	0	0	0	0	0
9437f73e4a8b90cda9d82b2992d983d2	0	0	0	0	0	0	0	0	79	0	0	15	22	11	14
d59f5b7f88db1b4903669c30a957ebb8	0	14	48	0	0	6	0	0	22	0	0	0	0	0	0
fcb2ef91f82304db7d4c06382b316bac	0	0	0	0	0	0	0	0	0	0	0	0	41	33	17
c72d743706e761eb43072df0b6d33afa	0	19	17	0	0	0	27	18	24	0	21	16	0	0	0
91758433a6102cfa1d6dc68a4bd33366	0	0	0	0	0	0	0	0	0	0	0	0	0	0	67
08cc54292bbc3f6b5a7e0168e4e1247c	101	0	0	0	0	0	0	0	0	0	0	0	0	0	0
910550f0d3ab7fc60ee52eb78308ebf1	0	0	0	0	0	13	0	0	59	21	0	9	15	0	0
057fa0475ae5ae2671a8a27e35a67a4b	0	0	0	5	8	0	0	8	0	0	7	0	10	0	0
6a4083dd85eb1142a1c5cbd0b8b22a4e	0	0	0	0	0	0	0	0	0	0	0	0	0	0	10
ef7c4c40602ec10373356fc41112e963	0	0	0	0	0	0	0	0	0	0	36	40	0	0	0
079595f442cecdd7f295ea1205217311	0	0	0	0	0	15	0	0	29	0	24	23	0	0	59
771a345141492fb7226eb80a84b1aa25	0	0	0	0	0	0	0	0	0	0	0	0	103	22	16
601ad7a49f7fd752927e6ebbaddf234d	8	43	34	18	0	0	0	0	0	0	0	0	0	0	0
651d5e82a6f8abbf76e05bb7e1442b87	0	0	0	0	0	0	0	0	10	0	0	22	0	0	0
1ad54301adb2f713eb8fe1295fe1d476	0	0	0	0	0	0	0	7	0	0	0	0	0	0	0
517a484aeb761be2119b89053f6cd6da	0	0	0	0	0	0	0	0	0	0	0	0	0	67	54
e34442e6a2c63287a0a6449da4dc7355	0	0	0	0	0	0	0	0	0	0	0	0	0	0	0
d9111f780933a0eb1f13666c83542059	0	41	37	24	0	0	0	0	0	0	0	0	29	0	0
e9e05e68a0d7f068c9ced6aae7d15212	0	0	48	0	53	0	0	37	0	0	0	0	0	0	0
d430fec892315228e009c4711af8d154	0	0	0	0	0	0	0	0	0	0	0	0	9	0	0
de64d1a8ed00083c2daff3f2ad5f1b26	0	48	5	39	0	0	0	0	0	0	0	0	0	0	0
a7b1b82fe5a40f8bc61a54fe4c272aa9	0	0	0	0	0	0	0	0	0	0	0	0	0	0	0
a4494451e4060dadf6ec29ac325c3931	0	35	15	3	12	12	0	8	14	0	11	8	5	8	0
5fa28e8158a719dd56b4ab41583db0b6	0	0	0	0	0	0	0	0	0	0	0	0	0	0	0
a3a421ef303dc4876010d8332ce6cbb4	0	0	0	0	0	0	0	0	0	0	0	0	0	137	0
56208581ee5796505705a2c89e8234ae	0	0	0	0	0	0	0	0	0	0	0	3	0	0	0
ec385714061e71c77c71427d25ae85c6	0	0	0	0	0	0	0	0	0	0	0	0	0	66	0
981f088015c3462a13c972d59af18aa7	0	0	52	0	0	0	23	63	0	0	40	0	0	0	0
4e72ac59c1bd8068f25d20ba6dba13cd	0	0	0	0	0	0	0	0	0	0	0	0	52	33	28
286245a256aee3a0d994491565943cad	0	0	0	0	0	0	0	0	0	0	0	0	0	0	0
f2a288ef2c6bcb282d67be13f2e38b5d	0	0	0	0	0	0	0	0	0	0	0	0	0	0	0
21c7d92a3da338e30c2e9a6c140702b1	0	0	0	0	0	16	33	25	28	0	0	0	0	0	22
4e25dc455b2386be6744255dbebb4a18	0	0	0	0	5	0	0	0	0	0	0	0	0	0	0
32242f94b9e139d42e3b6e78d7c88eb2	16	53	0	14	24	0	20	29	0	0	0	0	0	0	0
4ece44d2105fb80ee8bb239b281ea4ac	0	0	0	0	0	0	0	0	120	0	0	0	57	0	0
f15572315e252ce476b8292f1439dbb5	0	0	0	0	0	0	0	0	0	0	0	0	22	24	0
722e5fd861cadabb65d05692603d1829	0	0	0	0	23	0	28	13	23	0	15	0	0	0	0
43628158672ea7f5ec08ea3993304fc1	0	0	0	0	0	0	0	6	18	0	0	35	11	25	0
a526b1e05cb79561dfc42d238f917e82	0	0	0	0	0	0	0	0	0	0	0	0	0	0	0
12bf4a039996b350926402008de7147b	0	19	9	19	7	4	0	5	10	0	0	0	0	0	0
8ecacf40f3abc231cdc7ea223379cfd1	0	19	9	13	0	7	0	16	10	0	0	0	0	0	0
088e08064f8e7ec10c9c391a9c272182	7	49	0	22	0	0	0	0	0	0	0	0	7	0	0
23cb054bd2d11f48cfd28fd2e4684705	0	0	0	0	0	0	0	0	0	0	0	0	0	0	0
82b786956f1e22714da69697adff8c29	0	0	0	0	0	0	0	0	0	0	0	0	70	0	32
04aab4b3f1006cd873f1be337325a6b2	0	0	0	0	0	0	0	0	0	0	0	0	0	0	0
814f11e223eb392745ee84131f4db8c6	0	0	0	0	0	0	0	0	0	0	0	0	0	0	0
8ae37e9001960ef6bf86f114102955f2	0	0	0	0	0	0	0	0	0	0	0	0	0	0	0
800324552c95d3bb905e393a608327c6	0	0	58	0	6	11	0	0	51	0	15	15	0	5	0
36a4d7674462e70335ef157704bf6e0a	0	0	0	0	0	31	0	0	25	0	6	17	0	0	0
8fcdd938b4dd0af4cdd7c22df75e2262	0	0	0	0	0	35	0	0	46	0	0	62	0	0	0
604d99cb77363b7767cbb4a5006b5137	0	22	0	3	17	11	5	0	8	10	9	20	0	8	16
bc93f24d4d57466af38efc4b957aec92	0	0	0	0	0	0	0	0	0	0	30	21	0	24	37
2d543288b12f120a652b3bce0d2dd0e9	0	11	50	0	54	7	0	0	12	0	7	0	31	0	0
6cdbf501463f8b8d546969267665db4f	0	0	23	0	0	17	0	12	0	0	13	0	0	0	0
021f5e03bc7b4e2270130011aece5190	0	0	0	0	0	0	0	0	0	0	0	0	0	0	0
40ece1245669dc77101a8afd7ba17236	2	14	22	9	0	0	0	76	12	0	0	0	0	0	0
d5c51320f9752011049fd64f1dd4e40c	0	0	0	0	33	0	0	0	0	0	0	0	11	0	0
5935b7424d68dfab9ca4706b22832fbe	0	0	0	0	0	0	0	0	0	22	0	34	0	0	0
d84f02501eee8546d56f9171fe0abf5f	58	0	0	0	0	0	0	48	0	0	0	0	0	0	0
2b3024fc17804590970a49f65c6f5e36	0	0	0	0	0	0	0	0	9	0	0	6	116	28	0
adf7704a92fc5f002f1eb2345722d85f	0	0	0	0	0	0	0	0	0	0	0	0	0	0	0
54b7cbe65d964ea225e359f4c892cafe	0	0	0	0	0	0	0	0	0	0	0	0	0	0	0
ad8dac0e92d18d7b79332389dde70253	0	35	0	18	31	0	0	31	0	0	0	0	0	0	0
d47a1588fead977f0d7020814f1afa82	0	0	0	0	0	0	0	0	54	18	0	56	6	0	8
0f7de2c2939eb3340466eed8e8b3317a	0	0	0	0	0	0	0	0	0	0	0	0	12	14	71
4574bd95022282203fe41d3a22fb44a0	0	0	0	0	0	0	0	0	29	0	31	0	0	0	53
27c2c213e4addcd72543ed122ca09f7a	0	27	0	17	12	0	9	26	14	0	9	0	17	5	0
79a01c6d17f8bcd9e302e6d534be8bcb	0	0	0	11	0	0	0	0	0	0	0	0	0	0	0
41d2b0cd472cba00da9f684b9ebd73d8	0	10	11	0	25	13	0	10	0	0	6	13	0	0	0
dfa6be6ab09b40cf408366b32d58f694	0	0	0	0	0	0	0	0	0	0	0	0	0	0	0
116c93ff8c2f17f40ded51499e6b686e	0	0	0	14	25	23	19	50	0	0	0	0	0	0	0
52a240ee3690c4e3e71662222444796a	0	0	11	9	0	0	0	6	17	0	0	0	0	0	0
19d71aeb576a3ac3517df2ee61504a0d	0	0	27	0	7	10	42	22	13	0	9	7	26	0	0
ca8313600f922da56855b2503891c446	0	0	0	0	0	0	0	0	0	0	0	0	0	0	0
88dfe93f9ac87a5ac69ae241a1b6e726	0	0	0	0	0	0	0	0	72	0	0	20	0	0	0
8f957a506cb60ed46e47210a7abf82d0	15	40	0	10	0	0	0	0	0	0	0	0	0	0	0
ae08fc1944cc3e31017a671224e9ac7f	0	0	0	0	15	0	28	28	6	0	9	0	10	22	8
8dfc2b66c3af0212c3d487112b75b315	0	0	0	0	0	0	0	0	0	0	20	0	0	0	0
d192ea7935b7379d2eb33808d494bc9e	3	0	37	51	0	0	0	0	10	0	0	0	4	0	0
2b6119b4091df993075044fe88cc8d01	0	11	0	0	0	0	0	0	0	0	0	0	0	0	0
efdd9dd5e804b7cdf5f17ba02b369691	0	0	48	0	0	43	0	0	0	0	0	0	0	0	0
c8eec15fe01782a17f5561aad0fc2337	0	23	13	20	27	0	33	29	10	0	0	0	9	0	0
006ff97d5bd9e12dfad9af38c2df5eb5	0	0	0	0	0	0	0	0	52	0	0	0	30	0	0
7dd9cb6a02efe519f386ac31fd96e0e6	0	4	0	24	0	0	0	0	0	0	0	0	0	0	0
e57f9c832e1752ce5211ea964c3661e7	0	0	0	0	0	0	0	0	0	0	0	0	0	0	0
097b6c5f272e428fec502fd74a235cb8	0	0	0	6	0	0	6	0	0	0	0	0	0	0	8
ea39a6aeca39a1edbc0e3e1167e00748	0	0	0	0	0	16	0	0	18	0	0	0	0	0	0
b1a9c7da2b3e537c72f93cdd277093e4	0	0	0	0	0	0	0	0	73	0	0	17	0	0	0
b8db43ccf10e906a1e6c3721551bea5b	0	6	0	0	40	0	40	39	0	0	16	15	0	0	0
55c472e3569fbbf359a978648968e650	0	0	0	0	98	0	0	0	0	18	0	0	0	0	0
83558a4bf8add4d3baac5359ea547370	0	0	26	0	34	0	11	6	0	0	0	13	0	0	0
6a25e38e9e2e8190460148820605ea59	0	0	10	0	0	13	0	20	35	0	6	12	0	0	0
ab2fd7155169643a7b60356142234f83	0	0	0	0	0	0	0	36	72	0	0	0	0	0	0
658b20d97d7643986b03734d328acc1a	0	18	0	0	36	0	0	0	0	0	0	0	0	0	0
05bd71f3f37ddcea9ac51fb2008b39b1	0	0	0	0	0	0	61	47	0	0	0	0	0	0	0
38966d41e0a2d5e21f5654fb5cd2f8f2	0	0	0	0	0	0	0	0	0	0	0	0	45	60	0
3a6f82a46c31f19e0f128a666464dd75	0	14	0	0	24	20	0	0	32	0	14	15	0	0	0
2ab946009706034137da8a112fd7cb0b	0	3	8	0	0	8	0	3	13	0	0	14	2	0	0
8ef9c884a21d98da57d7ef91818125e8	0	0	0	0	0	0	0	0	0	0	0	0	0	0	0
ab924b6606333cff12a06ab20cfacd7a	0	23	0	0	23	0	63	43	0	0	0	0	0	0	0
33252ca6473eb911867212a64f500fd9	0	0	0	0	0	0	24	39	0	0	0	34	0	0	0
216ba26cf5688edcfea443a8c11d5916	16	0	150	0	0	0	0	0	0	0	0	0	0	0	0
c5f1dcd869567060df536255e3da79c5	0	0	0	0	0	0	0	0	0	0	0	0	0	16	52
ca64cd5d43dd088a85e60a602a25d821	152	7	3	0	0	0	0	0	0	0	0	0	0	0	0
11bbd5acba60a7d4290f345b1ae55fba	2	21	9	9	9	0	13	0	0	2	8	0	5	0	0
0d1f0047c1ea6f615c8dde1521ce1623	0	16	0	0	0	43	0	15	0	0	0	0	0	0	0
8228ef2b7e287ea5ed2e0600481c249b	0	33	25	0	0	0	0	0	0	0	0	0	0	0	0
d9aca7b664a4dc40e264a765431d2c76	0	0	0	0	0	0	0	0	0	0	0	0	0	0	0
a8f9ef2b36268c9ee0beee05d863dd5b	0	0	0	0	0	0	0	0	0	0	0	0	0	0	27
0b267cfdd142fae9d582b6a704ecebe6	0	0	0	0	0	0	0	0	0	0	0	0	0	0	0
13a6cf4bb34b6a4a239e55886b7e2396	64	0	0	0	0	0	21	20	0	0	45	0	14	0	0
53a1823793a55c3912f16bca4a5bf3b5	0	0	0	0	0	0	0	0	0	0	0	0	0	0	0
bcf971085265ea14c19a05b302d949a6	0	0	0	0	0	0	0	0	0	0	0	0	0	0	0
e2e10a48fe37854dceaf88fdf41799c3	0	0	0	0	0	0	0	0	0	0	0	0	0	0	0
fd2c92a37034f6c5aba873741890e1f4	0	0	0	13	0	0	0	0	0	0	0	0	0	0	0
bf84673f62056541858675d5a2b555ef	0	0	36	0	12	0	20	35	22	0	20	0	19	0	0
6fd43d11508b1c27ec899431f2032376	0	0	0	0	0	0	0	0	0	0	0	0	52	0	0
b4f41b213d1c349f3b1e4502e5604362	0	0	30	0	0	22	0	0	57	0	0	0	0	0	0
615cdadfbc52dac1cbf1a5705622549d	19	18	6	16	5	0	6	8	0	0	0	0	0	0	0
ed485f024319b2dbc298f4495efca3e1	7	15	0	14	0	0	29	0	0	0	0	0	0	0	0
97753f97bfbf4decb2c896397d55b5d8	23	43	11	0	23	0	0	0	0	0	17	0	0	0	0
42f2eab04af314130b531e65d4275be3	0	0	0	0	0	0	0	0	0	0	0	0	0	0	0
4d938c22505bc9841550e53fea6f7faa	0	0	0	0	0	0	0	0	0	0	0	0	0	0	0
efd4e453c7741b8f39f3530569382267	0	29	20	27	0	0	0	0	0	0	0	0	0	13	15
a15b2191197c402f3b060b6cb67d9ee6	0	0	0	0	0	0	0	0	75	14	0	0	46	0	0
a41d354a2c13c366013f9d2ffe4e56ae	0	0	0	0	0	0	0	0	78	0	0	0	0	0	84
1602bc674b9489f6d05fc095cd178528	0	0	0	0	0	0	0	0	0	0	0	0	0	0	0
cbea9e7edc983b480911e915798e8eb8	0	0	0	0	0	0	0	0	6	0	0	29	0	0	0
3c1c37e15529b673623b8081dfc40729	0	0	26	0	50	20	0	0	6	0	11	14	9	0	0
fbb6c0f06215e47ae252f8d44541bfb9	57	72	0	0	0	0	0	0	0	0	0	0	0	0	0
13dbff7531bd6feeba656e339a853344	0	0	0	0	0	0	0	0	10	0	4	19	0	0	0
260e72c45b563b1bda1b90c10b704a03	0	0	0	0	0	0	0	0	0	0	0	0	0	19	21
2dc6aefdde407b9de6e60e375009f779	4	10	0	7	0	0	0	0	0	0	18	3	27	0	0
78853e8baf7a2ec331f6bbe82094dbd8	0	18	0	0	0	0	4	20	0	0	0	0	0	0	0
3844d0f302d4fa1092b79fe6b3f32a89	0	0	0	0	0	0	0	0	22	0	0	5	46	30	11
60f6f3ff8459a122102e567bcafe16a4	0	0	0	0	0	0	0	0	0	0	0	0	0	0	0
396ef789ced43f63e16731942b91372a	0	0	0	0	0	0	0	0	0	0	0	0	0	38	43
4e83d8b5b483559a0824fc2383ce21d6	0	0	0	0	0	0	0	0	0	0	0	0	0	0	0
fa262b263fbff201848a8245284ad565	0	0	0	0	0	0	0	160	0	0	0	0	0	0	0
fa0d2e12ddfe94e414c997711e48cc63	0	0	0	0	0	0	20	21	0	0	0	0	55	0	64
74f1f135ee3f8219412eaafb1b4bc627	0	39	0	0	0	0	0	37	0	0	0	0	65	0	19
b68d8d790743dcc2dd723a5859d313e6	0	0	0	0	0	0	0	0	11	8	5	6	9	8	13
94f8e82c115867d389be65fc7b6837f2	0	0	82	0	0	0	0	0	0	0	0	0	0	0	0
fa3a5d16965952f846cd3fa5acfff061	0	0	26	0	21	19	0	0	48	0	9	14	6	0	0
fb998c4fb1a027a4b8f09cb0a9893ac7	0	0	7	0	0	0	0	7	0	0	0	0	0	0	0
de7df1ed66f5d8cdad16ff34c01e7c1e	0	0	0	0	0	0	0	0	0	0	0	0	0	0	0
da0f8fe330d9bc7763319c62bdf74dd2	3	0	0	0	0	22	0	0	0	0	0	0	0	0	0
bd87814efe4de81512a484155040f4f4	0	0	38	0	41	40	0	0	30	0	0	0	0	0	0
1b158b8b2922d4fcad5d9cea607cbb7d	0	0	0	0	0	13	34	0	19	11	21	0	14	24	0
ede891138a00176dc602553f4b7e0bcd	0	0	0	0	0	0	0	0	0	0	0	0	0	0	0
deb7207694ad2d01215c509dd86c8c13	0	0	0	0	44	25	27	36	13	0	0	14	0	0	0
309df102d29a9c9f1933352b028f9911	0	18	0	0	0	0	0	0	13	0	29	12	0	0	0
bec1254eb2e8f6f6ccf2add3de1d588a	0	0	0	0	0	0	0	0	0	0	0	0	0	0	0
f5e558abe96a6d6e94523e8551679f37	0	0	0	0	0	0	0	0	0	0	0	9	0	0	0
5b687ba910818db063ff3b4a5c2520f2	0	15	0	12	0	0	0	0	0	0	0	0	0	0	0
e72fa1224b42ed69e5228d2f67fd7f3f	0	0	0	0	0	0	0	0	0	0	0	0	0	0	23
557aef6a368d8d210629831c1a366d82	0	12	26	26	0	22	41	32	0	0	0	0	0	0	0
75716089ceb9f8f746d8f560ee5c2d64	0	0	11	3	18	0	0	8	0	0	0	0	0	0	0
c62433923e589599abb8594fc6901d65	0	24	0	0	0	0	73	32	0	0	0	0	0	0	0
c4a12a510cfbd7f260d9b002f89ade00	0	0	0	0	0	0	0	0	0	0	0	0	0	0	18
29b4d39ce6cb1752600d4a58e28eb0ef	0	0	0	0	0	0	0	0	0	0	0	0	0	0	0
9c5413f225f18653e2a72dd2f6102b51	0	0	0	0	0	0	0	0	0	0	0	0	0	0	0
552ce7103169021eeca2fded51a5bbd8	0	0	29	0	0	49	0	0	24	0	21	0	0	0	0
94f986aee61c611c3b23cd04d858da07	0	0	0	0	0	0	0	0	0	0	0	0	129	0	0
aee1b5954378ad4523efffbcdc952332	0	0	18	0	0	0	0	0	44	0	25	31	22	0	0
96250cab39676cbe24636f6319031ed1	0	0	23	0	0	7	0	0	18	0	0	0	8	0	7
d72aac7cc5d40e806092bf31a9d55b68	0	0	0	9	0	0	0	0	0	0	0	4	0	0	0
b6945dbb9b6dc580cc2cbcbaac1143b3	0	0	0	0	0	6	0	0	42	7	23	19	8	6	0
a900a6ba676313a27d27cb65afe4c76f	0	0	0	0	4	10	18	18	37	0	11	28	13	0	0
dd7568981ab6bc4b150fe6a41aedc6be	0	0	0	0	22	0	0	0	26	0	32	12	0	0	0
60dbb2e8303cf2745ee8447430903d29	0	0	0	0	0	0	36	0	35	0	36	0	0	0	0
1eb3551372dbc2436176f4006f1494e2	0	0	0	0	0	0	0	0	0	0	0	0	0	34	72
09552da56e8d2913162d74c2e3aae342	5	24	0	0	0	0	0	0	0	0	0	0	0	0	0
78af5c7003d2e6084a185224800f1e2d	0	18	5	15	0	0	9	19	3	0	0	3	0	0	0
cdec63da396c74e5f5c707be316c5db6	2	19	0	30	0	0	0	0	0	0	0	0	0	0	0
08121332a993190c0034919cf8f90a26	0	0	0	0	0	0	0	0	0	0	0	0	0	0	0
b34470ac02773845727d0d79aa44e1ad	0	53	0	36	36	0	0	0	0	0	0	0	0	0	0
b2fb38b1c417fccc4f70a7d400e86b90	0	0	0	0	0	0	0	0	0	0	0	0	22	39	0
99a517e93835b81b2ea32086e9daf109	0	32	0	17	17	0	0	21	0	0	0	0	0	0	0
fddc6a88867b6b4c71fdafc76102cfa9	0	0	0	0	43	38	0	0	75	0	0	0	0	0	0
d79267d871472dcde5f88cd9f90ad254	0	0	0	0	0	0	0	0	0	0	0	0	0	0	0
b379b1521d1a107507e12b3c376067b0	0	0	0	6	0	0	0	0	0	0	58	0	26	0	0
6d4769089466881da918f46c71b51ed9	13	11	26	0	55	0	11	0	0	0	0	0	0	0	0
ba91919acb4f22c47be94f968a1fa0b2	0	0	0	0	0	0	0	0	0	0	0	0	0	0	49
6f8d5b4978a9d1ce219fa2d1613cf062	0	0	0	0	0	0	0	0	0	0	0	0	0	30	60
d2ff5eeba2b65ef2eeb1b55cc8f3ba9f	0	0	0	0	0	0	28	0	15	0	0	12	29	12	0
3c30cd9496b76f18823adf6c888f982a	0	17	0	36	0	0	0	0	0	0	0	0	0	0	0
90d30c08e698dd8c9c251f3618c2f37d	0	0	0	0	0	0	0	0	0	0	0	0	0	0	0
7b105ff4ce61c9e1649f35e979dbacbf	0	0	10	7	0	14	0	21	14	0	0	0	0	0	0
349221525c17deabfd4cd5509affec89	0	0	0	0	0	0	28	100	0	0	0	0	11	0	0
8b75cfe226e48d5177bac572a24deeb4	0	0	0	0	39	0	0	0	0	0	30	0	0	45	0
bed1cf4a6f91028db29a315d22755fd1	0	42	15	0	0	66	0	0	32	0	0	0	0	0	0
1b08c872670a68f1f74c97959cca0db7	0	0	0	13	45	0	20	40	0	0	8	0	12	0	0
ca014ec3a2f944c2e94a585b7fe907f3	0	0	0	0	0	0	0	0	0	0	0	0	0	0	0
7db6c90c39ecafd6e129e85e51b76392	0	0	0	0	0	0	0	0	52	0	0	0	63	0	39
8120f10e2977e63269d3a477656246f3	0	0	0	0	0	0	0	0	0	0	0	0	0	0	0
d259deedbbe7543fe354a375d9398c92	0	0	6	0	0	0	0	0	0	0	11	0	104	0	9
1c2214713a395c523696caf9d1fc65a7	0	0	0	0	0	0	0	0	0	0	0	0	48	54	0
f5f39a008e39ea672ed9d515053e8cef	0	0	0	0	0	44	0	0	75	0	0	0	0	0	0
06ac4dac7bbb0313c2acecc15c05171e	0	13	15	0	0	0	0	7	0	0	0	0	0	0	0
fd6dd94390d7789047ff3a287c3c2444	0	8	15	8	0	8	6	0	12	0	3	0	22	0	0
dbf0c5cdf8cc497780f4dc76a4d93974	0	0	35	0	0	0	9	0	0	0	0	19	0	0	0
50e259411b64787c2608184366c6f1e8	0	0	0	0	0	0	0	0	23	0	0	33	0	26	0
6bae37822e33636a5de9d026954b1176	0	0	0	0	0	0	0	0	0	0	0	0	0	72	22
6f0995f188177d7b315b0b64f700f837	0	0	0	0	0	0	0	0	0	0	0	0	102	0	0
6c9d50f45aac58ba4858d780cb51383f	0	0	0	0	0	0	0	0	0	0	0	0	0	0	0
e2b4ff3f443850cfad709e433814b546	0	0	0	0	0	0	0	0	0	0	0	0	0	0	0
4574db069120f1d2426d4006cc70fd06	25	37	28	0	18	0	0	0	0	0	0	0	0	0	21
32ec03ef1d8ebb04f932f381ee14086a	0	0	0	0	0	0	5	0	0	0	0	0	17	45	11
83a3cf508d0a229d48dc18e5194e02b5	0	0	0	0	0	0	0	0	0	0	0	0	0	0	0
ff722770146fb32f67f7d51faa02f5d8	0	0	0	0	0	0	0	0	0	0	0	0	0	0	0
9ca018d3d3184ad120f2a38dc1906f60	0	0	0	0	0	0	0	0	0	0	0	0	131	0	22
f9894b3cc71539cc924a150a70e67fc1	0	0	0	0	0	0	0	0	0	0	0	0	0	153	0
d03ff8a1e5a666f74adecc3a7423fbab	0	0	0	0	0	0	0	0	0	0	0	0	0	0	0
84a2ae7f528ebee8c9f810480f465643	21	22	0	0	36	0	0	0	0	0	0	0	0	0	0
c7a7c3429eb58455fe6b5020b2acb3ae	0	0	0	0	0	0	0	0	0	0	0	0	0	0	117
d0428152c79479181f94d1fe150663ba	0	0	0	0	0	0	0	0	0	0	0	0	0	0	0
9ac878043d29722cfe0744863d133716	0	0	0	0	0	0	0	0	19	0	0	18	0	0	0
82082bcd6c68cf140020f9b7acdcceef	0	0	35	0	0	3	0	0	48	4	8	28	0	0	6
68f28fc32435ee9938331219aaa81f8c	0	0	0	0	0	0	0	0	0	50	0	0	101	0	0
fff75b0824f6edecd104cd305b7db6fe	0	0	0	0	0	0	0	0	0	0	0	0	0	0	4
bd929e615801fd62d520b6acaa8a2451	0	0	0	0	13	0	0	5	7	0	0	88	0	0	0
e7af704a20ad61fb26edfb71d9b4208b	0	11	0	18	0	0	0	0	0	0	0	0	0	0	0
9deb8d2225a97f2557973b74b6ff1556	0	0	0	8	0	0	0	0	0	0	0	0	0	0	0
1655f4d44e00baf73723d6e4e217501e	0	0	0	0	0	0	0	0	43	10	6	17	37	0	10
d4632f4f8d1dec66a0fbfb32207d8f94	10	22	19	0	41	0	0	13	0	0	0	0	0	0	0
3d4e987c33a2ed9438eacb01cddef92a	0	0	0	0	0	0	0	0	32	6	0	14	0	0	0
d60aeed5370d79bccbfa08731ac546dd	0	0	0	0	0	0	32	19	48	0	0	9	0	0	0
74c19c8c2a1685fb3e6fb7b0dec78ab4	0	0	0	0	0	0	0	0	13	0	0	11	0	0	10
5f2f093bdadde6c69d6435927b19ea43	0	0	0	0	0	0	0	0	26	0	0	0	0	9	19
63a01afb88ba93beb5274fae5e9e8163	0	0	0	0	0	0	0	0	17	0	0	0	0	35	0
6a9cf7963fe9027549115e60a092dfe1	0	0	0	0	0	0	0	0	0	0	0	0	0	33	35
5172308cf9ecb61c298d96067440812c	0	0	0	0	0	50	0	0	46	0	0	37	0	0	0
b1f6f89baab89ab65d7ea25695616e08	0	16	0	24	19	0	0	8	0	0	0	0	0	0	0
31c46e97d9ac1616c9224fc3fe72ce09	64	39	33	0	0	0	0	0	0	0	0	0	0	0	0
9fb976f1856b1e002b56ff17039cfd2f	0	14	15	0	9	0	15	18	12	0	0	3	9	0	0
d89f1df6b9aa75464d404a6565a3e27a	0	20	30	7	0	0	0	0	0	0	0	0	0	0	0
7b9e87970fa8ecba1ce37d4bac96ad3c	0	0	0	0	0	0	0	0	0	0	0	0	0	0	0
4776be42079120b4b93d99c3ebec1d73	0	12	0	6	54	10	10	15	0	0	0	0	6	0	0
35383a03e58bd23049e45af9379fdbaf	0	0	0	0	0	0	0	0	0	0	0	0	0	70	14
4a4c882ac8306321081416a9801cfd5b	0	0	0	0	0	0	0	0	96	0	0	40	0	0	0
604e8ca215a9b150167673023aff746e	0	0	0	0	0	0	0	0	0	0	0	0	89	0	58
f5c0349fb8aa5618613148d0bf5bbcf1	0	0	0	0	0	0	0	0	0	0	0	0	0	53	48
2e1ff05dab27295b56b33f79eb452aee	0	0	0	0	0	0	0	33	0	0	13	4	0	0	0
7e7e3e331b60361d2676df029d17552b	0	0	0	0	0	0	0	0	138	0	0	2	0	0	0
6063b9a47f12378f7ce5928a165ac472	0	37	0	5	9	0	5	10	40	0	0	10	0	0	0
fe692cecbc8583619e5c568cac1200d3	0	15	16	6	0	0	0	15	17	0	0	0	0	0	0
f06682d465e60a32d4e73b4d74eec566	0	0	0	0	0	0	0	0	0	0	0	0	0	0	0
9f5b0b20286dabb1e7171ecbb17b22d4	0	0	0	0	0	0	0	0	125	0	0	22	0	0	0
7ff6a09442b2666621068b56fb95d936	0	0	0	0	0	0	0	0	57	5	0	0	33	9	12
082ecf8c8533dcb3f44798a4eacb8dda	0	0	0	0	0	0	0	0	0	0	0	0	0	0	17
8da6aa84f48b2b426f63fb046c0006ff	0	45	19	7	23	14	21	0	0	0	18	0	0	0	0
d482556f8d599f0f59f7ced76817b1d7	0	0	0	0	0	34	0	0	23	18	21	28	23	0	0
b1ce1b6a5647257a2ee56e47a091bf20	0	0	0	0	0	0	0	0	9	0	0	11	0	0	0
1bfa5c0bbafb3a1bff066a17234ff32e	0	0	0	0	0	0	0	0	43	23	0	0	0	0	0
c9f393e24a1ec0c2b41619a20122d37f	0	0	0	0	0	0	0	0	0	0	0	0	0	0	0
61f9bce3ac86f99ac6d1ac7f32650630	0	0	0	0	0	0	0	0	0	0	0	0	0	0	0
d7633d06374018aaa972a3d8389a9871	0	0	31	0	0	0	0	0	0	0	0	0	0	0	0
abbc98b6d5681d15679d35eec9c9f4c1	0	51	0	42	0	0	0	0	0	0	0	0	0	0	0
853c0fc76d52845fe203736ea0f21ace	0	0	0	0	0	0	0	0	0	0	0	0	0	0	0
44403bacf5221e89214a5b156fd904b9	0	0	26	0	35	20	0	23	0	0	14	0	0	0	0
9e6a69184210d6f32fa0cc02abe09526	0	0	0	0	0	0	0	0	2	0	0	0	0	2	7
f8dc6232238660fdf7de6d4d93b8e323	0	0	8	0	0	0	0	0	0	0	0	0	0	0	0
26ec3dd54620dc6cfd688d9a9f95b93e	0	0	24	0	0	0	10	20	11	0	3	0	0	0	0
05316465f61878831029a44410153a0f	0	0	0	0	0	0	0	0	0	0	0	0	0	0	0
217e0ef1df5eab207b24bc20c046cd6d	0	0	9	0	5	11	0	3	14	0	0	13	8	20	25
ee646ebb6205ad08215ac53b0724e342	0	0	0	0	0	0	0	0	0	0	0	0	0	0	0
775e1aff9eae62f3f79611133483d41c	0	0	0	0	0	0	0	0	0	0	0	0	0	0	0
79be876705ed876b510aa86c84ff0bde	0	0	0	0	0	0	0	0	7	14	18	0	29	8	0
a5f30e2ea5872eda3b12a4892b3e92c7	0	0	0	0	0	0	0	0	0	0	0	0	0	0	0
487d8154c0eee6c470c4a1e0daec196e	0	0	16	0	14	13	0	0	28	0	7	6	8	0	0
a45e8d38b29661dee8b85fe36ff5a394	0	0	0	0	0	0	0	0	23	0	0	0	0	6	14
9b21b7cb96658155cbd427f7864f8fb5	0	13	25	25	12	6	18	0	2	0	0	0	0	0	0
024aacd82218a1b7dbc81f0bf02d245e	0	0	0	0	0	8	0	0	0	0	0	0	0	0	0
1d71218c307439b07eb32a0c2316b663	0	0	0	0	0	0	0	0	0	0	0	0	55	0	0
f18d575c0678eef3d224d216d5de2b60	37	17	0	21	0	0	0	0	0	0	0	0	0	0	0
727d61af1c51750bb6e0434517a719e2	0	0	0	0	37	22	0	29	0	0	0	0	0	0	0
b189e3c40cea663ad2faf04f2de4ab6d	0	0	22	0	17	11	0	16	21	0	18	0	11	0	0
429d7a6552ce825ee27cdeb48bc2d2ac	0	0	0	0	0	0	0	0	0	0	0	0	0	0	0
a3d2e8fc7313c65292019d37354f65e8	0	34	0	10	0	0	0	7	0	0	0	0	0	0	0
b6bfcddbf567e63608f57fa6d7050267	0	0	33	0	0	0	0	0	0	0	0	0	0	0	0
57b21723d25e089b69b19e31647794d9	0	0	0	0	0	0	59	0	0	0	63	0	0	0	0
482a5a6690326c4af416cae02ad0c4f0	0	0	0	0	0	0	0	0	0	0	0	0	0	112	19
9921aee2274c3bd3e3f4c138e1987442	0	35	18	0	0	8	0	0	0	0	0	0	0	0	0
dc694d8ce04854244582c0e92453fcfa	18	17	0	0	16	18	0	0	24	0	0	0	0	0	19
c5b737c21bb9dc89425c0ab46ec2c0a0	0	0	41	0	0	0	0	0	15	0	0	0	0	0	0
80edcbf4dbf480558f4d89a8c6d4c91a	0	0	0	0	0	0	0	0	0	0	0	0	0	0	0
7635997b2b84349da5d960efc3220fb5	0	0	0	0	0	0	0	0	0	0	0	0	0	0	0
e35c6658e3def5fc599a015dd22ec5db	74	0	0	0	0	0	0	0	0	0	0	0	0	0	0
f6bacf40fb9dfec6e8738954e4a9ea08	0	0	0	0	0	0	0	0	0	0	0	0	0	0	0
6061783d46417110a28727e5e33817d0	0	19	22	17	25	0	0	0	18	0	0	21	0	0	0
e2f95cf37761e5fb153323717f495f6a	0	0	0	0	0	0	0	0	57	0	0	31	0	37	0
969298305f28d7ff4c2b73cc84926de6	0	0	0	0	0	0	0	0	0	0	0	0	0	17	51
fee6e93c03a6932d2bdbceb2ed85b3ca	0	0	0	0	0	0	0	0	0	0	0	0	0	24	48
5c743c31eb6067ce5f19b80f037bb5c2	0	13	0	0	0	0	0	0	0	0	0	0	0	0	0
65f23a9351c81cf10a25003861eb9830	0	0	0	0	0	0	0	0	0	0	0	0	0	22	0
7267cf09fae718520153fc94339a6fc7	0	0	0	0	49	0	0	42	30	0	0	0	0	0	0
b8155b8ab68b58666226809ca7a1b18a	0	0	0	0	0	0	0	0	0	0	0	0	0	0	0
428edb8b033e6f7f56eccf67ef27b248	0	0	16	0	0	18	0	0	31	0	0	23	0	0	0
02daffe9f702831d0d76b52fa2eb4704	0	0	0	0	0	0	0	0	0	0	0	0	0	58	84
a9af8bfa046a8769ecdeced8957b2391	0	0	0	0	0	0	0	0	0	0	0	0	0	0	0
9e085aa555e6fa548630a81b88898d1d	0	0	0	0	0	0	0	0	35	29	25	39	14	0	0
aa11d0b082d8a23a11b225c83ec0a07d	0	0	0	0	0	0	0	0	0	0	0	0	0	43	33
5cd5743e78460dd22568b5a42d49fa7f	0	19	0	0	10	0	47	32	0	0	13	0	0	0	0
87b458645a0a61fff8c8de7ad3d97153	0	0	0	0	0	0	0	0	0	0	0	0	0	38	75
edd127e84b34448bc945998c5d4f681a	0	0	29	0	19	40	0	0	0	0	30	0	23	0	0
d5dad023b822733594e093dbc8529b71	0	0	0	0	0	0	0	0	0	0	0	0	0	0	40
95d0b7af7e6c1f7192216c44e18ee58d	0	0	0	0	0	0	0	0	0	0	0	0	0	40	59
533a9b902d508d4b15dcb2999919c4b7	0	0	0	0	0	0	0	0	18	4	0	0	14	22	10
3922b000e9d7370405465e340bd49252	0	0	0	0	0	0	0	0	101	0	0	0	40	0	0
d2037cb4c6e4e911ea2d307f3c935662	0	0	4	0	0	7	0	0	16	0	0	8	0	0	0
39bfbfea152b212cdb01bd8c587452f2	0	0	0	0	0	0	0	0	0	0	0	0	0	0	0
213207910949184584e4ecbb36e73676	0	47	0	10	0	15	28	0	0	0	0	0	10	0	0
50a5f0f66512da0962509631839b66f9	0	0	7	0	0	0	0	0	27	0	0	15	0	8	0
32e7001abf34a549b75693b3041d28bb	0	0	0	0	0	0	0	0	0	0	0	0	0	0	0
6ecec80795336afbf5e4e8f295527589	0	0	0	0	0	0	0	0	0	0	0	0	0	0	0
ae0b05e565f6dc96968a91530c4db7e3	0	0	0	0	0	0	112	0	0	0	29	0	0	0	0
5e8d0539f20883fc0e2965a02e8d7333	0	8	13	0	0	0	0	0	0	0	0	0	7	0	0
7dacc0f4465e5f291e1a0f40f67d2043	0	0	0	0	0	0	0	0	0	0	0	0	0	0	0
6fc0b277e448b1ab854c3a2a74b0d0d5	0	0	0	0	0	0	0	0	0	0	0	0	32	0	0
d0166f0bb6a462f96b2a2e09cdd003e5	0	0	0	10	0	0	0	0	0	0	0	0	0	0	0
c3d753260689a97bf1805886a20bea04	0	0	0	0	0	0	0	0	0	0	0	0	33	48	40
e38d51c68b9e282e50f6bd711d6cfb22	0	0	0	0	0	0	0	0	0	0	0	0	0	60	0
6fe766571160204fedeaadb10b9ee13f	0	0	0	0	0	0	0	0	0	0	0	0	0	51	0
a913f5b6457b23a9c70455cbd0808819	0	0	60	0	0	0	0	0	0	0	80	0	0	0	0
1a1b68c68eeba6cbecbf1b1fdc5761bf	0	0	0	0	0	0	0	0	0	0	0	0	0	0	0
e48d072a3d7ce4fb883d5c3567d446bf	0	0	0	0	0	0	0	0	0	0	0	0	0	0	0
d1e2b4147a95fa6c8339cdc232e26131	0	0	24	0	0	24	18	0	43	0	0	31	0	0	0
1769884b00305676875ab9bd11183ea8	0	0	0	0	0	0	0	0	0	0	0	0	77	13	9
8a5230dbcfe0f4a62046c52b1de4ddb9	0	0	0	0	0	0	0	0	0	0	0	0	0	0	0
e651348dd851ddcfad0fbc8271aa062f	0	0	0	0	0	0	0	0	0	0	0	0	0	0	0
66f6b7d8d3a9775e49b6ae7752ed6073	0	0	0	0	0	0	0	0	0	0	0	0	0	0	0
4890a22a0834889177367dcd531875a7	0	0	0	0	0	0	0	0	0	0	0	0	0	10	38
4ad38bf1b619416874edaa487463b7de	0	0	0	0	0	0	0	0	0	0	0	0	53	25	25
bf162228d87b079a5a25f97acc709ee7	0	0	0	0	0	0	0	0	0	0	0	0	0	0	0
e2cb3bbf45b8bf5e40700c605523f278	0	0	14	2	0	6	0	10	16	0	0	0	0	0	0
48f45a7db82bead7e050f504fb24390c	0	0	5	0	0	0	0	0	0	0	0	0	0	0	0
8c84ff8d1ccab8a0b9cda13fa8433029	0	0	0	11	0	10	6	14	0	0	0	0	0	0	0
de4c1dafed0e32a6091db77b06546e85	0	0	11	0	0	0	0	0	0	0	0	0	0	0	0
50b9d2ba96aee2bc45bfd7d44dbdd409	0	0	0	0	0	0	0	0	125	0	0	14	0	0	0
29a3cde55c6ce71b66e242004db43127	0	0	0	0	0	0	0	0	0	0	0	0	73	0	0
0c8bb7ff7571d1139c2f8a98657a5c95	0	0	0	0	0	0	0	59	52	0	21	0	0	0	0
8b8d3214830dbf06f144e3840227e09a	0	18	0	35	0	0	0	0	0	0	0	0	0	0	0
7a478359f0ffd679fa9082ea728690c5	0	0	0	0	0	0	0	0	0	0	0	0	8	0	0
01f2e46e7d3086a9b83b3580078a20da	0	0	0	0	31	0	0	0	0	0	0	0	0	0	0
fba3e8bbf7b27a6ed60c0e3b49938204	0	0	0	0	0	0	0	0	8	0	0	0	13	0	0
035a50ca569af3f5cc5af678314cef5f	0	0	0	0	0	0	0	0	0	0	0	0	0	0	0
3aa2c13a1808b34dfa8218ca2fa9dc58	0	20	0	0	0	0	53	65	0	0	0	0	0	0	0
7d292523c90c6ba6e88318eac487e549	0	9	17	0	14	16	0	14	15	0	14	18	14	0	0
b92dc153864c1a723eb563f48b1533c0	0	8	13	10	3	0	0	4	9	0	0	5	0	0	0
903054790ae2d546c6f832a1765b4c93	0	0	0	0	0	0	0	0	0	0	0	0	59	0	0
d8645073895106f6d79d1daf1576b7b3	0	0	0	10	0	0	0	0	0	6	0	0	0	0	16
5eba31aa6f6d2fec1459950f5d0c7852	0	0	0	6	0	0	0	0	0	0	0	0	0	0	0
ada61438f6a14b1141cc29c8b18ce39a	0	0	54	0	0	0	0	52	0	0	0	0	0	0	0
2cb7276b80eb5ec43e2fd585307de22d	0	0	0	0	0	0	0	0	0	0	0	0	0	0	0
0307d969bd88d249990b08a196244860	0	0	0	0	0	0	0	0	48	0	41	0	0	0	49
26a0cefeadb4b6ec373a0cadd882fd1d	0	0	0	0	0	0	0	0	0	0	0	0	0	0	36
4e8d5ae194a9fbec2b52774e0f1022ac	0	0	11	19	18	0	0	0	7	0	0	0	0	10	0
8364b2013edfa4e6e5c53921d4031c6e	0	39	0	35	32	0	0	0	0	0	0	0	0	0	0
c8461d6b5d670f2a711039dc181713d3	0	0	0	0	0	0	0	0	0	0	0	28	0	52	0
e999ff1d64b66ad687651694f6cd7168	0	0	15	0	0	0	0	0	0	0	0	10	0	0	0
f1abe0c4c719541e19f5b51974a9334c	0	0	0	0	0	0	0	0	0	0	0	0	0	37	36
83d3419661d5039f85d024fc95363aed	0	0	0	0	0	0	0	0	0	0	0	0	0	0	0
691d2276a978b366e5fe363065c912c6	0	0	0	0	0	0	0	0	0	0	0	0	0	80	0
8ecdd33986114f489ba6bec1d89b5063	0	0	0	0	0	0	0	0	0	0	34	0	32	71	0
00ddff5a1d740212b20332e9f88482e9	0	12	4	0	0	21	0	0	43	7	0	23	0	0	0
54bacafd283bac0b7c9dad85db540e25	0	10	9	5	15	6	0	0	0	0	16	0	0	0	0
89a2b30cd37027f29b0df280fa9c32c3	0	0	0	0	0	45	0	0	33	0	0	22	0	0	0
37ecb918e9ae6f82292b673932e7ecef	0	5	16	4	13	5	7	9	10	0	4	4	7	0	0
3be7100eff76065ab8bdba9ceafe9bf7	0	0	0	0	0	0	0	0	0	0	0	0	0	0	0
a42e2474709254669d08ba3ea38c5838	0	0	0	0	0	0	0	0	0	0	0	7	0	0	0
cc80b3d41a024b0fe1604bfefd7b838f	0	0	0	0	0	0	0	0	15	0	0	7	0	0	0
e6f55e4a59e10ebfcfc034dca5103ae1	0	25	30	0	38	0	11	16	0	0	6	0	0	0	0
dca8bc8610f89425e7c641a388832b3a	0	0	0	0	0	0	0	0	0	0	0	0	0	0	0
089e844778e9df340888dd7cb5e69ba9	0	4	31	0	0	10	0	0	62	0	0	22	0	0	0
ecf524477cc3514def569fa27ad5f00d	0	0	0	0	0	0	0	0	48	0	0	47	0	0	23
d88f2796cec189b89c083e3666ed4741	0	0	0	0	0	0	0	0	0	0	0	0	0	40	41
f50af0edfe99748a0381efe548fad0d6	0	0	52	0	0	18	0	0	0	25	0	0	0	0	0
d0df85e7c337f4e8dda8885bb4a7bfbc	0	14	0	0	0	0	33	28	8	0	19	20	0	0	0
e21c8b8d4a1716c8f75c134a275263df	0	0	0	0	0	0	0	0	82	15	0	39	0	0	0
9075f56c7f0815b711da96aaa03253a8	0	0	13	13	0	0	0	0	0	2	0	6	0	0	0
b31aea8cf9b6d6f5ce42bf659fa19cf9	0	64	24	0	0	0	0	0	0	0	0	0	0	0	0
24a620c4e6e09970bcf76a39b7d59906	0	0	0	0	6	4	0	0	20	0	0	13	0	0	0
a32fcd5546ec7eec8ee97be6c0190e2b	0	0	14	0	0	21	0	0	46	0	0	14	0	13	10
05f2d58c0ceb7e4494ba5a59b3b40e8a	0	0	0	0	0	0	0	0	26	0	19	24	0	0	0
2c9e07919a44fbe54f3ab3b7ed596b6b	0	0	6	0	0	0	0	0	44	11	0	25	0	15	0
d81068e7bb1800982ba4febf5c394113	0	8	9	0	16	8	16	22	12	0	16	9	14	0	0
96bfab2957b46eacdc707e8e0556a09f	0	0	0	0	0	0	0	13	0	0	0	0	0	0	0
8b0b08b28eeda8eb43b1b5d93d0e2334	0	0	0	0	0	0	10	0	0	21	0	0	0	0	0
ed06fbc378ec96023021100956aefa5b	0	33	0	35	0	0	0	0	0	0	0	0	0	0	0
a350fab70bfd05f162648ef25f1cffb5	0	0	0	0	0	0	0	36	0	0	0	0	0	0	0
7b656abcdffe3be9168381e2ba7cb1ae	0	5	0	7	0	0	3	9	0	2	0	0	0	0	0
eeb7e7752a1ce33b68214d6cb657843a	0	5	0	4	7	0	0	11	0	0	0	0	0	0	0
4d1de063c399c23450e45b49a8f27a85	0	0	0	0	42	12	27	8	0	0	0	0	31	0	0
44327398a6d8cb958db45aeab0a4dfdf	0	0	0	0	37	10	0	10	27	0	13	10	14	0	0
97381912a5ee001a0509ea5afb90e46e	0	0	0	0	0	0	0	0	25	0	0	0	0	17	27
3b2bb07e773a56df50a07bdb0edb6a3a	0	0	0	0	0	0	0	0	0	0	0	0	0	37	38
c5b865cce10b808a1debc07b102c2d02	24	59	14	10	0	0	0	0	0	0	0	0	0	0	0
ecafb3b8d7b216dfaf252ebd7fdf37cf	0	0	0	0	12	12	26	0	13	0	21	19	25	0	0
88f3b7f1204b9df3b7216556d3039746	0	0	0	0	0	0	0	0	83	0	0	27	0	24	0
cfc3e8065308620bac5abd47cee82c0d	0	0	0	0	0	0	0	0	0	0	0	0	12	53	19
93ccf37239368f22a7950da856d6f3ce	0	0	0	0	0	0	0	0	0	0	0	0	0	0	21
f0c71eb415690af8af6ca1aeb2a08d94	0	0	0	0	0	36	0	0	55	42	0	0	0	0	0
12bc8d36b49d8dca66fe6273c4852317	0	0	24	0	0	9	0	0	25	0	32	24	19	0	0
b3e33a4f4e17ff615e7e8b302fac3e40	0	0	0	0	0	0	0	0	0	0	0	0	0	0	87
5b6c64714c19c62ca7256ba1f77ed69c	0	6	0	0	0	0	0	0	0	0	0	0	0	0	0
983cc0364343155bfaa7949d57e8912a	0	0	0	0	34	0	41	23	0	0	0	0	21	0	0
525f80dc824efa3f156d164086853893	0	0	0	0	0	0	0	0	0	0	0	0	0	0	0
e81e8e62b0cb5120ce219554eb440c2c	0	0	0	0	0	0	0	0	133	0	0	0	0	0	0
0d1cb255465c6e15635a6adf16f107a8	0	51	0	34	0	0	0	0	0	0	0	0	0	0	0
4c660af7775f05202b18877bf071a2f5	0	0	0	0	0	0	0	0	9	0	0	11	0	0	0
d73a5e0b6882de2b768011473c72a41b	0	0	21	0	0	0	0	12	17	0	0	21	36	0	0
c0dda2468001ff98c4d37d06e737b9e1	0	0	0	0	0	0	0	0	0	0	0	0	0	0	0
66c66bfc31c153cde6166cde3e81f3eb	0	0	0	0	0	0	0	0	0	0	0	0	31	38	15
d3711d772dae5183c431e76a2e5cda04	0	85	40	0	0	0	0	0	4	0	0	3	0	0	0
168328c20d412682d89545b44bdcb5f4	0	0	0	0	0	0	0	0	0	0	0	0	0	0	0
255a56c40080621d4bd35450d571b46e	0	21	0	0	8	17	30	32	0	0	0	15	0	0	0
d1068e20f14a85dfd36f0d359b3a0acc	0	0	0	0	0	0	0	0	0	0	3	0	0	0	0
22207ee884455bac8e41a7902a057d8d	0	0	0	0	0	0	0	0	0	0	0	0	0	21	37
54c0503456408f9e0a258927b9c0b60b	3	15	12	0	20	0	26	0	0	0	0	0	18	0	0
89faf2a22eeb58d56dc030d9cfe9526f	0	0	0	0	0	0	0	0	0	0	0	0	0	0	0
a9371eeee4bc316e3586a1c12dfa4a16	11	26	9	20	0	0	0	0	0	0	0	0	0	0	0
092b4b3126a48466fba7c9fa664c5b85	0	16	17	0	21	10	21	10	0	0	8	0	29	0	0
354ffa41dfd40b0c82f0ca15faa832cd	0	0	0	0	0	0	0	0	19	0	19	0	15	19	19
795de42174e4012ad06a204cb64ba4cd	0	0	34	0	0	0	0	0	19	0	0	0	79	0	0
fef0382f31f1b6190a91dd482249ad08	0	0	0	0	0	0	0	0	0	0	0	0	0	0	0
572872fb48cb4f1b7f29713b79c81916	0	0	0	0	0	0	0	0	0	0	0	0	0	0	0
d863d29c7bb2a5ef55a93f1537b5f456	0	0	0	0	0	19	0	0	38	5	0	16	0	10	15
716fbf377bc45b0a6032f14a0fe26a01	0	0	42	0	0	0	0	0	20	0	10	6	21	13	0
a44f61fded773d80611052765355c752	0	0	0	49	0	0	0	0	0	0	0	0	0	0	0
52eec845af48ef9c10b6a2ce94fa6091	0	0	0	0	0	0	43	68	0	0	0	0	0	0	0
9ef4f852abe56471ad7f122166be8891	0	52	0	0	0	13	8	19	0	0	0	0	0	0	7
f3703e7ea63094dc25bf4e5fd294548e	0	0	0	0	10	100	0	0	0	0	8	12	0	0	0
05fd755161a11a4ce52ed3b3774304ec	0	87	43	0	0	0	0	0	0	0	0	0	0	0	0
5df251408c6d30432ef6fed3f967d4c7	0	0	0	0	0	0	0	11	0	0	0	5	0	0	0
ef47843a6f8078206d0134067ba992b9	0	0	0	0	0	0	0	0	0	0	0	0	0	0	0
fcb7f54fdfafd144d218ab5243975ea6	0	0	0	0	0	0	0	0	42	0	0	30	17	0	18
98ca1d7d997923e9ae30558df78c898e	0	0	0	0	42	0	0	0	0	0	0	0	0	0	0
011d75d0f20e5e9e245d0ed17bb459fa	0	0	0	0	0	0	0	0	0	0	0	0	0	0	0
ac5d53d6e059f86173ebb950e467eb26	58	21	0	0	0	0	0	0	0	0	0	0	0	0	0
27cd9973258d1bc3ff43f93aabb2ea06	46	0	0	40	0	0	0	0	0	0	0	0	0	0	0
4eb3663d732aed1d1129bd5ee396f497	92	0	0	0	0	0	0	0	0	0	0	0	0	0	0
4407d86b30d65ae26a041117d2c9b16b	0	0	0	0	0	0	0	0	0	0	0	0	0	0	0
e77c94c771de100f81d7ef829b68efe2	0	0	0	0	0	0	0	0	0	0	0	0	0	0	41
006a00440392c7042c106e63c351eaf7	0	0	0	0	0	0	0	0	0	0	0	0	0	0	0
24f7f08947f604f03c54bbded615133d	0	0	22	0	8	11	15	9	33	0	19	12	0	0	0
4986434cc63954b488c1ecc043a9f1e3	0	27	26	0	0	2	9	6	35	0	4	7	8	0	0
b97eacf3a7fc684fac63f715df78e48a	0	20	28	12	0	0	0	0	0	0	0	0	0	0	0
9d59d4cdccb5df1de69ec53004d66432	0	0	0	0	0	19	0	0	0	0	0	0	0	0	0
bf73cc66ffb192e537ff2046133603a7	0	0	38	0	0	0	0	2	0	0	0	0	0	0	0
d2e7e68596e0d6dfc43bfe75c9bf58a7	0	0	0	0	0	0	0	0	0	0	0	0	0	0	0
1a5aec824455021df33d2054fcd26624	0	13	17	0	23	0	0	2	0	0	0	0	0	0	0
83f6685ecfd8c179fcedfc3b79bfdf80	0	0	0	0	0	0	0	0	0	0	0	0	0	0	0
f4b3d3578ace6516d64adc2b76b3ccca	0	0	14	4	8	0	15	9	11	0	0	14	0	0	0
daf93870835cee3ef6868b5ec2fea0ea	0	35	0	0	0	0	20	0	0	0	0	0	0	0	0
fced8710f13db58069eca51802446514	0	0	0	0	0	0	0	0	0	0	0	0	0	0	0
49069ca10edeb53767b90e37547ad6ce	0	29	18	23	0	4	0	2	8	0	0	0	0	0	0
fafc9ca31fbdb2f36e0fe22008ecb374	0	8	0	18	31	9	0	13	8	0	0	0	0	0	0
495e9aaca85320a6ec828aea1a6f48f1	0	0	0	0	0	0	0	0	56	0	0	0	5	0	11
276a4d6771e742251e5553e43d2b05e1	0	5	0	0	0	0	0	0	0	0	0	0	0	0	0
a911e98ed096232edcc820bf4e45de76	0	0	0	0	0	0	0	0	14	0	0	9	0	0	0
bf2a438de27a32d1d98602d729b3083c	0	0	0	0	0	0	0	0	0	0	0	0	0	0	0
7145d570a98a9fa010f504a1cd02cdd6	2	7	0	0	0	0	0	0	0	0	0	0	0	0	0
d819ca44bb05604c9bb4eb7260c62cc0	0	0	0	0	0	0	0	6	0	0	2	0	0	0	0
266907723a45461316ae2eeeac8f663d	0	0	3	0	0	6	0	0	9	0	0	11	0	16	9
d0ba38d3fd436e6088752229f70e5e5c	0	0	0	0	0	0	0	0	43	0	0	0	0	0	35
cb9ef8ef598579dd2f287e1697de3106	0	0	0	0	0	0	0	0	0	0	0	0	0	0	0
208d00abecf1d97b0fe3455663af47f6	0	8	0	0	0	0	0	0	0	0	0	0	0	0	0
11167950f44df85c8b1eeff95fc2bfa8	0	0	0	0	0	0	0	0	0	0	0	0	0	61	17
1cf9ed203251eb3745e4b132d107293d	0	0	0	0	0	0	0	0	0	0	0	0	0	0	0
4bfe8f2ef8e9b379a3929a939db1f1c5	0	0	0	0	17	0	0	91	0	0	0	0	0	0	0
[truncated: 12,274 more rows]

## Sheet: Fig.1g
Samples
	SD2484_J3370	SD2485_J3370	SD2486_J3370	SD2464_J3370	SD2487_J3370	SD2488_J3370	SD2494_J3370	SD2469_J3370	SD2489_J3370	SD2490_J3370	SD2491_J3370	SD2474_J3370	SD2492_J3370	SD2493_J3370	SD2479_J3370
Feature ID	SWI_top_10	SWI_top_10	SWI_top_10	SWI_top_10	SWI_top_25	SWI_top_25	SWI_top_25	SWI_top_25	SWI_top_50	SWI_top_50	SWI_top_50	SWI_top_50	SWI_top_150	SWI_top_150	SWI_top_150
805e633f669e5e954d57037440aa8f67	7843	3303	2441	1323	6304	2878	2736	5745	5785	1528	3653	4995	2826	2056	2042
0fd25ca8191dca1d92215c2e834319aa	3342	4337	177	2085	0	0	0	174	0	0	0	0	0	0	0
0f5f7693288de84f4ade2e6abaa2440f	12	292	950	56	2020	963	1810	1936	1550	231	939	610	2105	162	141
d0099ee91dbd9830ee9ca81d0ee85747	16	57	140	31	0	0	79	0	130	0	0	455	124	33	98
060fdbbfa61cbfb4d47350dc2a2019cd	216	500	327	439	252	203	121	301	209	66	80	124	0	228	169
d7eb4fc4647c217ab3543d4de0725b7c	29	391	263	174	105	148	387	352	288	11	114	113	36	0	0
06cf91cc53363bd9538f4e979bce412d	0	15	0	6	11	18	34	40	725	85	441	338	352	515	261
30d02b56a92923da0edd8d3210a983e5	36	402	407	313	199	255	232	241	416	54	147	144	277	38	35
109f4635e7355fc97fc225888ccd3dda	46	76	23	76	47	0	0	11	0	0	0	0	0	0	0
3c42cb107bd49d655a05b87a38ab33b6	470	329	509	636	142	147	63	156	111	28	38	64	0	0	0
c694b2b2ed604d0a557ef4d129a891e4	38	101	147	126	62	44	41	143	103	13	77	171	0	0	0
5a9ca01e6ead962f83f56b3a2dd5c28f	0	202	652	26	100	597	406	631	680	0	102	184	92	257	389
ee1956791b886ee43f92c113e82df9a1	13	116	220	179	157	106	146	309	192	0	132	154	233	179	149
c1d986e8fbb5cf3dbcac755d09f05c6c	1358	321	368	688	43	60	43	39	0	0	41	0	0	0	0
8fc3a38ee560b0fc289a4bbd5955ff32	38	225	237	146	171	171	71	183	324	25	105	208	138	145	87
df1d2224eeb2e4f406648b05a2ef2dbe	110	1816	377	732	30	17	16	0	0	0	0	0	0	0	0
5211a447f2ba150eb314b74eae226fb3	572	1036	234	348	42	69	80	90	101	0	18	23	0	0	0
c4d9fb2b869c0d2f4401a9d19333fbf0	0	59	238	99	183	92	135	228	157	0	114	200	163	65	39
d7259f1a7d34b046ca771afdd3971e0f	0	0	236	0	0	62	41	67	101	0	90	126	0	0	0
72c73c9fb188f3e44e2ea49f4499c353	13	97	151	80	75	113	164	268	307	34	155	164	72	12	10
09bf4a67f0a1adaaa9c4f10c07f5c098	0	94	278	65	162	220	214	276	287	99	214	211	88	109	139
df6485f0c59f870ffa34796e56205884	111	319	185	361	123	148	0	94	54	0	0	45	0	0	125
6d5089a043e1af8a03c3c31e25c3fa61	0	39	162	77	159	151	104	186	180	37	79	95	120	55	65
a7169bcdeb455242621613a0e228009d	707	221	254	257	220	229	68	153	188	0	84	106	0	0	0
ec69936c17f37d20d7eba29c621126dd	0	109	197	95	184	128	89	165	372	0	58	311	158	69	64
b3e9b641b57872026412d490cbc468d1	349	178	261	131	208	153	91	215	180	39	135	119	171	57	44
a6d8ab3b8a3dbbc987169774a16f07cc	0	0	116	0	0	0	0	0	448	97	0	275	251	130	166
c08e277d35495549bb343228f15c11c9	1001	244	190	286	112	147	60	87	48	0	55	28	0	0	0
c973a0e5319a7d71dbd0fa28904ea00f	0	30	42	35	24	42	44	71	305	16	30	303	66	41	48
967cb6c06835bc82811ddc57fcb84b60	0	99	142	104	158	230	139	200	380	27	54	140	88	30	35
593c7e968b59d58c05fd2a91f580e47c	508	418	231	644	61	86	0	33	0	0	0	0	0	0	0
fddf3dafa3c09ac46826ba75f74c759b	619	159	112	341	0	0	0	10	0	0	6	0	0	0	8
648e8d0fccbcbea6d9a79d7ca11b2f6a	0	188	106	73	301	152	283	352	211	91	161	162	224	199	133
187d45a4e8aea6b2b81e4a1c2c7daa10	7	33	192	50	236	163	79	152	147	15	83	73	143	162	154
b8c30fa04a281cb4d380978f4e8df531	41	189	364	93	141	133	41	81	107	69	111	103	121	90	157
caa15e719ecf5e0df420e1a46d2dabc3	0	119	186	79	235	141	94	204	167	0	83	111	130	86	113
667989b3060ee41d76045b7660813e8b	151	349	166	367	237	161	85	193	166	27	67	74	99	0	0
8ffc119334782b9b14d77811c70aa530	84	107	168	74	122	83	122	173	69	43	84	56	105	0	58
929d9a7f88bd83bc06d889c356d9a13e	0	0	7	0	0	214	0	0	95	23	0	1051	0	95	1326
8b0bd2e8132f5828207ed6a1f734358a	28	32	77	67	39	0	18	36	47	27	80	47	45	170	167
709da530d4d22c0dc3f2d81846f45ed3	0	91	132	29	142	126	215	293	159	44	88	99	259	266	125
49b031196eba0674ec0dd088fefc2c62	0	16	197	0	111	150	83	154	136	55	84	156	295	164	228
66a6bc0ca8f5cc543a544e56921f7ac4	152	76	83	0	56	43	73	118	107	29	111	94	55	82	47
a6772a164790bcd0a40146aa2e4950ed	21	104	217	139	339	133	107	178	180	39	113	109	208	80	74
73513bc02c0866efebf6fc35352d4786	0	165	134	178	288	145	106	236	129	23	63	92	44	39	0
251b84415ac4fcbc21189f2339d85390	71	0	0	0	0	0	0	0	0	0	0	0	0	0	0
1cc268177bdf0c4bd9ad7168a8eeb969	444	267	189	212	234	206	130	168	210	0	164	102	190	0	0
aae6558329d7c0b6f155e2bbb8c06f5e	0	20	208	13	46	75	76	86	107	25	119	117	181	42	61
763bea1b6ed17db542ef64698cab0d0d	437	155	180	162	0	96	111	91	0	0	0	0	0	0	0
d48c7a498b573fd4f2d3fc9b7f0206a7	243	251	164	226	339	125	71	77	104	0	66	65	0	0	0
b4dff88bea3b609481803b0e5001a77f	22	156	142	83	57	225	43	201	280	26	23	132	8	0	30
a47ae2bc93cdc5912842a967561c41ca	19	114	214	125	166	104	76	119	99	26	88	71	119	156	135
c90c44106eb79bb1506a68e6637cc42a	12	45	242	65	145	44	71	154	57	23	102	62	122	43	33
b94769eb72718a0c512ade94384e3902	38	246	281	160	226	163	36	139	193	36	126	55	109	65	43
ce79f862c4acfcd7651668e50bc14e2a	21	304	244	108	240	164	114	151	260	31	45	147	82	49	92
c2b4a793dd280ccdb910f97a0c08cf86	35	511	136	247	0	44	20	37	100	7	18	0	0	0	0
af65ab7f7b4e1ecc4a2e75205ed628d4	0	0	55	0	49	105	46	107	341	33	17	231	77	63	119
cc0867c88255de5f9f6f90bc2e4bca05	74	190	117	102	59	0	58	81	0	0	0	0	0	0	0
42935adcf8c329f53b74ec4819cf97a5	2554	144	56	15	0	10	72	23	0	0	36	0	12	0	0
30c2c414901c69697e4ad71d300f0e9a	0	124	146	73	228	112	128	182	244	58	45	173	161	111	112
b49749f899651fb9097481eb124f7b42	0	0	150	0	38	0	0	0	0	0	0	0	0	0	0
0057e36d3da2154860fc7ce1bf88cfcb	0	87	112	0	0	74	57	108	159	0	66	74	0	40	0
4963a7c6e7c28d8325a11f3843388d59	100	185	126	169	144	143	51	79	80	26	8	54	0	0	0
e77e7ca09de4e691738c41f6d22c6fa7	0	128	143	121	78	105	67	95	92	0	117	55	0	0	0
6931f1e955e602444105860757e471af	0	11	0	8	0	0	0	0	95	0	0	115	110	0	78
31de871bad103340eaac73b2383506fe	274	182	141	249	0	50	0	33	0	0	0	20	0	31	0
568f429a39bfea87fde15f9a159a3eb7	10	395	97	212	4	33	16	12	44	0	0	23	0	0	0
f3bf163d1cfe7a4d706c0d4a61e018be	0	19	248	23	60	25	38	32	60	0	98	110	419	73	138
3a190bdbe410cd700d7f19d4dfb32e4e	0	0	60	11	1156	213	0	0	0	0	0	0	0	294	792
190321d43c2176dbbd983d860a3c3616	0	155	68	162	21	50	64	116	48	6	18	26	18	24	0
22809e72e47ee9aff3be2342b72be20c	0	31	10	0	27	97	92	213	249	0	3	169	0	4	0
6e05d903034ee18ab3691c07e330b638	0	0	54	0	687	141	192	441	84	0	60	96	442	45	0
e8ae368a6fc5a69732478d5e1ae5a8fa	0	117	115	88	130	0	41	98	250	49	35	136	159	0	94
722fbb21ac672d1a087858b2b0b54a21	27	120	196	148	45	77	51	100	163	30	49	76	0	0	0
bb2a49d9b841fd1c4cad88f7790b2cbb	352	201	111	97	123	68	43	56	81	0	123	0	0	65	0
8f11af15abdf5815cc0c0b504250191a	0	122	162	74	182	131	96	131	143	40	37	125	55	0	0
6f06628a20c9096da2cb880367efe814	21	90	88	223	94	0	0	60	0	0	0	0	0	0	0
e8c87909824236c5dff3e81ca8d5b4e0	0	48	116	0	53	116	66	145	145	0	58	120	99	0	0
4b490d686694a1808e6caeebad412cd3	0	0	183	0	402	267	186	404	165	61	141	107	179	0	0
e15cb616bbfc94e116f873ba1b50aabc	1448	64	49	118	0	0	0	0	0	26	0	0	0	76	62
e2c2378854d7ebe603930132eac4804d	214	281	190	450	0	0	0	0	0	0	0	0	0	0	0
e795fed13ead27da7c3bedd15b4a59c1	26	57	26	46	0	11	0	0	73	0	25	315	13	18	17
837f965e6ee3060ea475d06d2a9bdc2c	0	0	1650	0	0	0	0	0	0	0	108	0	187	0	90
eabe5af7e6d35189d637acf2c9a6f27c	94	183	108	181	0	40	0	21	67	0	0	0	55	48	0
b524bdb0093f4363f6dcc957c3bc0cab	0	0	0	0	15	28	0	0	45	52	104	232	0	0	0
5c84240842aabb9ec22d275633827fad	7	352	88	153	76	43	54	150	159	0	87	117	61	40	17
53736ec7770ee85e13ee88e6136312cb	0	25	164	0	51	127	171	212	39	22	46	49	132	82	55
acd765a8c75e075f8703314c08c73427	0	0	46	0	0	0	0	0	56	0	41	0	0	0	0
f172923051ef96f91b5ec060ecea69db	0	0	0	0	0	27	96	292	94	34	104	174	0	42	52
a197d108b3faead8a4eeddae9b1192b7	0	10	46	0	49	79	92	104	108	40	61	75	207	117	152
c9aabb2e509308524f3a795ec1e7e483	0	0	0	0	2	11	20	19	60	37	30	46	516	81	110
5b8d09cf2dd87cfee985fadf151765e3	0	64	61	13	231	94	73	140	176	0	103	101	0	0	0
20ad5b343a158e617aa2f39adbf005b6	562	59	156	16	73	58	50	36	25	0	141	29	66	0	8
4ec350e71212558934d772522d814f64	35	76	103	21	105	36	134	145	48	18	71	45	89	32	20
fa4713e91fa660c6c9b9f2dd9c3b1269	122	15	42	15	15	81	0	12	22	14	0	9	10	0	0
3b44d1945a2407d9ab7532d922449c28	329	0	0	0	0	101	21	133	111	34	0	187	0	0	0
e6e50094a36a75437d87728f4e9f0d46	0	75	32	35	0	117	18	39	198	58	55	95	100	104	98
88671020de151326abf5383ea6ad0bec	50	36	0	54	0	0	0	0	0	0	0	0	0	0	0
a8a3daf9c7cbddc3091bdb49fdc0da58	42	72	91	153	107	56	0	63	49	0	0	27	0	0	0
b25688c97dcfd56f8e69191878439b6f	0	26	163	7	76	129	66	97	113	29	56	66	97	51	37
3ffb196e2ae3f55468ef9017ba6184fb	196	263	227	219	0	0	0	0	0	0	0	0	0	0	0
eff8bcedc15c88bca6fabe3d86a7a5ea	0	112	177	58	49	48	63	125	114	15	101	50	18	0	0
6f04c1d3670ff8b6dc3d85e1ca2141ba	0	50	157	62	139	65	87	105	68	23	77	0	0	0	0
d72d4f665356214d7448e0a678b41b7d	47	311	79	314	0	19	0	39	0	0	0	0	0	0	0
9619a962ec8d0ba4c52e5cbdbeeb75ac	0	36	0	45	35	90	30	83	38	0	0	0	0	0	0
fe740c9ab45f3541677356dc494de228	65	0	0	0	0	0	0	0	20	55	0	546	145	0	19
2341869efc670d92a85b7a406f14d6fc	0	0	113	0	95	55	24	56	159	24	76	126	79	54	0
15326a5ef2a1286d617736dcae60bb8a	0	0	146	0	52	62	32	57	79	0	54	45	61	46	98
c3c3a88198e0b2d03af3b09ae8cfbd5e	35	109	168	134	0	0	0	0	0	0	0	0	74	0	0
b5c5886ff266ea4b0929cabe7b6e8329	0	0	0	0	0	0	0	0	0	0	0	0	0	0	0
fe950fbc3a8987581375273fc2793906	504	181	101	335	0	0	0	0	0	0	0	0	0	0	0
4d14d341c8e66b55ef7ab44b216a8a3d	16	301	109	183	11	31	12	36	14	0	0	0	0	0	0
2f7f39a801aa1900a7ef66d7f54fc6b6	0	41	168	0	199	142	122	145	197	0	0	108	0	0	78
10fe8a3ad002a3c8cfb1dc38dce3fc90	0	42	112	55	105	149	0	75	157	46	0	39	133	50	0
06afdadc1aa36db03bd4554cc17e79f9	0	0	0	0	0	0	0	0	16	0	0	27	0	0	0
4bf03fa8fb8cd66f79240593a6defce9	130	28	10	0	14	174	10	0	212	13	39	231	417	56	63
3e55bd6335c9e302cdae8872751aafd6	67	0	104	0	116	0	72	90	58	87	88	82	88	139	0
083b38601bdfa3a72710d7f70afef2c1	0	0	0	0	0	67	45	113	190	0	0	160	0	0	0
4d23bb0de9631c410992bb3100a92f89	0	100	62	49	119	75	85	91	144	0	59	60	0	55	53
78761f1c56fdcd0bbe401633e6980c97	0	0	16	0	9	69	26	9	192	0	0	121	0	0	0
06b68ea75941b93edd1c32aefe7d298e	0	0	0	0	0	0	0	0	16	0	0	18	3	0	0
6ed8afbfd278fa6d12091c1bac4c6b81	0	29	140	25	64	51	115	98	96	34	49	60	110	0	0
748f5e1091680b0ee4428fc49c6ad325	43	183	50	113	29	12	13	21	31	0	0	12	0	0	0
9412165c99a8bf14e3b91bd7adb88b0d	0	0	0	4	0	35	0	0	24	0	0	0	0	0	0
c47f19036b3c921f52a069b92b43693d	0	34	43	0	17	42	56	113	93	0	27	52	31	0	0
4efd5a419740ebf65a7025245ca75eba	0	0	0	0	0	0	9	7	55	0	28	53	48	34	51
11be905efc9a89208016b57486271bcf	0	0	80	23	60	61	63	75	133	54	68	93	0	0	0
3ee59abfd5173f00aae9237261a3dc6c	0	0	0	0	0	0	0	0	0	0	0	0	0	190	348
10f1e46334eb457b9719bbb9cb381501	226	293	207	224	0	0	0	0	0	0	0	0	0	0	0
6c310ab85bb0a16cabcbd78e66152de5	0	61	114	49	62	66	26	68	98	51	46	61	35	47	34
28ca06eeabf2287d47e95bf3e399d997	31	136	98	64	160	69	101	109	93	0	65	78	81	46	0
90cd09a9af1fb54673de42c9f955e73a	113	216	27	109	18	18	0	17	25	0	7	0	0	0	0
c8a3674cfae06b6d07786c8a3c0058b3	0	56	60	39	32	29	15	29	39	27	0	0	0	51	0
3db5a993804f9d0ed45844f922959899	11	127	43	46	47	21	167	133	52	0	66	31	74	0	0
9333dea0ea7650a21c8ee2983f392843	0	0	79	0	100	30	10	65	61	13	45	93	0	45	0
8635f4deabdf5269a43072d7ed4fdf3c	65	44	0	18	155	137	37	94	207	41	52	102	59	33	78
675b19421840471c8f22923c133de709	18	177	146	25	140	70	65	98	93	0	64	57	105	36	23
a0f7e5d96fea8258195ee9e9b6aa42ac	0	114	116	76	139	98	142	147	79	22	0	82	0	121	0
cce1b50bdb10f07ee6e439688105f1b8	34	37	110	54	115	37	60	88	33	41	0	0	0	0	0
d9ea63dd4043076ec3c1fb3fb3f27b9e	0	66	125	78	20	57	0	53	75	0	13	45	0	0	0
a6e691c2fa2a278e56c5a9901a3c138d	0	25	59	36	0	35	0	40	0	0	36	0	0	0	0
ef86c96c0c0e8ac38381b5ca65b1a1d6	6	42	52	0	31	119	4	24	348	19	19	85	26	48	71
819c153e5e60f726544f51b13a32a604	24	35	45	48	37	89	45	43	119	7	31	69	0	0	10
90a9d4d5f86538db13546b1af5a3c12d	43	0	0	0	98	0	94	96	0	104	85	121	112	134	77
c8e9ff5d34b290e3ed3ca2b8494ee7ab	0	98	77	64	53	78	0	61	117	30	46	64	43	0	33
38a438c0ac980ee192378b94dd688973	205	55	54	63	0	106	36	0	85	0	0	0	0	0	0
8f2b5a822977297b25502d6072ad4adf	0	22	0	46	0	34	0	50	0	0	0	0	0	0	0
ebf41897cd60ae6116267d2f8f030c5f	0	113	149	83	167	125	0	80	88	0	0	49	0	0	0
8c0c34646f82c1290889708925e3a376	0	0	0	0	0	0	0	0	0	0	0	0	402	167	201
ba1d2abd48341b9d390ddff0017719ed	75	58	22	54	0	20	32	57	90	0	20	84	0	0	0
e5e227cbafd0235df6c3440380b676b7	0	0	36	0	15	28	26	27	33	0	0	21	75	90	125
861537896ecc68355aaaf835d9f31fd6	312	112	134	206	79	0	20	0	0	0	0	0	0	0	0
5448dfbf0bd7cb107f69872e28b64a64	0	75	39	47	60	25	91	108	65	11	13	29	23	0	8
0af8ae2756de6cf86128801ad550df15	0	63	77	69	28	47	99	68	72	0	29	62	33	23	43
5d151ce0b5a604899d938943546003dd	28	51	0	42	0	0	0	0	34	0	33	43	0	0	0
e9eba7064d6fe4e37a933cb897eb3ce0	19	74	88	70	134	77	34	91	0	0	0	0	0	0	34
bebaf5196b8c43f72b5b3dcf2adc8c8a	0	29	0	0	0	0	0	54	0	0	0	0	0	0	0
db45d9a8b2abb40328c134bb537d62b8	28	84	97	0	129	36	315	162	44	0	81	39	68	0	0
e387d60d4ded0507c274fc24f13f983a	0	70	47	20	54	33	0	45	87	0	0	36	26	57	92
ae5ffe4a3a777520c138c69c99a2f09a	0	47	0	38	0	37	0	54	0	0	0	0	0	0	0
e45e5f623455e65c691fdb1d86dc03fd	0	123	65	76	129	40	82	154	107	0	86	50	93	0	0
3bdd75c13b705840e815e7abd5d4e969	0	23	0	22	0	14	0	9	34	0	0	0	0	0	0
73a45dd6f91242f7cbe1e78e8fb47d8d	0	0	0	0	8	0	0	0	13	0	0	0	0	0	0
d6f70470d051f5fe85ce1f36b2663971	0	70	50	25	0	68	97	102	89	54	62	59	45	0	0
ca02a670590d1b3b483c94bff38ffb06	0	0	0	0	0	0	0	0	0	0	0	0	0	356	761
5bbfea788b18e67647228f934c1854e6	304	182	0	177	54	0	0	0	0	0	0	0	0	0	0
02bd0f2ee996a45ab2258121c2593ac5	0	48	65	0	0	0	26	38	66	0	0	0	38	62	62
efc65af0f713d5274ccece9a9961bf4f	0	79	86	96	60	34	0	23	0	0	0	0	0	0	0
fe7bb382bf0b7974aa838d4fdf2d4f06	0	46	111	35	0	32	18	38	96	33	22	56	0	0	28
2d47a34cad47ff72cae0412227699188	0	18	67	0	0	68	36	60	54	39	80	34	80	71	62
53aacb822e4445b4e650b49a50d8676f	0	0	74	49	116	55	52	82	77	0	70	40	108	0	0
a900db3a8c85dd99567433e2d33111c7	0	60	22	203	0	30	5	53	0	0	0	0	0	0	0
998e9bff7f9b228d4b2c841ebd00bff7	0	0	0	0	0	0	99	111	92	0	68	76	0	0	0
a0d6a266dc769c6270bd30da0579fd02	326	49	0	42	0	0	0	0	0	0	0	0	0	0	0
58623e4dbeb0df6dbddd0e1ab2212f3c	332	125	45	122	61	0	64	73	0	0	0	0	0	0	0
bbc4585cbc744763918d8b6021a4fe27	15	0	15	0	18	14	16	54	93	43	126	120	49	0	0
2b58d975f749c59b7b44d6c8b9b5d8ed	0	0	0	0	45	60	0	73	0	0	107	0	175	177	197
9d57c6d7896610d9a710948ee253b680	0	26	68	29	50	102	19	104	102	0	46	54	0	0	0
693ffa714513b0e1a38f456473cfd339	0	0	0	0	0	0	0	0	186	0	50	154	38	26	74
2eb0db7791536c64265346c90e7858b0	40	35	49	22	114	69	120	62	36	46	66	12	273	66	19
49e118df3042c81942e80c2765dd9742	408	26	10	0	22	11	0	28	0	0	10	35	11	0	3
f25190bde5e3d655b623b6061fce8a5c	0	0	0	0	0	0	0	0	0	0	0	0	0	0	0
737a5b3828bbb8aca22429742fe6359d	72	261	29	63	0	0	0	0	0	0	0	0	0	0	0
52c9a76cab5972ca54ce8a39141e5dbe	114	100	99	49	108	60	69	63	71	0	48	0	0	0	0
fcbac5351296a020a371b35eb62bad5c	0	0	58	55	0	0	0	0	58	0	0	0	0	130	103
b00879cfcc2c49e2165de73e281e615f	0	12	0	18	0	36	0	12	131	30	10	71	34	0	0
ae2c081db4ab3b9eea232a8861a411f7	0	0	75	26	19	42	7	39	33	0	20	11	13	0	0
34d1053233c65c82c1aba56a3bc3040a	0	18	45	9	31	43	103	159	123	10	0	43	60	24	22
c68c29d09b76c6738c7e138485cb0638	0	96	0	0	271	0	0	101	0	0	0	0	205	0	0
b878d2f66bebacfe291b7b6742a9d6ce	0	82	62	59	51	46	0	55	32	28	0	21	0	44	33
305e3267a6697c45257d349af88d9731	0	56	37	33	0	72	28	123	55	0	0	28	0	0	0
7bef6a0898f40f9d2d19504c202823bc	309	117	0	94	0	0	0	0	0	0	0	0	0	0	0
7c159f3fcd60ae3df1a2cd65eaeb2dd2	0	87	49	94	16	77	17	29	153	18	15	91	22	16	22
0727ed114c208a9a7547e20700b0371f	0	0	92	0	46	52	43	53	81	40	45	30	170	0	50
e5fc525332989c9557f18758c5649ec8	79	53	89	40	119	0	82	90	77	0	70	76	82	0	0
d326bbb64c756840cdf8e484f2ea7652	0	104	0	69	66	56	33	79	248	38	52	43	18	0	0
ede4680b5355ec870d43ae713e236f83	0	18	68	14	56	57	64	93	52	12	90	28	37	0	0
4dcb38b5f6734456f5e0ad8b498a7739	0	50	23	60	11	32	25	38	48	0	0	29	0	0	0
3fda5e17224cf029151142e424d41ea6	0	0	0	0	0	0	0	0	27	10	0	28	34	107	204
5ebd3cee772abecca4d399e926842a2c	0	28	98	16	40	24	40	46	47	14	36	31	72	0	0
4b4fecd6870ac5e863af1d7e41b66d8c	0	0	31	0	79	84	56	75	74	0	83	69	0	0	0
750192611ce8ee6c09df2edcbad0f5f4	0	34	91	0	68	87	39	96	155	0	43	81	55	0	0
cbd486069fe34991bcfd5dce08ac6b7b	0	0	0	0	10	0	60	47	79	0	122	54	0	0	0
534c603faaab00aa5c1b3e44e1b2ec93	0	22	43	27	0	32	36	64	38	37	47	34	74	0	0
c537b46a3c7ac06cd030343688153e1e	0	0	0	0	0	0	21	194	50	0	25	123	0	0	0
44149fb1962163954d3f333be2db3484	0	18	0	10	0	35	30	56	73	9	0	45	22	25	24
2842962ead9f13727be8ca5039905983	0	63	81	55	60	38	0	0	136	37	0	0	0	26	42
d0efc7ca7ce4c052e090906c46bd484f	0	0	5	0	16	0	7	30	281	9	181	280	92	22	20
6e10f5852caf0139a7b503f69be3e942	0	67	66	94	19	20	15	41	55	18	0	24	0	35	0
b1c3f8fbe694d4e86d86836a48a35663	0	20	62	13	13	22	17	43	37	0	0	39	36	27	36
63159381296cc042b6e3272640ee5630	0	719	345	0	0	0	0	39	0	0	0	0	0	0	0
8a2bc6e2f5610f2b56e1df9d693e2aad	0	0	27	0	0	0	0	0	92	0	0	0	0	0	0
c22d8b3dda1ee3d99436360497b30a13	0	0	35	0	0	0	27	33	31	0	49	46	0	0	0
2752eb1ac1ee33ae7a0d2990d7e28f32	0	0	21	0	0	17	11	4	80	15	34	42	87	76	158
c8f1d9c1a7d871f5fb6c983689332c7c	0	12	87	0	63	75	0	0	0	27	56	49	38	0	73
f10b12befc8b62351acf53047f2505f6	67	60	48	25	57	56	0	33	37	0	40	46	46	61	41
4b2b51d4350148c771a2bed73bcdecff	0	37	45	29	22	58	17	45	75	0	0	0	3	0	0
9c6bd88900f635bc30e237e829d8b6ad	239	39	35	25	29	17	0	130	0	0	0	0	0	0	0
6946d81a4e413a41eb0e5b81fbead698	0	0	17	0	9	14	48	81	45	0	22	35	25	39	31
71cab16a58aa9c71539c55c6488a2850	0	26	36	29	225	55	108	145	59	13	49	23	21	0	0
91d14fcc97d65e1f939712be9b99151f	0	0	0	0	0	62	33	79	127	0	0	80	0	71	122
e6e57c26107207468660e16e3f0881cd	0	50	35	19	0	23	18	37	0	0	0	55	34	81	73
321c850ffa54021455a69b63ddfeb9f0	0	29	43	22	34	40	86	109	24	0	27	23	67	0	0
b67b945e0ff3bc300af15094e776dca7	0	0	21	0	0	0	6	0	8	0	0	29	63	78	88
7907156d5a3c416ac2adb1619da86a7f	0	0	79	40	80	48	50	85	81	0	59	86	80	0	0
bc8e33ed8265170d344e7a3a895bc86f	67	116	41	65	0	0	0	0	18	0	0	0	0	0	0
bc743491e1c86a7b9684c5c8cd28d6f0	0	0	0	0	123	0	0	0	0	0	83	151	129	186	155
fe0d3c0b7fc1fea0d28aa205b36cc4cd	4	0	0	0	0	0	0	0	0	0	0	0	0	0	0
6677da2df4e4c514a29555918166d018	0	0	75	0	0	0	45	28	62	0	61	0	70	0	0
e5e203e12ca12350c7b572c4a4785850	160	79	49	174	55	0	0	0	0	0	0	0	0	0	0
7087c5a571e341d4782849c9b86d0ac1	0	0	0	0	0	0	0	0	0	0	29	0	0	0	0
4cfb812c8ded374b10fd87d5ff2be37c	63	102	102	136	50	46	12	35	19	0	0	0	0	0	0
aa76016d4c39a9b60e1762a4658b6fc1	0	160	61	84	114	53	39	71	0	0	0	0	0	0	0
19131e5eef529000c14aa41927d81cec	44	276	61	68	0	0	42	28	11	0	15	0	0	0	0
af44901a2e543230fe12bcc193d02f08	0	32	102	42	69	59	21	43	76	0	70	47	20	0	0
cc557506d824ad7af4db1ecc92a45b09	0	29	0	20	65	44	13	21	39	0	28	0	45	13	29
6cc471e914c6af03587844d53a47bca9	0	44	42	58	48	44	25	28	38	0	31	17	17	0	24
27b43035f9aca2ebb9cbcd8a2dc30c94	0	0	0	0	0	6	0	6	95	0	0	22	0	6	6
6818a25fbcadcdb0163e9d75a167dac3	9	48	44	12	125	26	75	93	37	0	20	28	19	0	0
efe1de8faf1f644b2e2c192144fd0e22	0	71	41	31	37	37	40	79	82	0	0	69	48	0	0
1298107dd45aa59db891df7fe9b60f87	0	0	0	0	0	0	0	0	0	0	0	0	0	0	0
a06af724d1d769f60f649aea24d5b90f	0	0	0	0	0	0	0	0	0	0	0	0	0	183	117
6f01b70ffe6c5addff434b113be55b25	0	0	0	0	0	63	0	0	150	0	79	95	0	97	85
5bd4d104b379f15ff0b754d2feb0aa22	0	31	118	0	80	43	35	76	107	0	61	71	78	72	0
985c3758ccf510c535875a5276fee0d2	33	0	60	0	107	59	133	111	62	29	75	21	55	0	0
043dc6df952fbaea50a6fa5b24ca011f	0	0	13	0	0	0	0	0	0	0	0	0	0	0	0
57e17022dad804baff42d307e7cd0a1f	0	0	82	36	94	0	0	103	83	0	85	0	0	0	0
db53585c144c320c18ce000c9d38bba0	8	127	29	31	0	0	9	18	27	0	29	0	0	0	0
54df174f514856e19fb1902740ed6a34	6	0	26	0	0	0	0	0	0	0	11	9	0	0	0
aad12d128d47b829c381e6e205b93ad5	0	0	0	0	0	0	0	0	55	42	49	0	270	139	158
4d365ad092a883062c121ff270de7f70	0	30	32	34	45	25	27	88	0	0	0	0	0	0	0
e8f03367ddb4c38b54e9b008129d82bc	10	45	0	121	0	0	0	0	0	0	11	3	11	0	0
219609ceb1b44824725bdfcf82c792a1	0	0	0	0	0	0	0	48	0	0	0	0	0	0	0
da486124395a6bbbd1ffae52f86410c0	0	129	0	0	0	62	7	44	55	0	0	43	0	0	0
947c135a9fbaf4b53e68ee85fbe1a8da	0	14	23	0	43	19	0	29	70	0	14	20	34	0	0
1c8c37fc5c61833c791a8d666a5bfabd	0	0	52	0	0	0	0	0	101	31	0	0	217	201	199
962fdb2bd000ac913bb20185ac7d27de	432	50	24	23	34	0	24	26	43	0	0	0	0	0	0
975d14c493c9f6846f73c52fb5946be5	6	80	49	65	0	82	71	0	118	32	70	72	54	0	0
28c2c8fd4647cdb4d35caae32d2a7f21	0	25	57	19	45	28	10	27	55	0	27	43	25	16	20
5a78a8936d287d363796fcce0c138d48	366	57	0	58	0	0	0	0	0	0	0	0	0	0	0
b14c864cc56b7cdcbedc70020682c4fb	0	21	108	0	72	48	70	91	46	19	43	30	25	0	0
b75a4257fc77ba0e61d93e9bceda2158	0	0	35	0	3	21	19	60	98	8	15	38	9	0	0
e80f4a5748c8ac1cce350439873ed9d7	0	9	29	12	12	20	0	22	18	0	16	23	26	33	56
db1483749e31ebd1df9b820b770bdf54	0	78	55	86	60	42	8	49	38	0	31	24	0	0	0
d5097fdcfd381fac9c13df29821110d1	0	28	0	0	0	50	83	76	80	29	33	93	0	64	54
8801735189534117a8d864217a06dc23	0	42	63	33	0	0	61	61	0	0	0	0	0	0	0
53bf6ef535e2fe0248405c1bea234577	17	65	48	33	105	55	96	118	46	6	30	17	57	0	0
c0287a3ac9e41a87f78e8e0770a60ec0	0	0	68	0	35	49	0	44	77	42	25	63	56	137	79
6b481cdb858613cddd6feaf877b768de	0	0	70	0	111	56	0	76	58	0	82	0	75	0	0
00a96d8b9cc29d8249bd72d3366e59e4	0	0	0	0	0	23	0	12	64	25	83	88	108	88	79
d693c90213e01cbaad22e2542cc603a4	11	47	56	136	0	18	0	28	23	0	0	2	0	3	0
98df093179f2d1608f1f89a0e68519ba	0	20	43	46	40	0	0	41	44	0	63	27	0	0	0
5a44f81295021b322cf96df2ff2d958b	0	37	97	51	0	10	13	8	0	0	0	0	0	0	0
c0c433b99de57114f6a5fed8546eee96	0	16	156	12	51	16	95	105	34	0	0	0	0	0	0
d368a16dc11dfd5b02d0cb6d60cc4b12	49	0	0	33	0	57	0	38	121	0	0	48	44	0	0
8a912c311af6c22e9d92c2e27b514354	0	0	35	0	17	34	19	54	85	15	36	57	66	72	57
576a33fe95a76d1d6ee050eea8ed5974	0	81	87	78	144	47	0	76	50	0	23	15	0	0	0
23c95e42bafbfda05cb848b629330b0d	0	0	188	0	45	21	0	0	80	0	89	73	0	0	0
d82f07f9fa574d261cf3732cecabb65d	0	24	0	9	29	27	37	98	83	16	20	42	33	0	0
46389740a72821fab184aa8bdb6a86e9	0	0	0	0	0	0	28	90	70	0	46	109	0	0	0
56e0698f8cdac47b885dde3107ac4c53	0	0	0	0	0	0	64	107	0	0	0	0	0	0	0
97469448a11d554c7fd7e8f532cd9d05	0	18	39	29	25	31	0	34	102	53	27	24	51	37	74
7054936541b1ff2cbf272964b8f3e077	13	122	75	107	0	0	0	0	0	0	0	0	0	0	0
edb9cd4d6d267317d43ec7fd6ab1bca3	0	27	63	35	11	28	7	19	22	0	0	33	0	0	0
6b7ab1bb1e2933dc8f506389443fce53	12	0	0	0	0	0	0	0	0	0	0	0	0	0	0
db2823e2b449951cc0435c35cfb512e1	0	0	0	0	0	0	0	0	0	0	888	0	0	0	0
8e847fbda271d9a1482f6e1ed8242b52	0	101	114	125	0	0	0	0	60	0	0	54	0	0	0
86330ff79232cd8b2c5cb91345038a38	0	0	50	0	0	0	0	0	0	0	0	20	0	0	0
229d18527119542663605d30e2d48661	0	0	0	0	0	0	0	0	0	0	0	0	0	291	157
e27e68b8c46e61174aa7f03854e86342	0	80	57	18	51	30	139	50	40	0	37	25	26	0	0
443444c6ccefcbdbd1d2d5c32321c00a	33	92	25	191	39	0	0	0	0	0	0	0	0	0	0
7a274c87404ac075c41568d0dac2cf22	0	0	66	0	55	51	15	45	100	16	58	44	66	48	60
4ca1b0bd56684db2b0f71bb339bf8cd2	0	45	48	34	28	18	14	21	0	0	18	0	30	39	46
a0b5175e56c5e825ff92a35a6b1f0c11	0	23	0	24	0	24	0	0	39	0	0	26	0	0	0
2cd55c8b11445cc694caff0ff82e68ae	13	34	12	23	12	36	0	14	39	0	0	27	0	37	24
9e47fcdd2ba63102c0f8a83decc7c454	0	0	0	0	0	0	34	73	69	0	0	76	22	0	0
fc4de3f9aa75cd7e1bf58649956d4e07	0	15	44	0	0	26	25	26	29	0	0	13	0	0	0
e195bc48529b036b38e1e40fb4589f2d	13	52	24	53	0	0	0	24	0	0	0	0	0	0	0
858c6750212bcaded4c90bc1733b3ee1	0	27	35	15	24	35	0	59	53	0	21	54	41	0	37
27b1280eeaba70ecae62003141a1de25	51	47	0	166	0	0	0	0	0	0	0	0	0	0	0
605091d553f859ecb875bceb20cfa269	0	11	21	0	25	30	0	0	55	54	39	28	172	121	81
46eca74aca545921c87022e511e36e80	54	86	76	63	68	71	56	86	0	0	61	0	0	0	0
1910f099af7002fa62e31a5fcba4db25	0	36	172	0	94	36	48	54	77	0	51	40	108	0	28
89ac141285dfb5f16b04f54d9bf7ad99	31	41	0	97	0	0	0	0	0	0	0	0	0	0	0
d670321c17baf1bfa4c056d92cb52d8a	0	34	12	69	14	41	0	18	26	0	7	0	3	3	0
c1771777709c9b28f7a5a65978d0b739	0	0	0	0	0	0	0	0	0	0	0	0	0	784	0
3443e15fbf9d52de84f7db73445e6ccb	0	0	48	0	60	38	49	68	34	23	67	38	130	90	0
48ff828bca4063b2270c9831d77c3e85	27	0	84	0	139	37	0	73	66	0	129	0	161	0	0
8073c6b1f9b65edaed6b2bb425d73e31	0	66	0	76	143	48	95	112	65	0	40	82	35	0	0
c6b68767b86fa7d5fa1725638581ceec	0	0	0	0	0	23	45	57	44	0	13	53	0	0	0
dc6f3825867f745307a2e707efa49914	0	0	0	0	0	0	0	0	7	0	0	0	33	61	150
d60cbce30d332606d32e57400d749dfd	0	86	44	0	31	33	26	50	55	0	26	24	24	0	0
683beb3a02063e69549d4dbff80e5d61	0	27	32	0	0	0	0	0	87	0	59	119	0	0	0
63d83167f7f242c1cf6853440c5ee17d	23	469	67	80	0	0	0	0	0	0	0	0	0	0	0
e33c5c8da35151e83fe2ec9207b8722f	0	0	54	0	74	67	37	80	73	0	37	55	0	0	0
f90561c3757552239cec2754bbe855a6	0	0	0	0	0	0	0	0	42	0	0	0	36	42	72
e196a44526f0362631ba7ed98385d6ac	3	14	46	26	16	22	22	51	48	11	27	43	29	8	0
e91e6db4df57bc2f38edef948429c0b5	7	16	96	14	90	33	48	59	85	13	72	27	125	5	0
df09d494fe7b3df5542aecad9ffce4ee	0	0	0	0	0	0	0	0	0	0	0	0	0	141	191
d72cbe84950a059700fab22bf7e1d430	0	95	15	14	4	48	8	14	16	4	0	18	0	0	0
5726dbe217493e2c6eb01226cb91a73b	0	44	27	36	0	0	34	49	0	0	0	0	0	0	0
576901a844b20d5fd431015bb48cd205	0	0	0	0	47	64	0	0	112	18	29	72	131	0	44
6c0a07b76130e9190eea5f39290aad17	0	52	45	80	0	0	0	46	0	0	0	0	0	0	0
d59bcda07cb311d42d4db27b10f8c259	13	106	36	55	28	50	25	42	13	0	26	0	0	0	10
293445ee59d5861c57387d21af1e7133	0	11	0	0	0	0	36	95	75	23	0	44	0	62	65
806814516581b52908cd2880a9ee7055	155	94	66	68	51	24	23	40	43	0	19	20	41	0	0
4ce2afa61190cc92ebc11e16832286cb	30	49	0	35	66	0	46	62	0	0	0	0	0	0	0
ca85b434502aa8e8c97d97cc9ec81843	0	21	31	15	0	0	0	20	0	0	0	0	0	0	0
24e2b18cd5f15b9a5401fdfb494288f1	0	23	62	11	19	27	18	32	59	6	17	22	0	14	48
1fd76726bf30d3c5562d4b8208bc0f4a	0	0	68	0	0	0	0	42	71	0	0	76	0	22	35
31334a2e36fae6efa6713d4c2fb5e480	0	19	0	23	0	0	0	0	15	0	0	0	0	0	0
0e14720959023e974580467871fee963	7	24	10	19	0	52	5	9	12	0	0	16	0	89	34
2902a1bc59d8bbe82d3e9fcd741cae10	0	0	0	0	0	0	0	0	0	0	0	0	0	191	260
3824c4cdbe14efd9f5ec4a65660d6c1a	0	0	0	0	0	0	0	0	0	0	0	0	319	163	57
712a112cce364bb3ab425d86a5be7e15	0	0	0	0	0	0	0	6	44	0	0	10	16	21	30
85361772277d334dc5000c5ce559b3ed	0	82	17	97	18	0	0	7	0	0	0	0	0	0	0
f784565611a488757245c1220cd76feb	0	0	52	0	0	0	0	29	24	0	0	39	0	24	0
43a818fda97b47f0b971c5312eb58bf1	0	31	37	51	0	0	0	0	27	36	0	0	0	53	90
12af11b7925c103272a39bb0b95bcc32	0	0	0	0	0	62	24	0	134	55	0	61	114	78	40
b2e3219b1216c233725b70faa5f17d63	57	150	43	40	72	34	44	80	39	0	22	15	0	0	0
fbbcec06d61d79977fbd020e85385eb7	58	93	0	0	0	0	141	80	0	78	0	0	0	33	0
768b2076cb89bdb5e34915beed87eb53	0	0	0	0	0	0	0	0	0	0	0	0	0	0	0
a939c972e24724fab1143e9f3a15ea67	0	91	65	19	30	18	33	110	45	0	36	34	0	0	0
0aa82adb8e2672b96e0c7b6f6690b5e1	0	52	57	57	10	43	0	21	77	0	0	11	0	0	27
77f9124460cae829e9322c7aa3deead1	0	0	17	0	0	39	0	7	9	0	37	11	27	0	0
7fb6611d78a037eb12458855f724b681	10	68	22	35	0	0	8	0	30	0	0	35	0	0	0
aa14ef2718c078590e5d93c590d3e99f	0	39	41	11	0	61	0	19	72	0	6	46	0	0	0
abf9982c74a742159b60afc9c12285a8	39	42	42	66	63	0	25	27	0	0	0	0	0	0	0
2c8c25f30ffe6713d9755545d875c24c	0	0	0	0	0	0	0	0	0	0	0	21	0	0	0
bf3019601aed1cb95d54abc7525b9621	0	0	23	0	0	0	0	0	0	0	0	0	0	319	267
1cb100f94dc66e5591a253eaeb695dd7	0	0	53	0	25	35	0	12	47	0	12	34	51	32	70
cc06f0dd93876fca7457f09e28bbd496	0	0	0	0	0	0	0	0	0	28	0	0	0	185	179
bc266b238bdc03e88acdbe3da4e3a985	0	0	0	0	0	0	0	0	76	0	0	32	24	84	126
ae9f62d4a527822fe807f0e68704f9cb	0	57	43	0	132	0	73	99	97	0	48	0	117	0	0
d3df65a6e882d78ede7545531bf12f4c	0	0	0	0	20	89	0	0	55	0	0	29	0	0	17
5f64875d8ddd4cdd2cad466392b82ac8	0	0	25	10	17	28	42	50	73	0	22	49	30	0	0
c55709e0a69833241c99a656870db08a	34	158	38	60	43	37	22	38	32	0	0	0	0	0	0
8b6ba9f9de7229521958608f10e8ff91	0	92	0	0	61	10	16	36	0	0	0	0	0	0	0
e5dfab08569b80b112cc62fb188084cb	0	0	0	0	0	0	0	0	0	0	0	0	0	96	108
0140b3d13120012e98d7a6e32c2e333d	0	29	21	17	0	21	0	28	14	0	0	0	25	38	52
ad9e0d243a2208f13a410f5d5d61cafd	543	32	16	5	17	0	0	0	32	8	16	0	26	0	0
f2dc413252c41dd0fb4078a547cea0d3	0	25	37	0	0	28	42	26	50	43	41	18	97	97	0
e8b57177ce203394b0ce922e53768531	0	0	37	0	17	19	0	21	34	0	26	20	0	0	0
a166c65fe58d9b099b56567de86036d7	0	0	0	0	0	0	0	17	87	0	0	104	0	0	0
04a57a4ba109e887730e1acbedf36a5a	0	0	0	0	0	0	0	0	49	0	0	53	0	0	35
955a4264e03a15f1b33f8e7b010deb3d	0	26	0	18	50	24	0	0	70	25	31	34	0	96	0
b9781e39f4300fcfc6d995cf5df79388	46	177	0	27	0	0	61	20	106	0	0	0	0	0	0
564bc1b0396f8b7badc0a32b6a6dfbab	0	25	0	0	0	41	36	74	48	0	32	0	0	0	0
9f8ad9f0aa8ffa6d72b7532a45b7da24	48	72	0	108	0	0	0	0	0	0	0	0	0	0	0
fe0ec8a83cc820dba980a8a663086ba3	0	21	76	0	19	30	22	41	46	0	34	37	0	0	0
255d1867f7ee1dbefed99a262a13b40b	0	23	0	0	0	0	0	0	411	0	0	78	102	0	36
7d39adf57bd31cbc94e25e6bb0be384a	0	8	30	0	0	39	0	0	158	18	10	177	39	10	5
c0a9dd93e8d0d383207056584fb959f6	14	21	0	25	22	11	0	0	23	0	0	0	0	0	0
f0253f683f4e063cdd69ef0b06894121	0	12	0	8	0	51	9	13	0	0	0	0	0	0	0
cd4d3a17567cdd2c75be0f356c51e8b3	0	0	36	0	58	37	103	120	72	0	79	56	81	0	0
0621a0d6a9e8d5e2b5025b7672d2446f	0	21	30	25	30	24	39	63	17	6	18	9	25	0	4
1b382939e54e0734045243bd4097f310	210	0	0	0	0	0	0	0	0	0	0	0	0	0	0
63df9de8759e75a2738f981e371054cc	0	0	0	0	0	0	85	44	74	27	0	0	95	79	0
31245cc18f42cdeba0ed6cad26400fc6	0	49	0	54	0	0	0	0	0	0	0	0	0	0	0
a01a505c56cba8ddaf28c9aa3ddb4e94	0	32	0	9	0	0	0	0	0	0	0	41	0	0	0
57eb0c749720a63a5e8c5eb18cfad083	374	0	0	0	0	0	0	0	0	0	0	0	0	0	0
d2e66902d9a7f6b68522b1eeb834bf69	38	56	31	25	37	32	21	44	24	9	0	0	0	0	0
98ae824ce560713c6a1e2ed31ef48a75	0	33	32	0	98	38	96	53	60	14	78	39	69	0	0
92c29d2d693c92b1a640aea70434e88a	21	0	52	0	40	0	49	34	32	0	23	31	0	0	0
0cc4acb76f7a4a811ff2c515b80b4c16	627	16	15	5	24	0	3	0	0	0	0	0	0	0	0
999aee32f7459decb6a0981a14896dfb	41	43	20	16	7	8	8	10	0	0	0	0	0	0	0
54c6a433004d593705a88328410aada5	7	0	0	22	21	13	0	10	53	14	23	35	37	43	50
19773a5dd7f11a5dece1c690e532adea	5	51	187	12	50	0	44	30	31	0	40	27	61	24	0
f3fa5ce15414840a15c0ecb93c1916f4	0	0	46	0	57	0	0	0	0	0	0	0	107	88	103
a4b57cc13f0dc40a6caf2a60f7b8196d	0	9	0	0	24	72	65	70	30	0	0	60	0	0	0
cec3c25310f913cab963787fc841ca69	0	16	0	6	39	0	26	44	57	0	47	34	0	0	0
83032bd8f0f68cc7e85fbbac13b91008	0	0	0	0	0	0	0	0	0	0	0	0	0	0	0
3cad304ae533f22246a6bf719a0ead1d	0	32	0	0	0	0	0	0	31	0	0	39	0	63	178
e66d54650f75b7072f56a59c2a7d25ca	0	0	0	0	0	0	0	0	0	0	0	0	0	0	221
2c54b74b7c269ba080dc7990342289ad	0	14	43	3	13	30	118	96	62	0	55	22	12	0	9
23f5ac15bc34ed14c19f536dd5b15cf5	8	170	42	7	52	31	47	42	39	12	29	13	58	0	0
39316cc3ad89fda152dc00e3a775500b	5	47	45	40	92	29	50	77	0	0	0	0	0	0	0
0d605df270f470f88cfd3918e021aa7f	0	13	31	26	18	24	2	33	21	4	9	14	8	0	0
da6e74f039a71c4d5fecb85e7851a8ad	0	14	0	6	3	37	0	14	169	9	0	52	12	28	23
c5a3fce6c12cda8197a5ba55e9696f94	0	0	101	0	136	89	0	32	0	0	0	0	0	0	0
979f1750e263c9942959332b26cadf51	0	0	0	0	0	0	0	0	0	0	0	22	0	0	0
7178d5665e1ad6fe8692505eff5d6b40	0	7	0	0	0	25	33	32	0	13	0	0	0	0	0
02c914de33a376dcfdce6626c3caed5c	0	24	24	0	26	34	10	39	47	21	14	0	40	19	15
c957b7c0253f5a7684cfbb3eb27b180f	0	16	37	12	0	22	0	23	0	0	0	0	0	0	0
96835095a13102597d42767c740b89fe	0	6	62	0	27	17	8	12	17	0	14	0	0	0	0
7b5bffb05d828e1f9d542148b7a2e5bd	0	0	0	0	0	0	0	0	0	0	0	0	0	202	165
ef6ce9cecf22b3647a6dc48589b0aeec	0	10	40	0	60	29	8	20	38	0	15	16	28	28	18
6cd60bd37f00b25bbec8e13e44854beb	0	74	62	51	139	50	60	61	51	0	0	22	0	0	0
dd85c2439cf15852d4e48965a409bd49	0	55	53	0	92	0	62	140	0	0	0	57	0	44	37
a8060846c26ec8ea3f9c22969ede199c	0	0	0	0	59	64	29	0	73	27	0	51	82	62	65
0e455800f9f995374c2e751df67dab8f	0	0	0	0	0	0	0	0	0	0	0	0	0	47	37
7353297d3e40e11fcaf6bb99a80902a3	0	31	57	25	39	23	0	30	41	0	18	18	15	0	29
851aa62cfc884bf49c73e3024eedce89	0	22	0	39	0	0	0	0	0	0	0	0	0	0	0
f021f4832a90c7159b1265079308c0d5	12	52	0	0	0	0	0	0	0	0	0	0	0	0	0
06f08736785a98d3c1db471cbce12bce	33	49	0	94	25	0	0	0	0	0	0	0	0	0	0
63dbe43cd579e1a4d28299eaeb0bfa31	18	53	15	63	35	38	0	11	17	0	0	0	0	0	0
707e5e4a7f9c5e44eeb28d8ae56bacbf	0	0	21	0	0	0	0	27	44	9	8	34	0	0	12
31bb89cf2a12c4ef37a61ed13c18f9b2	0	0	0	0	0	0	0	35	0	0	0	0	102	155	109
5acced69399a9711ffdd0068f8079437	0	0	61	11	23	0	25	21	12	0	28	0	17	0	0
1ea83794b96a00695927de44a90aa26d	3	0	61	0	0	0	0	29	0	0	0	0	0	0	0
dc1168ce81b968f8a6c7d087c4116f0f	43	105	29	85	0	0	0	0	0	0	0	0	0	0	0
00e3f5c55f19d2959640dc3b0669bb74	0	0	87	0	85	37	23	0	33	0	50	17	42	0	61
fc6249e0ddf6f275460540a43013f158	25	50	4	94	0	0	0	0	0	0	0	0	0	0	0
910fac3719b0ef56d45a1c7c9f9628b0	0	35	0	0	0	49	0	53	28	0	0	15	0	0	0
5bd5be644b53663c03253d3dea90ba70	0	0	43	0	0	18	13	18	44	0	14	0	0	0	0
412c3d31908bbd44b9ba9257874c7a53	0	23	47	23	29	32	26	16	109	0	19	36	16	9	15
9a19f656978a159acf6218688237da47	4	37	52	41	55	42	41	45	40	5	35	15	16	0	0
2c3e4f2f5022b2af3a413654e90d7382	0	74	0	23	0	37	18	36	57	15	0	23	14	0	0
908ec81eb50d916da8d3047c5eb05ab4	0	0	0	41	0	0	0	0	50	0	0	48	58	0	0
8f464b8bb791b974b47b7fe396abb799	0	0	0	34	0	0	139	0	0	0	0	0	0	0	0
f4de554b313201c28c2dc10792d97a27	0	75	23	44	33	29	33	45	0	17	39	0	0	0	0
809a3f13f94b9135527257309e231fc7	0	45	37	46	29	13	7	17	0	0	0	0	0	0	0
a70e2eac902b22265f65aca69436f110	223	49	24	9	26	26	25	17	32	0	24	21	0	0	24
accecd98e5659ba3ac251ef17bc428d5	0	68	0	0	0	0	0	0	0	0	0	136	0	0	0
f4ab08967f420d77c4df2ec76139d969	0	0	32	25	0	42	2	12	42	3	0	5	0	14	15
56d911259a30cfb1f4dcba90cd2ec2da	20	160	0	30	92	47	92	42	42	0	0	0	45	0	0
bce7382e36b45aa6e0fa2353f78f1bd2	0	5	35	5	6	17	10	24	22	5	19	17	9	4	0
22d0ce457b2606ee94ce5ead360574bc	5	21	15	18	55	36	5	0	10	0	0	0	18	20	12
0f0943a7a21e9b4e6da07fc33dc2663f	0	28	0	26	0	0	0	14	0	0	0	0	0	0	0
edd9ebca9025ad415b9feaef6b0cbd17	0	0	0	0	0	0	13	7	20	6	7	0	6	15	41
5ce263ecab1d4b3cd32653f489f43d9f	0	54	93	16	20	23	0	0	42	3	0	11	4	35	16
44096dd5ff7c9eb280fb1332e5d0244f	0	0	0	0	0	0	23	0	98	0	0	43	132	72	63
ec805cd26351edd3a573589e851b2beb	56	62	23	44	28	11	10	14	0	0	0	0	11	0	0
385b00f19a2598a2de1b9e467a26d923	0	31	41	30	10	45	0	0	37	0	0	0	0	0	0
2db4cc57492286c0c4ab6817c2bdc673	0	0	0	0	0	0	15	35	43	0	53	17	0	0	53
1f6e5c295f57aeb1145e19308ebde4f6	49	62	33	25	0	0	0	6	10	0	0	8	0	0	0
0730544bdd37795ab2085ada6743ea18	3	32	37	33	23	18	11	29	22	0	11	12	0	0	0
79f96e2874af6915b3b6297bca2b89e9	0	0	0	0	0	0	0	0	0	0	0	0	0	0	0
ef5b61a62958ff5531d4c78345406dfa	0	49	30	53	58	21	0	41	0	0	0	23	0	0	0
db783e50263489ad88ab0ee9df197364	0	0	0	0	0	0	0	13	47	0	0	44	0	0	0
aae9d2c4245bd4190ae2b3ea686a7e09	8	72	49	19	70	16	85	57	33	11	28	13	19	0	0
5008591ff68aa8914cf350342e4cfdef	12	0	36	0	34	0	0	0	40	0	0	0	0	0	0
b0d6925234f0cd0df5dcffd9ee3da19b	0	32	52	53	24	46	17	11	60	0	16	38	0	0	0
89fff8f8730933579b3dd0db01188f38	0	0	24	24	14	18	0	29	0	0	32	0	0	0	0
464db85586dba1cfb3ad3ddeb2e1c2fe	0	0	101	0	28	0	11	0	69	0	37	46	71	45	40
b320a264d2769eab8388e5a5c4816533	0	34	0	0	25	0	39	44	75	30	33	0	0	57	38
2a4f6bb750726fc83f03b744c2e3b426	16	50	14	52	6	4	0	6	0	0	0	0	0	0	0
0dacb976ab7e1142eceebfcf0c2729a0	0	0	0	0	0	0	0	0	0	0	0	36	0	0	0
d8b253da31cae9272be8c76108df2c79	0	131	39	51	0	62	0	51	77	0	0	0	0	0	0
d9addab7059c789e95c6341727a7b469	0	0	94	0	24	0	27	34	47	19	74	17	82	0	0
62a8d0fefdc64dc10999e58e26eee875	0	0	0	0	0	0	0	0	0	0	0	542	0	0	0
197f4222e4f91f149da6b6ab5f8db74d	0	27	30	18	17	37	25	28	56	18	0	21	39	17	28
bfdb052c7df976a6070a7f372e5afc6d	0	0	0	0	0	14	0	36	0	0	67	0	0	0	0
bd02a43c614c03cf4f6b88a1c1788a84	0	29	28	43	0	0	0	0	0	0	0	0	0	0	0
e65827fc3531430cc2e68ccb3d6c61ef	10	126	151	30	0	76	0	0	21	0	0	9	0	0	0
d945412d8c4e7ce723efafb4bb7cb7b2	0	29	19	12	0	28	15	30	0	0	15	0	10	0	0
cb9c7e0dfda6eb5622ed229be587c5bd	0	0	0	0	0	0	0	0	0	0	0	0	0	136	103
f891c987096e4a38df50951e53455777	0	0	0	0	0	0	0	0	0	0	0	0	81	124	104
72921af052e7480d27089499baa1bbe2	0	59	11	21	0	41	20	49	32	7	0	12	0	0	0
c0f0cc8a9671d72c3afebd0939c2371f	102	45	49	31	64	27	41	55	9	0	0	0	0	0	0
f992054b0727d663717e4549ebf2e926	0	0	7	2	0	0	0	0	0	0	0	0	0	0	0
0eb2e8e5c34ab7577432231c9066732c	0	0	33	0	21	19	0	0	0	0	0	39	0	0	0
8049098193fa68971bf32540ebbfca8e	0	119	17	82	0	0	0	0	0	0	0	0	0	0	0
8628f96900a5889d7f287e0a839f1d4b	209	24	27	33	23	18	0	0	0	0	0	5	0	0	0
2f79b47bdf8be35dcedfcc08056cf1b8	0	0	0	0	0	0	0	0	0	0	0	0	0	0	0
40a5e8bbeaeee814d78bece5ec7410ec	0	0	11	0	0	8	0	10	22	0	8	8	0	0	0
0a77ff381eb00ab3831e5d8062a3070c	0	0	5	0	0	0	0	9	10	0	10	10	0	0	0
a3dfb3564eba7f13f2ae75a08d2c5780	0	0	14	0	0	0	0	3	0	0	4	25	0	0	15
8e52056ee38420d7e4d8cc2ebdb1e364	0	28	61	0	68	56	0	0	0	0	0	0	94	145	106
2d664c8661f380d0721f46c97b39d3ce	0	21	20	29	19	0	12	0	10	0	0	0	64	73	59
a23f82a1dcaae620b86b986e64bd7bb7	0	0	0	0	0	0	0	0	0	0	0	0	0	0	0
2c9324770b54611a09545a910fb5bc82	0	0	0	0	0	0	0	0	0	0	0	0	0	12	15
94119ab8b4e292e171631376aa714122	0	0	0	0	0	0	0	0	0	0	0	0	0	0	0
6b86e3af0376b7aab0774dafc4c3d1b3	0	12	27	0	65	23	40	66	40	9	17	14	33	51	28
74a8e8627f25ad6fff267bc6a9ad39ce	0	11	44	9	29	21	39	72	42	0	21	31	43	0	12
6bb8e1121bfc41b49d565c901bfe7793	0	0	40	0	21	27	0	23	41	8	31	35	31	43	39
ac46d3865487672e09200c5456c38986	0	0	8	0	0	11	30	22	26	0	11	49	0	0	0
2ac24212883462bbb045a385c4acb61c	0	0	0	0	0	0	0	0	0	0	0	0	0	119	187
0ffbd6ac18a816d91519830b1e1fff8d	0	0	10	0	10	18	10	28	58	6	10	43	11	5	24
dd27a4070300a4e5c0a1025d4ae57005	0	0	69	0	0	0	0	49	67	0	0	79	0	0	0
35b68da71701471e2732fca02ced7b78	0	0	68	0	0	8	0	0	0	0	0	56	54	0	0
d95a629996522d01d4c4f58b9d32450c	0	165	91	10	75	47	71	3	39	18	14	11	0	0	0
78114c356ad802da8c81aae42fd154f7	0	0	0	0	0	0	0	0	0	0	0	0	0	0	34
7dd10abd9ff36906b5bf0207102c3ed6	17	33	29	38	19	10	0	32	22	0	32	0	0	0	0
caf585220f83f63154b28e924e5fc8c8	0	55	6	18	5	0	52	42	5	0	39	12	0	0	0
c3c251cc910ac606fea1ce4552bd6e59	0	0	25	8	0	26	0	22	25	0	0	22	0	0	0
9d9835fa9dfbe6e8388bc70b1644024a	11	34	20	60	0	0	0	0	0	0	0	0	0	0	0
73a31046312e3843acd9c13beb4355f5	0	0	20	20	21	33	16	46	42	0	0	25	0	0	0
b3c9d14128c39674a004cd2c74c4d112	0	31	0	0	36	73	0	34	89	0	0	0	0	36	74
7975930466ac18073d0ad3f0d7b28a0d	0	0	0	10	7	36	11	12	0	0	0	0	0	0	0
f05914ad98b73963c5fd90146098ffa5	0	0	19	0	0	0	0	0	98	48	0	42	56	65	54
abbede62fba336ad66b341af99b79180	44	52	33	43	22	52	6	12	9	0	0	14	0	0	0
c82f10302f9c1d749c1acc64c0b5d50f	0	106	0	48	0	30	0	18	39	0	0	0	0	0	0
130eb635b70341c7977f4a6c072f9e75	0	234	0	0	0	0	0	72	0	0	0	0	0	0	0
d3bc802f6e33e11d952b120d7e1a3434	0	87	48	49	30	0	9	13	0	21	0	0	0	0	0
316890522742ce3da2727eb54769960a	0	0	52	45	0	0	0	0	0	0	0	0	0	0	0
7787cc11e8198df81810267607ead465	48	63	43	46	0	0	6	10	0	0	0	0	0	0	0
897d74445cf19addc4cfff976cb12117	377	41	35	25	0	0	0	0	0	0	0	0	0	0	0
621e7d0f64bb7fb97994fa9f337b3cd1	0	33	22	62	0	0	0	0	0	0	0	0	0	0	0
c526fa27c7fcfd3030b7d8fa2422e0f1	0	0	0	0	0	0	0	20	55	0	0	0	0	106	0
d4fd63a1aa6a041fc3c1cd2e266046db	0	0	71	0	0	62	28	54	98	0	116	100	0	0	0
694cd6d72dcd341a173fde7d75ee067a	14	103	25	46	0	0	0	0	0	0	0	0	0	0	0
b8d854dd223becdc7205fcf7876b1562	306	67	0	36	0	0	0	0	0	0	0	0	0	0	0
b37e627010f9badc573d9e461f706b62	0	13	33	18	12	22	9	11	38	0	11	23	12	0	8
e8afb371ddde732cff8273ac2b213c1a	0	0	0	0	0	0	0	0	0	0	62	0	14	0	0
59d3e698e39d9b816703d3618c5f0790	0	147	0	41	25	67	60	50	36	0	0	0	0	0	0
38dfac5a22b3f2cb3855ea4a13a262a9	0	14	36	14	14	26	18	23	26	0	0	17	0	0	0
cb64571bfb465975e78be7d9d879979b	0	0	18	0	43	27	70	97	81	0	36	65	0	0	0
3af2c6de72a19f825ccf9bde5c145d72	15	20	43	27	101	43	15	38	20	0	37	0	21	19	11
9bfe08c51b7a63c8130c31cf1c4c5665	4	0	12	0	14	0	0	0	12	0	11	50	17	24	25
20692ca6b45c7f72c73215038e80c56e	0	0	0	0	0	0	0	0	0	0	0	0	29	150	74
bc7d0d66162532dc62d352d853d91a57	12	49	105	0	75	32	53	53	14	0	39	11	18	0	0
7f6e4c308f3c998a42d9332e9ca1929c	333	0	0	0	0	0	0	0	0	0	0	0	0	0	0
9bb1f6bce7dfedc12951e62ee0ff2b6f	0	18	33	16	18	0	27	22	27	0	18	14	61	20	16
6b7958854a29714783a20032dbb992d8	0	0	0	25	0	0	0	0	0	0	0	0	0	0	0
418492891d4ce7d0c86902e764a0fc6e	0	62	0	74	0	0	0	0	0	0	0	0	0	0	0
50c05d5c32db6a2e527ba3647198d21f	11	39	0	25	56	38	84	0	0	0	41	22	0	0	0
9220a67cd134bc9946c6bf2efd5677db	102	0	14	0	0	0	6	29	0	0	0	41	0	0	0
9fc73680f5eae68fbc124ea0378f4700	0	0	0	0	0	0	6	0	14	0	0	14	0	0	0
50f77045f7edbc74402290afe3e741fe	0	17	11	8	0	0	0	0	17	0	0	0	0	0	0
2acba250c4746ff617d6615723a04ab7	32	56	0	101	0	0	0	0	0	0	0	0	0	0	0
6216b00b943df6590ed783b1afba1ced	0	0	32	0	0	0	0	0	56	0	0	62	0	0	0
77dbaed012b05b32490815c4e23b9d8e	0	0	0	0	54	86	35	13	53	0	67	93	0	0	0
bf0069e7b02bed84cd4d013eb105a264	0	12	15	0	7	28	11	11	11	0	10	14	0	0	4
6b19046af967ab2c660e84bab1beb0e1	0	0	0	0	0	0	0	26	0	0	42	0	102	95	74
3c724f6d81c42d56de9b10d879769100	0	0	0	0	0	0	0	0	0	0	26	0	94	88	82
eff36eaa24e17ae54474a00e383dff99	29	126	19	38	0	0	0	0	0	0	0	0	0	0	3
5b12f6c924a73e1067d158207a0704a8	0	22	0	0	0	25	45	69	62	13	0	32	0	30	0
565eb788433094300eceacd42ade4899	8	14	0	0	0	0	0	17	0	0	0	67	0	0	0
7f04a8896b5162a0a593ff4d44488139	0	21	0	9	41	34	21	30	83	0	16	64	47	0	0
7f0132b235a20cbeca2fdb4d32541327	0	16	46	0	59	46	0	67	0	0	51	39	0	0	0
0fc6668e46124eb8812015fe484ccba0	0	0	0	0	0	0	0	0	0	0	0	0	72	142	149
156572b928592204f50650c986dd8a9c	10	11	0	5	0	17	0	26	0	0	0	12	0	70	44
7660f79dad42c866bb1be6bff0e050ee	0	35	48	12	52	44	26	44	42	0	20	29	0	0	0
6a52fd73a41454f01538f24f23b67cdf	0	9	22	5	42	17	10	37	19	21	0	33	13	20	0
ea82567ded07f27ba2a9a4089ebcb8b2	0	0	0	0	47	0	0	27	0	15	346	0	68	0	0
49d54342b3df9a8b3d10dd67de9bff4f	4	81	62	78	0	28	31	0	0	0	31	0	0	0	0
16469cc40587771b7602fa59352c70ab	30	12	0	0	0	0	0	0	0	0	6	0	0	0	0
56a5b27594c0be223583ddaab712a627	0	0	0	0	0	0	0	0	0	0	0	0	0	30	38
f57e664888ff4fa5aa742ba28f159828	0	0	0	0	0	0	0	0	0	0	0	0	39	91	145
320b59a40d9b4fda1ab29a677d2d50b3	0	22	41	0	43	26	27	35	29	9	59	32	44	0	0
6895f7121f20bf7e3607caf21753dd16	0	36	83	78	0	0	82	103	0	0	0	0	0	0	0
51eb6f41d62751e7571ec8bf5a3a6b24	0	12	0	24	0	5	0	14	0	0	0	0	0	0	0
cbb64f99eea2ac6651bc44d6b263b0e3	158	61	0	0	60	0	31	0	0	0	54	0	13	18	0
a11df48961955441f615571819b75951	0	110	6	84	0	0	5	14	0	0	0	0	0	0	0
43b70fafd85de7688e4172daccc3e110	0	0	0	0	0	0	0	0	0	0	0	0	0	0	378
10900f7c0dfc455a1412c6d8a5e985ab	42	0	0	0	0	0	0	0	0	0	0	0	0	0	0
cb38fa4204b8f078ded9a296b14549f6	0	0	0	0	0	0	0	0	48	0	0	24	16	25	29
1c3f521b6504f81f7de9aacd3eabe354	0	0	20	0	0	12	17	42	23	0	30	38	0	0	0
f3545bf2bb1f2c97eee5fb3a1e438e58	0	0	0	0	0	0	0	0	0	0	0	0	0	0	35
a5587ffbbdc62297ecdf0d64f7e89499	0	0	0	0	0	21	0	0	50	0	0	0	59	97	124
e8a67c8b9d1bc693f2ef8b81f8b7cdd5	0	0	0	0	0	0	0	0	0	0	0	0	136	81	39
df7d4b78567c3199048f1de2f00fa91b	55	138	0	103	0	0	0	0	0	0	0	0	0	0	0
594af2e82899ee056c94b22e5fc1921f	0	46	38	0	37	0	56	69	31	10	17	18	46	0	0
922781ee91b5c60a29942d4c44b4b50e	0	0	11	0	0	26	0	13	81	0	0	17	27	0	0
8bcea6ef2b253a3c9c361f76e754b86c	0	14	0	35	0	0	33	77	73	0	0	0	0	27	0
29bfe314af2c635787d5cc5b7c938d76	0	0	0	0	0	0	0	0	0	0	0	0	58	0	63
66c7193a25cca4c5ddbb35060b6d4be1	0	62	24	38	0	19	6	12	24	2	0	0	0	0	0
0e5d07028df40888f4e9b33887cf68aa	0	0	0	0	0	0	0	0	21	0	0	0	0	0	0
9f39605a772b6ed84f098b000d744fc1	0	0	14	0	0	22	18	30	28	4	33	9	12	0	17
238202a5af2472f0cf64d65f4ec7af80	0	10	49	0	19	7	14	37	49	0	37	38	0	0	0
9711dc2cd4aadd4cd1ca3e403c68116d	0	0	33	8	38	31	39	77	55	0	21	28	31	19	18
6dbfb17a2d5d8020214c88343b2fb559	0	0	18	23	0	0	0	0	0	0	0	0	0	0	0
d7031fdbfc5246f437c4cbc35094f809	0	11	61	0	21	55	33	41	54	0	16	67	0	9	0
f7ac123e82aaa496372b544ccd3530de	0	0	0	0	0	0	0	0	0	0	0	0	0	0	0
7d7452eaf3f9fb7a40cc5e57841f24a8	0	0	0	0	0	0	0	0	0	0	0	21	0	0	0
a1ef2f3e4094274047a0c9830e5468f8	0	0	55	0	0	26	17	22	34	6	0	16	5	0	12
11f63e800d538ce61113253faf0f0363	0	0	0	0	0	0	0	0	34	0	0	0	0	0	0
189d69aab17df960c4a394a42f224d08	0	0	0	0	42	24	62	101	28	0	27	50	36	0	0
d65ca2b37b754df914956a5636c70bb1	0	28	46	47	56	39	18	43	33	0	38	31	0	0	0
e039facaf8866e11a7138c2b7b2aa772	0	52	11	32	16	10	21	42	0	0	27	0	0	0	0
67c31dd7f329b035001579afcfb27ffb	0	0	0	0	0	10	0	0	39	20	30	12	192	55	49
11df66ef8490946a7e3a0f968531af3c	0	0	0	0	0	0	0	0	0	62	0	0	101	80	0
2c4204d942192dc6e784eaf4aa282b1f	0	44	42	38	7	37	0	7	132	0	0	13	0	0	0
23169a2e0dd728f2ad58a8afed32b84c	0	0	0	0	0	0	8	24	37	0	0	22	0	22	23
180ccebe213f5fe29bbc9ca6a397731d	0	0	0	6	0	28	0	24	47	0	0	33	0	0	0
9c3b66f4dcfe7e6cb2f3b0954913be12	0	26	68	21	32	36	0	0	64	6	27	29	0	0	0
b21b54b4f5476896dceadfaa895defcb	0	9	25	18	7	0	0	11	11	0	11	9	0	0	0
d3667d33caf6ff5467e429b76a469063	0	26	0	22	58	38	0	0	0	0	0	0	0	0	0
e266c46580d316d7a12be5891aa35bf0	0	0	0	0	22	0	26	27	49	0	0	48	0	0	0
02bffce976998cf9da47d7bb0adec149	0	50	0	34	0	20	0	0	80	0	0	0	0	0	25
04989babe8ac4f7d5fd3b1da44dd2b9a	0	0	0	0	0	0	57	107	82	0	45	66	59	0	0
2c4329650862dfdb367eb5f1673f91e8	0	0	79	0	94	28	74	75	0	21	0	28	34	11	0
c44b9cd5b6935c1a85b09362cd359071	0	0	46	0	13	18	0	29	27	0	0	32	25	0	0
a154d0f1e3d79cfb44b00eb688a9e940	0	39	14	40	20	19	0	16	24	0	0	0	0	0	0
38f4d23d9a7a226e30434b48041ac067	0	0	0	0	0	13	7	12	18	0	0	12	0	0	0
0012c347fee566458c74f601346b173a	0	0	0	0	0	0	0	0	50	0	0	22	34	84	81
f36310546a0ad437fe64a347799972cf	0	0	49	0	0	10	5	59	15	6	9	37	0	0	0
140913311265b3c6809ab6e7382ff4b3	0	0	0	0	0	0	0	0	0	0	0	0	21	78	175
d07215b7a5a52fc0434391f7d74ec43c	0	0	0	0	0	0	0	0	0	0	0	0	0	0	0
023b9f1ee52cf3a86f1f02e47cbe02a7	12	6	8	0	0	0	9	10	0	0	5	6	0	0	0
bc0f929b2c5ef2402440e49ea0e902ab	0	61	0	93	0	0	0	0	0	0	0	0	0	0	0
38a50cd7d59c9d1291261458d4893517	0	13	24	16	0	41	9	20	0	0	0	0	0	0	0
02d6158ea0e041839f3ab6479e6e5ff7	0	18	0	0	0	19	16	20	51	12	0	41	52	53	24
20653bebdc2cca1c66194c4c322f024b	0	0	0	0	0	0	0	0	16	0	16	13	0	0	0
816fc9f9a2e98372d2641fad0127fee3	0	0	0	0	0	0	0	0	0	0	0	0	0	0	0
f663f5cb5877b6f7eae887890cae2e06	0	0	154	0	0	0	24	18	0	0	0	0	0	0	0
b447008779c4de37e2c006e57137a416	27	58	0	31	0	0	0	0	0	0	0	0	0	0	0
45486c7ff044bb3d170773a4a28c7ab4	0	15	32	0	13	30	0	0	62	13	0	13	30	27	0
d06e08e29d33322440b958e46eea3800	0	0	0	0	50	0	60	67	59	0	40	35	79	0	0
82d64edb93aa87b9a638caf8034bc917	0	40	0	78	0	0	0	0	0	0	0	0	0	0	0
08510123cf1c41c0f6604c369ab2ac81	0	13	24	0	52	24	57	53	26	10	15	15	58	0	0
d3bcdd615f2dc529a03ab712f779643e	276	0	38	0	0	0	39	40	37	0	0	0	0	0	0
5a158328f8af0c0a07c4fb5871f5e414	0	0	50	0	0	50	0	13	29	11	0	20	0	0	0
92f256fae89de4235007412ca45410e8	9	52	24	67	17	20	0	0	19	0	0	0	0	0	0
ec53e582de199c60a795afe3d119a3c3	0	23	15	22	50	11	0	79	14	0	23	0	0	0	0
83d343c8a965e290cb6862aa6926048e	0	0	27	0	0	27	0	26	49	0	13	45	0	0	16
c6fdd3722c6b41415a35c0c5574c7f7b	0	0	0	0	0	0	0	0	0	0	0	0	0	0	48
9e70b4d1c27b24a59432e054b0075133	0	0	0	0	0	6	0	0	4	0	0	7	0	0	0
a06474ee20776c12af05a4dfc0cea9b6	0	0	72	0	0	19	0	0	47	0	0	33	0	24	35
97fd6d72f1af69487721136d924337e8	0	0	13	29	0	0	0	0	0	0	0	0	25	0	0
634f584853fe2b0f46ccf8b94dc1e7c0	0	0	12	9	0	0	0	27	0	0	0	105	0	82	0
261ae0b151602f137943bf50c75a5433	0	0	28	0	12	0	32	22	25	0	25	21	0	0	0
58cd1c79f9ac93a7483988db770b3bfb	0	0	0	0	0	0	0	0	0	0	0	0	0	128	151
8caebff91f762213491a3e2335e32315	0	0	24	21	0	0	0	42	0	0	0	0	0	0	0
01d87a93d71b79fe327e23e98cf0a228	0	0	0	0	0	0	0	0	27	0	0	0	0	66	0
91fd4e08f930efbe8184b713716d20a8	7	16	16	42	0	8	0	0	9	0	0	14	0	0	0
a84f33544706873889f86eced709987a	0	0	0	0	0	0	0	0	0	0	0	0	0	0	0
851cedd109db3146d60b3eb7977313ce	15	62	30	90	25	20	0	6	0	0	14	0	11	0	0
129936c42fbbc98b7c81197deed6aa34	0	35	0	0	0	79	21	76	0	59	102	52	0	0	0
c34820ee61987a3f8847098cdecc8bc5	0	0	0	0	0	0	0	0	0	0	0	0	0	91	236
3d92698d11221080ce37cf6fb5d4c5ce	0	15	48	0	0	0	0	0	65	0	29	28	21	0	23
984379939c0165a98a30dc9fda5eaf4b	0	0	0	0	0	0	0	0	0	0	0	0	0	0	0
92d2a6731091aa97b6936604e82ae580	0	0	0	0	0	0	0	0	0	0	0	0	0	0	0
6210ba71110e9bddf3f65b32b9a2a27a	0	0	6	0	9	6	0	9	17	5	2	6	3	0	0
4b545e58a088b33ececef2aa634d8eeb	0	0	26	0	0	0	0	0	0	0	0	33	0	0	0
1c4f968b1ab83a3d38b32241322421b7	0	25	27	0	0	0	0	0	42	0	0	0	0	0	66
9a52186f2b61268bea9100f7a758a977	80	83	18	23	46	0	59	30	0	0	37	0	12	0	0
af0cf59d1ef995819892c602cf58dbac	0	34	0	12	18	37	55	70	0	0	0	0	73	0	16
fc54a9cf98be5a2109a4d8a4c7b8ec83	0	0	0	0	0	0	0	0	39	0	0	67	0	0	87
427efd3487e6a2d8815c19308d4510fd	33	46	0	84	0	0	0	14	0	0	0	0	0	0	0
b5f9dcb9da2d97d6551e07cbcda55b11	213	28	47	58	0	0	0	0	0	0	0	0	0	0	0
4d66ee483deffc2e46ce3c5a29abf062	0	0	0	0	0	0	0	0	0	0	0	0	0	0	0
f8977f37d4e13b75aff5b136ab4dca57	0	0	0	0	4	0	0	0	0	7	0	0	0	0	0
d3c926ded23ee624eb3550f2b1961016	0	0	0	0	0	0	0	0	0	0	0	0	0	0	19
7ede301367cae64e9f44a265abbace62	0	48	21	39	51	79	0	0	0	0	0	0	0	0	0
884052507f56863f13accaf9055ce510	0	0	18	0	0	0	0	0	15	0	26	19	0	0	0
aca8a97d5f6afdf2d3f5db00572ec368	8	0	15	9	0	0	0	0	0	0	0	0	0	0	0
bfc82590280d666ca38d2ec2970cb696	0	0	66	0	18	0	0	17	0	0	31	0	100	26	33
5a893fc2bbcef745c56e2e6598cc2b02	0	18	0	0	0	0	0	0	12	0	0	0	8	0	0
f5f77930a773de4cfb8f7857068f872d	0	93	26	58	56	26	0	0	68	0	0	22	0	0	0
1fc62601feade62392d0be7cdba44844	0	0	0	0	0	0	0	0	0	0	0	0	0	0	0
a4cfbcf95d2d2e7d9b1529bf8fac0132	0	0	0	0	37	47	0	0	0	0	0	0	0	0	0
ee94b4fd0ea08136696c5a83f6b8a3ae	0	17	94	22	37	46	0	9	52	0	20	25	0	0	0
2c35a3b6af9c229956ea340863e153a1	0	0	39	0	29	16	15	27	19	0	18	14	24	30	20
4f7ff8ad2184969870904fdaf4bb7ca2	0	0	0	0	0	0	0	0	0	0	0	0	0	59	223
d659ea96437f52a62caef90f5c49ab28	0	0	0	0	0	3	0	0	204	0	0	90	0	0	0
f8a357b6cd5310ae7794af6634061eaf	0	0	0	0	37	44	0	40	51	10	28	13	42	0	0
b29c8389763b5d9b01cef63054a320fb	7	41	18	0	72	16	48	113	23	0	0	0	0	0	0
7fc26507128144056672c2a5e83b3d7e	44	95	27	27	26	29	28	33	34	0	17	0	0	0	0
df50440a61773428a4f1b4d118336dc8	0	0	23	0	0	0	0	18	16	0	0	20	0	0	0
e7da441a22df372da317ba29a23b241b	51	92	18	57	0	0	0	0	0	0	0	0	0	0	0
c4fae501c817b7696b2b7e17e2862b7f	0	0	0	0	58	24	47	66	12	0	38	19	33	25	15
d52c105b9586ddf8b1adf5800d7820db	0	11	0	0	0	0	0	0	0	0	85	39	0	24	0
4de88929c03dbcdd56db71ef736b6e72	0	0	25	0	29	32	23	28	43	0	0	22	0	0	10
6de6acd7a914c88fde30fcd176a0470e	0	0	0	0	0	0	10	34	40	0	48	43	0	0	0
1736a7db7269984e7d21d1418deadfea	0	0	0	0	0	0	0	0	0	0	0	0	0	0	0
eca8b426eb39ea4d0b5f0d5c09145478	0	0	42	10	25	22	0	21	47	0	24	23	10	0	0
6ee67bdce9a9ec19fc113162625eebfe	0	0	11	11	0	0	0	7	0	0	0	0	0	0	0
aff8f665453d4be063ebe947e535cad9	0	0	40	0	14	40	0	37	92	12	22	54	0	0	38
10c113f4c32a7e6414ac8ac0ece3443c	0	19	20	0	69	0	23	33	41	0	61	45	86	0	0
833de2be791c88969d3fb4769f3ac90a	0	0	0	0	0	0	0	0	0	0	0	0	0	0	0
8eda7a5ec53657e419fedb2447190433	0	0	35	0	0	46	0	24	37	0	47	0	91	0	0
757f16c2216cb1839bc8f401f25c96d6	0	0	0	0	0	0	0	0	0	0	0	0	0	254	18
b40e445e1ad7edc719d9c2c850533e7c	0	8	8	15	30	0	0	0	47	0	0	33	0	0	47
78cffabceba2290703209d39c4a5549a	0	0	101	0	0	0	0	90	66	0	0	0	77	34	18
b0744022705b5029a9bdccadcb6add07	0	0	48	2	10	54	11	18	10	3	14	12	7	0	0
32f628b21ec88482a42fc5c6c70934a2	0	0	0	0	0	0	0	0	51	0	0	45	26	105	49
fee8436c86d7a8fd13286912da71dc49	0	106	22	61	9	0	0	0	19	6	0	0	0	0	0
550484a93d9fd6b1a6cb975eac3150a7	0	7	0	0	2	9	0	11	30	0	13	0	0	0	0
d9993041e629bc88fc356db33ef06218	0	0	0	0	0	15	43	32	19	0	0	118	0	0	6
3f280708102f41e83f58f7653ff74581	0	7	0	0	0	0	0	0	0	0	0	0	0	95	51
c8bdb3e4c1a11c47add38a7663ec5bc9	0	0	0	0	0	0	0	0	0	0	0	0	0	0	0
a55835da18b9a78024bb2c328f41b8c8	0	15	0	0	0	0	0	0	0	0	0	0	0	0	0
2e09ee93a5bcd5c927dc6b74458a97d5	0	54	0	0	0	0	0	0	0	0	0	24	0	0	0
741a3bbc7d4b9cf412b97b47c4f4e374	0	0	57	14	0	0	0	0	32	0	28	26	19	0	0
c2f932c842cbcea3ace949a6b3d9b6b1	0	9	15	74	0	19	0	0	0	0	0	0	0	0	0
9b4f3793aec5281579dbe76f2acf4eb1	0	90	34	33	13	18	0	0	27	7	5	0	10	5	0
fcd256b87f1e8d151209bdbaba0a9a9d	34	379	0	0	0	0	0	0	0	0	0	0	0	0	0
06f249e121d0aa52f0a23d83a77224e5	0	0	0	22	0	0	0	0	39	0	0	27	0	0	0
f3956dcb2288f1e790271d18c9172d05	32	98	33	64	0	0	0	0	0	0	0	0	0	0	0
e78ed7bd73980f87068f7acc33cda9ff	0	0	32	0	0	0	65	95	43	0	0	33	53	0	0
3a8d8e74d8950d45bc43c21a3e9f753b	0	0	0	0	0	0	0	0	0	0	0	0	0	0	0
2b43f539410120725c9480375916fac7	0	0	0	0	4	45	8	31	54	0	0	25	0	0	0
2e04eb8cbf83980c94a37dbce44545ca	0	0	0	20	0	0	0	26	0	13	0	0	0	0	0
fc77eb8cfec92132d89e28c65f205cdf	0	0	0	0	0	50	27	0	37	0	0	0	0	0	0
826c1fa033c9fb3878f996046cde86c5	0	34	53	0	42	21	31	14	38	0	16	49	6	18	26
f41371b230fcb976becab4069af0c3cd	28	46	38	38	43	0	44	30	21	0	27	0	0	0	0
7b1b30db35d3a4908d2e548bec39fd4a	0	0	31	0	0	32	23	25	0	0	0	0	0	0	0
9881797667ef0c2437a89f472dd9060f	0	0	0	23	31	16	0	0	0	0	0	0	0	0	21
3b6305629f738981c90acc58aaec9f5c	0	0	0	0	0	0	0	0	0	0	0	0	0	0	0
6aa20aa407a1e0fa53df3312655b22e6	0	87	20	31	0	15	0	0	0	0	0	0	0	6	0
6aaf27df47c6c75f27cc1e1b322996fc	0	0	0	0	0	0	0	0	0	0	0	25	0	0	0
050ddaf4c147915cf8ef00c423e89bc4	0	49	39	0	36	35	0	45	26	0	0	0	0	0	0
802a2c0042c78313c8893df625c2ca6d	0	0	0	0	0	0	0	0	16	0	48	0	37	0	0
855f1942f4deddc6db83fb84c398c233	4	39	27	80	11	10	0	0	0	0	0	0	0	0	0
0258fac9506b6ed708168fcd9e945881	0	0	0	0	0	0	0	0	0	12	0	37	69	38	46
1e26a1c65ca5c758f29c7ef371696373	0	0	0	0	0	0	0	0	0	0	0	0	0	0	0
f6dfa95d10b0ce1198ad841b90847b34	0	0	43	0	18	19	0	11	21	0	12	11	11	10	0
7a62c63cf40b2651ee2cdc4717645e3e	0	0	46	28	28	23	37	50	19	0	29	17	0	0	0
2a41504acdc11a322837069f7b80541d	0	0	0	0	3	0	27	21	18	0	30	14	0	0	0
03820928080809a2d2e0268fe8e09892	204	160	11	0	4	0	0	0	7	0	0	0	0	0	0
590469bc2fcff81e272dfa1fff711084	0	0	0	0	0	0	0	0	0	0	0	0	0	18	86
6894b4b41b3201837a9859bfea9fd469	0	46	4	44	5	6	0	11	6	0	0	0	0	0	0
752eee30b1e2423607db7d00242027c1	0	18	29	28	25	0	0	0	0	0	16	0	0	0	0
09bef8d3e44eedb4f78c0ada0b598162	0	5	22	6	24	10	0	13	13	0	0	0	0	0	17
e3d8effe784171eed3e7f83d05685c68	281	0	0	0	0	0	0	0	0	0	0	0	0	0	14
ba6f96bd2e8c9f5949268b02113f6a51	0	0	0	0	0	0	24	43	0	0	0	28	0	0	0
babfdf5077684707517618de0fcca00f	0	0	15	0	0	0	0	0	0	0	0	37	0	0	0
42f320f74b5be46373082b221539ae5c	130	0	0	0	0	0	0	0	0	0	0	0	0	0	0
6e91cdd1910f00ba013235f60172ed87	34	77	0	43	0	0	0	0	0	0	0	0	0	0	0
7c8f38111a0714eeac8640e8193ee229	0	0	0	0	0	0	0	0	0	0	0	0	0	0	40
66beef47e1d3803bccc7a78adea23129	0	0	25	0	0	14	0	2	41	0	13	27	6	55	72
9f475994a778639167c51d545e14d35b	0	0	0	39	0	0	0	0	23	0	0	0	0	21	0
e7cee25a7e117ff978cede965fa5686e	0	0	0	0	0	0	0	0	0	0	0	0	0	0	0
c7ee29d81762591f83e1d4f082883cdf	0	13	14	22	0	0	0	0	0	0	0	10	0	0	0
b57744bd30af9f7a4d538d0aba27596b	0	0	0	0	0	0	0	0	0	0	0	0	0	0	0
76e12788d513cf8ce23b38e2fb02146a	0	72	0	39	0	11	0	8	0	0	0	0	0	0	0
1ae8c2f44cd4d67ecf47b6a568f86db9	6	62	28	59	8	19	0	5	0	0	0	0	0	0	0
6fd7534d56d3b30f61c8a5ce7743396f	0	42	27	0	50	23	12	45	47	0	23	20	23	0	0
34bb96aa58c825fda5e3386522a3b82b	0	0	0	0	0	0	0	5	0	0	0	0	0	0	0
a1be3c5e58f3bef9f0a6ad9b2de544c3	0	0	46	50	0	0	0	20	0	0	0	0	0	0	0
acc927cd6b25a231df8e8c4d83d82ac3	0	0	0	0	0	0	14	19	0	0	0	0	0	0	0
61a79dc405928da6919ca3d340bca13c	0	34	27	11	0	0	46	21	17	0	20	11	22	0	0
d39d8df1ffc5fa87f02d553f4c2b60ed	0	14	40	0	7	16	9	17	0	0	7	24	13	0	0
c9b9eca53e86755441caf9798e147d17	0	0	47	0	0	0	0	0	125	37	49	59	75	0	0
96004c8a8a78f37390caa949c9f8b16e	25	152	16	69	0	0	0	0	0	0	0	0	0	0	0
36fd30b8e6f7b0a23edcc6e579d7477a	0	0	0	0	0	0	0	0	0	0	0	0	0	0	0
f86849018b361e3d7f9dec9924e05e6d	0	0	157	0	0	89	0	89	0	0	55	0	0	0	0
06d0dc4b2bded1551fbf7a5e0566e467	0	0	0	0	0	0	0	0	0	0	0	0	0	97	110
7a5f6278ec04ad6bfaca69a5541bfd73	0	26	29	0	41	21	64	38	0	0	44	0	56	0	0
bbd000f19a4f24c5845c1e3a81475802	0	0	0	0	0	0	0	0	14	0	0	10	36	21	104
221b38debf8ee18f5de7cd32dd7a3b81	0	0	0	0	0	0	0	0	0	0	0	0	0	0	0
b356825f9c88989e63fe32f163edb78a	0	0	0	0	0	0	0	0	0	0	0	0	0	0	0
e530f81c540af389b51153c055b9db9f	0	54	0	0	23	17	79	62	25	0	59	20	0	0	0
ba2777cfbc4a978f54a78e4c6cae47a9	0	0	75	0	68	0	0	61	0	0	24	0	0	0	0
60d85bd837f29855b621a86dd937c4e6	0	0	0	0	0	0	0	0	66	0	0	35	0	117	81
19259ea60abf1013bddf0d3845cb650e	0	0	0	0	0	36	0	0	69	22	24	42	40	27	35
49cb52979f446a03be0f54d2eb2e5ae0	8	46	39	0	87	42	28	57	19	0	0	0	0	0	0
4a70a8e43687807c8dbefb1962044d4d	0	44	25	0	27	0	22	0	31	7	67	30	44	42	0
2846c054e8faa3455a295c647737068d	0	0	0	0	198	0	81	107	0	0	0	0	0	0	0
057b14fd0bfa579285d9e9e751f12b87	0	0	0	0	0	0	0	0	0	0	0	0	0	0	0
6d2d16f66e33dee02136183ed978ce7b	0	10	25	14	19	0	0	41	0	0	0	0	0	0	0
e2654413f9c542e60c4d93b312f1c797	0	0	0	0	0	0	0	0	47	0	0	10	36	32	65
28a8dd3d1170ec213244ccd3ea0a8cb4	0	0	0	0	0	22	0	0	0	0	0	0	0	0	0
99b425646c123952dcc69a87220d5e37	0	37	31	0	0	16	0	12	14	0	0	9	0	0	0
d3dba9600da911cc4777047a862d7928	4	0	0	0	0	0	0	0	13	0	0	19	0	0	0
f3847cea35185fa9703be57c529538b7	0	0	0	0	104	0	0	36	76	0	32	52	83	0	0
dc315b42f3d98dcf71b337512f756658	0	0	0	0	0	0	0	0	0	0	0	0	0	0	158
84ec1399e8ee3618cc0686f28b89dbcb	0	0	0	0	0	0	0	0	0	0	0	0	0	0	0
8536aec67a06e54d247b53e2eaa9cd0b	0	0	0	0	0	0	0	0	0	0	0	0	0	104	57
2a8da410214e4287ecb2822405072a80	0	0	0	0	0	0	0	0	0	0	0	0	0	0	0
44818e1a5614d69890e0107856522ab0	0	217	30	29	0	12	0	0	0	0	0	0	0	0	0
63b51271d337b0d01fe49dbf243771a4	0	0	112	0	0	39	0	4	62	0	27	16	42	0	11
ce820e0a294468e32d81820963538549	0	0	0	0	0	0	0	0	14	0	13	0	123	0	0
f49fb5714a39e1f960d1e876580c101c	10	0	0	0	0	0	0	0	0	0	0	0	0	0	0
528e25fbe5685efc8f8cd7fadc9e03c7	0	6	22	6	17	10	23	29	17	0	29	20	22	12	19
6dd8b084a6bee91ae00b171e32195276	0	43	43	0	0	0	74	52	0	0	0	0	0	0	0
bc196e5007b5c1bdaacc9faee7abc4bb	0	0	0	0	0	0	0	0	24	0	54	23	39	0	0
5bac9b75367456cfccbeba669589020b	0	0	30	8	36	31	65	68	30	0	22	0	45	0	0
d0b077bcc5715123d31417db2dceb9c0	0	0	0	0	0	0	0	0	0	0	0	0	0	132	73
455d95875b7aee487366673f6b6aba5c	0	62	76	0	0	0	0	12	0	0	0	0	0	0	0
365d4b95f5e278f745dbab015166eee1	0	0	89	0	131	64	0	36	37	0	0	0	0	0	0
67c6d45099589afae671ddb05fa6b90e	0	46	31	23	0	11	4	16	11	0	0	0	0	0	3
bb8bb5d8e7c30d4a3cd9e3000f1ee054	0	0	0	0	0	0	0	0	32	0	53	39	34	0	0
863fc125dfef9c801dff21ef825f67a3	0	0	0	0	0	0	0	0	0	0	0	0	0	35	115
37fadb209b9af9142f34bd2c5a8357e5	0	0	0	142	0	0	0	0	0	0	0	0	0	0	0
e7e2dd84ee4204be45880ff3d47e553d	18	54	23	19	22	23	0	9	0	0	0	0	0	0	0
a6bcd2d9ebf9b28817734b1df6af2342	0	20	0	18	0	0	0	0	0	0	0	0	0	0	0
0ae673aadb35182ce2c316271e4d1985	0	0	253	0	101	7	0	0	15	0	0	0	0	0	0
a25faef2884cd814cb6d352522db62ff	0	0	0	0	0	0	0	0	0	0	0	0	0	0	0
48c6269165f318346bc29602bf941799	0	21	0	9	29	17	18	44	51	0	39	51	0	0	24
20e46057c8224b4162d2c785d9bce76d	0	0	44	10	22	7	0	0	18	0	0	0	22	40	24
ff3aeae048cba65d3faf187313ef5b67	0	0	0	0	0	0	0	14	0	0	0	0	0	0	0
c9d02b284a3bda021281e360e69a217f	0	10	7	14	5	17	0	9	22	0	0	15	0	0	8
b4d0f899deab46b0106820b17a8094ab	22	31	16	76	0	0	0	0	0	0	0	0	0	0	0
73ac3eea203119b87e5e8baf552cf1d6	0	13	0	4	0	0	10	18	54	0	0	11	0	0	0
b5c9e5eea6c6fbd5e9be43a2957e6892	0	0	0	0	0	0	0	0	0	0	0	0	0	135	148
756ceb94083dbe5666145c50a72e2f29	76	36	0	0	42	16	26	22	0	0	0	0	0	0	0
8ba2a6d79daee53c1a4d091c38d447b4	0	0	0	0	0	0	0	0	0	0	0	27	54	0	0
6b6a717a79dbd4c11d2d9125f975122d	0	0	36	0	17	28	25	42	20	0	15	18	0	0	0
01ff5dd58c90b315568748dc84f27ebb	0	0	53	17	33	18	0	24	22	0	0	0	20	0	0
a99dbaefd6866a925a15bdfcb190f1da	17	41	12	47	0	0	0	0	0	0	0	0	0	0	0
0349f340ac3e14da32b1ef089727ac0f	0	0	0	0	76	52	43	81	41	0	0	33	0	0	0
c2f277dd65807c53d67caae04bae3174	0	0	19	4	0	8	0	0	24	0	8	17	0	0	0
78d1a209ab2e3d10bc4a6448cb120750	0	0	14	22	54	27	36	25	23	0	0	18	17	0	0
82ee979a45b04be88bac2be7928d6501	0	0	0	0	0	0	0	30	0	0	0	0	0	0	0
b3148db3d4481cce95710a805bec1b5a	0	50	0	29	0	0	0	0	17	0	0	0	0	0	0
da95339f87e18d40425c00977e75724f	18	57	0	0	0	0	0	0	0	0	0	0	29	0	0
0eac5002e743571426e986a4bcdc0780	0	0	33	0	0	37	0	0	42	0	0	38	64	31	21
21ddfcb6d95510833c91af098d648e35	0	0	0	0	0	36	0	0	111	31	0	50	47	0	0
7445903384b1df7bbb038d14b9a099b3	0	0	0	0	0	0	0	0	0	0	0	0	0	74	115
8cc71cc08c101fdd03a12e6431a88052	0	28	25	11	0	0	15	0	0	0	0	0	0	0	0
6066118dabf3e94c911b2157616a51c7	0	18	0	0	0	0	0	0	0	59	0	0	0	0	0
82b24415dceff2565be42ce9f6942370	0	17	66	14	30	39	37	73	40	0	0	0	0	0	0
3fc4b11727f34c0939c8b80a385eca56	5	55	0	37	0	0	0	0	0	0	0	0	0	0	0
fb14cb9fd7744c9c92dee3eab6705f26	0	0	0	0	0	0	0	0	0	0	0	0	0	0	0
41958219b8819b82f38bd14fd4ab82d6	0	49	0	28	31	0	0	0	17	0	0	0	0	0	0
3c6b296e01e4134acb991b9008243925	0	0	0	0	0	0	0	0	0	0	0	0	0	0	0
4260ae12d0e05608d4a2d42c261086c7	0	0	54	0	19	16	20	47	42	3	30	16	10	0	0
ed54b9815e7cb25e5318017e086bbe01	0	0	21	0	0	0	7	6	36	0	10	0	23	14	25
b4e8080c37d60cd299b12ab7d95ffc64	0	46	53	0	0	36	0	0	0	0	0	0	0	0	0
0897a3ba97d1eb7e48a397dc2dd92e3c	0	0	0	0	0	0	0	0	0	0	0	0	60	0	0
01a32c6813acfaeb008237cabef779d1	0	31	37	0	0	10	0	16	14	0	0	0	0	0	0
a92c1fee96af03fd4c65d8fdf16dbfe5	0	0	4	0	3	35	9	18	12	0	0	10	9	0	0
20839e281cdda8dda117816789cb6144	0	0	20	0	0	0	0	23	69	0	29	31	0	0	0
c4be59371cb613de9c21ed0bb5b3867b	0	0	0	0	0	0	0	0	114	0	0	38	0	0	0
3f0b0108af3848e5b83c520c3fc0da88	27	0	73	0	38	0	39	0	0	0	66	0	90	0	0
eeb49785523d15156f76aab32ec91012	0	0	0	0	2	0	0	5	35	0	0	60	0	0	0
a883287003c751c04ea794666c5a185f	0	3	27	0	26	24	0	0	0	0	0	23	0	0	0
e837bffdd4ff615d60dbfec520baad04	55	95	28	0	0	0	0	0	0	0	0	0	0	0	0
f0e52f553974a0b45b739d061a7f4a08	0	40	10	0	0	16	0	19	11	0	11	0	0	0	5
48c9ee3d90fb6dda36b74a5c570900ef	0	18	12	13	0	0	7	0	0	0	0	0	0	0	0
77b7bcbc9336dcbc4324b2ef053765a8	0	43	0	70	44	33	30	42	17	0	0	0	0	0	0
d18ca8b6be00f2a0562c4c38aa3b8a3e	42	75	21	64	0	0	0	0	0	0	0	0	0	0	0
5b84f9aefbea73054bcb5ebbf3904893	0	0	0	0	0	0	0	0	72	0	0	68	0	61	0
4c6384dd9487f780d9468b6b84841368	0	0	0	8	0	19	0	15	25	0	0	0	0	0	0
492d4b24143b22f6c45a771c1a94486b	0	8	6	0	0	0	0	5	22	8	0	7	4	8	0
9541b4ff0ebd10a590a1f60f6393a210	0	0	0	0	0	0	0	0	0	0	0	0	0	0	0
8b14f74d469ecaf5951d5c9455c4aa6c	19	36	0	53	0	0	0	0	0	0	0	0	0	0	0
0bb4a38aaffc724e761acfb25023d6e2	0	0	33	0	0	0	0	14	0	0	0	0	0	0	0
c8918fcb18e5df30104906e72beb1c38	0	0	0	0	0	0	5	0	10	10	0	20	0	21	0
ff63933f545040f67719e750a1f8df88	0	0	0	0	0	0	10	0	0	0	0	0	0	0	0
5b77363b876a85ad8196acf2437f35a1	0	0	0	0	0	0	0	0	54	0	0	37	0	0	0
04897b86514d3f55b3be6f00248846a0	0	12	0	0	0	0	0	18	0	0	0	0	0	0	0
c7c180e338213ca3b088f3da64dc472e	0	0	0	9	0	0	0	0	0	0	0	0	0	0	0
7b8003f4e9ca0013bf18e85bdedea725	0	0	0	0	0	0	0	0	0	0	0	0	0	0	0
d3ed02a8b65948a07d108f14096f522b	0	0	0	0	0	0	0	0	0	0	0	0	0	0	0
76ce03a82eaf45b00226cb0d00b48cbc	0	0	0	0	0	0	0	0	0	0	0	0	0	0	0
acf07b70a31890325428bba0e3122bac	8	0	0	0	0	0	0	0	0	0	0	0	0	0	0
a8676514a6d71d448f45a4d0343d53de	0	0	0	0	26	0	0	0	159	126	0	0	18	0	0
8e21d64094bc755bf2c44fba1f4bc4fe	0	0	13	0	0	0	0	5	43	0	12	38	0	26	23
2fb7679c8f8846a940c52b6af33ff8b9	0	8	29	6	16	0	32	29	22	0	27	37	0	0	0
73cb72e1f94f31ffc522504aa6a3b2c9	0	44	24	30	5	36	0	7	35	0	0	0	0	0	0
579c572f58456b124d916319005afbce	0	14	0	0	0	12	0	0	35	13	0	53	34	23	0
763b8e619996f3062d095a14e8087225	0	0	0	0	0	0	0	0	21	0	0	0	36	178	0
01904b834e09f6673b070c2fef7776eb	0	6	24	15	0	18	0	4	0	0	12	0	0	0	0
e72f76d8070893e9ae6686f71c25c3e0	0	0	0	0	0	0	0	0	0	0	0	0	0	0	0
a4a1d3cc45d164d420bc56a08efaf987	0	0	27	0	157	43	0	48	8	5	0	20	0	11	0
2c0987786ffa8cbd1f5190377d7b25db	0	0	0	0	0	58	38	0	106	0	0	30	34	0	0
a728156bc444882accc94426a733b707	0	5	5	0	21	20	43	21	38	7	22	18	43	23	15
c1bda7c426bef2ffbe0fa9db80e65bf8	0	0	42	0	24	31	0	13	31	0	0	32	22	0	0
be9539f576ff8390c08c9ecd90145d75	0	0	0	0	0	0	0	0	0	26	0	0	0	0	0
0069750cf186b654138c54c07ab7bc03	0	11	17	0	13	12	0	21	0	0	9	12	11	0	0
4027451114c505852bfe569754039d6c	279	0	11	0	0	30	0	0	24	0	0	0	0	0	0
2cf52fda27c4762a1dd969684981b813	0	0	273	0	0	0	0	0	0	0	0	0	0	7	4
2ba54e354245b2c1a1ecde08bd73b70d	0	0	0	14	17	0	0	0	0	0	0	0	0	0	0
0c2266faa744575e059e4ffc1274152c	0	48	14	25	0	9	0	17	5	0	0	3	0	0	0
926d1045477804927d6b23191af5b89d	15	15	0	50	0	0	0	0	0	0	0	0	0	0	0
3713f2941e39bccdccbb691c2507d685	0	0	0	0	0	0	0	0	86	0	0	156	0	0	0
ddba2637f19984badd7ab765a0b346e4	0	36	48	0	11	18	9	12	45	0	33	23	49	0	0
09058abb6bc6821de2d35db7d4356cc6	39	46	42	25	0	0	0	0	0	0	0	0	0	0	0
83dd03fbccf8f6cfebf8a05561afe96c	0	15	9	0	0	0	0	0	9	0	0	0	0	0	14
7dc6a1f5d20cb072d8f7e2463c909ea9	0	6	24	0	11	12	5	7	36	9	10	9	22	23	22
4443071f3d2c7e2cdab60c6690992cc6	0	10	0	0	0	0	0	0	0	0	0	0	0	0	0
43de34d224a6654717ae6f1a31b0c403	0	11	29	42	0	0	0	5	0	0	0	0	0	0	0
06cca9ed907847808515a8316ed400b6	0	6	23	0	35	13	46	22	34	0	13	11	74	17	9
ded063fb7b1a7d6607b6dfc1d18c50d6	0	0	0	0	0	0	0	0	0	0	69	25	134	27	15
9988de15cac731ce2436cd78ba007547	0	0	0	0	0	0	0	0	0	0	0	0	0	0	0
206c091b36e4cd9aa50131bff2fb7474	0	14	12	6	0	16	0	10	29	0	0	16	0	0	0
8d2e165085d0705cc38e47ab43fcf26e	0	0	15	0	0	0	0	0	13	0	0	0	18	32	25
725410ea78ef5c0734ae60c3e5ca7fc6	0	0	21	0	0	0	0	0	0	0	0	0	134	48	0
3bcc81cce780dc73a616cb639e0d2826	0	0	13	0	0	0	0	0	0	0	0	0	0	0	0
ff89f465bc34d53198a8bcedf522c73f	0	41	38	0	0	0	0	0	0	0	0	0	0	0	0
d0e5a8848d6a9e3ab020c23d9ddb05f2	0	13	0	0	0	4	7	25	30	0	6	16	0	7	8
5af7e602c6b55ab2718d148af60faac6	0	0	0	0	0	0	0	0	0	0	0	0	0	0	0
df68f7eaf25056221fdf039e9fd89437	0	26	0	0	38	0	0	19	42	0	20	31	47	32	0
49107e98eb5d8bf799c2cb46924faacf	0	0	0	0	0	0	0	0	29	0	0	20	0	0	19
b1cb4bd7721604d6262973900374d2d0	46	0	0	0	28	0	0	11	0	0	5	0	0	0	0
2d6e545a7e6687885bec5b6ba990ab34	0	0	0	0	14	40	0	14	26	0	29	18	0	0	0
b1592f10ac7930023147cdb060e75efa	0	0	0	0	0	0	0	0	0	0	0	8	0	0	0
35e05fadf6b4caac1894d445248f7b7a	0	14	0	16	0	0	0	29	0	0	0	13	0	0	0
4fb0c145da33bc01b9f8d1ad0ffc4c82	0	0	22	10	0	21	0	6	0	0	0	0	0	0	0
d1074ae2dc5e81c326cd117fb2319d50	0	0	0	0	0	0	0	0	0	0	0	0	0	0	0
e1518fe3e83c3b782489b49611ccea26	0	0	0	0	0	0	0	0	0	0	0	0	0	0	0
4c28dd99cfe60c9125d6ff405897c3de	6	81	18	80	0	0	0	17	0	0	0	0	0	0	0
c030aba32bc42b55eafccad1694e775e	0	51	0	0	0	0	52	102	0	0	0	0	0	0	0
c0c2055cc09b2a14da555c1c52f50aa6	9	10	0	0	42	33	0	0	31	0	0	0	0	0	49
52e12f2f6c6fdcbd916b01c88d43980d	57	34	0	54	0	0	0	0	0	0	0	0	0	0	0
6ceb03d815256144257de35328546601	111	0	0	52	0	0	0	0	0	0	0	0	0	0	0
96c16f5ea5dde15d3b55e96ca66f8c9d	0	0	52	0	78	18	56	36	26	0	0	35	0	0	0
f4dfb3dc19f4e133ebacaf3ee18d794c	0	16	13	4	16	10	15	18	14	0	0	8	0	0	20
cf3dea266e169f856fd3d93572240407	27	48	0	17	10	0	29	12	0	0	0	0	0	0	0
8fade7bb6019133dd187b3cfee21119e	0	0	0	0	0	0	0	0	0	0	0	0	0	0	0
d4dc4536f14e38ec67226068c1eda2b4	3	6	9	6	7	17	0	2	15	2	9	8	9	0	0
4a0649bac1795d903f11a5341e2d0ea3	0	0	0	0	0	0	26	0	0	0	0	51	0	0	58
c99ab6e9c4f615162a3248d64262cd68	0	47	17	64	0	40	0	0	6	0	0	0	0	0	0
fec587180e1d6d7f676728b149826669	0	0	0	0	0	0	0	0	0	0	0	0	0	0	0
6ac7a3a3a0b2fa1d6af90e7727b0743d	0	37	170	52	0	0	0	0	0	0	0	0	0	0	0
f570e5a446977655779aee21d9a322a1	0	0	0	0	0	7	35	0	22	0	52	10	37	0	0
31ad404ca13f11575cf1174fb7f60a52	0	18	6	7	0	21	21	29	63	12	0	32	0	7	8
44a5f7477ff83a9a791741340d9f24c2	0	0	0	0	0	0	36	40	75	0	0	42	131	0	0
f4da355f4ff62315615e802c354fdcaf	0	0	33	0	0	0	14	15	23	0	0	31	0	0	18
0dab2a85ad798e5275b67da4df268e9c	0	0	0	0	0	0	0	0	0	0	0	11	40	82	85
160f3493f3c689a943a1694e6dcbfc94	0	17	17	43	0	0	0	13	0	0	0	0	0	0	0
1e2c2b05902cea1900c745db0fc02168	0	0	24	0	54	36	42	44	54	0	21	46	0	0	0
80275b57c139b73613f86bc8611841f2	0	0	18	25	15	19	0	0	9	0	0	0	0	0	16
6b4148edbd2e3eacc4645c8ccc27a6b1	23	16	0	0	93	34	66	40	0	0	0	0	22	0	0
404a008fc9bc616b79b95e75652fbe6f	0	0	0	0	0	0	0	0	0	0	0	0	24	27	45
474b97451390e7cd28f4d044f065cc67	9	15	0	17	0	0	0	0	0	0	0	0	0	0	0
0aaccd219c77cc2f24ca629349545912	0	7	0	16	0	0	0	0	0	0	0	0	0	0	0
1db016bb0bbd8e5f88c07d7c710b0b68	0	0	16	0	0	0	0	0	32	0	0	26	23	12	9
226dc75166730164aa7bbe8d79e9a5d4	0	0	0	0	0	0	0	0	0	0	0	0	60	38	43
18674098c9d3ccfcfcd43dadb1c11e9d	0	0	0	0	0	0	0	0	0	0	0	0	86	35	22
1b62e449c969bf1ec7f06bdccea873cd	0	8	0	0	7	13	9	13	16	0	0	22	0	0	0
c77634f8cedfb28de787fde7e7e722b4	0	39	35	40	0	0	0	0	0	0	0	0	0	0	0
1d607c05cc150839f17ee499e8cb1693	0	0	18	0	39	17	0	0	35	0	36	29	102	0	0
61ce924f4f9ab749c01b2a9b9184d06e	0	0	5	8	3	0	3	0	0	0	0	6	0	0	0
3a7f8612996a03368630807c6c7496ce	27	0	0	0	0	0	0	0	0	0	56	0	0	73	0
00926dcc6294e748b9a259f19fc291bc	0	0	21	0	10	13	6	22	29	0	8	15	0	10	0
8e9b9039e610d34908718f7bc9b7f8c0	0	0	12	0	21	10	41	42	19	8	22	11	80	11	0
3ea99f01c59cc5e0fba0277848aa0693	0	0	0	0	0	0	0	0	0	0	0	0	27	35	0
4e7df3917c934555e728ca8abaf0690f	0	0	15	0	39	0	21	34	15	0	0	0	0	0	0
92a80f062d57a32d17451e3994c9f26c	0	13	0	23	0	0	0	0	0	0	0	0	0	0	0
382161f75f9d3c00fd7f48e0b2bd8db7	0	0	27	0	8	21	20	23	25	0	20	28	16	0	15
5c6a716d746ce6913292730ede2a4fff	144	40	41	0	37	0	12	0	0	0	0	20	0	0	0
248668054aa85b1ab8ac17f42a902855	0	34	125	0	4	38	3	4	0	0	0	0	0	0	0
ff494ad0a0fd0050153452fba75b6b4f	0	11	15	13	5	31	0	0	44	0	0	22	0	5	14
ff877f5ecf9ab2af3f3cfc3e95b0cdf6	0	0	0	0	0	0	0	0	0	0	0	0	24	77	70
958d02e58aa5898d2d58bba9ccf1dc13	5	23	25	18	28	16	7	16	10	0	8	0	34	0	7
3e087ecff2c18128b047765a2410f18a	0	0	0	0	0	0	0	0	0	0	0	0	0	94	93
3a88a8cff26545e97b3d0e4948298b0a	0	0	0	0	0	0	0	0	39	5	0	16	0	24	29
880e07bc3c806203690df63c08bfb980	0	0	0	0	0	0	0	0	17	7	11	9	41	92	42
a5b4710e2d42f122cb483f424737a782	0	0	31	0	0	0	0	0	0	0	68	0	33	0	0
641871493509db1a1a186c1774849a0c	0	15	38	16	0	30	0	22	0	32	27	0	0	0	0
ab8e4394700b865bc7054ed392a8c917	0	0	0	0	0	0	0	0	0	0	5	5	0	0	0
8ec46736ade6b4dce19cee272e64a41d	0	0	0	5	17	0	0	0	0	0	0	0	29	58	0
fcf2f0c2f3121f98db4ae34f4e390f76	0	0	0	0	0	0	0	0	0	0	0	0	0	0	10
635222ca1975b04e9277c8dfbda214e2	29	0	21	27	0	0	26	0	0	0	0	0	0	0	0
5015ae8da07207027e97fa6d628e4874	0	68	75	0	89	0	25	0	0	0	26	0	0	0	0
9780c7633803df2dca47755537a56361	0	0	0	0	0	0	0	0	0	0	0	0	0	0	0
427c670b9e6f6f691164f9a72dead1c6	0	0	0	0	0	0	0	0	31	0	0	32	59	75	89
97c3956c2b2d80f596c52946fd693560	0	14	0	12	0	0	0	0	73	35	0	0	0	0	0
87bd1acc629b968407025f004683fe7e	0	9	17	5	0	10	4	17	24	0	6	10	0	0	16
212593edd1d96a1e2fdb6e1db2308fd0	0	0	9	0	6	0	0	0	0	0	0	0	0	0	0
41d9b875ede7a15c1ad51b94f9f42d40	0	18	73	0	17	23	0	0	30	0	0	54	25	8	11
701b21262c565ce7ea33b9e3ca805234	0	4	21	0	12	16	7	14	17	0	6	9	19	24	18
bbe501e7eeaad9ad17969adbcbddc7c1	0	0	0	0	0	16	0	0	48	0	10	25	43	0	0
cc1a9f5f39da5ae49e372ec8d29cd372	5	0	48	0	44	24	24	16	13	0	10	8	10	0	0
9f9cda88fe705fb64d18f68e2202edfb	0	37	0	0	0	39	0	0	21	0	0	6	0	0	0
e499c6d272e595ec18ffe6114d34b99c	0	0	0	0	0	0	0	0	23	0	0	42	37	44	53
c357fca0e955a1cd857be69f378c2b1c	0	0	0	0	0	0	0	0	0	0	0	0	0	0	0
23b870d0574883d71d3be8efbb227f91	0	29	12	8	0	2	0	2	0	0	0	3	0	0	0
5c68b8908e4dbbc1b106f50084e1f64a	0	0	0	0	41	17	40	71	25	0	0	17	0	0	0
a071586b0fb7dc06bdfd41d886487d47	28	26	0	51	0	0	0	0	0	0	0	0	0	0	0
4587706e627d52de123090f8277b3edf	0	0	0	0	0	0	0	0	67	0	0	22	0	41	47
6f39e85861f94bf9f00b5366295c82b3	0	0	32	0	29	58	23	46	40	0	13	15	0	0	0
6e362059488725de28cce69a9e76af0f	0	11	0	17	12	14	10	14	7	0	0	11	0	0	0
4a81694f7c19da2b6134371c866ec768	32	21	14	19	0	0	0	0	13	0	0	0	0	0	0
69a2cc4483e84b7acf175bf2c1ee52e1	26	79	0	63	0	0	0	0	0	0	0	0	28	0	0
aa4d33cfe1cb0879d86864faf766c6e6	0	0	0	0	0	0	0	23	31	0	0	0	0	0	0
eaf6dc604e283120c00da01d8da910bd	0	0	0	0	0	0	0	0	40	0	0	35	11	29	19
24bdbf9471cb2962a674166ea4079c9f	0	0	22	0	0	0	0	0	11	0	0	13	0	0	0
de79e639df3f536a18783507c90b75b8	18	27	40	29	25	31	23	39	28	0	0	0	0	0	0
37e3e17cbe0cd19b0f9b665f60b92892	0	0	0	0	0	0	0	0	0	0	0	0	0	0	0
8a784de1053a05e9f54e65186b6a9d65	0	0	0	0	0	0	0	0	0	0	0	0	0	0	0
597c116fd7fe65704677b83aa5105263	0	0	0	0	0	0	0	0	37	0	0	0	68	0	0
ffc4c5e4efd3429ea1d3331cd10e963a	9	0	6	12	6	0	5	6	0	0	0	0	0	0	0
c2fa0ae07710732c150bf877cdde8fa7	0	0	0	63	0	0	0	18	0	0	0	0	0	7	0
614161d65501353a2b2dbc084de9b021	0	0	21	0	0	25	10	25	0	0	0	0	0	0	0
f33e6df59051b72827339814bfa208d1	0	0	0	0	0	0	0	3	4	0	0	0	0	0	0
3c27893cc9e17711fce6ddee6d85ae8a	0	42	10	16	13	0	0	16	11	0	0	0	0	0	0
13fb0f5c0b102fc0d41b13c69fa0a8d8	0	0	0	0	0	0	0	0	0	0	0	0	0	0	0
a57ac0ccea2de0ec233f51304fe1bc51	0	0	79	0	0	0	39	83	95	0	0	0	0	0	0
ce3d042e3dc2bab49977d3b8e981be40	0	0	0	0	0	0	0	0	0	0	0	0	0	0	0
14792a3d6bc9665e36b90c9f4522549f	0	18	0	17	21	16	10	9	11	0	0	10	0	17	0
c44c360ca6ce7d94e56d705312cb5d04	0	0	19	0	0	0	0	0	0	0	0	0	80	121	76
f8db5c06f91d0d122c7c408778008166	0	19	21	30	0	7	0	7	0	0	0	0	0	0	0
555e8470a7afff515ae377ceed3ef1d6	0	64	0	57	42	50	0	0	40	0	0	0	0	0	0
019513ec4d7555faea5b633edce01dbc	0	0	0	0	88	0	0	34	74	0	0	49	0	0	0
c9e4d78b7dc6db341141105bab588b3e	0	0	0	0	49	25	27	13	86	0	17	40	0	0	0
6471b686cb59343f250842eeb6fbb37d	0	0	0	0	0	0	0	0	0	0	0	0	0	8	150
e933e00beb38f5e5721b46ddd3421658	0	11	8	0	0	0	13	21	0	24	23	0	87	44	0
38a3f9eca0af9332e4839c34e58c9464	0	0	0	0	30	20	30	25	29	0	0	29	0	0	0
675999ae65440500a81da32022f6bbed	0	0	0	0	0	0	0	0	37	0	0	61	0	48	19
fb819b6a96cef2e149e7df754632f3d0	0	27	18	23	10	7	0	0	23	6	6	0	9	0	0
a0e084740af779d10c8ef4787d7898af	0	0	37	34	0	0	0	0	37	0	0	0	0	48	0
1eb22d085c7fb60bff7d8f310a02879e	3	38	16	28	29	31	0	16	0	0	21	0	0	0	0
d2ff990d54ad8a4f52b614a35df13ca1	0	45	27	0	0	53	0	30	68	0	0	10	0	0	0
6270d1bcfd706250ece26671a23f4535	0	9	17	0	7	0	0	6	33	12	0	20	40	0	0
ed8177669b9e1ba865d05eb341fee205	0	0	0	0	0	0	0	0	0	0	0	0	0	14	93
d058544cb91e8332c4315ebc05738b17	0	0	19	0	26	11	17	41	28	0	29	18	22	0	0
b1b84f255f930c3a36b903dfcb493243	0	29	26	0	30	28	10	38	33	22	22	23	24	0	0
1f29394e5de67bb3bca4e31f71c50894	0	0	0	0	0	53	22	0	67	0	47	47	0	0	0
a16ad53c5ab281252d08069bfdf04c33	0	0	0	0	0	7	0	21	73	0	0	18	0	6	9
ccc8b2e13982e7aac3bf6a99fcd65307	0	0	0	0	0	0	0	0	118	0	0	74	0	12	10
539e5b8f2d20722e1f11a2424c19f1d4	0	77	0	90	0	0	0	0	0	0	0	0	0	0	0
9b1c6d705666922aedf1791793dd7912	21	33	0	25	0	0	0	5	0	0	0	0	0	0	0
2d2c3eeae668e28b315b65191e15baef	0	17	0	33	0	0	0	0	0	0	0	0	0	0	0
117256d2e1f5873903b3f3135a765c4c	0	15	0	30	0	0	0	11	0	0	0	0	0	0	0
3f4c93f0373d7599df7d3428f0a2deaa	0	0	0	0	0	0	0	0	14	0	0	29	0	0	0
636e8c56f1221cbd49bf8cce3007aa78	0	0	11	0	0	10	0	0	56	0	0	23	0	0	8
41291956d00e89eb2134f22889c9c9ff	0	0	15	0	0	14	0	12	22	0	0	11	17	0	25
4cb4f569de93322a6879bf0871e8dc8f	0	0	12	0	127	22	21	24	28	0	35	0	20	0	0
91d1507aa066faed5fbe2abec27968f7	0	0	0	0	0	0	0	0	45	0	26	29	0	0	0
87011a1a5bd5fa2bcca4d3b67a118f1b	3	13	4	8	4	3	0	2	7	3	0	0	0	0	0
161556b0f7c496078126af58d757cd5a	0	40	51	38	15	14	10	21	0	7	24	0	0	0	0
ac6b4a0a46aa3481262e44a6e29b33f6	0	0	0	0	0	0	0	0	0	0	0	0	0	0	0
817a64298d6e34d5b64b9a702b9d386f	0	0	0	0	0	0	0	0	0	0	0	0	0	0	0
e1f18e3b439230d749b3d016dd515932	0	36	32	0	23	27	0	0	43	0	0	21	26	0	0
119aab790720c7d15afd83ef2c0a7d0c	139	0	0	0	0	0	0	0	0	0	0	0	0	0	0
6e186846c5b911a3666793f363a44600	0	49	0	104	0	0	0	0	0	0	0	0	0	0	0
387676f35fa46a89c594fa0818272cdf	0	0	19	11	7	6	0	5	22	0	0	15	0	0	0
4f14654edbea2b57a9beba8b4640ecc5	0	5	0	0	0	9	0	11	30	6	0	0	9	11	13
460d90baee2e1cce9e280d7a6d13b5ed	0	0	0	0	0	0	0	0	37	0	0	31	0	20	24
d99417b59117f7a4f3ff916aefb46538	0	0	0	0	0	0	0	0	48	11	0	0	0	48	33
c33b9b984355d37dbbdcc6440db85855	9	16	17	12	42	0	0	0	29	0	0	0	0	0	0
5db2213c1ef97c9da7548d0ea0914cd4	0	0	0	0	0	0	0	0	48	0	0	0	0	0	17
0190d553abefadf1e9bca22d31303f72	0	0	0	0	0	0	0	0	0	0	0	0	210	74	0
42490b0740800f10bd541934405cde3c	0	0	21	0	0	0	0	0	0	0	0	0	0	0	26
3a4e17aa0937b2a53aa3fbce138f6c36	0	15	10	9	0	0	0	6	8	0	0	12	0	0	0
7c5bbebb68ec811c9d87c72c58a8ea81	0	0	22	0	16	15	28	39	39	0	14	12	8	0	32
567e880a1fb8e7f22297b7637b44ae42	0	0	0	0	0	0	0	0	0	0	0	0	0	0	0
045e33654ceed4829ae6df081a94427f	0	0	0	0	0	0	0	0	18	0	0	34	0	0	0
23a2445336e03178020019259d3a7832	0	0	90	0	0	0	54	0	0	0	0	44	0	0	0
3246e06f24b315d4e1dc38cca79de307	0	0	0	0	0	0	0	0	0	0	0	0	0	0	0
5a63789f6228c0bbfffc763a2c755960	0	0	40	0	30	0	13	28	14	0	0	0	97	41	0
c8aae2ff459d5383b6e37cbb3b859e5c	0	0	0	0	0	0	0	0	0	0	0	0	3	0	0
a7abe590382deb5408627d913b8aa2aa	0	0	0	0	10	27	41	41	49	10	20	28	47	0	0
69dffc370fce95ef47ff2a6661c5926d	0	0	0	0	0	0	0	0	0	0	0	0	0	0	0
fcc2fc47961c2d1109058dcdff8a55b0	0	19	0	0	0	0	0	0	47	0	0	0	0	0	0
40556136a0a6807e97d5d4393cd79a3c	0	0	0	0	0	0	0	0	0	0	0	0	17	0	38
6714e6a9a7e5333c1d39fd807e97df6c	15	0	0	0	0	0	135	131	0	0	0	0	0	0	0
df3d7dd1ca1631967c0cc9ce8c02ee69	0	0	0	0	0	0	0	0	0	0	0	0	0	0	0
738144944e919a72bd1f33d247de01e6	0	0	0	0	0	66	0	0	0	0	72	0	143	0	0
522fc227af623db2c94ac4f6eacc041c	0	0	0	0	0	0	0	0	0	0	0	0	0	0	0
c22dfb8a2e1da7fad601897cbea766ca	0	0	0	0	0	0	0	0	0	0	0	0	0	27	10
33d5a2c7d222f0b503a88a922c1312e1	0	0	0	0	0	0	0	0	0	0	0	0	0	0	0
2a21390f063daffaf6845d54f1b4688d	0	0	0	0	0	26	104	48	62	0	0	40	0	0	0
8eca53670ddfc0420afec1beb16e4b8d	0	36	0	13	12	0	15	15	36	0	0	10	14	0	0
b202733e5f0c23735fb50c62a72355b9	0	0	20	0	7	18	0	17	36	4	13	12	7	0	2
ca8094e8440ffac292c8d324ff73d0a4	0	39	0	38	0	0	0	10	0	0	0	0	0	0	0
0f43db44a46783386cda2b6e95480402	0	0	0	0	0	0	0	0	0	0	0	0	0	104	45
e6c333964fe450a50ba4835114fce943	54	27	0	10	53	0	32	0	0	0	45	0	34	16	0
af1f50ffca1be4f97ba90023c738fac7	5	5	14	17	0	28	0	15	28	0	0	6	0	0	0
b7d4aff5ab63782790f61363c248a303	0	0	0	0	189	0	0	31	0	0	0	0	59	0	0
98784d97db979ff41f69ea6d1ef9b658	0	0	6	0	0	0	0	4	48	0	0	18	0	0	4
1f1a8f88ed4a91bfefe19c9ef3d49988	0	0	0	0	0	0	0	0	0	0	0	0	0	0	0
937efe238295eb93a303755578b95a1b	0	26	0	19	30	0	0	0	0	0	0	0	0	0	0
ace63d3669448ec854f5d4f1d802df22	0	0	0	0	0	0	0	0	0	26	0	0	0	28	23
9038af724242c5aed5505639808520e6	12	51	34	16	36	44	9	31	16	0	28	0	0	0	0
8f2c3da78228fb6680643dff5d9cb447	0	0	0	0	0	0	0	0	40	0	0	13	0	0	0
bc04432810030a1fc28ecaee11fefc50	0	0	0	0	0	0	0	0	0	0	0	0	18	111	49
e651d376f5b3eea0febf474b6d001042	4	15	0	15	10	14	8	7	19	0	4	12	11	0	0
d246105760c192b97ef47e6a0e676520	21	0	0	51	0	0	0	0	0	0	0	0	0	0	0
81c6a46740d354d8af85e865a1f984fb	0	0	0	0	0	0	0	0	0	0	0	0	0	53	39
e6a8fcb27537be8ae10715467d2db3ea	77	0	0	0	0	0	0	0	0	0	0	0	0	0	0
d36bb043cb1824c7f62bd351c24b1e4e	0	17	15	18	13	0	0	10	0	0	0	4	0	0	0
f57263f5d64f7b9d44bca60b1d957dde	0	0	0	0	0	0	0	0	0	0	0	0	0	0	0
77d6a7db6de3bb1f15a02fdb36f90627	0	0	0	0	0	0	0	0	26	17	0	0	0	57	30
4a80b996cdb43f8e3f0d19d39b0cfb3f	0	91	67	0	72	0	24	0	0	0	20	0	0	0	0
c5a1f01ccec31469b5ffa5b20e5bdd31	0	0	0	0	0	0	0	0	34	0	0	8	0	30	35
d951b0abec3b5472bb2876646cbe6660	0	0	0	0	7	29	9	0	50	0	0	37	0	0	0
d063aaa90772cd6b3f8de35e47054c9a	0	0	0	0	0	0	0	0	10	0	0	0	0	0	0
4490a2478f77fe5eb8fb05188e499c90	0	0	0	0	30	0	79	82	23	0	18	25	0	0	0
4f2872d14326fe2797d95f88f81e3d4f	0	0	0	0	0	0	0	0	0	0	0	0	0	61	90
41126d623a7f26b11652c6027dbe8ac9	0	0	0	0	0	23	0	0	75	24	30	44	0	0	0
ac405be4a3f874eb4fa9473d69326947	12	54	0	16	28	0	30	34	0	0	16	5	0	0	0
26cab0c51066d90ae477fcc7435a1560	0	57	42	40	0	0	0	0	5	0	0	0	0	0	0
655dcac372dfd5de03405a2254ccb22f	0	7	0	0	0	0	0	0	31	0	0	13	0	42	0
c1647fb225d739b4bba4bfa39d61e15b	0	0	44	0	35	26	24	29	38	0	0	0	40	0	0
7982bea77d889cb0269e0506509b80f3	5	5	0	3	36	6	41	48	6	3	46	4	23	0	0
9db3103813997fb1847360e95c8292e6	0	0	0	0	0	0	0	0	0	0	0	0	0	0	0
92ce89898793e6f088cde91e6e0f09cc	0	0	13	0	19	15	17	17	19	0	16	22	38	6	21
20c4baa11f1844f4f93f6347d5b617fe	0	45	0	31	0	0	0	10	0	0	0	0	0	0	0
496f8134cb10a31da79c18df92eafce5	0	0	29	0	40	34	19	26	21	6	25	0	15	8	0
17c65cc74533c134eb4205a7dc699cf7	0	0	44	54	0	0	0	0	0	0	0	0	8	0	0
e5d46317d2ea1aa8b493f1efa1f44dc8	0	0	0	0	0	0	0	0	0	0	0	0	0	0	164
3918f7cdcc03ddc1d55891f5e5f2aa12	0	7	7	0	0	14	10	10	11	0	12	8	0	0	0
771ff0574af739107c87bac1237806f5	0	35	0	76	0	0	0	0	0	0	103	0	0	0	0
7e730d9047233a442544d662044b9ac3	6	0	0	0	0	0	0	0	5	0	0	0	0	0	0
72cfcaae8de32c41454002b29ddeb9b4	0	37	39	0	0	8	9	9	42	0	2	10	0	0	6
be3f01cc326167c9f86d76698aa1e98f	0	0	0	0	0	0	0	0	0	0	0	0	0	38	99
77c95f151f1cdf691431108143306a5e	0	0	0	0	0	0	0	0	0	0	0	0	0	45	69
1d7963161fb9ba1cf1fcbac05ed98403	0	11	0	0	0	0	32	29	0	0	0	0	44	46	0
a3234eb7d322c495505d518aec911b17	0	0	0	0	0	10	0	0	29	0	0	37	0	0	0
776503a421e92c8bc206d0a617b36949	0	0	20	0	0	0	0	0	74	24	0	16	0	0	0
f501e731e0fbd3c47d213c631fc98965	0	0	49	0	0	0	0	0	24	0	21	0	68	0	0
4656bb2cc98b93c1b1ffec750fcb2270	0	0	0	0	0	0	0	0	0	0	0	0	0	0	0
4997151c1c464277bda06c827da9a247	0	8	4	0	4	13	0	2	90	20	5	16	11	0	0
0287cca0f0a79e3a07e2b265f8045160	0	0	20	0	120	32	61	16	0	0	0	0	0	0	0
c07f3469d515c35865774cea8717e58f	0	0	17	9	0	0	0	19	0	0	0	16	0	0	0
8b79060e89134a414f5525a2e3413726	24	26	0	0	0	0	0	0	0	0	0	0	0	0	0
1638eb2f3468216dc3d01c7ec10a3392	38	0	0	0	0	0	0	0	0	0	0	0	0	0	0
b2dbc937e0442f83d6221181b177a3d7	0	19	73	0	61	36	0	0	0	0	35	22	18	0	0
d108f4fb9703e1aa8e1a1615a9a93a93	0	0	0	0	0	0	0	0	0	0	0	0	0	0	0
e5701abae521c279d3c45df09d57b2db	0	0	0	10	0	0	5	14	11	0	0	8	0	0	0
0d0f1656af1e4e564cbb3ff88dbef5a4	0	0	0	0	0	0	0	0	0	0	0	0	0	0	0
e3c3f9c7ce0e2256f0ec2af9bc7fc666	0	0	0	0	0	0	0	0	0	0	0	0	0	24	50
db3542d66d12d4fedb9db9f3d1428eb3	4	4	18	7	19	11	15	14	0	0	0	0	0	0	0
28003a0c171a6606589579009ce5455b	0	114	52	30	0	5	0	6	2	0	0	0	0	0	0
b9d001c8d7f1425993770310df975fc3	0	0	0	0	0	0	46	48	69	0	0	0	99	0	0
4c6629dcb79a4548ffae74f1c14bdb17	18	18	0	28	0	0	0	0	0	0	0	0	0	0	0
b52257a81c8f295184e26f856ade338e	0	0	0	0	0	0	0	54	41	0	34	0	0	0	0
5051cbd5b238b5983cfe80b61021fc8e	0	0	34	0	0	42	0	0	67	0	0	55	0	0	30
8793bb2222acbb88e4fdcdb66731ace9	0	0	14	0	0	0	0	0	0	0	0	0	0	0	0
7804c5eec25e08f1746be8170a51d38d	0	0	0	0	0	0	0	0	47	25	0	0	9	33	48
64f3c8074bca3accef6b05c1b87a55fd	0	0	0	27	0	0	0	0	0	0	0	0	0	0	0
0222d3a73fafa53c994878a023dc1efc	0	0	0	0	0	0	40	37	0	0	0	0	44	95	34
7c187b3b6b0cfb93148f571e9882ed34	0	5	11	9	29	28	12	9	9	3	15	7	10	0	0
3c130de81c88aa5a3179b2713066e3ac	0	0	0	0	0	0	0	0	13	0	0	12	0	0	0
898dc27bc68b39ed79754a91234781ef	0	0	0	0	0	0	0	0	40	0	0	17	0	0	0
f713f57ddf3ec72be2de78f9fc829447	0	0	0	0	0	0	0	21	19	0	0	21	0	0	0
a744f4d70585fab345314f6021609cd0	0	8	0	7	0	21	8	18	60	8	0	25	0	0	0
2c5f528c35e42eadf049315674938543	11	135	33	15	0	0	0	0	0	0	0	0	0	0	0
ad73639dc8b0eb1b5fe8de7f8eda1e86	0	0	0	0	4	9	3	6	100	0	0	80	11	0	17
f23c4103fc8df3d67628bb37cc104a9c	0	0	0	0	182	0	0	0	0	0	0	0	0	0	0
978715fe7c59b00fa78df4c5a74ee326	0	6	43	0	16	12	7	11	32	0	34	19	0	0	0
901bf2fb57cc6dd02e45028952b001b9	0	0	63	0	81	23	19	21	0	0	0	0	0	0	0
0cd5225f10d4258ef73817d696e48486	0	0	96	0	0	0	0	0	111	0	0	0	0	0	0
2e81ba915149fd3a2fa43a3cac221575	0	0	0	0	0	0	0	0	0	0	0	0	0	0	0
d48ebcc1659e6030b926458afe83840d	0	0	0	0	0	0	0	0	0	0	0	0	0	0	0
2bda8d54b4ccad4febf8202f1784ae12	0	0	0	0	0	0	51	83	50	0	0	20	20	17	0
24e6d59ec7ae35eb9a400e9ad5c30020	0	0	0	0	0	0	0	9	10	0	0	26	0	0	0
2c8edcd5c8b5c5e2ef5df1d91a64a051	0	0	0	0	0	0	0	0	0	27	0	0	31	53	59
4536fcbd413d1806bf7c21b64bc92615	0	0	49	0	0	0	0	0	0	0	0	0	0	0	0
3e4674fa3e20a571fe75a38ce540720d	0	0	0	0	0	0	0	0	0	0	0	0	0	0	0
549f2ecd356817fdf9d655b967e21b97	0	14	24	0	7	21	9	15	10	7	11	11	10	6	16
8441feaf298aea7d3981ee9938ff9a39	2	8	5	0	0	5	8	23	20	0	0	7	0	0	0
b549598d373187ffb7bd7f57e7f60d52	8	37	0	57	0	0	0	0	0	0	0	0	0	0	0
34c1401047b5c814c13645bcaf336808	0	0	23	0	0	13	13	9	16	0	0	0	0	0	0
c0b42caaecf61d6ff9dc23e9a96f3295	0	0	0	0	0	0	0	0	0	0	0	0	0	0	139
0aa883056ea0f64a803bfce5f53c3565	0	22	0	57	0	0	0	0	0	0	0	0	0	0	0
a8f0efaf554b2c55f18fb0fd8b221890	27	38	7	13	15	10	7	6	10	0	0	15	8	6	0
ee233864269d55e392459f27e6e7cc25	0	26	20	8	42	17	19	0	14	0	11	25	44	11	0
2ae754bacc46993ab9e7766c243ea184	0	0	0	0	0	0	0	0	0	0	0	0	92	47	0
dab9fc7914e0833b3a32f5cb4ef06fda	0	0	28	5	0	6	0	7	16	4	10	10	0	2	0
ab950a8d1877e24bb5dcda8077182f47	0	26	21	0	37	15	16	38	0	0	45	0	0	0	0
98e960a473c75058f4322cd34f21692e	0	29	0	0	0	26	66	61	0	0	0	0	0	0	0
3c835230f7c9037c99d3575db31c3bac	0	10	0	45	0	0	0	9	26	0	0	0	0	17	24
7b1ac946ef7668b7a4745c1f114c8355	0	0	0	0	0	0	0	0	0	0	0	0	0	59	129
6ffe6bde365142ca943dd219d588fb95	0	0	0	0	0	0	0	0	0	0	0	0	76	86	44
ac4959e23a6ccbe73691ad5597277629	0	0	81	0	85	0	0	0	0	0	0	0	84	0	0
08224de05c7615c1f1ea26db329cbdee	0	0	0	0	0	0	0	0	0	0	0	0	0	17	83
bc7aa32862f2ee33e6e4ffb3cdec6a52	0	0	0	0	0	0	0	0	0	0	0	0	0	0	0
791177d7028009be94918ccb368bfcd1	0	0	0	0	0	0	20	0	56	19	0	46	23	0	0
fae83221ab04e09693ac81ff69ac89d1	0	24	13	0	0	16	26	47	15	0	15	0	15	0	0
af282226330d2fa09d83e751643d2bf5	0	15	28	17	14	38	0	0	26	0	0	0	0	0	0
771e0e514b4ccd6edadb89c569dca11f	0	12	7	20	0	0	0	0	0	0	0	0	0	0	0
880bafdd1eb083181d29059656a9aa3c	12	0	32	0	65	0	10	11	0	0	0	0	0	0	0
644c5633835334ff7ebd103e57532515	0	13	14	10	0	0	0	3	0	0	0	0	0	0	0
a5964b7221e5a6e8e4c6149e63af3dbb	0	0	40	0	0	61	0	32	78	0	0	37	0	0	0
ba5deec5d3c76b5b9b4d27586f591fcc	0	0	0	0	0	0	0	0	0	0	0	0	19	0	0
ae6e90b7afe68651ccda7eb225469442	149	34	17	9	0	0	0	0	0	0	0	0	0	0	0
a5350e21b05c1cad9129c7e82df9502b	0	0	0	0	0	0	0	0	5	0	0	0	0	0	0
93d5a224f3d946d8286f6b12b3657a0c	0	0	0	0	0	0	0	0	0	0	0	0	0	0	246
675e28b733087bb6c4aed348ba875b55	0	57	0	48	10	0	0	0	0	0	0	0	0	0	0
3a986aa8f40d0152d5a9d3f96d15b2e5	69	25	10	0	0	0	0	0	0	0	0	0	0	0	0
78186367a62d511834de0aae41395a18	0	0	0	0	0	7	7	11	40	0	0	21	0	0	0
ecf2295240e386d81e2ca801f478b3e6	0	0	0	0	0	0	0	5	0	0	0	0	0	44	10
8d80092bcde1245915139a8bf1f22225	0	11	26	0	0	23	8	8	27	0	0	11	0	0	0
35cfbf4dd55b5a540b4454a9cbbee605	0	0	0	0	0	0	0	0	94	0	0	42	0	0	0
a0272fb892fb8885afe0e18fcba090a4	0	0	0	0	0	0	0	0	14	16	0	0	0	0	0
be243ffe1e1eef4faa14b5f28fd8bc6a	0	13	33	0	0	0	0	0	17	0	22	0	0	0	0
02088ba97661aaace7b996da0b799999	0	0	21	0	43	23	0	0	25	0	0	19	53	29	0
f73cc8bb684234bf1261e9fee633b077	0	0	0	0	10	13	8	30	11	0	0	10	6	0	0
54f98eed905649161bcf3e681ea43826	0	0	0	48	0	0	0	0	0	0	0	0	0	0	0
680b7fa64da238a1c32a827e6f4ec90e	7	15	0	16	0	0	0	0	0	0	0	0	0	0	0
4b6fedd1a8a1398c3536613393c715da	0	0	0	0	0	0	0	0	36	0	0	0	65	0	33
5deadd6e8a98c8867415e959c8c3fbde	0	22	0	0	0	0	22	50	0	0	0	0	0	0	0
f77aeb60041eacdda4f662ec760fe833	0	0	17	0	29	32	0	0	59	0	30	0	68	0	0
aa5a62650bbdc6d231105bd4d675518a	0	0	0	0	23	17	58	23	29	0	17	42	0	0	0
e3975077844f31e15f6ee437f752369e	0	0	0	0	0	0	0	0	0	0	0	0	0	0	0
fa6f3954c71c23175e8be4e67435dc72	0	0	0	0	0	0	0	0	0	0	0	0	0	0	0
c5ade28864145995edec9b46da821f16	34	0	0	0	0	0	0	0	0	0	0	0	0	14	0
75cd0fca448bf55ebe1282ad1187d120	0	0	0	0	0	0	0	0	0	0	0	0	0	0	0
3995a342c615e51ed6bc8de54df32256	0	0	0	0	0	19	0	24	37	0	0	40	0	0	0
c3927e4316673571ff3b6a355f0ca43e	0	16	35	0	73	0	30	25	37	0	26	0	0	0	0
b052102686120d6f2701a8a88e365728	0	0	0	0	0	0	0	0	0	0	0	0	30	0	0
c95ae406e809bf890d9c57ac747a1904	34	16	17	0	70	0	0	0	0	0	35	0	69	0	0
1c46660237ad3f95b53653ec11b25a1a	0	0	0	0	0	0	0	0	0	0	0	0	0	0	0
d433945f12053fe00db9760042b76f1e	0	4	0	0	0	12	26	21	26	9	19	29	0	0	13
ac9c8d0c99b3f97d66c3470a87b01820	0	0	0	0	0	0	0	0	0	0	17	0	0	0	0
cdd06bdf4598855fd0112e82cb5833b1	0	0	0	0	31	0	71	64	15	0	0	21	0	0	0
42f456da23defa9cf3dcdb4defcd099f	0	0	0	33	0	0	0	0	0	0	0	0	0	0	0
2c4437582f4447998f83fdc51f5ef899	0	0	0	0	0	0	0	0	20	0	0	36	29	69	31
d7246a62d58d923978d72d67a4fd921b	0	0	0	0	0	0	0	0	0	0	0	0	0	0	34
f32b7797f27410d8f3038bae5ae13c45	0	0	0	0	0	0	0	0	0	0	0	0	0	0	0
33462d95d42556a4f5b2483a80840bf0	0	0	0	0	0	0	0	0	33	0	0	0	0	0	0
c9e7c488da5f53c99d10acb7d97862fe	0	0	0	0	0	9	14	19	17	0	0	10	0	0	0
b47fdb5122bf3e4d36f50d260a6d5b44	0	0	0	0	0	0	47	40	0	0	0	0	152	0	0
7de24ea93365954043fb51d5816588aa	0	0	0	0	0	0	0	0	0	0	0	0	0	0	0
091ff28c1a9961ad83ff45f44685f9e6	0	0	0	29	18	10	0	15	30	0	20	0	0	0	0
96282b06deeb5bdce289535190232837	0	0	0	0	28	0	0	12	0	0	19	0	0	0	0
7a66cd9217084c4e678273099f2af18a	0	0	8	0	42	13	35	60	23	0	22	8	0	0	0
4925fa7208ad7dc224a27780c02c3dc4	0	0	0	0	0	0	0	0	0	0	0	0	0	0	0
e830d4a406e5aaa5843e1b31d14b84e7	0	28	0	41	0	0	37	19	0	0	0	0	0	0	0
dcff4eeb7af872af0261568abcd02163	191	18	11	0	0	0	0	0	0	0	10	0	0	0	0
7050cece872c34b4baa50d99fd1cfa72	0	0	0	0	0	0	0	0	0	0	9	20	0	32	28
4354623dbfd82158fb090df6a9ffbde4	0	0	14	0	5	8	0	7	23	0	0	17	0	0	2
0ef6fc41ed0908adc63851d807b626b6	0	0	0	0	0	13	0	0	40	16	0	0	0	0	0
cf77df583b791dd34a14cd7d8de0413e	0	0	0	0	0	0	13	20	28	0	0	0	0	0	0
34ce677335fd5d7c0927150393768bb8	11	26	24	15	0	27	17	11	0	0	0	0	14	0	0
e8eecab5fff296b66b013ce442ac9821	12	73	0	27	0	0	0	0	0	0	0	0	0	0	0
0cb44a84bc18c4b4dbf1250d4ec6558a	0	0	0	0	0	0	0	0	0	0	0	0	67	51	26
b1843cbc1e301ef5da858b5fd5009d2e	0	0	0	0	0	0	0	0	0	0	0	0	0	0	0
b8479968afdd561720eda30861dced8b	18	45	0	19	0	26	0	26	0	0	0	0	0	0	0
d18009eacd3b84aa07889ec0d40a9349	0	19	8	13	13	0	0	16	0	0	0	0	0	0	0
6262d2a1e2c4f62e96dc580c67aa50ab	0	0	13	14	0	0	0	0	0	0	0	0	0	0	0
1ecc06d07ee6a68f61eb640375763ea1	0	0	0	0	0	0	0	0	0	12	15	0	0	0	0
9a6353a8a782fad116f5ef10be973b1b	0	0	0	0	0	0	0	0	0	0	0	0	0	0	0
37b6415ce68c6939fdc91a0f3fe438ad	0	0	0	0	0	0	0	0	112	3	0	54	0	0	0
e3754f4f48f78be98836fb70d5e0f390	0	0	0	0	0	0	0	0	8	0	0	0	0	11	31
f158a2673cb4865c08cc9fb800f04fcb	98	0	27	0	0	0	0	0	0	0	0	0	0	0	0
c7304f247e5b1b5f97493c2a988c9c5b	0	0	0	0	0	18	0	0	58	8	0	40	22	0	25
cccf6b710538251f3c33b4aa11cabc6d	0	0	0	0	0	0	0	0	0	0	0	0	0	0	0
20b686910cf9db4b08f7b7c220800316	0	0	0	0	56	0	0	0	0	0	0	0	0	0	0
7458683288b50ea2b700b3fa1eaebc16	0	0	0	0	0	0	0	0	52	0	0	92	0	0	0
a42dc4efd81a6551dd71288a5b3da2ec	11	0	0	70	0	21	0	0	0	0	0	0	0	0	0
f210ea9d34314df2f90ee3b18443ae49	0	0	0	0	0	0	0	0	0	0	0	0	0	0	0
d6b3acc31411fbfa9d668bb52176fe60	0	0	0	0	59	0	0	57	0	15	55	0	35	0	0
992fd1bb3e876b890ac0af1238ef4592	0	0	0	0	0	0	0	0	0	0	0	44	0	0	0
a42f12f6fc2b8c3446372da807fae857	0	0	0	0	20	25	21	128	13	0	0	25	0	0	0
b70f45d5762a7399942f46ab73eca6f0	0	0	0	0	0	0	20	38	25	0	0	0	0	0	0
29caa0dda14bcdaa916e2fb99e729384	0	0	0	0	0	0	0	0	40	0	0	25	5	9	22
ce2b28ae8357616dd59c23b881d4d9f0	0	0	0	63	0	0	0	0	0	0	0	0	0	0	0
868bc7e43d3bb03654a6773141f00a29	0	0	0	0	0	0	0	22	48	0	0	0	0	0	30
a3c9fee016c8b82b552f7293e56ed8f7	0	0	0	0	4	0	0	0	54	0	33	24	21	24	0
5246a295d71b28875849280d16f50f75	0	0	0	0	0	0	0	0	0	0	0	0	0	0	0
4d983a1cbf32a38248a86d9df1dfe9f6	0	0	41	0	30	14	0	10	36	0	16	15	22	0	0
ed24f173fbba350212128adc9eff45d2	0	0	0	0	0	0	0	0	34	6	11	25	43	38	0
ab5241f1c0b20b52f8f1e4932d24c1eb	0	0	0	0	0	0	0	0	40	0	15	20	0	0	18
33c834edb344749328185407b8ffc8df	0	0	0	0	0	35	0	0	48	0	0	44	0	7	0
27881b4b5aae96f89a11d25aa919439b	0	3	2	2	0	15	7	19	19	2	0	4	0	0	0
4f1417da9691aab982b1c2ce5a414f76	0	0	0	0	0	24	0	4	32	10	16	19	45	18	0
eccc71d1b4ed0a5671b31043bc75a71a	9	26	0	19	0	0	0	0	0	0	0	0	0	0	0
5aa505d7273112616b5b814e0796ea02	0	77	0	0	13	11	0	0	0	0	0	0	0	0	0
181f71f77796d25964aaa8fa1f89148f	0	0	0	0	0	0	0	0	0	0	0	40	0	0	61
0d708c7c31ae078799d373a79b0ced7e	0	0	0	0	0	0	0	0	0	0	14	0	207	0	0
73cfbdc1809556d93dbd3d15eace043c	0	0	0	0	0	43	0	25	22	0	0	0	0	0	0
00ff0e1201dba21b3472f3e1795f6758	0	0	43	0	36	0	23	48	18	13	13	15	0	0	0
a83650f9abe68d2d63b24702c2219bc2	0	12	0	0	0	4	0	0	0	0	0	0	0	0	0
d25d750ffff50041b7c9b0f972b72bf4	0	0	0	0	0	0	0	0	44	17	0	9	48	13	0
77fcc00b1637b487e83d45b8c03e87fb	0	0	0	0	0	0	0	16	0	0	0	0	0	34	29
0097a45ec243a7e111ab7b0b102961d8	0	72	0	14	15	12	8	6	13	0	5	0	0	0	0
1f199672328440007fd897887c176271	0	0	0	0	0	0	0	0	0	0	0	0	0	29	22
cfceffad43807dcecfe8843b0a083945	0	0	0	0	0	0	0	0	0	0	0	0	0	0	0
f706059f5760100dcf0da628082627fa	19	0	0	29	0	0	0	0	0	0	0	0	0	0	0
bbc4a693c7e2edf2d49ea0ddb87cd9d3	0	0	0	0	0	0	0	0	66	0	0	48	79	0	0
9a7563675167819ce0e7ac72d1ffc51a	0	0	46	0	32	49	0	0	0	0	21	0	0	0	0
37165d6ad070c59edc69ac7cef1bc1de	0	28	31	0	40	15	29	68	0	0	17	0	0	0	0
44e8ccb0edf8096362393fd42ed4a8f8	0	22	0	29	0	0	0	0	0	0	0	0	0	0	0
c233e3134ab0d83389b9b67edef5e5bf	0	65	20	10	26	18	12	25	0	0	0	0	0	0	0
5e29259cee470787dedfaf3817442020	0	0	0	0	0	0	3	0	16	0	0	12	0	0	0
90125f7795ef47f6192be9fa85dee055	0	0	0	19	0	0	0	0	0	0	0	0	0	0	0
45a13bcae70afaa838b42f5282d6905d	0	0	20	0	17	8	17	32	19	0	12	16	32	24	20
29460aaa15c972420c656ad49d8b0bef	0	0	0	0	21	47	20	14	56	0	0	20	0	0	0
f4868665f2a487a0643d99ab16cc0358	0	0	14	0	0	0	0	0	0	0	0	0	0	0	0
d22fe81e52328aa8fc7edf64afcb75b4	0	0	0	3	2	0	0	0	0	0	15	6	0	0	0
9aadf2fb7dc4f548c0883ea0094a586c	0	0	0	0	0	0	0	0	0	6	0	0	0	18	0
ad759d9fbfce393e4857716f753d9bef	0	0	0	0	179	0	0	0	0	0	0	48	0	0	0
f70e8ef49b13c22df9701001b2d3698a	0	0	80	0	0	0	0	0	0	0	56	0	73	0	0
62675f61f221cab8b5f8b80a3dab7727	0	0	0	0	0	0	0	0	0	0	0	0	0	0	0
346682ec02998292f152213b872077cb	0	0	0	0	0	0	0	0	0	0	0	0	0	24	88
6527ebf8b3c15e3025463695d88c8ad5	0	0	0	0	9	5	11	16	10	0	0	0	0	0	0
7e157290adf645db4102c1362d35c90f	0	0	12	0	13	9	12	12	25	0	16	21	33	14	0
61dc607e985335992f2cf1a09567f7f8	0	0	0	0	0	0	0	0	39	0	0	11	29	0	0
913463f34c729fc351476b52abc515ed	0	0	0	0	0	0	0	0	0	0	0	0	0	0	0
c24f0b31ce00e61ac82f10ef468a8cc3	0	0	0	0	0	0	0	0	35	0	0	0	0	37	45
61a771e71e7580883c00c35b09999d48	0	0	0	0	0	0	0	0	0	0	0	0	0	0	0
e744dc0b431a496d02048359e3e30372	0	0	11	0	0	9	0	6	22	0	0	7	18	8	17
e42326bba09793511f5985ac5924188e	0	77	0	0	0	11	0	0	24	0	10	13	0	0	0
da73b9fa7481a9c4192589da8a15a214	0	61	0	48	0	0	0	0	0	0	0	0	0	0	0
6089b230108f29eec0f9003c2679d81e	0	0	19	11	13	55	23	28	31	0	7	4	0	0	0
8ac8ee1f13495b6b4be9ac5c6545519c	0	0	0	0	0	0	0	73	0	0	0	0	0	0	0
6fa87a677968e70896a1758110444414	0	0	0	0	0	0	0	0	0	0	0	0	0	0	0
7e1aed7cd37f8c2d8aa4b69cc13ee655	0	0	0	0	0	0	0	0	0	0	0	0	0	0	0
5005b16a4d35a0d72d71ac22a80730cb	0	0	0	0	0	0	14	24	0	20	0	0	14	0	38
7a19553e334f4b217b533dea45094b51	0	0	0	0	0	0	0	0	0	0	0	0	0	81	0
ffe426529df0f27912f4ed1dbcdea33d	0	0	0	84	0	0	0	0	0	0	0	0	0	0	0
7d8076e436c0ba10ee3d4ea6f53c2427	19	29	75	0	66	0	0	0	0	0	8	0	0	0	0
c7a7414282338749f7e5596cd50b84d4	0	5	8	0	29	0	0	11	0	0	26	0	0	0	0
0b480edbc78f66d74bff9abef4f4fb5e	0	0	27	0	51	0	21	38	0	0	34	0	0	0	25
acfba5eebb07076cc03fb7d7daebb702	18	16	0	19	14	0	0	0	0	0	0	0	0	0	0
80be8dd0c1109e4172ab89756e7d65c8	0	0	0	0	0	0	0	0	0	0	0	0	58	0	114
1c4d0a7205cc711c65944b81187b4292	0	0	0	0	0	0	0	0	0	0	0	0	0	0	0
5a7cbe731866459bd64ec22120b3fda7	0	107	7	21	11	7	0	32	0	0	0	0	0	0	0
32bda29eff38a3996d9906f910514e6a	0	0	0	0	0	0	0	0	18	0	0	28	11	33	65
ed30be310a179d7c1d4c8b925b19f506	0	0	0	0	0	0	0	0	4	0	0	0	3	0	0
552f9a672030b3613d64a833b7d3af36	0	5	0	0	0	0	0	0	0	0	0	0	0	0	0
5976fbb620d30e08955a255f418f0302	0	0	0	27	0	53	0	0	0	0	0	0	3	0	0
d3f6f7213b003492631726287f315b50	0	11	17	33	0	0	0	0	0	0	0	0	0	0	0
3d140d0ee025824e8e530ef42ede7d87	0	0	0	0	0	0	0	0	0	0	0	0	0	39	133
864d2974ccdbe7655ed00dc248684d66	0	12	14	0	5	0	15	10	23	19	16	24	9	0	0
4ab58b341f4cb23f590487ddf2b006b9	0	0	52	0	23	26	0	22	45	0	16	16	13	0	0
0a8144420482925a855ba1ad4f32c655	0	0	0	0	0	0	0	0	27	0	0	0	49	0	17
f814b648c2c64debff3e93ef3f255b37	0	0	0	0	0	0	0	0	68	0	0	64	0	0	74
f87ee48b8e2937234bf64126f7f517ac	21	34	0	8	30	0	0	22	0	0	0	0	32	0	0
fa373e53a934aa497b4d38a9b5e94f29	0	39	0	20	0	0	0	0	0	0	0	0	0	0	0
e5fc800fb6e1742d1de271702c68696a	14	0	0	23	46	0	14	21	18	0	0	7	0	0	0
964576caf105ab77f6940f07be9e370f	0	49	27	34	0	0	0	0	0	0	0	0	0	0	0
f7db184155bd667686bd126d4a6a2c7b	0	35	0	0	0	0	0	0	0	0	0	12	0	0	0
14ae6a29e28a350375637a01b6106354	0	0	0	0	0	0	0	0	0	0	0	0	0	0	0
ba1f2e192429c3c4d8036923e884ec2c	0	0	0	0	0	0	0	0	0	0	0	0	0	0	0
0c82fc2a3d6657059fc47e3c50786e33	0	0	6	0	0	0	0	0	48	0	0	10	0	3	5
eeb073acc8c79cef49a0102de04f291f	0	0	71	0	0	0	0	0	0	0	0	0	0	0	0
00129042ccc5ffac94c2e8308ea12b11	0	34	5	15	35	11	27	31	0	0	0	0	0	0	0
3755c107718641f916f79904f0436d78	0	43	29	0	23	0	17	15	0	0	0	0	0	0	0
2dc7a4bf041b7751d509e1fb8dbdb6ad	0	0	9	5	12	0	0	4	17	0	8	0	9	0	10
6b205b2fc745151c750dd172f7551941	0	18	30	18	0	13	0	6	0	0	0	0	0	0	18
b6cf446f918dd4b73e6f127625a33f03	0	0	0	0	0	0	0	0	26	24	64	29	18	18	0
36f63281b9feb3fa0ca31332a13501f9	0	0	0	0	0	0	0	0	0	0	0	0	0	0	0
79ef5e73f8eac900232da6dab8e01ff6	0	17	18	0	0	0	0	0	56	40	0	0	0	0	0
b1d82687feda3b2a65b8e17919ca8783	0	0	29	0	0	7	0	0	0	0	36	0	22	0	19
09d7a011c39b1ab1a140d2a8fe87db15	0	12	0	0	0	0	25	21	0	0	7	9	18	0	0
829f317f77cd57b3dcbc5139e2f5ccc1	0	0	0	0	0	0	0	0	0	0	0	0	0	0	0
32301a804730047e3a3c42b65e0a0735	0	0	0	0	0	0	0	0	0	0	0	0	0	8	6
414a911d03239c27c777dd7ddeca6168	0	81	10	30	0	0	0	0	5	0	0	0	0	0	0
f132244d65849024fcd754b0fe8fd8f4	0	0	35	0	0	0	0	0	50	0	44	0	45	17	27
9f667ca3df1fa44d67b73fcb36a0e8ca	0	0	12	0	0	0	0	0	0	0	0	0	0	0	0
f1d9da3a5ef55a10eabda8e3efc3253b	0	0	0	0	0	0	0	0	0	0	0	0	0	38	67
79d57b364fc51e2061a3c85a1cb89072	0	0	3	0	0	4	0	7	15	2	0	0	7	0	7
24527d7bf8b5f0a9b4f56316209ee93a	0	0	0	0	0	0	0	0	47	7	0	13	0	52	0
7eed1d9152d448757974008a2e6f15ff	0	3	9	0	3	10	0	14	12	0	0	11	0	0	0
61a61d5cace6c56375a6d53e4ddcb468	0	30	0	0	0	0	0	13	56	0	0	16	0	0	0
baccb9795819a6a44355d8b42c16bc7f	0	0	0	0	0	0	0	0	0	0	0	0	0	0	0
2d5ea12ee161450c48820c8c41701d6c	125	21	0	0	0	0	0	0	0	0	0	0	0	0	0
477e328b3b1835b7ead9de35f4753759	0	0	0	0	0	0	0	0	0	0	0	0	0	32	38
1506950afd8fe7dd04808116f0dcb325	0	0	18	0	0	8	22	29	12	0	18	8	27	11	0
557d61042109f9d9779a96319d9e3928	0	0	0	0	0	0	0	0	0	0	0	0	0	28	0
fea6585fdf9f59dccf2000365e0df2ca	0	0	0	0	0	0	0	0	0	0	0	0	0	0	0
48317dacf1b39a6f34b025231af18be8	0	5	0	0	0	0	0	0	0	0	0	0	0	0	0
7f21e33a5c0664b05cf9de8ab25d172d	0	38	27	35	0	0	0	0	23	0	0	0	0	0	0
6311d267528181dd3033a0a9db7b85d6	93	0	0	0	0	0	0	0	0	0	0	0	0	0	0
bf422469cea56156eb8f89220a68ae03	0	0	0	0	28	0	44	95	0	0	14	0	0	0	0
0190d9a4a05f6ecc7a7b2c1ac6f18648	0	0	0	0	0	0	0	0	9	5	14	0	71	27	30
51fa32356ec084ee473f0ce7f600385b	0	20	6	11	0	0	0	0	13	0	0	9	0	0	0
32e0e805d55318ce5bc928f0f78e84b4	0	0	0	0	0	0	0	0	0	0	0	0	201	0	0
d08949ccf8aefe80c8a65306f943fc5f	0	38	24	26	0	0	9	0	0	0	0	0	0	0	0
98dbc1e11cda9da19e287949dc1ceeb7	0	0	0	0	0	0	0	0	0	0	0	0	0	50	53
83343a9a3dc44992098df76414ca5ec1	20	33	0	37	0	0	0	0	0	0	0	0	0	0	0
42ff905aebb8d1f6b243238053b08757	0	0	0	0	0	19	0	5	53	0	0	45	0	0	0
9294880f229b801b5ff09885273f0a2a	0	0	0	0	0	0	0	212	0	0	0	0	0	0	0
a2399bc42c8cacb4bc948240df6819f2	0	0	0	0	0	8	18	26	24	0	77	24	0	0	0
c4d418e8e0fd89f8501488b677c45223	0	0	0	0	0	0	0	0	0	0	0	0	0	0	0
b2c6bf604ce7d35d5770f158c63c9ff7	0	6	15	8	0	4	7	19	0	0	27	0	0	0	0
c8389567ee99c8fa4ebf198fbc3eff59	0	22	0	14	0	0	16	15	0	0	0	0	0	0	0
eef80431d788de81371f23256375ab51	0	0	20	0	0	0	0	0	16	0	9	13	32	34	0
9c0f13da7e122b66fbc8fedd932c6214	0	0	0	0	0	51	0	34	21	0	0	26	0	0	0
bce266d6ebaf42dfb30f928cffe0bbcf	0	0	0	0	0	0	0	0	0	0	0	0	0	0	0
2213a47304a635a49ca03a9d55fa7315	0	0	0	0	0	5	0	15	26	0	0	14	0	0	0
cc4a4e6a76da1c0ced4cee79d8e4b0f6	22	32	0	0	0	0	0	0	0	0	0	0	0	0	0
b7cfbc16f2e53da1bed063374927768c	0	0	0	0	0	0	0	0	0	16	0	15	0	0	30
882792fe4487f0b5ca856ca5a2fa27b9	0	0	0	0	0	0	0	0	0	0	0	0	71	38	34
48b3ec87b4ca498ea6b2374c8dd902f8	0	0	13	3	0	0	0	0	0	0	0	0	0	0	0
369839cd64f8e4e6b55e4717223028bb	0	0	0	0	0	0	0	0	0	0	0	0	0	0	0
1a5fb8d7b9b8716a48e0f3419a9eb4f2	0	0	0	0	0	0	0	0	31	0	0	10	0	0	0
22e6d61244ccafc339aee608806dd4cf	0	0	16	0	44	21	20	34	25	0	17	15	0	0	0
335cf7540410a514e470250bc85dfe3f	0	0	0	0	0	0	0	0	0	0	0	43	0	0	0
513f971981aac788f8bd55aecc52f7d0	0	152	56	0	0	0	0	0	0	0	0	0	0	0	0
9424d1e31bafdff2d40055ee6cffa137	0	0	0	0	0	12	0	0	28	0	5	21	0	0	0
ac6edafd0b5b0862624d2687c31b4cb1	0	38	50	14	0	0	0	0	28	0	0	0	0	0	0
263696ce0f8d6d81eaca95f372e78cbc	0	0	0	0	0	0	0	0	49	0	0	24	0	0	51
69600668565e52dbb8b29e62ae3a68fb	0	0	0	0	15	0	28	0	41	17	36	29	0	13	9
26fa86d3e384e3ac0a34471034c8d359	0	0	0	0	0	0	0	0	12	12	27	15	0	17	0
5cd8e3e36a1635b7b813976495287b38	0	0	0	0	0	0	0	0	9	0	13	0	56	0	17
d94b511cce409459ecbd9e486b0320a5	0	0	0	0	0	0	0	0	0	0	0	0	51	53	39
eaa42467c911dcbcb3a005ccb1dade2a	0	10	0	0	0	0	0	0	0	0	0	0	0	0	0
64bf9fa0868223593c18e387ea2053c6	0	18	0	0	0	0	0	0	0	0	0	0	0	0	0
938e830b0b51d65286d9d31484155f6e	0	36	0	19	0	0	0	19	32	0	0	0	0	0	0
cbcdedebaecb3c29c826f67f310dd21d	0	0	0	0	35	51	0	26	34	0	0	27	0	0	12
650c270cf63ab753396f44af488fe85b	0	25	0	0	0	53	0	13	0	0	77	0	0	0	0
f952b4a7db5ef3da66fd23cc071356ef	0	61	0	25	0	0	0	0	0	0	0	0	0	0	0
94b83bff57b4cc34e52e84c260e34ac2	0	0	0	26	0	0	0	0	0	0	0	0	0	0	0
d3f7832eddf6e14afbc5dfd813b4476d	0	0	15	31	15	12	13	27	0	0	9	0	0	0	0
1079368511466fc47e76b209e7a493c2	0	0	0	0	0	0	0	0	57	0	0	36	55	0	10
dc7f406ae6cf6be18024cac6d1db1c06	0	0	0	2	0	6	0	10	0	0	0	0	0	0	12
ee876ed97ede8d906c6e2f0078e59f24	0	0	15	13	0	25	0	0	13	0	0	0	0	0	0
314b57ff88c0a636258eeec7f35f5319	0	32	0	0	0	9	0	4	12	0	0	12	0	0	0
3542dacae577fcf99ea25c6d6d3cdc16	0	0	0	0	0	0	12	0	30	0	33	54	0	0	0
4b25fed89afa318f1bbb42f444f9d13b	0	0	0	0	35	0	26	20	28	0	18	16	16	0	0
d7af9225dc4ba6a793a1cf80cca0071c	0	0	0	0	0	0	0	0	0	0	0	0	0	39	55
d2d3a3c3d34cf079455065b7ff64f632	0	0	0	0	0	0	0	0	0	0	0	0	0	0	0
638e7bd2a091d6ccabce3ba12fe5dbd1	0	0	0	0	0	0	0	0	0	0	0	0	0	0	0
0010484c8a0d3c3becd34b8a47e1e1f4	0	0	0	0	0	37	0	0	47	0	0	73	0	0	0
604513935ce2c377e372ef9b9a826c41	0	0	0	0	0	0	0	0	0	0	0	0	0	0	0
d17c29e123b5f6f4e77414ef448ac5d5	0	0	0	0	0	0	0	0	0	0	0	0	0	0	0
ae4339e1a3982e0c25e2a5840c3d2fcd	0	0	0	0	0	0	0	0	0	0	0	0	0	0	0
f704c5aed12e0c3ccfa39a18e46eed83	0	49	0	0	32	12	42	26	0	0	0	0	0	0	0
419dd852a4a3404d438bc44849a6b701	0	0	0	0	0	0	0	0	0	0	0	0	0	0	0
36f8254f427917d2e230fed1d87712cc	0	0	0	0	0	0	0	0	0	0	0	0	0	0	0
8dd91c4860295ccc8cbe3c4066b136be	0	0	0	0	0	0	0	0	0	0	0	0	0	0	0
463227c25eb40de2f5b334a500dd605b	0	0	0	0	0	0	0	0	0	0	0	0	0	8	39
cd864fd5b85a071c19b658aeb7e6ebcb	0	0	121	0	0	5	0	0	34	0	10	0	0	0	0
657fa5a33f6aab2f1f0fc569690347c4	0	0	0	0	0	0	0	0	0	0	0	0	75	34	50
549d8c76ad63cf82786ba773aa17340d	0	14	11	15	12	19	4	13	9	0	0	0	15	0	0
fe61c7df259f0ce6d87a54e49f6c404a	0	14	15	11	19	24	27	0	0	7	0	14	0	0	0
3ab9b520f8a0ba335ab3d9d9f8d0467a	0	93	42	0	0	0	0	0	0	0	0	0	0	0	0
df8265109b9d7248d124f9b7567facaf	0	0	0	0	0	0	0	0	0	0	0	0	0	33	32
059ce8efb6adbdbbba63cd0060247b0f	0	0	0	0	0	0	0	0	0	0	0	0	0	0	78
5cd288dbd1dd319564c4bf0c95b2ef78	0	0	0	0	0	0	0	0	0	0	0	0	0	107	94
9b3bffc03fa784a422025204c7a632b9	0	29	14	21	0	0	0	0	0	0	0	0	0	0	0
4e507539b67807696c0ad5bf7506edc6	0	0	0	0	0	0	0	0	0	0	0	0	0	0	0
3724243b6a0df7a4ee4ee7611a3e7f50	11	0	0	0	0	52	0	0	0	0	0	0	0	35	0
48ae5ff3a380399559ea301503fe877a	23	0	0	61	0	0	0	0	0	0	0	0	0	0	0
5f13d1933ffbdfb9450620702ca1608b	0	0	0	0	0	0	0	0	0	0	0	0	0	0	0
04ffaa46d71b8bd9bddb38922e417179	199	0	0	0	0	0	0	0	0	0	0	0	0	0	0
f47be1e4e5728a301417193880f19d86	12	41	0	14	29	17	10	9	11	0	0	0	7	0	0
710e4a742e757a6126196732d8f3f7fe	0	0	0	0	0	0	0	0	0	0	0	0	96	0	0
28fe33d3a66ddad2a7f9e7fdbe010a09	83	30	0	25	0	0	0	0	0	0	0	0	0	0	0
1e621dd15c7b16caefeed1c6955d8716	0	0	0	9	0	0	0	0	0	0	0	0	0	0	0
1693b72fb96d3fa45f67065ef3445042	7	0	0	0	0	0	0	0	0	0	0	0	0	68	41
ae99bbdd1b3e699fdc75b475af78a39b	0	4	0	2	7	10	47	33	39	0	0	8	0	0	0
a2f798bdae1b7ad7e55558227ac4cd81	0	0	40	0	61	32	40	25	0	0	0	0	0	0	0
19d03a674b9d8218600f5a02bb62314a	0	0	0	0	0	0	0	16	20	0	0	0	0	0	0
84f6494e1060c464e22f617310172247	0	0	72	0	0	0	0	0	22	0	23	0	0	0	0
d734cf2bc0c4e9a3349482fb5e88cf93	0	0	0	0	0	0	0	0	0	0	24	28	0	0	0
53bce2c98272d359fe26ea9efd6015b9	0	0	0	0	57	19	23	0	0	0	36	11	16	0	0
2d40ba91a7731fa02d43e32d795c556d	0	0	0	0	27	12	0	0	24	0	0	0	22	46	39
b47554cbf3f5856823f15ef0b412b4f3	0	0	0	0	0	0	0	0	0	0	0	0	0	107	0
780fc9173ac7fe42d70bb7dc8d8b963d	0	58	0	44	22	0	0	0	0	0	0	0	0	0	0
0581c70e6f2167005fc24d5400db4f69	8	9	0	19	0	0	0	0	0	0	0	0	0	0	0
90112a910ee6ef1ede20eb8e35bce98a	0	0	0	0	0	0	61	90	0	10	0	0	0	0	0
8fc300240ccd2ad81fdf6e32f0e10c2b	0	0	0	0	0	0	0	0	0	0	0	0	0	0	0
4357a233c5b00b4c9e3babe6db54a99a	0	0	6	0	0	6	0	4	15	5	3	0	2	0	12
c6ff590e984f54f044dd37e13196b39b	0	0	29	0	0	17	0	19	0	0	0	0	0	0	0
725d33fbdf56e80b87e0955ed9fec52e	0	0	0	0	0	0	19	29	33	0	0	13	0	0	0
75bc5f4818c300fff451a9902db58fcb	0	0	0	0	0	0	0	0	0	0	0	0	30	24	12
889dcbe04a1e691b0e66aef5fa7c0f00	0	0	32	0	6	18	0	5	23	0	0	0	0	0	4
e693451be4eccc23c537628aa772982d	0	0	0	0	0	0	0	0	21	0	0	0	0	0	0
31ec13f5ca3a25c75e85ddbf0a7862e7	7	13	12	21	0	8	0	0	0	0	0	0	0	0	0
b60a9e546b5c40232f649142d8001203	0	42	39	0	19	0	0	34	0	0	31	0	0	0	0
989c49a278f3ab37db3f07569aaa9ee7	0	12	0	0	0	0	0	0	0	0	0	0	0	0	0
66d6bf808c198aa3c94175600e99a43e	0	0	19	0	10	0	0	11	14	0	18	13	25	0	0
5f60dbb854ccfb1eab8c30f66cabdf00	0	27	0	46	0	0	0	0	0	0	0	0	0	0	0
c9ac730089a09101cf64619b7bff8abb	0	0	0	0	0	0	0	0	0	0	0	0	0	87	48
9273b5acbd5cb4a4b8c9178b82bf87fa	0	0	0	0	0	18	0	0	21	0	0	0	0	0	0
6d384952e02b27f0014cd81946f125b9	0	7	8	0	0	7	23	28	0	9	7	0	0	0	0
494835f51dc1be598262d2b05e0643c7	0	5	46	3	19	17	0	0	13	6	10	18	0	0	0
fd5cbf7b4880afe2237b03040aaaaccf	0	0	22	0	0	28	0	0	28	0	0	20	0	0	24
b2c9bf5623e86d0e665f0712529b9356	0	0	0	0	0	0	0	0	0	0	0	0	0	36	43
469e7c281ec3fcc7a4ca423e61c5ccbd	31	27	0	23	0	0	0	0	0	0	0	0	0	0	0
ec7165735f26a17e900bab4424ce3b8d	193	0	0	0	0	0	0	0	0	0	0	0	0	0	0
da0c522f02a661a90e6777788d41e110	0	0	22	0	0	21	0	0	17	0	0	0	0	0	0
0d7057fe3b768470ffc22c1205d964bd	0	23	17	21	0	0	0	0	0	0	0	0	0	0	0
a5279846fab9b870e41ea3f37a87e8c8	0	0	0	0	0	0	9	33	0	0	0	17	0	0	0
272954f9c7f35abfce0ee7bf2377520b	0	8	8	0	14	0	6	4	21	0	14	8	7	0	0
2a77239821d658ee80b0d74e3f5c0d17	0	0	23	0	0	20	14	0	34	0	20	24	34	0	0
54ffb651d003d94d230d2f1024fb86fb	0	0	17	23	0	0	0	0	0	0	0	0	0	0	0
a1b0278b1436e60292da522a4e10c69d	116	0	19	13	0	3	0	0	0	0	0	0	0	0	0
b98343550b3d63693c511d21749a2f10	0	0	0	0	0	0	0	0	0	0	0	0	0	0	110
8a301581a3b4f5866ebce2cdc58509b6	0	22	36	13	41	43	0	0	26	0	0	0	0	0	0
5e38222956abe161097dae8eec57706f	0	0	0	0	0	0	0	0	0	0	0	0	0	0	0
47c81a7d7aebd476be5c142c644fb1b8	3	0	0	18	10	0	0	0	0	0	0	0	0	0	0
fc7a85878a24b8fb45394da381dd6790	6	19	18	13	17	15	0	0	0	0	0	0	0	0	0
96cdd784966360523f58840dc00f5ce7	0	0	30	0	2	4	0	0	16	0	7	9	5	7	10
2f974ec8c5e01bcf3eb9547176ee607a	0	0	34	0	0	0	0	0	46	0	0	35	0	35	31
80d4e61f52d5b3c91b150a65d4ab8312	0	0	0	0	0	0	0	0	0	0	0	0	0	0	0
7f068ce125e3930f0fe4f46f59ac56a5	0	0	0	0	0	0	0	0	16	0	0	0	26	0	43
d2f7d6141269758535c013ad03c2e025	0	0	0	0	0	4	0	0	19	0	0	9	0	0	0
0426890e6355870dd95a1464a9cb20ba	0	0	0	0	0	0	0	0	0	0	0	0	99	0	0
f4b5c742613d63b8a0667ee879ccf365	0	0	19	0	0	27	14	13	25	0	10	21	0	0	0
a2a02f831f904ae19a548728fe1fc8e0	0	0	0	0	0	0	70	63	0	27	0	0	0	0	0
fffc372eec0b94353366c6c40958c219	0	15	17	8	0	0	0	30	0	0	0	0	0	0	0
710b1e5669d42b24551439641e22ff7f	0	69	48	0	32	0	0	0	37	0	0	0	0	0	0
5fe503687222a2c7b8d006cbc3a220b3	0	0	7	0	0	0	0	0	7	0	0	9	0	13	15
7465333326ac1b72c2c1615f13fd17dc	0	0	0	0	0	0	0	0	23	0	0	19	0	0	26
462d8f362761ad7581cb8005dd014319	0	0	0	0	0	0	0	0	0	0	0	0	0	0	51
314e6e17eb093fe53472d193a6fde4c7	147	0	0	0	0	0	0	0	0	0	0	0	0	0	0
73c381825f874c02fb38ed253fc35a3b	0	0	0	0	0	0	0	5	5	0	0	0	0	0	0
f8318adbd3dceeb8d675aef72b9d65a3	0	0	0	0	0	0	0	0	14	0	0	11	0	0	0
5af02313f03e6be46d5c204f29b571a2	0	0	0	0	35	0	0	0	0	0	0	0	117	0	0
9f7c25b2450b791c0fa9d636c203d9be	0	0	51	0	27	19	9	13	14	0	0	0	0	0	0
bca7ea50a00417ec0d498e7cfa915092	0	47	0	25	0	0	0	0	0	0	0	0	0	0	0
381795772eaf490b0957a070ad7e827a	0	0	2	0	0	0	0	0	0	3	0	3	9	23	29
f67d618b3e30aa2227ecc6b137c510fd	0	23	9	7	0	0	0	0	0	0	0	0	0	0	0
f7e2c9f738493dc8a97dea8134d9acb6	0	0	0	0	0	0	0	0	0	0	0	0	0	0	0
9acfb293fd8771ffbe958dab58f960ca	0	0	0	0	0	0	0	0	0	0	0	6	0	0	0
c3fa4f21ea8f16bddb2dd05314c45924	0	0	0	0	0	0	0	0	0	0	13	20	0	30	29
025c9881b9a29b921f201b96dbb08a4f	0	0	0	0	0	0	0	0	0	0	0	0	0	24	51
dd3930ca4eac242837920e3ab421b8d3	0	53	0	41	0	0	0	0	0	0	0	0	0	0	0
8811e51da1b0d3f58c24f09fccc3ffdc	0	0	0	0	0	14	20	25	21	0	15	0	0	0	0
d140a8ae1d35c5336d8dea6182c7bc11	0	37	11	27	5	14	0	6	0	0	0	0	0	0	0
9349118cd32939221edf03c6669c9c46	0	0	0	0	0	0	0	0	0	0	0	0	0	50	67
f78e09ac4487376702bd27b8d0b06cd7	0	0	0	0	0	0	0	0	0	0	0	0	0	36	75
3981d29c79290da3b83aecb3a0a0dfaa	0	0	0	0	0	31	0	0	79	0	0	0	0	0	0
3bae864405cc1f00125dd1ec0989fbb3	0	0	51	0	0	0	0	0	0	0	34	0	54	0	0
06fff8f6a4a8d9119bacb1c7ab1c0137	0	0	0	0	37	20	44	29	0	0	34	0	22	0	0
d8459ad9d294f34699dc3ad91ea5db2f	0	0	0	0	0	0	4	0	5	0	0	18	0	0	0
bdb56b7f6971c94f5322416b3fff0668	0	0	0	0	48	46	0	30	62	0	0	0	0	0	0
a07951db9ed1e8af99988ab3448dc47d	0	0	0	0	0	0	0	0	0	0	143	0	43	0	0
6164a93e35627a1d33d27bad8795db33	0	0	0	0	0	0	0	0	0	0	0	0	87	27	9
04dd8c829ac6e7f5c3fc934fa6643f63	0	0	9	14	0	0	0	0	0	0	0	0	0	0	0
d8d0e95e54a6c2b48db50a062fcdf570	0	0	0	0	0	0	0	0	25	0	0	0	0	0	0
ddec2abfa1191c8dfaf1387bf71de2d8	0	0	0	0	0	0	0	0	0	0	40	0	145	0	0
7549d4774e23d545ea5a1c6eb5c7d212	0	0	0	0	0	4	4	5	18	0	0	0	0	0	0
0212ae369d5b833812f04a45a5e514be	0	0	0	0	0	0	18	39	41	0	0	0	0	0	0
0f8834cff6991b02b0378ee65a6dea95	0	0	0	0	0	0	0	0	46	0	76	0	0	0	0
7c8a03414309d624e888f989bb676309	0	0	22	0	36	0	0	18	42	0	0	0	16	0	0
2fd0ecaae3f6e1d38c99a30dc67475b3	12	24	13	31	0	0	0	0	0	0	0	0	0	0	0
db92f011f38edb202c76a794c21261c1	0	18	11	25	14	12	0	0	0	0	0	0	0	0	0
15b970bee9096df8fb99d8774f4bbe63	0	66	0	13	53	0	0	37	0	0	0	0	0	0	0
a09f7e07c1b221c3257e5ea8fb098dfb	0	0	15	0	19	16	27	31	23	0	27	16	0	0	0
a764dc02abcfd104629462ec0a661650	0	0	17	0	20	7	18	35	15	0	15	24	15	0	0
4c12e915d8bc0878895c440eafe42664	0	10	0	23	0	0	0	4	0	0	0	0	0	0	0
dcb8f79554e3327a34bdd8010c73a9f5	0	0	0	0	0	0	0	0	22	0	0	0	70	91	0
d23fbef2f31d48eda40876cdbc49933a	9	0	0	0	0	0	0	0	0	0	0	0	0	0	0
2dfac5726aa02e594694694248d10053	13	42	0	0	0	0	19	17	13	21	0	0	0	0	0
4637ef5933486241b91cce183ab209b5	0	0	0	0	0	0	0	0	60	0	0	30	0	23	14
677929eac52be081cdae08a0b9c70eb2	0	23	0	0	0	0	0	0	0	0	0	0	0	0	11
2ffa8e849b891ac39da1e77529618983	0	0	0	0	0	0	0	0	0	0	0	0	0	0	32
d225233ec8fa5e77511f6592da22d8ee	0	0	0	0	0	0	0	0	0	0	0	0	0	0	0
9bd112d013f08172a9cfea50a263784c	0	0	0	0	183	0	0	0	0	0	0	0	0	0	0
22fb0ec6aa83959340ebe64e6fdfd042	0	26	17	0	33	22	37	15	12	0	20	0	0	0	0
755514c9aa6454bace9802b185f09e62	0	0	0	0	0	0	0	0	0	0	0	0	0	73	64
7dafa187620255afc39369ed1d29df21	0	0	0	0	0	0	0	0	0	0	0	0	0	0	0
13898bfab2fca6d9c99918bd15950f7a	0	0	0	23	0	0	0	0	0	0	0	0	0	0	0
87550da9b1e3d334b4b8c97d0a740333	0	0	0	0	0	0	0	0	0	0	0	0	0	0	0
c48a284697cfb619b89c7500bd357684	0	0	0	0	0	0	0	14	0	0	0	0	0	0	0
4db99f03423c6fcb8b145f60ef5522cd	0	0	0	0	0	0	0	0	17	65	0	0	47	0	0
6c8d67033bff4f4720518d676f2e6a27	0	15	38	0	14	0	19	16	0	0	19	0	60	0	0
957ebc9e79cd6f49b4d8aa5031c74295	0	0	0	0	0	0	0	0	0	0	0	0	0	0	0
d8e5c905b52c8fdfd786777224131634	0	6	18	0	0	0	13	21	7	0	0	0	21	0	0
b32ec34ecd16bab9ef0a48dbc3d8a5ae	0	42	11	28	0	0	0	6	0	0	0	0	0	0	0
d9606669d6966102a2f4df9325417b1a	0	0	19	0	3	2	0	4	50	3	7	7	4	0	3
708768d1f651ee0c1d69b529cd20d6f5	0	0	18	0	0	15	0	0	12	0	0	0	0	0	0
9437f73e4a8b90cda9d82b2992d983d2	0	0	0	0	0	0	0	0	79	0	0	15	22	11	14
d59f5b7f88db1b4903669c30a957ebb8	0	14	48	0	0	6	0	0	22	0	0	0	0	0	0
fcb2ef91f82304db7d4c06382b316bac	0	0	0	0	0	0	0	0	0	0	0	0	41	33	17
c72d743706e761eb43072df0b6d33afa	0	19	17	0	0	0	27	18	24	0	21	16	0	0	0
91758433a6102cfa1d6dc68a4bd33366	0	0	0	0	0	0	0	0	0	0	0	0	0	0	67
08cc54292bbc3f6b5a7e0168e4e1247c	101	0	0	0	0	0	0	0	0	0	0	0	0	0	0
910550f0d3ab7fc60ee52eb78308ebf1	0	0	0	0	0	13	0	0	59	21	0	9	15	0	0
057fa0475ae5ae2671a8a27e35a67a4b	0	0	0	5	8	0	0	8	0	0	7	0	10	0	0
6a4083dd85eb1142a1c5cbd0b8b22a4e	0	0	0	0	0	0	0	0	0	0	0	0	0	0	10
ef7c4c40602ec10373356fc41112e963	0	0	0	0	0	0	0	0	0	0	36	40	0	0	0
079595f442cecdd7f295ea1205217311	0	0	0	0	0	15	0	0	29	0	24	23	0	0	59
771a345141492fb7226eb80a84b1aa25	0	0	0	0	0	0	0	0	0	0	0	0	103	22	16
601ad7a49f7fd752927e6ebbaddf234d	8	43	34	18	0	0	0	0	0	0	0	0	0	0	0
651d5e82a6f8abbf76e05bb7e1442b87	0	0	0	0	0	0	0	0	10	0	0	22	0	0	0
1ad54301adb2f713eb8fe1295fe1d476	0	0	0	0	0	0	0	7	0	0	0	0	0	0	0
517a484aeb761be2119b89053f6cd6da	0	0	0	0	0	0	0	0	0	0	0	0	0	67	54
e34442e6a2c63287a0a6449da4dc7355	0	0	0	0	0	0	0	0	0	0	0	0	0	0	0
d9111f780933a0eb1f13666c83542059	0	41	37	24	0	0	0	0	0	0	0	0	29	0	0
e9e05e68a0d7f068c9ced6aae7d15212	0	0	48	0	53	0	0	37	0	0	0	0	0	0	0
d430fec892315228e009c4711af8d154	0	0	0	0	0	0	0	0	0	0	0	0	9	0	0
de64d1a8ed00083c2daff3f2ad5f1b26	0	48	5	39	0	0	0	0	0	0	0	0	0	0	0
a7b1b82fe5a40f8bc61a54fe4c272aa9	0	0	0	0	0	0	0	0	0	0	0	0	0	0	0
a4494451e4060dadf6ec29ac325c3931	0	35	15	3	12	12	0	8	14	0	11	8	5	8	0
5fa28e8158a719dd56b4ab41583db0b6	0	0	0	0	0	0	0	0	0	0	0	0	0	0	0
a3a421ef303dc4876010d8332ce6cbb4	0	0	0	0	0	0	0	0	0	0	0	0	0	137	0
56208581ee5796505705a2c89e8234ae	0	0	0	0	0	0	0	0	0	0	0	3	0	0	0
ec385714061e71c77c71427d25ae85c6	0	0	0	0	0	0	0	0	0	0	0	0	0	66	0
981f088015c3462a13c972d59af18aa7	0	0	52	0	0	0	23	63	0	0	40	0	0	0	0
4e72ac59c1bd8068f25d20ba6dba13cd	0	0	0	0	0	0	0	0	0	0	0	0	52	33	28
286245a256aee3a0d994491565943cad	0	0	0	0	0	0	0	0	0	0	0	0	0	0	0
f2a288ef2c6bcb282d67be13f2e38b5d	0	0	0	0	0	0	0	0	0	0	0	0	0	0	0
21c7d92a3da338e30c2e9a6c140702b1	0	0	0	0	0	16	33	25	28	0	0	0	0	0	22
4e25dc455b2386be6744255dbebb4a18	0	0	0	0	5	0	0	0	0	0	0	0	0	0	0
32242f94b9e139d42e3b6e78d7c88eb2	16	53	0	14	24	0	20	29	0	0	0	0	0	0	0
4ece44d2105fb80ee8bb239b281ea4ac	0	0	0	0	0	0	0	0	120	0	0	0	57	0	0
f15572315e252ce476b8292f1439dbb5	0	0	0	0	0	0	0	0	0	0	0	0	22	24	0
722e5fd861cadabb65d05692603d1829	0	0	0	0	23	0	28	13	23	0	15	0	0	0	0
43628158672ea7f5ec08ea3993304fc1	0	0	0	0	0	0	0	6	18	0	0	35	11	25	0
a526b1e05cb79561dfc42d238f917e82	0	0	0	0	0	0	0	0	0	0	0	0	0	0	0
12bf4a039996b350926402008de7147b	0	19	9	19	7	4	0	5	10	0	0	0	0	0	0
8ecacf40f3abc231cdc7ea223379cfd1	0	19	9	13	0	7	0	16	10	0	0	0	0	0	0
088e08064f8e7ec10c9c391a9c272182	7	49	0	22	0	0	0	0	0	0	0	0	7	0	0
23cb054bd2d11f48cfd28fd2e4684705	0	0	0	0	0	0	0	0	0	0	0	0	0	0	0
82b786956f1e22714da69697adff8c29	0	0	0	0	0	0	0	0	0	0	0	0	70	0	32
04aab4b3f1006cd873f1be337325a6b2	0	0	0	0	0	0	0	0	0	0	0	0	0	0	0
814f11e223eb392745ee84131f4db8c6	0	0	0	0	0	0	0	0	0	0	0	0	0	0	0
8ae37e9001960ef6bf86f114102955f2	0	0	0	0	0	0	0	0	0	0	0	0	0	0	0
800324552c95d3bb905e393a608327c6	0	0	58	0	6	11	0	0	51	0	15	15	0	5	0
36a4d7674462e70335ef157704bf6e0a	0	0	0	0	0	31	0	0	25	0	6	17	0	0	0
8fcdd938b4dd0af4cdd7c22df75e2262	0	0	0	0	0	35	0	0	46	0	0	62	0	0	0
604d99cb77363b7767cbb4a5006b5137	0	22	0	3	17	11	5	0	8	10	9	20	0	8	16
bc93f24d4d57466af38efc4b957aec92	0	0	0	0	0	0	0	0	0	0	30	21	0	24	37
2d543288b12f120a652b3bce0d2dd0e9	0	11	50	0	54	7	0	0	12	0	7	0	31	0	0
6cdbf501463f8b8d546969267665db4f	0	0	23	0	0	17	0	12	0	0	13	0	0	0	0
021f5e03bc7b4e2270130011aece5190	0	0	0	0	0	0	0	0	0	0	0	0	0	0	0
40ece1245669dc77101a8afd7ba17236	2	14	22	9	0	0	0	76	12	0	0	0	0	0	0
d5c51320f9752011049fd64f1dd4e40c	0	0	0	0	33	0	0	0	0	0	0	0	11	0	0
5935b7424d68dfab9ca4706b22832fbe	0	0	0	0	0	0	0	0	0	22	0	34	0	0	0
d84f02501eee8546d56f9171fe0abf5f	58	0	0	0	0	0	0	48	0	0	0	0	0	0	0
2b3024fc17804590970a49f65c6f5e36	0	0	0	0	0	0	0	0	9	0	0	6	116	28	0
adf7704a92fc5f002f1eb2345722d85f	0	0	0	0	0	0	0	0	0	0	0	0	0	0	0
54b7cbe65d964ea225e359f4c892cafe	0	0	0	0	0	0	0	0	0	0	0	0	0	0	0
ad8dac0e92d18d7b79332389dde70253	0	35	0	18	31	0	0	31	0	0	0	0	0	0	0
d47a1588fead977f0d7020814f1afa82	0	0	0	0	0	0	0	0	54	18	0	56	6	0	8
0f7de2c2939eb3340466eed8e8b3317a	0	0	0	0	0	0	0	0	0	0	0	0	12	14	71
4574bd95022282203fe41d3a22fb44a0	0	0	0	0	0	0	0	0	29	0	31	0	0	0	53
27c2c213e4addcd72543ed122ca09f7a	0	27	0	17	12	0	9	26	14	0	9	0	17	5	0
79a01c6d17f8bcd9e302e6d534be8bcb	0	0	0	11	0	0	0	0	0	0	0	0	0	0	0
41d2b0cd472cba00da9f684b9ebd73d8	0	10	11	0	25	13	0	10	0	0	6	13	0	0	0
dfa6be6ab09b40cf408366b32d58f694	0	0	0	0	0	0	0	0	0	0	0	0	0	0	0
116c93ff8c2f17f40ded51499e6b686e	0	0	0	14	25	23	19	50	0	0	0	0	0	0	0
52a240ee3690c4e3e71662222444796a	0	0	11	9	0	0	0	6	17	0	0	0	0	0	0
19d71aeb576a3ac3517df2ee61504a0d	0	0	27	0	7	10	42	22	13	0	9	7	26	0	0
ca8313600f922da56855b2503891c446	0	0	0	0	0	0	0	0	0	0	0	0	0	0	0
88dfe93f9ac87a5ac69ae241a1b6e726	0	0	0	0	0	0	0	0	72	0	0	20	0	0	0
8f957a506cb60ed46e47210a7abf82d0	15	40	0	10	0	0	0	0	0	0	0	0	0	0	0
ae08fc1944cc3e31017a671224e9ac7f	0	0	0	0	15	0	28	28	6	0	9	0	10	22	8
8dfc2b66c3af0212c3d487112b75b315	0	0	0	0	0	0	0	0	0	0	20	0	0	0	0
d192ea7935b7379d2eb33808d494bc9e	3	0	37	51	0	0	0	0	10	0	0	0	4	0	0
2b6119b4091df993075044fe88cc8d01	0	11	0	0	0	0	0	0	0	0	0	0	0	0	0
efdd9dd5e804b7cdf5f17ba02b369691	0	0	48	0	0	43	0	0	0	0	0	0	0	0	0
c8eec15fe01782a17f5561aad0fc2337	0	23	13	20	27	0	33	29	10	0	0	0	9	0	0
006ff97d5bd9e12dfad9af38c2df5eb5	0	0	0	0	0	0	0	0	52	0	0	0	30	0	0
7dd9cb6a02efe519f386ac31fd96e0e6	0	4	0	24	0	0	0	0	0	0	0	0	0	0	0
e57f9c832e1752ce5211ea964c3661e7	0	0	0	0	0	0	0	0	0	0	0	0	0	0	0
097b6c5f272e428fec502fd74a235cb8	0	0	0	6	0	0	6	0	0	0	0	0	0	0	8
ea39a6aeca39a1edbc0e3e1167e00748	0	0	0	0	0	16	0	0	18	0	0	0	0	0	0
b1a9c7da2b3e537c72f93cdd277093e4	0	0	0	0	0	0	0	0	73	0	0	17	0	0	0
b8db43ccf10e906a1e6c3721551bea5b	0	6	0	0	40	0	40	39	0	0	16	15	0	0	0
55c472e3569fbbf359a978648968e650	0	0	0	0	98	0	0	0	0	18	0	0	0	0	0
83558a4bf8add4d3baac5359ea547370	0	0	26	0	34	0	11	6	0	0	0	13	0	0	0
6a25e38e9e2e8190460148820605ea59	0	0	10	0	0	13	0	20	35	0	6	12	0	0	0
ab2fd7155169643a7b60356142234f83	0	0	0	0	0	0	0	36	72	0	0	0	0	0	0
658b20d97d7643986b03734d328acc1a	0	18	0	0	36	0	0	0	0	0	0	0	0	0	0
05bd71f3f37ddcea9ac51fb2008b39b1	0	0	0	0	0	0	61	47	0	0	0	0	0	0	0
38966d41e0a2d5e21f5654fb5cd2f8f2	0	0	0	0	0	0	0	0	0	0	0	0	45	60	0
3a6f82a46c31f19e0f128a666464dd75	0	14	0	0	24	20	0	0	32	0	14	15	0	0	0
2ab946009706034137da8a112fd7cb0b	0	3	8	0	0	8	0	3	13	0	0	14	2	0	0
8ef9c884a21d98da57d7ef91818125e8	0	0	0	0	0	0	0	0	0	0	0	0	0	0	0
ab924b6606333cff12a06ab20cfacd7a	0	23	0	0	23	0	63	43	0	0	0	0	0	0	0
33252ca6473eb911867212a64f500fd9	0	0	0	0	0	0	24	39	0	0	0	34	0	0	0
216ba26cf5688edcfea443a8c11d5916	16	0	150	0	0	0	0	0	0	0	0	0	0	0	0
c5f1dcd869567060df536255e3da79c5	0	0	0	0	0	0	0	0	0	0	0	0	0	16	52
ca64cd5d43dd088a85e60a602a25d821	152	7	3	0	0	0	0	0	0	0	0	0	0	0	0
11bbd5acba60a7d4290f345b1ae55fba	2	21	9	9	9	0	13	0	0	2	8	0	5	0	0
0d1f0047c1ea6f615c8dde1521ce1623	0	16	0	0	0	43	0	15	0	0	0	0	0	0	0
8228ef2b7e287ea5ed2e0600481c249b	0	33	25	0	0	0	0	0	0	0	0	0	0	0	0
d9aca7b664a4dc40e264a765431d2c76	0	0	0	0	0	0	0	0	0	0	0	0	0	0	0
a8f9ef2b36268c9ee0beee05d863dd5b	0	0	0	0	0	0	0	0	0	0	0	0	0	0	27
0b267cfdd142fae9d582b6a704ecebe6	0	0	0	0	0	0	0	0	0	0	0	0	0	0	0
13a6cf4bb34b6a4a239e55886b7e2396	64	0	0	0	0	0	21	20	0	0	45	0	14	0	0
53a1823793a55c3912f16bca4a5bf3b5	0	0	0	0	0	0	0	0	0	0	0	0	0	0	0
bcf971085265ea14c19a05b302d949a6	0	0	0	0	0	0	0	0	0	0	0	0	0	0	0
e2e10a48fe37854dceaf88fdf41799c3	0	0	0	0	0	0	0	0	0	0	0	0	0	0	0
fd2c92a37034f6c5aba873741890e1f4	0	0	0	13	0	0	0	0	0	0	0	0	0	0	0
bf84673f62056541858675d5a2b555ef	0	0	36	0	12	0	20	35	22	0	20	0	19	0	0
6fd43d11508b1c27ec899431f2032376	0	0	0	0	0	0	0	0	0	0	0	0	52	0	0
b4f41b213d1c349f3b1e4502e5604362	0	0	30	0	0	22	0	0	57	0	0	0	0	0	0
615cdadfbc52dac1cbf1a5705622549d	19	18	6	16	5	0	6	8	0	0	0	0	0	0	0
ed485f024319b2dbc298f4495efca3e1	7	15	0	14	0	0	29	0	0	0	0	0	0	0	0
97753f97bfbf4decb2c896397d55b5d8	23	43	11	0	23	0	0	0	0	0	17	0	0	0	0
42f2eab04af314130b531e65d4275be3	0	0	0	0	0	0	0	0	0	0	0	0	0	0	0
4d938c22505bc9841550e53fea6f7faa	0	0	0	0	0	0	0	0	0	0	0	0	0	0	0
efd4e453c7741b8f39f3530569382267	0	29	20	27	0	0	0	0	0	0	0	0	0	13	15
a15b2191197c402f3b060b6cb67d9ee6	0	0	0	0	0	0	0	0	75	14	0	0	46	0	0
a41d354a2c13c366013f9d2ffe4e56ae	0	0	0	0	0	0	0	0	78	0	0	0	0	0	84
1602bc674b9489f6d05fc095cd178528	0	0	0	0	0	0	0	0	0	0	0	0	0	0	0
cbea9e7edc983b480911e915798e8eb8	0	0	0	0	0	0	0	0	6	0	0	29	0	0	0
3c1c37e15529b673623b8081dfc40729	0	0	26	0	50	20	0	0	6	0	11	14	9	0	0
fbb6c0f06215e47ae252f8d44541bfb9	57	72	0	0	0	0	0	0	0	0	0	0	0	0	0
13dbff7531bd6feeba656e339a853344	0	0	0	0	0	0	0	0	10	0	4	19	0	0	0
260e72c45b563b1bda1b90c10b704a03	0	0	0	0	0	0	0	0	0	0	0	0	0	19	21
2dc6aefdde407b9de6e60e375009f779	4	10	0	7	0	0	0	0	0	0	18	3	27	0	0
78853e8baf7a2ec331f6bbe82094dbd8	0	18	0	0	0	0	4	20	0	0	0	0	0	0	0
3844d0f302d4fa1092b79fe6b3f32a89	0	0	0	0	0	0	0	0	22	0	0	5	46	30	11
60f6f3ff8459a122102e567bcafe16a4	0	0	0	0	0	0	0	0	0	0	0	0	0	0	0
396ef789ced43f63e16731942b91372a	0	0	0	0	0	0	0	0	0	0	0	0	0	38	43
4e83d8b5b483559a0824fc2383ce21d6	0	0	0	0	0	0	0	0	0	0	0	0	0	0	0
fa262b263fbff201848a8245284ad565	0	0	0	0	0	0	0	160	0	0	0	0	0	0	0
fa0d2e12ddfe94e414c997711e48cc63	0	0	0	0	0	0	20	21	0	0	0	0	55	0	64
74f1f135ee3f8219412eaafb1b4bc627	0	39	0	0	0	0	0	37	0	0	0	0	65	0	19
b68d8d790743dcc2dd723a5859d313e6	0	0	0	0	0	0	0	0	11	8	5	6	9	8	13
94f8e82c115867d389be65fc7b6837f2	0	0	82	0	0	0	0	0	0	0	0	0	0	0	0
fa3a5d16965952f846cd3fa5acfff061	0	0	26	0	21	19	0	0	48	0	9	14	6	0	0
fb998c4fb1a027a4b8f09cb0a9893ac7	0	0	7	0	0	0	0	7	0	0	0	0	0	0	0
de7df1ed66f5d8cdad16ff34c01e7c1e	0	0	0	0	0	0	0	0	0	0	0	0	0	0	0
da0f8fe330d9bc7763319c62bdf74dd2	3	0	0	0	0	22	0	0	0	0	0	0	0	0	0
bd87814efe4de81512a484155040f4f4	0	0	38	0	41	40	0	0	30	0	0	0	0	0	0
1b158b8b2922d4fcad5d9cea607cbb7d	0	0	0	0	0	13	34	0	19	11	21	0	14	24	0
ede891138a00176dc602553f4b7e0bcd	0	0	0	0	0	0	0	0	0	0	0	0	0	0	0
deb7207694ad2d01215c509dd86c8c13	0	0	0	0	44	25	27	36	13	0	0	14	0	0	0
309df102d29a9c9f1933352b028f9911	0	18	0	0	0	0	0	0	13	0	29	12	0	0	0
bec1254eb2e8f6f6ccf2add3de1d588a	0	0	0	0	0	0	0	0	0	0	0	0	0	0	0
f5e558abe96a6d6e94523e8551679f37	0	0	0	0	0	0	0	0	0	0	0	9	0	0	0
5b687ba910818db063ff3b4a5c2520f2	0	15	0	12	0	0	0	0	0	0	0	0	0	0	0
e72fa1224b42ed69e5228d2f67fd7f3f	0	0	0	0	0	0	0	0	0	0	0	0	0	0	23
557aef6a368d8d210629831c1a366d82	0	12	26	26	0	22	41	32	0	0	0	0	0	0	0
75716089ceb9f8f746d8f560ee5c2d64	0	0	11	3	18	0	0	8	0	0	0	0	0	0	0
c62433923e589599abb8594fc6901d65	0	24	0	0	0	0	73	32	0	0	0	0	0	0	0
c4a12a510cfbd7f260d9b002f89ade00	0	0	0	0	0	0	0	0	0	0	0	0	0	0	18
29b4d39ce6cb1752600d4a58e28eb0ef	0	0	0	0	0	0	0	0	0	0	0	0	0	0	0
9c5413f225f18653e2a72dd2f6102b51	0	0	0	0	0	0	0	0	0	0	0	0	0	0	0
552ce7103169021eeca2fded51a5bbd8	0	0	29	0	0	49	0	0	24	0	21	0	0	0	0
94f986aee61c611c3b23cd04d858da07	0	0	0	0	0	0	0	0	0	0	0	0	129	0	0
aee1b5954378ad4523efffbcdc952332	0	0	18	0	0	0	0	0	44	0	25	31	22	0	0
96250cab39676cbe24636f6319031ed1	0	0	23	0	0	7	0	0	18	0	0	0	8	0	7
d72aac7cc5d40e806092bf31a9d55b68	0	0	0	9	0	0	0	0	0	0	0	4	0	0	0
b6945dbb9b6dc580cc2cbcbaac1143b3	0	0	0	0	0	6	0	0	42	7	23	19	8	6	0
a900a6ba676313a27d27cb65afe4c76f	0	0	0	0	4	10	18	18	37	0	11	28	13	0	0
dd7568981ab6bc4b150fe6a41aedc6be	0	0	0	0	22	0	0	0	26	0	32	12	0	0	0
60dbb2e8303cf2745ee8447430903d29	0	0	0	0	0	0	36	0	35	0	36	0	0	0	0
1eb3551372dbc2436176f4006f1494e2	0	0	0	0	0	0	0	0	0	0	0	0	0	34	72
09552da56e8d2913162d74c2e3aae342	5	24	0	0	0	0	0	0	0	0	0	0	0	0	0
78af5c7003d2e6084a185224800f1e2d	0	18	5	15	0	0	9	19	3	0	0	3	0	0	0
cdec63da396c74e5f5c707be316c5db6	2	19	0	30	0	0	0	0	0	0	0	0	0	0	0
08121332a993190c0034919cf8f90a26	0	0	0	0	0	0	0	0	0	0	0	0	0	0	0
b34470ac02773845727d0d79aa44e1ad	0	53	0	36	36	0	0	0	0	0	0	0	0	0	0
b2fb38b1c417fccc4f70a7d400e86b90	0	0	0	0	0	0	0	0	0	0	0	0	22	39	0
99a517e93835b81b2ea32086e9daf109	0	32	0	17	17	0	0	21	0	0	0	0	0	0	0
fddc6a88867b6b4c71fdafc76102cfa9	0	0	0	0	43	38	0	0	75	0	0	0	0	0	0
d79267d871472dcde5f88cd9f90ad254	0	0	0	0	0	0	0	0	0	0	0	0	0	0	0
b379b1521d1a107507e12b3c376067b0	0	0	0	6	0	0	0	0	0	0	58	0	26	0	0
6d4769089466881da918f46c71b51ed9	13	11	26	0	55	0	11	0	0	0	0	0	0	0	0
ba91919acb4f22c47be94f968a1fa0b2	0	0	0	0	0	0	0	0	0	0	0	0	0	0	49
6f8d5b4978a9d1ce219fa2d1613cf062	0	0	0	0	0	0	0	0	0	0	0	0	0	30	60
d2ff5eeba2b65ef2eeb1b55cc8f3ba9f	0	0	0	0	0	0	28	0	15	0	0	12	29	12	0
3c30cd9496b76f18823adf6c888f982a	0	17	0	36	0	0	0	0	0	0	0	0	0	0	0
90d30c08e698dd8c9c251f3618c2f37d	0	0	0	0	0	0	0	0	0	0	0	0	0	0	0
7b105ff4ce61c9e1649f35e979dbacbf	0	0	10	7	0	14	0	21	14	0	0	0	0	0	0
349221525c17deabfd4cd5509affec89	0	0	0	0	0	0	28	100	0	0	0	0	11	0	0
8b75cfe226e48d5177bac572a24deeb4	0	0	0	0	39	0	0	0	0	0	30	0	0	45	0
bed1cf4a6f91028db29a315d22755fd1	0	42	15	0	0	66	0	0	32	0	0	0	0	0	0
1b08c872670a68f1f74c97959cca0db7	0	0	0	13	45	0	20	40	0	0	8	0	12	0	0
ca014ec3a2f944c2e94a585b7fe907f3	0	0	0	0	0	0	0	0	0	0	0	0	0	0	0
7db6c90c39ecafd6e129e85e51b76392	0	0	0	0	0	0	0	0	52	0	0	0	63	0	39
8120f10e2977e63269d3a477656246f3	0	0	0	0	0	0	0	0	0	0	0	0	0	0	0
d259deedbbe7543fe354a375d9398c92	0	0	6	0	0	0	0	0	0	0	11	0	104	0	9
1c2214713a395c523696caf9d1fc65a7	0	0	0	0	0	0	0	0	0	0	0	0	48	54	0
f5f39a008e39ea672ed9d515053e8cef	0	0	0	0	0	44	0	0	75	0	0	0	0	0	0
06ac4dac7bbb0313c2acecc15c05171e	0	13	15	0	0	0	0	7	0	0	0	0	0	0	0
fd6dd94390d7789047ff3a287c3c2444	0	8	15	8	0	8	6	0	12	0	3	0	22	0	0
dbf0c5cdf8cc497780f4dc76a4d93974	0	0	35	0	0	0	9	0	0	0	0	19	0	0	0
50e259411b64787c2608184366c6f1e8	0	0	0	0	0	0	0	0	23	0	0	33	0	26	0
6bae37822e33636a5de9d026954b1176	0	0	0	0	0	0	0	0	0	0	0	0	0	72	22
6f0995f188177d7b315b0b64f700f837	0	0	0	0	0	0	0	0	0	0	0	0	102	0	0
6c9d50f45aac58ba4858d780cb51383f	0	0	0	0	0	0	0	0	0	0	0	0	0	0	0
e2b4ff3f443850cfad709e433814b546	0	0	0	0	0	0	0	0	0	0	0	0	0	0	0
4574db069120f1d2426d4006cc70fd06	25	37	28	0	18	0	0	0	0	0	0	0	0	0	21
32ec03ef1d8ebb04f932f381ee14086a	0	0	0	0	0	0	5	0	0	0	0	0	17	45	11
83a3cf508d0a229d48dc18e5194e02b5	0	0	0	0	0	0	0	0	0	0	0	0	0	0	0
ff722770146fb32f67f7d51faa02f5d8	0	0	0	0	0	0	0	0	0	0	0	0	0	0	0
9ca018d3d3184ad120f2a38dc1906f60	0	0	0	0	0	0	0	0	0	0	0	0	131	0	22
f9894b3cc71539cc924a150a70e67fc1	0	0	0	0	0	0	0	0	0	0	0	0	0	153	0
d03ff8a1e5a666f74adecc3a7423fbab	0	0	0	0	0	0	0	0	0	0	0	0	0	0	0
84a2ae7f528ebee8c9f810480f465643	21	22	0	0	36	0	0	0	0	0	0	0	0	0	0
c7a7c3429eb58455fe6b5020b2acb3ae	0	0	0	0	0	0	0	0	0	0	0	0	0	0	117
d0428152c79479181f94d1fe150663ba	0	0	0	0	0	0	0	0	0	0	0	0	0	0	0
9ac878043d29722cfe0744863d133716	0	0	0	0	0	0	0	0	19	0	0	18	0	0	0
82082bcd6c68cf140020f9b7acdcceef	0	0	35	0	0	3	0	0	48	4	8	28	0	0	6
68f28fc32435ee9938331219aaa81f8c	0	0	0	0	0	0	0	0	0	50	0	0	101	0	0
fff75b0824f6edecd104cd305b7db6fe	0	0	0	0	0	0	0	0	0	0	0	0	0	0	4
bd929e615801fd62d520b6acaa8a2451	0	0	0	0	13	0	0	5	7	0	0	88	0	0	0
e7af704a20ad61fb26edfb71d9b4208b	0	11	0	18	0	0	0	0	0	0	0	0	0	0	0
9deb8d2225a97f2557973b74b6ff1556	0	0	0	8	0	0	0	0	0	0	0	0	0	0	0
1655f4d44e00baf73723d6e4e217501e	0	0	0	0	0	0	0	0	43	10	6	17	37	0	10
d4632f4f8d1dec66a0fbfb32207d8f94	10	22	19	0	41	0	0	13	0	0	0	0	0	0	0
3d4e987c33a2ed9438eacb01cddef92a	0	0	0	0	0	0	0	0	32	6	0	14	0	0	0
d60aeed5370d79bccbfa08731ac546dd	0	0	0	0	0	0	32	19	48	0	0	9	0	0	0
74c19c8c2a1685fb3e6fb7b0dec78ab4	0	0	0	0	0	0	0	0	13	0	0	11	0	0	10
5f2f093bdadde6c69d6435927b19ea43	0	0	0	0	0	0	0	0	26	0	0	0	0	9	19
63a01afb88ba93beb5274fae5e9e8163	0	0	0	0	0	0	0	0	17	0	0	0	0	35	0
6a9cf7963fe9027549115e60a092dfe1	0	0	0	0	0	0	0	0	0	0	0	0	0	33	35
5172308cf9ecb61c298d96067440812c	0	0	0	0	0	50	0	0	46	0	0	37	0	0	0
b1f6f89baab89ab65d7ea25695616e08	0	16	0	24	19	0	0	8	0	0	0	0	0	0	0
31c46e97d9ac1616c9224fc3fe72ce09	64	39	33	0	0	0	0	0	0	0	0	0	0	0	0
9fb976f1856b1e002b56ff17039cfd2f	0	14	15	0	9	0	15	18	12	0	0	3	9	0	0
d89f1df6b9aa75464d404a6565a3e27a	0	20	30	7	0	0	0	0	0	0	0	0	0	0	0
7b9e87970fa8ecba1ce37d4bac96ad3c	0	0	0	0	0	0	0	0	0	0	0	0	0	0	0
4776be42079120b4b93d99c3ebec1d73	0	12	0	6	54	10	10	15	0	0	0	0	6	0	0
35383a03e58bd23049e45af9379fdbaf	0	0	0	0	0	0	0	0	0	0	0	0	0	70	14
4a4c882ac8306321081416a9801cfd5b	0	0	0	0	0	0	0	0	96	0	0	40	0	0	0
604e8ca215a9b150167673023aff746e	0	0	0	0	0	0	0	0	0	0	0	0	89	0	58
f5c0349fb8aa5618613148d0bf5bbcf1	0	0	0	0	0	0	0	0	0	0	0	0	0	53	48
2e1ff05dab27295b56b33f79eb452aee	0	0	0	0	0	0	0	33	0	0	13	4	0	0	0
7e7e3e331b60361d2676df029d17552b	0	0	0	0	0	0	0	0	138	0	0	2	0	0	0
6063b9a47f12378f7ce5928a165ac472	0	37	0	5	9	0	5	10	40	0	0	10	0	0	0
fe692cecbc8583619e5c568cac1200d3	0	15	16	6	0	0	0	15	17	0	0	0	0	0	0
f06682d465e60a32d4e73b4d74eec566	0	0	0	0	0	0	0	0	0	0	0	0	0	0	0
9f5b0b20286dabb1e7171ecbb17b22d4	0	0	0	0	0	0	0	0	125	0	0	22	0	0	0
7ff6a09442b2666621068b56fb95d936	0	0	0	0	0	0	0	0	57	5	0	0	33	9	12
082ecf8c8533dcb3f44798a4eacb8dda	0	0	0	0	0	0	0	0	0	0	0	0	0	0	17
8da6aa84f48b2b426f63fb046c0006ff	0	45	19	7	23	14	21	0	0	0	18	0	0	0	0
d482556f8d599f0f59f7ced76817b1d7	0	0	0	0	0	34	0	0	23	18	21	28	23	0	0
b1ce1b6a5647257a2ee56e47a091bf20	0	0	0	0	0	0	0	0	9	0	0	11	0	0	0
1bfa5c0bbafb3a1bff066a17234ff32e	0	0	0	0	0	0	0	0	43	23	0	0	0	0	0
c9f393e24a1ec0c2b41619a20122d37f	0	0	0	0	0	0	0	0	0	0	0	0	0	0	0
61f9bce3ac86f99ac6d1ac7f32650630	0	0	0	0	0	0	0	0	0	0	0	0	0	0	0
d7633d06374018aaa972a3d8389a9871	0	0	31	0	0	0	0	0	0	0	0	0	0	0	0
abbc98b6d5681d15679d35eec9c9f4c1	0	51	0	42	0	0	0	0	0	0	0	0	0	0	0
853c0fc76d52845fe203736ea0f21ace	0	0	0	0	0	0	0	0	0	0	0	0	0	0	0
44403bacf5221e89214a5b156fd904b9	0	0	26	0	35	20	0	23	0	0	14	0	0	0	0
9e6a69184210d6f32fa0cc02abe09526	0	0	0	0	0	0	0	0	2	0	0	0	0	2	7
f8dc6232238660fdf7de6d4d93b8e323	0	0	8	0	0	0	0	0	0	0	0	0	0	0	0
26ec3dd54620dc6cfd688d9a9f95b93e	0	0	24	0	0	0	10	20	11	0	3	0	0	0	0
05316465f61878831029a44410153a0f	0	0	0	0	0	0	0	0	0	0	0	0	0	0	0
217e0ef1df5eab207b24bc20c046cd6d	0	0	9	0	5	11	0	3	14	0	0	13	8	20	25
ee646ebb6205ad08215ac53b0724e342	0	0	0	0	0	0	0	0	0	0	0	0	0	0	0
775e1aff9eae62f3f79611133483d41c	0	0	0	0	0	0	0	0	0	0	0	0	0	0	0
79be876705ed876b510aa86c84ff0bde	0	0	0	0	0	0	0	0	7	14	18	0	29	8	0
a5f30e2ea5872eda3b12a4892b3e92c7	0	0	0	0	0	0	0	0	0	0	0	0	0	0	0
487d8154c0eee6c470c4a1e0daec196e	0	0	16	0	14	13	0	0	28	0	7	6	8	0	0
a45e8d38b29661dee8b85fe36ff5a394	0	0	0	0	0	0	0	0	23	0	0	0	0	6	14
9b21b7cb96658155cbd427f7864f8fb5	0	13	25	25	12	6	18	0	2	0	0	0	0	0	0
024aacd82218a1b7dbc81f0bf02d245e	0	0	0	0	0	8	0	0	0	0	0	0	0	0	0
1d71218c307439b07eb32a0c2316b663	0	0	0	0	0	0	0	0	0	0	0	0	55	0	0
f18d575c0678eef3d224d216d5de2b60	37	17	0	21	0	0	0	0	0	0	0	0	0	0	0
727d61af1c51750bb6e0434517a719e2	0	0	0	0	37	22	0	29	0	0	0	0	0	0	0
b189e3c40cea663ad2faf04f2de4ab6d	0	0	22	0	17	11	0	16	21	0	18	0	11	0	0
429d7a6552ce825ee27cdeb48bc2d2ac	0	0	0	0	0	0	0	0	0	0	0	0	0	0	0
a3d2e8fc7313c65292019d37354f65e8	0	34	0	10	0	0	0	7	0	0	0	0	0	0	0
b6bfcddbf567e63608f57fa6d7050267	0	0	33	0	0	0	0	0	0	0	0	0	0	0	0
57b21723d25e089b69b19e31647794d9	0	0	0	0	0	0	59	0	0	0	63	0	0	0	0
482a5a6690326c4af416cae02ad0c4f0	0	0	0	0	0	0	0	0	0	0	0	0	0	112	19
9921aee2274c3bd3e3f4c138e1987442	0	35	18	0	0	8	0	0	0	0	0	0	0	0	0
dc694d8ce04854244582c0e92453fcfa	18	17	0	0	16	18	0	0	24	0	0	0	0	0	19
c5b737c21bb9dc89425c0ab46ec2c0a0	0	0	41	0	0	0	0	0	15	0	0	0	0	0	0
80edcbf4dbf480558f4d89a8c6d4c91a	0	0	0	0	0	0	0	0	0	0	0	0	0	0	0
7635997b2b84349da5d960efc3220fb5	0	0	0	0	0	0	0	0	0	0	0	0	0	0	0
e35c6658e3def5fc599a015dd22ec5db	74	0	0	0	0	0	0	0	0	0	0	0	0	0	0
f6bacf40fb9dfec6e8738954e4a9ea08	0	0	0	0	0	0	0	0	0	0	0	0	0	0	0
6061783d46417110a28727e5e33817d0	0	19	22	17	25	0	0	0	18	0	0	21	0	0	0
e2f95cf37761e5fb153323717f495f6a	0	0	0	0	0	0	0	0	57	0	0	31	0	37	0
969298305f28d7ff4c2b73cc84926de6	0	0	0	0	0	0	0	0	0	0	0	0	0	17	51
fee6e93c03a6932d2bdbceb2ed85b3ca	0	0	0	0	0	0	0	0	0	0	0	0	0	24	48
5c743c31eb6067ce5f19b80f037bb5c2	0	13	0	0	0	0	0	0	0	0	0	0	0	0	0
65f23a9351c81cf10a25003861eb9830	0	0	0	0	0	0	0	0	0	0	0	0	0	22	0
7267cf09fae718520153fc94339a6fc7	0	0	0	0	49	0	0	42	30	0	0	0	0	0	0
b8155b8ab68b58666226809ca7a1b18a	0	0	0	0	0	0	0	0	0	0	0	0	0	0	0
428edb8b033e6f7f56eccf67ef27b248	0	0	16	0	0	18	0	0	31	0	0	23	0	0	0
02daffe9f702831d0d76b52fa2eb4704	0	0	0	0	0	0	0	0	0	0	0	0	0	58	84
a9af8bfa046a8769ecdeced8957b2391	0	0	0	0	0	0	0	0	0	0	0	0	0	0	0
9e085aa555e6fa548630a81b88898d1d	0	0	0	0	0	0	0	0	35	29	25	39	14	0	0
aa11d0b082d8a23a11b225c83ec0a07d	0	0	0	0	0	0	0	0	0	0	0	0	0	43	33
5cd5743e78460dd22568b5a42d49fa7f	0	19	0	0	10	0	47	32	0	0	13	0	0	0	0
87b458645a0a61fff8c8de7ad3d97153	0	0	0	0	0	0	0	0	0	0	0	0	0	38	75
edd127e84b34448bc945998c5d4f681a	0	0	29	0	19	40	0	0	0	0	30	0	23	0	0
d5dad023b822733594e093dbc8529b71	0	0	0	0	0	0	0	0	0	0	0	0	0	0	40
95d0b7af7e6c1f7192216c44e18ee58d	0	0	0	0	0	0	0	0	0	0	0	0	0	40	59
533a9b902d508d4b15dcb2999919c4b7	0	0	0	0	0	0	0	0	18	4	0	0	14	22	10
3922b000e9d7370405465e340bd49252	0	0	0	0	0	0	0	0	101	0	0	0	40	0	0
d2037cb4c6e4e911ea2d307f3c935662	0	0	4	0	0	7	0	0	16	0	0	8	0	0	0
39bfbfea152b212cdb01bd8c587452f2	0	0	0	0	0	0	0	0	0	0	0	0	0	0	0
213207910949184584e4ecbb36e73676	0	47	0	10	0	15	28	0	0	0	0	0	10	0	0
50a5f0f66512da0962509631839b66f9	0	0	7	0	0	0	0	0	27	0	0	15	0	8	0
32e7001abf34a549b75693b3041d28bb	0	0	0	0	0	0	0	0	0	0	0	0	0	0	0
6ecec80795336afbf5e4e8f295527589	0	0	0	0	0	0	0	0	0	0	0	0	0	0	0
ae0b05e565f6dc96968a91530c4db7e3	0	0	0	0	0	0	112	0	0	0	29	0	0	0	0
5e8d0539f20883fc0e2965a02e8d7333	0	8	13	0	0	0	0	0	0	0	0	0	7	0	0
7dacc0f4465e5f291e1a0f40f67d2043	0	0	0	0	0	0	0	0	0	0	0	0	0	0	0
6fc0b277e448b1ab854c3a2a74b0d0d5	0	0	0	0	0	0	0	0	0	0	0	0	32	0	0
d0166f0bb6a462f96b2a2e09cdd003e5	0	0	0	10	0	0	0	0	0	0	0	0	0	0	0
c3d753260689a97bf1805886a20bea04	0	0	0	0	0	0	0	0	0	0	0	0	33	48	40
e38d51c68b9e282e50f6bd711d6cfb22	0	0	0	0	0	0	0	0	0	0	0	0	0	60	0
6fe766571160204fedeaadb10b9ee13f	0	0	0	0	0	0	0	0	0	0	0	0	0	51	0
a913f5b6457b23a9c70455cbd0808819	0	0	60	0	0	0	0	0	0	0	80	0	0	0	0
1a1b68c68eeba6cbecbf1b1fdc5761bf	0	0	0	0	0	0	0	0	0	0	0	0	0	0	0
e48d072a3d7ce4fb883d5c3567d446bf	0	0	0	0	0	0	0	0	0	0	0	0	0	0	0
d1e2b4147a95fa6c8339cdc232e26131	0	0	24	0	0	24	18	0	43	0	0	31	0	0	0
1769884b00305676875ab9bd11183ea8	0	0	0	0	0	0	0	0	0	0	0	0	77	13	9
8a5230dbcfe0f4a62046c52b1de4ddb9	0	0	0	0	0	0	0	0	0	0	0	0	0	0	0
e651348dd851ddcfad0fbc8271aa062f	0	0	0	0	0	0	0	0	0	0	0	0	0	0	0
66f6b7d8d3a9775e49b6ae7752ed6073	0	0	0	0	0	0	0	0	0	0	0	0	0	0	0
4890a22a0834889177367dcd531875a7	0	0	0	0	0	0	0	0	0	0	0	0	0	10	38
4ad38bf1b619416874edaa487463b7de	0	0	0	0	0	0	0	0	0	0	0	0	53	25	25
bf162228d87b079a5a25f97acc709ee7	0	0	0	0	0	0	0	0	0	0	0	0	0	0	0
e2cb3bbf45b8bf5e40700c605523f278	0	0	14	2	0	6	0	10	16	0	0	0	0	0	0
48f45a7db82bead7e050f504fb24390c	0	0	5	0	0	0	0	0	0	0	0	0	0	0	0
8c84ff8d1ccab8a0b9cda13fa8433029	0	0	0	11	0	10	6	14	0	0	0	0	0	0	0
de4c1dafed0e32a6091db77b06546e85	0	0	11	0	0	0	0	0	0	0	0	0	0	0	0
50b9d2ba96aee2bc45bfd7d44dbdd409	0	0	0	0	0	0	0	0	125	0	0	14	0	0	0
29a3cde55c6ce71b66e242004db43127	0	0	0	0	0	0	0	0	0	0	0	0	73	0	0
0c8bb7ff7571d1139c2f8a98657a5c95	0	0	0	0	0	0	0	59	52	0	21	0	0	0	0
8b8d3214830dbf06f144e3840227e09a	0	18	0	35	0	0	0	0	0	0	0	0	0	0	0
7a478359f0ffd679fa9082ea728690c5	0	0	0	0	0	0	0	0	0	0	0	0	8	0	0
01f2e46e7d3086a9b83b3580078a20da	0	0	0	0	31	0	0	0	0	0	0	0	0	0	0
fba3e8bbf7b27a6ed60c0e3b49938204	0	0	0	0	0	0	0	0	8	0	0	0	13	0	0
035a50ca569af3f5cc5af678314cef5f	0	0	0	0	0	0	0	0	0	0	0	0	0	0	0
3aa2c13a1808b34dfa8218ca2fa9dc58	0	20	0	0	0	0	53	65	0	0	0	0	0	0	0
7d292523c90c6ba6e88318eac487e549	0	9	17	0	14	16	0	14	15	0	14	18	14	0	0
b92dc153864c1a723eb563f48b1533c0	0	8	13	10	3	0	0	4	9	0	0	5	0	0	0
903054790ae2d546c6f832a1765b4c93	0	0	0	0	0	0	0	0	0	0	0	0	59	0	0
d8645073895106f6d79d1daf1576b7b3	0	0	0	10	0	0	0	0	0	6	0	0	0	0	16
5eba31aa6f6d2fec1459950f5d0c7852	0	0	0	6	0	0	0	0	0	0	0	0	0	0	0
ada61438f6a14b1141cc29c8b18ce39a	0	0	54	0	0	0	0	52	0	0	0	0	0	0	0
2cb7276b80eb5ec43e2fd585307de22d	0	0	0	0	0	0	0	0	0	0	0	0	0	0	0
0307d969bd88d249990b08a196244860	0	0	0	0	0	0	0	0	48	0	41	0	0	0	49
26a0cefeadb4b6ec373a0cadd882fd1d	0	0	0	0	0	0	0	0	0	0	0	0	0	0	36
4e8d5ae194a9fbec2b52774e0f1022ac	0	0	11	19	18	0	0	0	7	0	0	0	0	10	0
8364b2013edfa4e6e5c53921d4031c6e	0	39	0	35	32	0	0	0	0	0	0	0	0	0	0
c8461d6b5d670f2a711039dc181713d3	0	0	0	0	0	0	0	0	0	0	0	28	0	52	0
e999ff1d64b66ad687651694f6cd7168	0	0	15	0	0	0	0	0	0	0	0	10	0	0	0
f1abe0c4c719541e19f5b51974a9334c	0	0	0	0	0	0	0	0	0	0	0	0	0	37	36
83d3419661d5039f85d024fc95363aed	0	0	0	0	0	0	0	0	0	0	0	0	0	0	0
691d2276a978b366e5fe363065c912c6	0	0	0	0	0	0	0	0	0	0	0	0	0	80	0
8ecdd33986114f489ba6bec1d89b5063	0	0	0	0	0	0	0	0	0	0	34	0	32	71	0
00ddff5a1d740212b20332e9f88482e9	0	12	4	0	0	21	0	0	43	7	0	23	0	0	0
54bacafd283bac0b7c9dad85db540e25	0	10	9	5	15	6	0	0	0	0	16	0	0	0	0
89a2b30cd37027f29b0df280fa9c32c3	0	0	0	0	0	45	0	0	33	0	0	22	0	0	0
37ecb918e9ae6f82292b673932e7ecef	0	5	16	4	13	5	7	9	10	0	4	4	7	0	0
3be7100eff76065ab8bdba9ceafe9bf7	0	0	0	0	0	0	0	0	0	0	0	0	0	0	0
a42e2474709254669d08ba3ea38c5838	0	0	0	0	0	0	0	0	0	0	0	7	0	0	0
cc80b3d41a024b0fe1604bfefd7b838f	0	0	0	0	0	0	0	0	15	0	0	7	0	0	0
e6f55e4a59e10ebfcfc034dca5103ae1	0	25	30	0	38	0	11	16	0	0	6	0	0	0	0
dca8bc8610f89425e7c641a388832b3a	0	0	0	0	0	0	0	0	0	0	0	0	0	0	0
089e844778e9df340888dd7cb5e69ba9	0	4	31	0	0	10	0	0	62	0	0	22	0	0	0
ecf524477cc3514def569fa27ad5f00d	0	0	0	0	0	0	0	0	48	0	0	47	0	0	23
d88f2796cec189b89c083e3666ed4741	0	0	0	0	0	0	0	0	0	0	0	0	0	40	41
f50af0edfe99748a0381efe548fad0d6	0	0	52	0	0	18	0	0	0	25	0	0	0	0	0
d0df85e7c337f4e8dda8885bb4a7bfbc	0	14	0	0	0	0	33	28	8	0	19	20	0	0	0
e21c8b8d4a1716c8f75c134a275263df	0	0	0	0	0	0	0	0	82	15	0	39	0	0	0
9075f56c7f0815b711da96aaa03253a8	0	0	13	13	0	0	0	0	0	2	0	6	0	0	0
b31aea8cf9b6d6f5ce42bf659fa19cf9	0	64	24	0	0	0	0	0	0	0	0	0	0	0	0
24a620c4e6e09970bcf76a39b7d59906	0	0	0	0	6	4	0	0	20	0	0	13	0	0	0
a32fcd5546ec7eec8ee97be6c0190e2b	0	0	14	0	0	21	0	0	46	0	0	14	0	13	10
05f2d58c0ceb7e4494ba5a59b3b40e8a	0	0	0	0	0	0	0	0	26	0	19	24	0	0	0
2c9e07919a44fbe54f3ab3b7ed596b6b	0	0	6	0	0	0	0	0	44	11	0	25	0	15	0
d81068e7bb1800982ba4febf5c394113	0	8	9	0	16	8	16	22	12	0	16	9	14	0	0
96bfab2957b46eacdc707e8e0556a09f	0	0	0	0	0	0	0	13	0	0	0	0	0	0	0
8b0b08b28eeda8eb43b1b5d93d0e2334	0	0	0	0	0	0	10	0	0	21	0	0	0	0	0
ed06fbc378ec96023021100956aefa5b	0	33	0	35	0	0	0	0	0	0	0	0	0	0	0
a350fab70bfd05f162648ef25f1cffb5	0	0	0	0	0	0	0	36	0	0	0	0	0	0	0
7b656abcdffe3be9168381e2ba7cb1ae	0	5	0	7	0	0	3	9	0	2	0	0	0	0	0
eeb7e7752a1ce33b68214d6cb657843a	0	5	0	4	7	0	0	11	0	0	0	0	0	0	0
4d1de063c399c23450e45b49a8f27a85	0	0	0	0	42	12	27	8	0	0	0	0	31	0	0
44327398a6d8cb958db45aeab0a4dfdf	0	0	0	0	37	10	0	10	27	0	13	10	14	0	0
97381912a5ee001a0509ea5afb90e46e	0	0	0	0	0	0	0	0	25	0	0	0	0	17	27
3b2bb07e773a56df50a07bdb0edb6a3a	0	0	0	0	0	0	0	0	0	0	0	0	0	37	38
c5b865cce10b808a1debc07b102c2d02	24	59	14	10	0	0	0	0	0	0	0	0	0	0	0
ecafb3b8d7b216dfaf252ebd7fdf37cf	0	0	0	0	12	12	26	0	13	0	21	19	25	0	0
88f3b7f1204b9df3b7216556d3039746	0	0	0	0	0	0	0	0	83	0	0	27	0	24	0
cfc3e8065308620bac5abd47cee82c0d	0	0	0	0	0	0	0	0	0	0	0	0	12	53	19
93ccf37239368f22a7950da856d6f3ce	0	0	0	0	0	0	0	0	0	0	0	0	0	0	21
f0c71eb415690af8af6ca1aeb2a08d94	0	0	0	0	0	36	0	0	55	42	0	0	0	0	0
12bc8d36b49d8dca66fe6273c4852317	0	0	24	0	0	9	0	0	25	0	32	24	19	0	0
b3e33a4f4e17ff615e7e8b302fac3e40	0	0	0	0	0	0	0	0	0	0	0	0	0	0	87
5b6c64714c19c62ca7256ba1f77ed69c	0	6	0	0	0	0	0	0	0	0	0	0	0	0	0
983cc0364343155bfaa7949d57e8912a	0	0	0	0	34	0	41	23	0	0	0	0	21	0	0
525f80dc824efa3f156d164086853893	0	0	0	0	0	0	0	0	0	0	0	0	0	0	0
e81e8e62b0cb5120ce219554eb440c2c	0	0	0	0	0	0	0	0	133	0	0	0	0	0	0
0d1cb255465c6e15635a6adf16f107a8	0	51	0	34	0	0	0	0	0	0	0	0	0	0	0
4c660af7775f05202b18877bf071a2f5	0	0	0	0	0	0	0	0	9	0	0	11	0	0	0
d73a5e0b6882de2b768011473c72a41b	0	0	21	0	0	0	0	12	17	0	0	21	36	0	0
c0dda2468001ff98c4d37d06e737b9e1	0	0	0	0	0	0	0	0	0	0	0	0	0	0	0
66c66bfc31c153cde6166cde3e81f3eb	0	0	0	0	0	0	0	0	0	0	0	0	31	38	15
d3711d772dae5183c431e76a2e5cda04	0	85	40	0	0	0	0	0	4	0	0	3	0	0	0
168328c20d412682d89545b44bdcb5f4	0	0	0	0	0	0	0	0	0	0	0	0	0	0	0
255a56c40080621d4bd35450d571b46e	0	21	0	0	8	17	30	32	0	0	0	15	0	0	0
d1068e20f14a85dfd36f0d359b3a0acc	0	0	0	0	0	0	0	0	0	0	3	0	0	0	0
22207ee884455bac8e41a7902a057d8d	0	0	0	0	0	0	0	0	0	0	0	0	0	21	37
54c0503456408f9e0a258927b9c0b60b	3	15	12	0	20	0	26	0	0	0	0	0	18	0	0
89faf2a22eeb58d56dc030d9cfe9526f	0	0	0	0	0	0	0	0	0	0	0	0	0	0	0
a9371eeee4bc316e3586a1c12dfa4a16	11	26	9	20	0	0	0	0	0	0	0	0	0	0	0
092b4b3126a48466fba7c9fa664c5b85	0	16	17	0	21	10	21	10	0	0	8	0	29	0	0
354ffa41dfd40b0c82f0ca15faa832cd	0	0	0	0	0	0	0	0	19	0	19	0	15	19	19
795de42174e4012ad06a204cb64ba4cd	0	0	34	0	0	0	0	0	19	0	0	0	79	0	0
fef0382f31f1b6190a91dd482249ad08	0	0	0	0	0	0	0	0	0	0	0	0	0	0	0
572872fb48cb4f1b7f29713b79c81916	0	0	0	0	0	0	0	0	0	0	0	0	0	0	0
d863d29c7bb2a5ef55a93f1537b5f456	0	0	0	0	0	19	0	0	38	5	0	16	0	10	15
716fbf377bc45b0a6032f14a0fe26a01	0	0	42	0	0	0	0	0	20	0	10	6	21	13	0
a44f61fded773d80611052765355c752	0	0	0	49	0	0	0	0	0	0	0	0	0	0	0
52eec845af48ef9c10b6a2ce94fa6091	0	0	0	0	0	0	43	68	0	0	0	0	0	0	0
9ef4f852abe56471ad7f122166be8891	0	52	0	0	0	13	8	19	0	0	0	0	0	0	7
f3703e7ea63094dc25bf4e5fd294548e	0	0	0	0	10	100	0	0	0	0	8	12	0	0	0
05fd755161a11a4ce52ed3b3774304ec	0	87	43	0	0	0	0	0	0	0	0	0	0	0	0
5df251408c6d30432ef6fed3f967d4c7	0	0	0	0	0	0	0	11	0	0	0	5	0	0	0
ef47843a6f8078206d0134067ba992b9	0	0	0	0	0	0	0	0	0	0	0	0	0	0	0
fcb7f54fdfafd144d218ab5243975ea6	0	0	0	0	0	0	0	0	42	0	0	30	17	0	18
98ca1d7d997923e9ae30558df78c898e	0	0	0	0	42	0	0	0	0	0	0	0	0	0	0
011d75d0f20e5e9e245d0ed17bb459fa	0	0	0	0	0	0	0	0	0	0	0	0	0	0	0
ac5d53d6e059f86173ebb950e467eb26	58	21	0	0	0	0	0	0	0	0	0	0	0	0	0
27cd9973258d1bc3ff43f93aabb2ea06	46	0	0	40	0	0	0	0	0	0	0	0	0	0	0
4eb3663d732aed1d1129bd5ee396f497	92	0	0	0	0	0	0	0	0	0	0	0	0	0	0
4407d86b30d65ae26a041117d2c9b16b	0	0	0	0	0	0	0	0	0	0	0	0	0	0	0
e77c94c771de100f81d7ef829b68efe2	0	0	0	0	0	0	0	0	0	0	0	0	0	0	41
006a00440392c7042c106e63c351eaf7	0	0	0	0	0	0	0	0	0	0	0	0	0	0	0
24f7f08947f604f03c54bbded615133d	0	0	22	0	8	11	15	9	33	0	19	12	0	0	0
4986434cc63954b488c1ecc043a9f1e3	0	27	26	0	0	2	9	6	35	0	4	7	8	0	0
b97eacf3a7fc684fac63f715df78e48a	0	20	28	12	0	0	0	0	0	0	0	0	0	0	0
9d59d4cdccb5df1de69ec53004d66432	0	0	0	0	0	19	0	0	0	0	0	0	0	0	0
bf73cc66ffb192e537ff2046133603a7	0	0	38	0	0	0	0	2	0	0	0	0	0	0	0
d2e7e68596e0d6dfc43bfe75c9bf58a7	0	0	0	0	0	0	0	0	0	0	0	0	0	0	0
1a5aec824455021df33d2054fcd26624	0	13	17	0	23	0	0	2	0	0	0	0	0	0	0
83f6685ecfd8c179fcedfc3b79bfdf80	0	0	0	0	0	0	0	0	0	0	0	0	0	0	0
f4b3d3578ace6516d64adc2b76b3ccca	0	0	14	4	8	0	15	9	11	0	0	14	0	0	0
daf93870835cee3ef6868b5ec2fea0ea	0	35	0	0	0	0	20	0	0	0	0	0	0	0	0
fced8710f13db58069eca51802446514	0	0	0	0	0	0	0	0	0	0	0	0	0	0	0
49069ca10edeb53767b90e37547ad6ce	0	29	18	23	0	4	0	2	8	0	0	0	0	0	0
fafc9ca31fbdb2f36e0fe22008ecb374	0	8	0	18	31	9	0	13	8	0	0	0	0	0	0
495e9aaca85320a6ec828aea1a6f48f1	0	0	0	0	0	0	0	0	56	0	0	0	5	0	11
276a4d6771e742251e5553e43d2b05e1	0	5	0	0	0	0	0	0	0	0	0	0	0	0	0
a911e98ed096232edcc820bf4e45de76	0	0	0	0	0	0	0	0	14	0	0	9	0	0	0
bf2a438de27a32d1d98602d729b3083c	0	0	0	0	0	0	0	0	0	0	0	0	0	0	0
7145d570a98a9fa010f504a1cd02cdd6	2	7	0	0	0	0	0	0	0	0	0	0	0	0	0
d819ca44bb05604c9bb4eb7260c62cc0	0	0	0	0	0	0	0	6	0	0	2	0	0	0	0
266907723a45461316ae2eeeac8f663d	0	0	3	0	0	6	0	0	9	0	0	11	0	16	9
d0ba38d3fd436e6088752229f70e5e5c	0	0	0	0	0	0	0	0	43	0	0	0	0	0	35
cb9ef8ef598579dd2f287e1697de3106	0	0	0	0	0	0	0	0	0	0	0	0	0	0	0
208d00abecf1d97b0fe3455663af47f6	0	8	0	0	0	0	0	0	0	0	0	0	0	0	0
11167950f44df85c8b1eeff95fc2bfa8	0	0	0	0	0	0	0	0	0	0	0	0	0	61	17
1cf9ed203251eb3745e4b132d107293d	0	0	0	0	0	0	0	0	0	0	0	0	0	0	0
4bfe8f2ef8e9b379a3929a939db1f1c5	0	0	0	0	17	0	0	91	0	0	0	0	0	0	0
[truncated: 12,274 more rows]

## Sheet: Fig.1h
Samples																	Geographic Variables																		Environmental Variables
	SD2484_J3370	SD2485_J3370	SD2486_J3370	SD2464_J3370	SD2487_J3370	SD2488_J3370	SD2494_J3370	SD2469_J3370	SD2489_J3370	SD2490_J3370	SD2491_J3370	SD2474_J3370	SD2492_J3370	SD2493_J3370	SD2479_J3370			SD2484_J3370	SD2485_J3370	SD2486_J3370	SD2464_J3370	SD2487_J3370	SD2488_J3370	SD2494_J3370	SD2469_J3370	SD2489_J3370	SD2490_J3370	SD2491_J3370	SD2474_J3370	SD2492_J3370	SD2493_J3370	SD2479_J3370			SD2484_J3370	SD2485_J3370	SD2486_J3370	SD2464_J3370	SD2487_J3370	SD2488_J3370	SD2494_J3370	SD2469_J3370	SD2489_J3370	SD2490_J3370	SD2491_J3370	SD2474_J3370	SD2492_J3370	SD2493_J3370	SD2479_J3370
Feature ID	SWI_top_10	SWI_top_10	SWI_top_10	SWI_top_10	SWI_top_25	SWI_top_25	SWI_top_25	SWI_top_25	SWI_top_50	SWI_top_50	SWI_top_50	SWI_top_50	SWI_top_150	SWI_top_150	SWI_top_150			SWI_top_10	SWI_top_10	SWI_top_10	SWI_top_10	SWI_top_25	SWI_top_25	SWI_top_25	SWI_top_25	SWI_top_50	SWI_top_50	SWI_top_50	SWI_top_50	SWI_top_150	SWI_top_150	SWI_top_150			SWI_top_10	SWI_top_10	SWI_top_10	SWI_top_10	SWI_top_25	SWI_top_25	SWI_top_25	SWI_top_25	SWI_top_50	SWI_top_50	SWI_top_50	SWI_top_50	SWI_top_150	SWI_top_150	SWI_top_150
805e633f669e5e954d57037440aa8f67	7843	3303	2441	1323	6304	2878	2736	5745	5785	1528	3653	4995	2826	2056	2042		x	8.82738	8.82738	8.82738	8.82738	8.82753	8.82753	8.82753	8.82753	8.82859	8.82859	8.82859	8.82859	8.8301	8.8301	8.8301		Phosphorus	2.9	3.6	3.1	1.7	3.3	1.5	1	2.1	1.5	3.1	2.4	1.5	3	3.2	3.1
0fd25ca8191dca1d92215c2e834319aa	3342	4337	177	2085	0	0	0	174	0	0	0	0	0	0	0		y	46.8426	46.8426	46.8426	46.8426	46.8435	46.8435	46.8435	46.8435	46.8445	46.8445	46.8445	46.8445	46.8462	46.8462	46.8462		Nitrate	0.35	1	1.6	1.4	0.37	1.6	0.36	0.89	1	0.82	0.71	0.43	1.5	3.2	18
0f5f7693288de84f4ade2e6abaa2440f	12	292	950	56	2020	963	1810	1936	1550	231	939	610	2105	162	141																			Ammonium	0.55	0.1	0.24	0.16	0.17	0.1	0.1	0.53	0.1	0.1	0.1	0.51	0.23	1.2	1.4
d0099ee91dbd9830ee9ca81d0ee85747	16	57	140	31	0	0	79	0	130	0	0	455	124	33	98																			Sulfur	12	144	30	93	9.3	20	12	18	28	36	18	28	26	8.9	6.5
060fdbbfa61cbfb4d47350dc2a2019cd	216	500	327	439	252	203	121	301	209	66	80	124	0	228	169																			Conductivity	0.081	0.228	0.113	0.174	0.091	0.097	0.092	0.092	0.099	0.107	0.089	0.098	0.095	0.097	0.099
d7eb4fc4647c217ab3543d4de0725b7c	29	391	263	174	105	148	387	352	288	11	114	113	36	0	0																			TOC	0.53	0.56	0.47	0.56	0.5	0.5	1.07	0.73	0.62	0.36	0.28	0.32	0	1.18	0.38
06cf91cc53363bd9538f4e979bce412d	0	15	0	6	11	18	34	40	725	85	441	338	352	515	261																			pH	7.89	7.86	7.87	7.89	7.9	7.87	7.87	7.9	7.85	7.86	7.85	7.89	7.91	7.94	7.94
30d02b56a92923da0edd8d3210a983e5	36	402	407	313	199	255	232	241	416	54	147	144	277	38	35
109f4635e7355fc97fc225888ccd3dda	46	76	23	76	47	0	0	11	0	0	0	0	0	0	0
3c42cb107bd49d655a05b87a38ab33b6	470	329	509	636	142	147	63	156	111	28	38	64	0	0	0
c694b2b2ed604d0a557ef4d129a891e4	38	101	147	126	62	44	41	143	103	13	77	171	0	0	0
5a9ca01e6ead962f83f56b3a2dd5c28f	0	202	652	26	100	597	406	631	680	0	102	184	92	257	389
ee1956791b886ee43f92c113e82df9a1	13	116	220	179	157	106	146	309	192	0	132	154	233	179	149
c1d986e8fbb5cf3dbcac755d09f05c6c	1358	321	368	688	43	60	43	39	0	0	41	0	0	0	0
8fc3a38ee560b0fc289a4bbd5955ff32	38	225	237	146	171	171	71	183	324	25	105	208	138	145	87
df1d2224eeb2e4f406648b05a2ef2dbe	110	1816	377	732	30	17	16	0	0	0	0	0	0	0	0
5211a447f2ba150eb314b74eae226fb3	572	1036	234	348	42	69	80	90	101	0	18	23	0	0	0
c4d9fb2b869c0d2f4401a9d19333fbf0	0	59	238	99	183	92	135	228	157	0	114	200	163	65	39
d7259f1a7d34b046ca771afdd3971e0f	0	0	236	0	0	62	41	67	101	0	90	126	0	0	0
72c73c9fb188f3e44e2ea49f4499c353	13	97	151	80	75	113	164	268	307	34	155	164	72	12	10
09bf4a67f0a1adaaa9c4f10c07f5c098	0	94	278	65	162	220	214	276	287	99	214	211	88	109	139
df6485f0c59f870ffa34796e56205884	111	319	185	361	123	148	0	94	54	0	0	45	0	0	125
6d5089a043e1af8a03c3c31e25c3fa61	0	39	162	77	159	151	104	186	180	37	79	95	120	55	65
a7169bcdeb455242621613a0e228009d	707	221	254	257	220	229	68	153	188	0	84	106	0	0	0
ec69936c17f37d20d7eba29c621126dd	0	109	197	95	184	128	89	165	372	0	58	311	158	69	64
b3e9b641b57872026412d490cbc468d1	349	178	261	131	208	153	91	215	180	39	135	119	171	57	44
a6d8ab3b8a3dbbc987169774a16f07cc	0	0	116	0	0	0	0	0	448	97	0	275	251	130	166
c08e277d35495549bb343228f15c11c9	1001	244	190	286	112	147	60	87	48	0	55	28	0	0	0
c973a0e5319a7d71dbd0fa28904ea00f	0	30	42	35	24	42	44	71	305	16	30	303	66	41	48
967cb6c06835bc82811ddc57fcb84b60	0	99	142	104	158	230	139	200	380	27	54	140	88	30	35
593c7e968b59d58c05fd2a91f580e47c	508	418	231	644	61	86	0	33	0	0	0	0	0	0	0
fddf3dafa3c09ac46826ba75f74c759b	619	159	112	341	0	0	0	10	0	0	6	0	0	0	8
648e8d0fccbcbea6d9a79d7ca11b2f6a	0	188	106	73	301	152	283	352	211	91	161	162	224	199	133
187d45a4e8aea6b2b81e4a1c2c7daa10	7	33	192	50	236	163	79	152	147	15	83	73	143	162	154
b8c30fa04a281cb4d380978f4e8df531	41	189	364	93	141	133	41	81	107	69	111	103	121	90	157
caa15e719ecf5e0df420e1a46d2dabc3	0	119	186	79	235	141	94	204	167	0	83	111	130	86	113
667989b3060ee41d76045b7660813e8b	151	349	166	367	237	161	85	193	166	27	67	74	99	0	0
8ffc119334782b9b14d77811c70aa530	84	107	168	74	122	83	122	173	69	43	84	56	105	0	58
929d9a7f88bd83bc06d889c356d9a13e	0	0	7	0	0	214	0	0	95	23	0	1051	0	95	1326
8b0bd2e8132f5828207ed6a1f734358a	28	32	77	67	39	0	18	36	47	27	80	47	45	170	167
709da530d4d22c0dc3f2d81846f45ed3	0	91	132	29	142	126	215	293	159	44	88	99	259	266	125
49b031196eba0674ec0dd088fefc2c62	0	16	197	0	111	150	83	154	136	55	84	156	295	164	228
66a6bc0ca8f5cc543a544e56921f7ac4	152	76	83	0	56	43	73	118	107	29	111	94	55	82	47
a6772a164790bcd0a40146aa2e4950ed	21	104	217	139	339	133	107	178	180	39	113	109	208	80	74
73513bc02c0866efebf6fc35352d4786	0	165	134	178	288	145	106	236	129	23	63	92	44	39	0
251b84415ac4fcbc21189f2339d85390	71	0	0	0	0	0	0	0	0	0	0	0	0	0	0
1cc268177bdf0c4bd9ad7168a8eeb969	444	267	189	212	234	206	130	168	210	0	164	102	190	0	0
aae6558329d7c0b6f155e2bbb8c06f5e	0	20	208	13	46	75	76	86	107	25	119	117	181	42	61
763bea1b6ed17db542ef64698cab0d0d	437	155	180	162	0	96	111	91	0	0	0	0	0	0	0
d48c7a498b573fd4f2d3fc9b7f0206a7	243	251	164	226	339	125	71	77	104	0	66	65	0	0	0
b4dff88bea3b609481803b0e5001a77f	22	156	142	83	57	225	43	201	280	26	23	132	8	0	30
a47ae2bc93cdc5912842a967561c41ca	19	114	214	125	166	104	76	119	99	26	88	71	119	156	135
c90c44106eb79bb1506a68e6637cc42a	12	45	242	65	145	44	71	154	57	23	102	62	122	43	33
b94769eb72718a0c512ade94384e3902	38	246	281	160	226	163	36	139	193	36	126	55	109	65	43
ce79f862c4acfcd7651668e50bc14e2a	21	304	244	108	240	164	114	151	260	31	45	147	82	49	92
c2b4a793dd280ccdb910f97a0c08cf86	35	511	136	247	0	44	20	37	100	7	18	0	0	0	0
af65ab7f7b4e1ecc4a2e75205ed628d4	0	0	55	0	49	105	46	107	341	33	17	231	77	63	119
cc0867c88255de5f9f6f90bc2e4bca05	74	190	117	102	59	0	58	81	0	0	0	0	0	0	0
42935adcf8c329f53b74ec4819cf97a5	2554	144	56	15	0	10	72	23	0	0	36	0	12	0	0
30c2c414901c69697e4ad71d300f0e9a	0	124	146	73	228	112	128	182	244	58	45	173	161	111	112
b49749f899651fb9097481eb124f7b42	0	0	150	0	38	0	0	0	0	0	0	0	0	0	0
0057e36d3da2154860fc7ce1bf88cfcb	0	87	112	0	0	74	57	108	159	0	66	74	0	40	0
4963a7c6e7c28d8325a11f3843388d59	100	185	126	169	144	143	51	79	80	26	8	54	0	0	0
e77e7ca09de4e691738c41f6d22c6fa7	0	128	143	121	78	105	67	95	92	0	117	55	0	0	0
6931f1e955e602444105860757e471af	0	11	0	8	0	0	0	0	95	0	0	115	110	0	78
31de871bad103340eaac73b2383506fe	274	182	141	249	0	50	0	33	0	0	0	20	0	31	0
568f429a39bfea87fde15f9a159a3eb7	10	395	97	212	4	33	16	12	44	0	0	23	0	0	0
f3bf163d1cfe7a4d706c0d4a61e018be	0	19	248	23	60	25	38	32	60	0	98	110	419	73	138
3a190bdbe410cd700d7f19d4dfb32e4e	0	0	60	11	1156	213	0	0	0	0	0	0	0	294	792
190321d43c2176dbbd983d860a3c3616	0	155	68	162	21	50	64	116	48	6	18	26	18	24	0
22809e72e47ee9aff3be2342b72be20c	0	31	10	0	27	97	92	213	249	0	3	169	0	4	0
6e05d903034ee18ab3691c07e330b638	0	0	54	0	687	141	192	441	84	0	60	96	442	45	0
e8ae368a6fc5a69732478d5e1ae5a8fa	0	117	115	88	130	0	41	98	250	49	35	136	159	0	94
722fbb21ac672d1a087858b2b0b54a21	27	120	196	148	45	77	51	100	163	30	49	76	0	0	0
bb2a49d9b841fd1c4cad88f7790b2cbb	352	201	111	97	123	68	43	56	81	0	123	0	0	65	0
8f11af15abdf5815cc0c0b504250191a	0	122	162	74	182	131	96	131	143	40	37	125	55	0	0
6f06628a20c9096da2cb880367efe814	21	90	88	223	94	0	0	60	0	0	0	0	0	0	0
e8c87909824236c5dff3e81ca8d5b4e0	0	48	116	0	53	116	66	145	145	0	58	120	99	0	0
4b490d686694a1808e6caeebad412cd3	0	0	183	0	402	267	186	404	165	61	141	107	179	0	0
e15cb616bbfc94e116f873ba1b50aabc	1448	64	49	118	0	0	0	0	0	26	0	0	0	76	62
e2c2378854d7ebe603930132eac4804d	214	281	190	450	0	0	0	0	0	0	0	0	0	0	0
e795fed13ead27da7c3bedd15b4a59c1	26	57	26	46	0	11	0	0	73	0	25	315	13	18	17
837f965e6ee3060ea475d06d2a9bdc2c	0	0	1650	0	0	0	0	0	0	0	108	0	187	0	90
eabe5af7e6d35189d637acf2c9a6f27c	94	183	108	181	0	40	0	21	67	0	0	0	55	48	0
b524bdb0093f4363f6dcc957c3bc0cab	0	0	0	0	15	28	0	0	45	52	104	232	0	0	0
5c84240842aabb9ec22d275633827fad	7	352	88	153	76	43	54	150	159	0	87	117	61	40	17
53736ec7770ee85e13ee88e6136312cb	0	25	164	0	51	127	171	212	39	22	46	49	132	82	55
acd765a8c75e075f8703314c08c73427	0	0	46	0	0	0	0	0	56	0	41	0	0	0	0
f172923051ef96f91b5ec060ecea69db	0	0	0	0	0	27	96	292	94	34	104	174	0	42	52
a197d108b3faead8a4eeddae9b1192b7	0	10	46	0	49	79	92	104	108	40	61	75	207	117	152
c9aabb2e509308524f3a795ec1e7e483	0	0	0	0	2	11	20	19	60	37	30	46	516	81	110
5b8d09cf2dd87cfee985fadf151765e3	0	64	61	13	231	94	73	140	176	0	103	101	0	0	0
20ad5b343a158e617aa2f39adbf005b6	562	59	156	16	73	58	50	36	25	0	141	29	66	0	8
4ec350e71212558934d772522d814f64	35	76	103	21	105	36	134	145	48	18	71	45	89	32	20
fa4713e91fa660c6c9b9f2dd9c3b1269	122	15	42	15	15	81	0	12	22	14	0	9	10	0	0
3b44d1945a2407d9ab7532d922449c28	329	0	0	0	0	101	21	133	111	34	0	187	0	0	0
e6e50094a36a75437d87728f4e9f0d46	0	75	32	35	0	117	18	39	198	58	55	95	100	104	98
88671020de151326abf5383ea6ad0bec	50	36	0	54	0	0	0	0	0	0	0	0	0	0	0
a8a3daf9c7cbddc3091bdb49fdc0da58	42	72	91	153	107	56	0	63	49	0	0	27	0	0	0
b25688c97dcfd56f8e69191878439b6f	0	26	163	7	76	129	66	97	113	29	56	66	97	51	37
3ffb196e2ae3f55468ef9017ba6184fb	196	263	227	219	0	0	0	0	0	0	0	0	0	0	0
eff8bcedc15c88bca6fabe3d86a7a5ea	0	112	177	58	49	48	63	125	114	15	101	50	18	0	0
6f04c1d3670ff8b6dc3d85e1ca2141ba	0	50	157	62	139	65	87	105	68	23	77	0	0	0	0
d72d4f665356214d7448e0a678b41b7d	47	311	79	314	0	19	0	39	0	0	0	0	0	0	0
9619a962ec8d0ba4c52e5cbdbeeb75ac	0	36	0	45	35	90	30	83	38	0	0	0	0	0	0
fe740c9ab45f3541677356dc494de228	65	0	0	0	0	0	0	0	20	55	0	546	145	0	19
2341869efc670d92a85b7a406f14d6fc	0	0	113	0	95	55	24	56	159	24	76	126	79	54	0
15326a5ef2a1286d617736dcae60bb8a	0	0	146	0	52	62	32	57	79	0	54	45	61	46	98
c3c3a88198e0b2d03af3b09ae8cfbd5e	35	109	168	134	0	0	0	0	0	0	0	0	74	0	0
b5c5886ff266ea4b0929cabe7b6e8329	0	0	0	0	0	0	0	0	0	0	0	0	0	0	0
fe950fbc3a8987581375273fc2793906	504	181	101	335	0	0	0	0	0	0	0	0	0	0	0
4d14d341c8e66b55ef7ab44b216a8a3d	16	301	109	183	11	31	12	36	14	0	0	0	0	0	0
2f7f39a801aa1900a7ef66d7f54fc6b6	0	41	168	0	199	142	122	145	197	0	0	108	0	0	78
10fe8a3ad002a3c8cfb1dc38dce3fc90	0	42	112	55	105	149	0	75	157	46	0	39	133	50	0
06afdadc1aa36db03bd4554cc17e79f9	0	0	0	0	0	0	0	0	16	0	0	27	0	0	0
4bf03fa8fb8cd66f79240593a6defce9	130	28	10	0	14	174	10	0	212	13	39	231	417	56	63
3e55bd6335c9e302cdae8872751aafd6	67	0	104	0	116	0	72	90	58	87	88	82	88	139	0
083b38601bdfa3a72710d7f70afef2c1	0	0	0	0	0	67	45	113	190	0	0	160	0	0	0
4d23bb0de9631c410992bb3100a92f89	0	100	62	49	119	75	85	91	144	0	59	60	0	55	53
78761f1c56fdcd0bbe401633e6980c97	0	0	16	0	9	69	26	9	192	0	0	121	0	0	0
06b68ea75941b93edd1c32aefe7d298e	0	0	0	0	0	0	0	0	16	0	0	18	3	0	0
6ed8afbfd278fa6d12091c1bac4c6b81	0	29	140	25	64	51	115	98	96	34	49	60	110	0	0
748f5e1091680b0ee4428fc49c6ad325	43	183	50	113	29	12	13	21	31	0	0	12	0	0	0
9412165c99a8bf14e3b91bd7adb88b0d	0	0	0	4	0	35	0	0	24	0	0	0	0	0	0
c47f19036b3c921f52a069b92b43693d	0	34	43	0	17	42	56	113	93	0	27	52	31	0	0
4efd5a419740ebf65a7025245ca75eba	0	0	0	0	0	0	9	7	55	0	28	53	48	34	51
11be905efc9a89208016b57486271bcf	0	0	80	23	60	61	63	75	133	54	68	93	0	0	0
3ee59abfd5173f00aae9237261a3dc6c	0	0	0	0	0	0	0	0	0	0	0	0	0	190	348
10f1e46334eb457b9719bbb9cb381501	226	293	207	224	0	0	0	0	0	0	0	0	0	0	0
6c310ab85bb0a16cabcbd78e66152de5	0	61	114	49	62	66	26	68	98	51	46	61	35	47	34
28ca06eeabf2287d47e95bf3e399d997	31	136	98	64	160	69	101	109	93	0	65	78	81	46	0
90cd09a9af1fb54673de42c9f955e73a	113	216	27	109	18	18	0	17	25	0	7	0	0	0	0
c8a3674cfae06b6d07786c8a3c0058b3	0	56	60	39	32	29	15	29	39	27	0	0	0	51	0
3db5a993804f9d0ed45844f922959899	11	127	43	46	47	21	167	133	52	0	66	31	74	0	0
9333dea0ea7650a21c8ee2983f392843	0	0	79	0	100	30	10	65	61	13	45	93	0	45	0
8635f4deabdf5269a43072d7ed4fdf3c	65	44	0	18	155	137	37	94	207	41	52	102	59	33	78
675b19421840471c8f22923c133de709	18	177	146	25	140	70	65	98	93	0	64	57	105	36	23
a0f7e5d96fea8258195ee9e9b6aa42ac	0	114	116	76	139	98	142	147	79	22	0	82	0	121	0
cce1b50bdb10f07ee6e439688105f1b8	34	37	110	54	115	37	60	88	33	41	0	0	0	0	0
d9ea63dd4043076ec3c1fb3fb3f27b9e	0	66	125	78	20	57	0	53	75	0	13	45	0	0	0
a6e691c2fa2a278e56c5a9901a3c138d	0	25	59	36	0	35	0	40	0	0	36	0	0	0	0
ef86c96c0c0e8ac38381b5ca65b1a1d6	6	42	52	0	31	119	4	24	348	19	19	85	26	48	71
819c153e5e60f726544f51b13a32a604	24	35	45	48	37	89	45	43	119	7	31	69	0	0	10
90a9d4d5f86538db13546b1af5a3c12d	43	0	0	0	98	0	94	96	0	104	85	121	112	134	77
c8e9ff5d34b290e3ed3ca2b8494ee7ab	0	98	77	64	53	78	0	61	117	30	46	64	43	0	33
38a438c0ac980ee192378b94dd688973	205	55	54	63	0	106	36	0	85	0	0	0	0	0	0
8f2b5a822977297b25502d6072ad4adf	0	22	0	46	0	34	0	50	0	0	0	0	0	0	0
ebf41897cd60ae6116267d2f8f030c5f	0	113	149	83	167	125	0	80	88	0	0	49	0	0	0
8c0c34646f82c1290889708925e3a376	0	0	0	0	0	0	0	0	0	0	0	0	402	167	201
ba1d2abd48341b9d390ddff0017719ed	75	58	22	54	0	20	32	57	90	0	20	84	0	0	0
e5e227cbafd0235df6c3440380b676b7	0	0	36	0	15	28	26	27	33	0	0	21	75	90	125
861537896ecc68355aaaf835d9f31fd6	312	112	134	206	79	0	20	0	0	0	0	0	0	0	0
5448dfbf0bd7cb107f69872e28b64a64	0	75	39	47	60	25	91	108	65	11	13	29	23	0	8
0af8ae2756de6cf86128801ad550df15	0	63	77	69	28	47	99	68	72	0	29	62	33	23	43
5d151ce0b5a604899d938943546003dd	28	51	0	42	0	0	0	0	34	0	33	43	0	0	0
e9eba7064d6fe4e37a933cb897eb3ce0	19	74	88	70	134	77	34	91	0	0	0	0	0	0	34
bebaf5196b8c43f72b5b3dcf2adc8c8a	0	29	0	0	0	0	0	54	0	0	0	0	0	0	0
db45d9a8b2abb40328c134bb537d62b8	28	84	97	0	129	36	315	162	44	0	81	39	68	0	0
e387d60d4ded0507c274fc24f13f983a	0	70	47	20	54	33	0	45	87	0	0	36	26	57	92
ae5ffe4a3a777520c138c69c99a2f09a	0	47	0	38	0	37	0	54	0	0	0	0	0	0	0
e45e5f623455e65c691fdb1d86dc03fd	0	123	65	76	129	40	82	154	107	0	86	50	93	0	0
3bdd75c13b705840e815e7abd5d4e969	0	23	0	22	0	14	0	9	34	0	0	0	0	0	0
73a45dd6f91242f7cbe1e78e8fb47d8d	0	0	0	0	8	0	0	0	13	0	0	0	0	0	0
d6f70470d051f5fe85ce1f36b2663971	0	70	50	25	0	68	97	102	89	54	62	59	45	0	0
ca02a670590d1b3b483c94bff38ffb06	0	0	0	0	0	0	0	0	0	0	0	0	0	356	761
5bbfea788b18e67647228f934c1854e6	304	182	0	177	54	0	0	0	0	0	0	0	0	0	0
02bd0f2ee996a45ab2258121c2593ac5	0	48	65	0	0	0	26	38	66	0	0	0	38	62	62
efc65af0f713d5274ccece9a9961bf4f	0	79	86	96	60	34	0	23	0	0	0	0	0	0	0
fe7bb382bf0b7974aa838d4fdf2d4f06	0	46	111	35	0	32	18	38	96	33	22	56	0	0	28
2d47a34cad47ff72cae0412227699188	0	18	67	0	0	68	36	60	54	39	80	34	80	71	62
53aacb822e4445b4e650b49a50d8676f	0	0	74	49	116	55	52	82	77	0	70	40	108	0	0
a900db3a8c85dd99567433e2d33111c7	0	60	22	203	0	30	5	53	0	0	0	0	0	0	0
998e9bff7f9b228d4b2c841ebd00bff7	0	0	0	0	0	0	99	111	92	0	68	76	0	0	0
a0d6a266dc769c6270bd30da0579fd02	326	49	0	42	0	0	0	0	0	0	0	0	0	0	0
58623e4dbeb0df6dbddd0e1ab2212f3c	332	125	45	122	61	0	64	73	0	0	0	0	0	0	0
bbc4585cbc744763918d8b6021a4fe27	15	0	15	0	18	14	16	54	93	43	126	120	49	0	0
2b58d975f749c59b7b44d6c8b9b5d8ed	0	0	0	0	45	60	0	73	0	0	107	0	175	177	197
9d57c6d7896610d9a710948ee253b680	0	26	68	29	50	102	19	104	102	0	46	54	0	0	0
693ffa714513b0e1a38f456473cfd339	0	0	0	0	0	0	0	0	186	0	50	154	38	26	74
2eb0db7791536c64265346c90e7858b0	40	35	49	22	114	69	120	62	36	46	66	12	273	66	19
49e118df3042c81942e80c2765dd9742	408	26	10	0	22	11	0	28	0	0	10	35	11	0	3
f25190bde5e3d655b623b6061fce8a5c	0	0	0	0	0	0	0	0	0	0	0	0	0	0	0
737a5b3828bbb8aca22429742fe6359d	72	261	29	63	0	0	0	0	0	0	0	0	0	0	0
52c9a76cab5972ca54ce8a39141e5dbe	114	100	99	49	108	60	69	63	71	0	48	0	0	0	0
fcbac5351296a020a371b35eb62bad5c	0	0	58	55	0	0	0	0	58	0	0	0	0	130	103
b00879cfcc2c49e2165de73e281e615f	0	12	0	18	0	36	0	12	131	30	10	71	34	0	0
ae2c081db4ab3b9eea232a8861a411f7	0	0	75	26	19	42	7	39	33	0	20	11	13	0	0
34d1053233c65c82c1aba56a3bc3040a	0	18	45	9	31	43	103	159	123	10	0	43	60	24	22
c68c29d09b76c6738c7e138485cb0638	0	96	0	0	271	0	0	101	0	0	0	0	205	0	0
b878d2f66bebacfe291b7b6742a9d6ce	0	82	62	59	51	46	0	55	32	28	0	21	0	44	33
305e3267a6697c45257d349af88d9731	0	56	37	33	0	72	28	123	55	0	0	28	0	0	0
7bef6a0898f40f9d2d19504c202823bc	309	117	0	94	0	0	0	0	0	0	0	0	0	0	0
7c159f3fcd60ae3df1a2cd65eaeb2dd2	0	87	49	94	16	77	17	29	153	18	15	91	22	16	22
0727ed114c208a9a7547e20700b0371f	0	0	92	0	46	52	43	53	81	40	45	30	170	0	50
e5fc525332989c9557f18758c5649ec8	79	53	89	40	119	0	82	90	77	0	70	76	82	0	0
d326bbb64c756840cdf8e484f2ea7652	0	104	0	69	66	56	33	79	248	38	52	43	18	0	0
ede4680b5355ec870d43ae713e236f83	0	18	68	14	56	57	64	93	52	12	90	28	37	0	0
4dcb38b5f6734456f5e0ad8b498a7739	0	50	23	60	11	32	25	38	48	0	0	29	0	0	0
3fda5e17224cf029151142e424d41ea6	0	0	0	0	0	0	0	0	27	10	0	28	34	107	204
5ebd3cee772abecca4d399e926842a2c	0	28	98	16	40	24	40	46	47	14	36	31	72	0	0
4b4fecd6870ac5e863af1d7e41b66d8c	0	0	31	0	79	84	56	75	74	0	83	69	0	0	0
750192611ce8ee6c09df2edcbad0f5f4	0	34	91	0	68	87	39	96	155	0	43	81	55	0	0
cbd486069fe34991bcfd5dce08ac6b7b	0	0	0	0	10	0	60	47	79	0	122	54	0	0	0
534c603faaab00aa5c1b3e44e1b2ec93	0	22	43	27	0	32	36	64	38	37	47	34	74	0	0
c537b46a3c7ac06cd030343688153e1e	0	0	0	0	0	0	21	194	50	0	25	123	0	0	0
44149fb1962163954d3f333be2db3484	0	18	0	10	0	35	30	56	73	9	0	45	22	25	24
2842962ead9f13727be8ca5039905983	0	63	81	55	60	38	0	0	136	37	0	0	0	26	42
d0efc7ca7ce4c052e090906c46bd484f	0	0	5	0	16	0	7	30	281	9	181	280	92	22	20
6e10f5852caf0139a7b503f69be3e942	0	67	66	94	19	20	15	41	55	18	0	24	0	35	0
b1c3f8fbe694d4e86d86836a48a35663	0	20	62	13	13	22	17	43	37	0	0	39	36	27	36
63159381296cc042b6e3272640ee5630	0	719	345	0	0	0	0	39	0	0	0	0	0	0	0
8a2bc6e2f5610f2b56e1df9d693e2aad	0	0	27	0	0	0	0	0	92	0	0	0	0	0	0
c22d8b3dda1ee3d99436360497b30a13	0	0	35	0	0	0	27	33	31	0	49	46	0	0	0
2752eb1ac1ee33ae7a0d2990d7e28f32	0	0	21	0	0	17	11	4	80	15	34	42	87	76	158
c8f1d9c1a7d871f5fb6c983689332c7c	0	12	87	0	63	75	0	0	0	27	56	49	38	0	73
f10b12befc8b62351acf53047f2505f6	67	60	48	25	57	56	0	33	37	0	40	46	46	61	41
4b2b51d4350148c771a2bed73bcdecff	0	37	45	29	22	58	17	45	75	0	0	0	3	0	0
9c6bd88900f635bc30e237e829d8b6ad	239	39	35	25	29	17	0	130	0	0	0	0	0	0	0
6946d81a4e413a41eb0e5b81fbead698	0	0	17	0	9	14	48	81	45	0	22	35	25	39	31
71cab16a58aa9c71539c55c6488a2850	0	26	36	29	225	55	108	145	59	13	49	23	21	0	0
91d14fcc97d65e1f939712be9b99151f	0	0	0	0	0	62	33	79	127	0	0	80	0	71	122
e6e57c26107207468660e16e3f0881cd	0	50	35	19	0	23	18	37	0	0	0	55	34	81	73
321c850ffa54021455a69b63ddfeb9f0	0	29	43	22	34	40	86	109	24	0	27	23	67	0	0
b67b945e0ff3bc300af15094e776dca7	0	0	21	0	0	0	6	0	8	0	0	29	63	78	88
7907156d5a3c416ac2adb1619da86a7f	0	0	79	40	80	48	50	85	81	0	59	86	80	0	0
bc8e33ed8265170d344e7a3a895bc86f	67	116	41	65	0	0	0	0	18	0	0	0	0	0	0
bc743491e1c86a7b9684c5c8cd28d6f0	0	0	0	0	123	0	0	0	0	0	83	151	129	186	155
fe0d3c0b7fc1fea0d28aa205b36cc4cd	4	0	0	0	0	0	0	0	0	0	0	0	0	0	0
6677da2df4e4c514a29555918166d018	0	0	75	0	0	0	45	28	62	0	61	0	70	0	0
e5e203e12ca12350c7b572c4a4785850	160	79	49	174	55	0	0	0	0	0	0	0	0	0	0
7087c5a571e341d4782849c9b86d0ac1	0	0	0	0	0	0	0	0	0	0	29	0	0	0	0
4cfb812c8ded374b10fd87d5ff2be37c	63	102	102	136	50	46	12	35	19	0	0	0	0	0	0
aa76016d4c39a9b60e1762a4658b6fc1	0	160	61	84	114	53	39	71	0	0	0	0	0	0	0
19131e5eef529000c14aa41927d81cec	44	276	61	68	0	0	42	28	11	0	15	0	0	0	0
af44901a2e543230fe12bcc193d02f08	0	32	102	42	69	59	21	43	76	0	70	47	20	0	0
cc557506d824ad7af4db1ecc92a45b09	0	29	0	20	65	44	13	21	39	0	28	0	45	13	29
6cc471e914c6af03587844d53a47bca9	0	44	42	58	48	44	25	28	38	0	31	17	17	0	24
27b43035f9aca2ebb9cbcd8a2dc30c94	0	0	0	0	0	6	0	6	95	0	0	22	0	6	6
6818a25fbcadcdb0163e9d75a167dac3	9	48	44	12	125	26	75	93	37	0	20	28	19	0	0
efe1de8faf1f644b2e2c192144fd0e22	0	71	41	31	37	37	40	79	82	0	0	69	48	0	0
1298107dd45aa59db891df7fe9b60f87	0	0	0	0	0	0	0	0	0	0	0	0	0	0	0
a06af724d1d769f60f649aea24d5b90f	0	0	0	0	0	0	0	0	0	0	0	0	0	183	117
6f01b70ffe6c5addff434b113be55b25	0	0	0	0	0	63	0	0	150	0	79	95	0	97	85
5bd4d104b379f15ff0b754d2feb0aa22	0	31	118	0	80	43	35	76	107	0	61	71	78	72	0
985c3758ccf510c535875a5276fee0d2	33	0	60	0	107	59	133	111	62	29	75	21	55	0	0
043dc6df952fbaea50a6fa5b24ca011f	0	0	13	0	0	0	0	0	0	0	0	0	0	0	0
57e17022dad804baff42d307e7cd0a1f	0	0	82	36	94	0	0	103	83	0	85	0	0	0	0
db53585c144c320c18ce000c9d38bba0	8	127	29	31	0	0	9	18	27	0	29	0	0	0	0
54df174f514856e19fb1902740ed6a34	6	0	26	0	0	0	0	0	0	0	11	9	0	0	0
aad12d128d47b829c381e6e205b93ad5	0	0	0	0	0	0	0	0	55	42	49	0	270	139	158
4d365ad092a883062c121ff270de7f70	0	30	32	34	45	25	27	88	0	0	0	0	0	0	0
e8f03367ddb4c38b54e9b008129d82bc	10	45	0	121	0	0	0	0	0	0	11	3	11	0	0
219609ceb1b44824725bdfcf82c792a1	0	0	0	0	0	0	0	48	0	0	0	0	0	0	0
da486124395a6bbbd1ffae52f86410c0	0	129	0	0	0	62	7	44	55	0	0	43	0	0	0
947c135a9fbaf4b53e68ee85fbe1a8da	0	14	23	0	43	19	0	29	70	0	14	20	34	0	0
1c8c37fc5c61833c791a8d666a5bfabd	0	0	52	0	0	0	0	0	101	31	0	0	217	201	199
962fdb2bd000ac913bb20185ac7d27de	432	50	24	23	34	0	24	26	43	0	0	0	0	0	0
975d14c493c9f6846f73c52fb5946be5	6	80	49	65	0	82	71	0	118	32	70	72	54	0	0
28c2c8fd4647cdb4d35caae32d2a7f21	0	25	57	19	45	28	10	27	55	0	27	43	25	16	20
5a78a8936d287d363796fcce0c138d48	366	57	0	58	0	0	0	0	0	0	0	0	0	0	0
b14c864cc56b7cdcbedc70020682c4fb	0	21	108	0	72	48	70	91	46	19	43	30	25	0	0
b75a4257fc77ba0e61d93e9bceda2158	0	0	35	0	3	21	19	60	98	8	15	38	9	0	0
e80f4a5748c8ac1cce350439873ed9d7	0	9	29	12	12	20	0	22	18	0	16	23	26	33	56
db1483749e31ebd1df9b820b770bdf54	0	78	55	86	60	42	8	49	38	0	31	24	0	0	0
d5097fdcfd381fac9c13df29821110d1	0	28	0	0	0	50	83	76	80	29	33	93	0	64	54
8801735189534117a8d864217a06dc23	0	42	63	33	0	0	61	61	0	0	0	0	0	0	0
53bf6ef535e2fe0248405c1bea234577	17	65	48	33	105	55	96	118	46	6	30	17	57	0	0
c0287a3ac9e41a87f78e8e0770a60ec0	0	0	68	0	35	49	0	44	77	42	25	63	56	137	79
6b481cdb858613cddd6feaf877b768de	0	0	70	0	111	56	0	76	58	0	82	0	75	0	0
00a96d8b9cc29d8249bd72d3366e59e4	0	0	0	0	0	23	0	12	64	25	83	88	108	88	79
d693c90213e01cbaad22e2542cc603a4	11	47	56	136	0	18	0	28	23	0	0	2	0	3	0
98df093179f2d1608f1f89a0e68519ba	0	20	43	46	40	0	0	41	44	0	63	27	0	0	0
5a44f81295021b322cf96df2ff2d958b	0	37	97	51	0	10	13	8	0	0	0	0	0	0	0
c0c433b99de57114f6a5fed8546eee96	0	16	156	12	51	16	95	105	34	0	0	0	0	0	0
d368a16dc11dfd5b02d0cb6d60cc4b12	49	0	0	33	0	57	0	38	121	0	0	48	44	0	0
8a912c311af6c22e9d92c2e27b514354	0	0	35	0	17	34	19	54	85	15	36	57	66	72	57
576a33fe95a76d1d6ee050eea8ed5974	0	81	87	78	144	47	0	76	50	0	23	15	0	0	0
23c95e42bafbfda05cb848b629330b0d	0	0	188	0	45	21	0	0	80	0	89	73	0	0	0
d82f07f9fa574d261cf3732cecabb65d	0	24	0	9	29	27	37	98	83	16	20	42	33	0	0
46389740a72821fab184aa8bdb6a86e9	0	0	0	0	0	0	28	90	70	0	46	109	0	0	0
56e0698f8cdac47b885dde3107ac4c53	0	0	0	0	0	0	64	107	0	0	0	0	0	0	0
97469448a11d554c7fd7e8f532cd9d05	0	18	39	29	25	31	0	34	102	53	27	24	51	37	74
7054936541b1ff2cbf272964b8f3e077	13	122	75	107	0	0	0	0	0	0	0	0	0	0	0
edb9cd4d6d267317d43ec7fd6ab1bca3	0	27	63	35	11	28	7	19	22	0	0	33	0	0	0
6b7ab1bb1e2933dc8f506389443fce53	12	0	0	0	0	0	0	0	0	0	0	0	0	0	0
db2823e2b449951cc0435c35cfb512e1	0	0	0	0	0	0	0	0	0	0	888	0	0	0	0
8e847fbda271d9a1482f6e1ed8242b52	0	101	114	125	0	0	0	0	60	0	0	54	0	0	0
86330ff79232cd8b2c5cb91345038a38	0	0	50	0	0	0	0	0	0	0	0	20	0	0	0
229d18527119542663605d30e2d48661	0	0	0	0	0	0	0	0	0	0	0	0	0	291	157
e27e68b8c46e61174aa7f03854e86342	0	80	57	18	51	30	139	50	40	0	37	25	26	0	0
443444c6ccefcbdbd1d2d5c32321c00a	33	92	25	191	39	0	0	0	0	0	0	0	0	0	0
7a274c87404ac075c41568d0dac2cf22	0	0	66	0	55	51	15	45	100	16	58	44	66	48	60
4ca1b0bd56684db2b0f71bb339bf8cd2	0	45	48	34	28	18	14	21	0	0	18	0	30	39	46
a0b5175e56c5e825ff92a35a6b1f0c11	0	23	0	24	0	24	0	0	39	0	0	26	0	0	0
2cd55c8b11445cc694caff0ff82e68ae	13	34	12	23	12	36	0	14	39	0	0	27	0	37	24
9e47fcdd2ba63102c0f8a83decc7c454	0	0	0	0	0	0	34	73	69	0	0	76	22	0	0
fc4de3f9aa75cd7e1bf58649956d4e07	0	15	44	0	0	26	25	26	29	0	0	13	0	0	0
e195bc48529b036b38e1e40fb4589f2d	13	52	24	53	0	0	0	24	0	0	0	0	0	0	0
858c6750212bcaded4c90bc1733b3ee1	0	27	35	15	24	35	0	59	53	0	21	54	41	0	37
27b1280eeaba70ecae62003141a1de25	51	47	0	166	0	0	0	0	0	0	0	0	0	0	0
605091d553f859ecb875bceb20cfa269	0	11	21	0	25	30	0	0	55	54	39	28	172	121	81
46eca74aca545921c87022e511e36e80	54	86	76	63	68	71	56	86	0	0	61	0	0	0	0
1910f099af7002fa62e31a5fcba4db25	0	36	172	0	94	36	48	54	77	0	51	40	108	0	28
89ac141285dfb5f16b04f54d9bf7ad99	31	41	0	97	0	0	0	0	0	0	0	0	0	0	0
d670321c17baf1bfa4c056d92cb52d8a	0	34	12	69	14	41	0	18	26	0	7	0	3	3	0
c1771777709c9b28f7a5a65978d0b739	0	0	0	0	0	0	0	0	0	0	0	0	0	784	0
3443e15fbf9d52de84f7db73445e6ccb	0	0	48	0	60	38	49	68	34	23	67	38	130	90	0
48ff828bca4063b2270c9831d77c3e85	27	0	84	0	139	37	0	73	66	0	129	0	161	0	0
8073c6b1f9b65edaed6b2bb425d73e31	0	66	0	76	143	48	95	112	65	0	40	82	35	0	0
c6b68767b86fa7d5fa1725638581ceec	0	0	0	0	0	23	45	57	44	0	13	53	0	0	0
dc6f3825867f745307a2e707efa49914	0	0	0	0	0	0	0	0	7	0	0	0	33	61	150
d60cbce30d332606d32e57400d749dfd	0	86	44	0	31	33	26	50	55	0	26	24	24	0	0
683beb3a02063e69549d4dbff80e5d61	0	27	32	0	0	0	0	0	87	0	59	119	0	0	0
63d83167f7f242c1cf6853440c5ee17d	23	469	67	80	0	0	0	0	0	0	0	0	0	0	0
e33c5c8da35151e83fe2ec9207b8722f	0	0	54	0	74	67	37	80	73	0	37	55	0	0	0
f90561c3757552239cec2754bbe855a6	0	0	0	0	0	0	0	0	42	0	0	0	36	42	72
e196a44526f0362631ba7ed98385d6ac	3	14	46	26	16	22	22	51	48	11	27	43	29	8	0
e91e6db4df57bc2f38edef948429c0b5	7	16	96	14	90	33	48	59	85	13	72	27	125	5	0
df09d494fe7b3df5542aecad9ffce4ee	0	0	0	0	0	0	0	0	0	0	0	0	0	141	191
d72cbe84950a059700fab22bf7e1d430	0	95	15	14	4	48	8	14	16	4	0	18	0	0	0
5726dbe217493e2c6eb01226cb91a73b	0	44	27	36	0	0	34	49	0	0	0	0	0	0	0
576901a844b20d5fd431015bb48cd205	0	0	0	0	47	64	0	0	112	18	29	72	131	0	44
6c0a07b76130e9190eea5f39290aad17	0	52	45	80	0	0	0	46	0	0	0	0	0	0	0
d59bcda07cb311d42d4db27b10f8c259	13	106	36	55	28	50	25	42	13	0	26	0	0	0	10
293445ee59d5861c57387d21af1e7133	0	11	0	0	0	0	36	95	75	23	0	44	0	62	65
806814516581b52908cd2880a9ee7055	155	94	66	68	51	24	23	40	43	0	19	20	41	0	0
4ce2afa61190cc92ebc11e16832286cb	30	49	0	35	66	0	46	62	0	0	0	0	0	0	0
ca85b434502aa8e8c97d97cc9ec81843	0	21	31	15	0	0	0	20	0	0	0	0	0	0	0
24e2b18cd5f15b9a5401fdfb494288f1	0	23	62	11	19	27	18	32	59	6	17	22	0	14	48
1fd76726bf30d3c5562d4b8208bc0f4a	0	0	68	0	0	0	0	42	71	0	0	76	0	22	35
31334a2e36fae6efa6713d4c2fb5e480	0	19	0	23	0	0	0	0	15	0	0	0	0	0	0
0e14720959023e974580467871fee963	7	24	10	19	0	52	5	9	12	0	0	16	0	89	34
2902a1bc59d8bbe82d3e9fcd741cae10	0	0	0	0	0	0	0	0	0	0	0	0	0	191	260
3824c4cdbe14efd9f5ec4a65660d6c1a	0	0	0	0	0	0	0	0	0	0	0	0	319	163	57
712a112cce364bb3ab425d86a5be7e15	0	0	0	0	0	0	0	6	44	0	0	10	16	21	30
85361772277d334dc5000c5ce559b3ed	0	82	17	97	18	0	0	7	0	0	0	0	0	0	0
f784565611a488757245c1220cd76feb	0	0	52	0	0	0	0	29	24	0	0	39	0	24	0
43a818fda97b47f0b971c5312eb58bf1	0	31	37	51	0	0	0	0	27	36	0	0	0	53	90
12af11b7925c103272a39bb0b95bcc32	0	0	0	0	0	62	24	0	134	55	0	61	114	78	40
b2e3219b1216c233725b70faa5f17d63	57	150	43	40	72	34	44	80	39	0	22	15	0	0	0
fbbcec06d61d79977fbd020e85385eb7	58	93	0	0	0	0	141	80	0	78	0	0	0	33	0
768b2076cb89bdb5e34915beed87eb53	0	0	0	0	0	0	0	0	0	0	0	0	0	0	0
a939c972e24724fab1143e9f3a15ea67	0	91	65	19	30	18	33	110	45	0	36	34	0	0	0
0aa82adb8e2672b96e0c7b6f6690b5e1	0	52	57	57	10	43	0	21	77	0	0	11	0	0	27
77f9124460cae829e9322c7aa3deead1	0	0	17	0	0	39	0	7	9	0	37	11	27	0	0
7fb6611d78a037eb12458855f724b681	10	68	22	35	0	0	8	0	30	0	0	35	0	0	0
aa14ef2718c078590e5d93c590d3e99f	0	39	41	11	0	61	0	19	72	0	6	46	0	0	0
abf9982c74a742159b60afc9c12285a8	39	42	42	66	63	0	25	27	0	0	0	0	0	0	0
2c8c25f30ffe6713d9755545d875c24c	0	0	0	0	0	0	0	0	0	0	0	21	0	0	0
bf3019601aed1cb95d54abc7525b9621	0	0	23	0	0	0	0	0	0	0	0	0	0	319	267
1cb100f94dc66e5591a253eaeb695dd7	0	0	53	0	25	35	0	12	47	0	12	34	51	32	70
cc06f0dd93876fca7457f09e28bbd496	0	0	0	0	0	0	0	0	0	28	0	0	0	185	179
bc266b238bdc03e88acdbe3da4e3a985	0	0	0	0	0	0	0	0	76	0	0	32	24	84	126
ae9f62d4a527822fe807f0e68704f9cb	0	57	43	0	132	0	73	99	97	0	48	0	117	0	0
d3df65a6e882d78ede7545531bf12f4c	0	0	0	0	20	89	0	0	55	0	0	29	0	0	17
5f64875d8ddd4cdd2cad466392b82ac8	0	0	25	10	17	28	42	50	73	0	22	49	30	0	0
c55709e0a69833241c99a656870db08a	34	158	38	60	43	37	22	38	32	0	0	0	0	0	0
8b6ba9f9de7229521958608f10e8ff91	0	92	0	0	61	10	16	36	0	0	0	0	0	0	0
e5dfab08569b80b112cc62fb188084cb	0	0	0	0	0	0	0	0	0	0	0	0	0	96	108
0140b3d13120012e98d7a6e32c2e333d	0	29	21	17	0	21	0	28	14	0	0	0	25	38	52
ad9e0d243a2208f13a410f5d5d61cafd	543	32	16	5	17	0	0	0	32	8	16	0	26	0	0
f2dc413252c41dd0fb4078a547cea0d3	0	25	37	0	0	28	42	26	50	43	41	18	97	97	0
e8b57177ce203394b0ce922e53768531	0	0	37	0	17	19	0	21	34	0	26	20	0	0	0
a166c65fe58d9b099b56567de86036d7	0	0	0	0	0	0	0	17	87	0	0	104	0	0	0
04a57a4ba109e887730e1acbedf36a5a	0	0	0	0	0	0	0	0	49	0	0	53	0	0	35
955a4264e03a15f1b33f8e7b010deb3d	0	26	0	18	50	24	0	0	70	25	31	34	0	96	0
b9781e39f4300fcfc6d995cf5df79388	46	177	0	27	0	0	61	20	106	0	0	0	0	0	0
564bc1b0396f8b7badc0a32b6a6dfbab	0	25	0	0	0	41	36	74	48	0	32	0	0	0	0
9f8ad9f0aa8ffa6d72b7532a45b7da24	48	72	0	108	0	0	0	0	0	0	0	0	0	0	0
fe0ec8a83cc820dba980a8a663086ba3	0	21	76	0	19	30	22	41	46	0	34	37	0	0	0
255d1867f7ee1dbefed99a262a13b40b	0	23	0	0	0	0	0	0	411	0	0	78	102	0	36
7d39adf57bd31cbc94e25e6bb0be384a	0	8	30	0	0	39	0	0	158	18	10	177	39	10	5
c0a9dd93e8d0d383207056584fb959f6	14	21	0	25	22	11	0	0	23	0	0	0	0	0	0
f0253f683f4e063cdd69ef0b06894121	0	12	0	8	0	51	9	13	0	0	0	0	0	0	0
cd4d3a17567cdd2c75be0f356c51e8b3	0	0	36	0	58	37	103	120	72	0	79	56	81	0	0
0621a0d6a9e8d5e2b5025b7672d2446f	0	21	30	25	30	24	39	63	17	6	18	9	25	0	4
1b382939e54e0734045243bd4097f310	210	0	0	0	0	0	0	0	0	0	0	0	0	0	0
63df9de8759e75a2738f981e371054cc	0	0	0	0	0	0	85	44	74	27	0	0	95	79	0
31245cc18f42cdeba0ed6cad26400fc6	0	49	0	54	0	0	0	0	0	0	0	0	0	0	0
a01a505c56cba8ddaf28c9aa3ddb4e94	0	32	0	9	0	0	0	0	0	0	0	41	0	0	0
57eb0c749720a63a5e8c5eb18cfad083	374	0	0	0	0	0	0	0	0	0	0	0	0	0	0
d2e66902d9a7f6b68522b1eeb834bf69	38	56	31	25	37	32	21	44	24	9	0	0	0	0	0
98ae824ce560713c6a1e2ed31ef48a75	0	33	32	0	98	38	96	53	60	14	78	39	69	0	0
92c29d2d693c92b1a640aea70434e88a	21	0	52	0	40	0	49	34	32	0	23	31	0	0	0
0cc4acb76f7a4a811ff2c515b80b4c16	627	16	15	5	24	0	3	0	0	0	0	0	0	0	0
999aee32f7459decb6a0981a14896dfb	41	43	20	16	7	8	8	10	0	0	0	0	0	0	0
54c6a433004d593705a88328410aada5	7	0	0	22	21	13	0	10	53	14	23	35	37	43	50
19773a5dd7f11a5dece1c690e532adea	5	51	187	12	50	0	44	30	31	0	40	27	61	24	0
f3fa5ce15414840a15c0ecb93c1916f4	0	0	46	0	57	0	0	0	0	0	0	0	107	88	103
a4b57cc13f0dc40a6caf2a60f7b8196d	0	9	0	0	24	72	65	70	30	0	0	60	0	0	0
cec3c25310f913cab963787fc841ca69	0	16	0	6	39	0	26	44	57	0	47	34	0	0	0
83032bd8f0f68cc7e85fbbac13b91008	0	0	0	0	0	0	0	0	0	0	0	0	0	0	0
3cad304ae533f22246a6bf719a0ead1d	0	32	0	0	0	0	0	0	31	0	0	39	0	63	178
e66d54650f75b7072f56a59c2a7d25ca	0	0	0	0	0	0	0	0	0	0	0	0	0	0	221
2c54b74b7c269ba080dc7990342289ad	0	14	43	3	13	30	118	96	62	0	55	22	12	0	9
23f5ac15bc34ed14c19f536dd5b15cf5	8	170	42	7	52	31	47	42	39	12	29	13	58	0	0
39316cc3ad89fda152dc00e3a775500b	5	47	45	40	92	29	50	77	0	0	0	0	0	0	0
0d605df270f470f88cfd3918e021aa7f	0	13	31	26	18	24	2	33	21	4	9	14	8	0	0
da6e74f039a71c4d5fecb85e7851a8ad	0	14	0	6	3	37	0	14	169	9	0	52	12	28	23
c5a3fce6c12cda8197a5ba55e9696f94	0	0	101	0	136	89	0	32	0	0	0	0	0	0	0
979f1750e263c9942959332b26cadf51	0	0	0	0	0	0	0	0	0	0	0	22	0	0	0
7178d5665e1ad6fe8692505eff5d6b40	0	7	0	0	0	25	33	32	0	13	0	0	0	0	0
02c914de33a376dcfdce6626c3caed5c	0	24	24	0	26	34	10	39	47	21	14	0	40	19	15
c957b7c0253f5a7684cfbb3eb27b180f	0	16	37	12	0	22	0	23	0	0	0	0	0	0	0
96835095a13102597d42767c740b89fe	0	6	62	0	27	17	8	12	17	0	14	0	0	0	0
7b5bffb05d828e1f9d542148b7a2e5bd	0	0	0	0	0	0	0	0	0	0	0	0	0	202	165
ef6ce9cecf22b3647a6dc48589b0aeec	0	10	40	0	60	29	8	20	38	0	15	16	28	28	18
6cd60bd37f00b25bbec8e13e44854beb	0	74	62	51	139	50	60	61	51	0	0	22	0	0	0
dd85c2439cf15852d4e48965a409bd49	0	55	53	0	92	0	62	140	0	0	0	57	0	44	37
a8060846c26ec8ea3f9c22969ede199c	0	0	0	0	59	64	29	0	73	27	0	51	82	62	65
0e455800f9f995374c2e751df67dab8f	0	0	0	0	0	0	0	0	0	0	0	0	0	47	37
7353297d3e40e11fcaf6bb99a80902a3	0	31	57	25	39	23	0	30	41	0	18	18	15	0	29
851aa62cfc884bf49c73e3024eedce89	0	22	0	39	0	0	0	0	0	0	0	0	0	0	0
f021f4832a90c7159b1265079308c0d5	12	52	0	0	0	0	0	0	0	0	0	0	0	0	0
06f08736785a98d3c1db471cbce12bce	33	49	0	94	25	0	0	0	0	0	0	0	0	0	0
63dbe43cd579e1a4d28299eaeb0bfa31	18	53	15	63	35	38	0	11	17	0	0	0	0	0	0
707e5e4a7f9c5e44eeb28d8ae56bacbf	0	0	21	0	0	0	0	27	44	9	8	34	0	0	12
31bb89cf2a12c4ef37a61ed13c18f9b2	0	0	0	0	0	0	0	35	0	0	0	0	102	155	109
5acced69399a9711ffdd0068f8079437	0	0	61	11	23	0	25	21	12	0	28	0	17	0	0
1ea83794b96a00695927de44a90aa26d	3	0	61	0	0	0	0	29	0	0	0	0	0	0	0
dc1168ce81b968f8a6c7d087c4116f0f	43	105	29	85	0	0	0	0	0	0	0	0	0	0	0
00e3f5c55f19d2959640dc3b0669bb74	0	0	87	0	85	37	23	0	33	0	50	17	42	0	61
fc6249e0ddf6f275460540a43013f158	25	50	4	94	0	0	0	0	0	0	0	0	0	0	0
910fac3719b0ef56d45a1c7c9f9628b0	0	35	0	0	0	49	0	53	28	0	0	15	0	0	0
5bd5be644b53663c03253d3dea90ba70	0	0	43	0	0	18	13	18	44	0	14	0	0	0	0
412c3d31908bbd44b9ba9257874c7a53	0	23	47	23	29	32	26	16	109	0	19	36	16	9	15
9a19f656978a159acf6218688237da47	4	37	52	41	55	42	41	45	40	5	35	15	16	0	0
2c3e4f2f5022b2af3a413654e90d7382	0	74	0	23	0	37	18	36	57	15	0	23	14	0	0
908ec81eb50d916da8d3047c5eb05ab4	0	0	0	41	0	0	0	0	50	0	0	48	58	0	0
8f464b8bb791b974b47b7fe396abb799	0	0	0	34	0	0	139	0	0	0	0	0	0	0	0
f4de554b313201c28c2dc10792d97a27	0	75	23	44	33	29	33	45	0	17	39	0	0	0	0
809a3f13f94b9135527257309e231fc7	0	45	37	46	29	13	7	17	0	0	0	0	0	0	0
a70e2eac902b22265f65aca69436f110	223	49	24	9	26	26	25	17	32	0	24	21	0	0	24
accecd98e5659ba3ac251ef17bc428d5	0	68	0	0	0	0	0	0	0	0	0	136	0	0	0
f4ab08967f420d77c4df2ec76139d969	0	0	32	25	0	42	2	12	42	3	0	5	0	14	15
56d911259a30cfb1f4dcba90cd2ec2da	20	160	0	30	92	47	92	42	42	0	0	0	45	0	0
bce7382e36b45aa6e0fa2353f78f1bd2	0	5	35	5	6	17	10	24	22	5	19	17	9	4	0
22d0ce457b2606ee94ce5ead360574bc	5	21	15	18	55	36	5	0	10	0	0	0	18	20	12
0f0943a7a21e9b4e6da07fc33dc2663f	0	28	0	26	0	0	0	14	0	0	0	0	0	0	0
edd9ebca9025ad415b9feaef6b0cbd17	0	0	0	0	0	0	13	7	20	6	7	0	6	15	41
5ce263ecab1d4b3cd32653f489f43d9f	0	54	93	16	20	23	0	0	42	3	0	11	4	35	16
44096dd5ff7c9eb280fb1332e5d0244f	0	0	0	0	0	0	23	0	98	0	0	43	132	72	63
ec805cd26351edd3a573589e851b2beb	56	62	23	44	28	11	10	14	0	0	0	0	11	0	0
385b00f19a2598a2de1b9e467a26d923	0	31	41	30	10	45	0	0	37	0	0	0	0	0	0
2db4cc57492286c0c4ab6817c2bdc673	0	0	0	0	0	0	15	35	43	0	53	17	0	0	53
1f6e5c295f57aeb1145e19308ebde4f6	49	62	33	25	0	0	0	6	10	0	0	8	0	0	0
0730544bdd37795ab2085ada6743ea18	3	32	37	33	23	18	11	29	22	0	11	12	0	0	0
79f96e2874af6915b3b6297bca2b89e9	0	0	0	0	0	0	0	0	0	0	0	0	0	0	0
ef5b61a62958ff5531d4c78345406dfa	0	49	30	53	58	21	0	41	0	0	0	23	0	0	0
db783e50263489ad88ab0ee9df197364	0	0	0	0	0	0	0	13	47	0	0	44	0	0	0
aae9d2c4245bd4190ae2b3ea686a7e09	8	72	49	19	70	16	85	57	33	11	28	13	19	0	0
5008591ff68aa8914cf350342e4cfdef	12	0	36	0	34	0	0	0	40	0	0	0	0	0	0
b0d6925234f0cd0df5dcffd9ee3da19b	0	32	52	53	24	46	17	11	60	0	16	38	0	0	0
89fff8f8730933579b3dd0db01188f38	0	0	24	24	14	18	0	29	0	0	32	0	0	0	0
464db85586dba1cfb3ad3ddeb2e1c2fe	0	0	101	0	28	0	11	0	69	0	37	46	71	45	40
b320a264d2769eab8388e5a5c4816533	0	34	0	0	25	0	39	44	75	30	33	0	0	57	38
2a4f6bb750726fc83f03b744c2e3b426	16	50	14	52	6	4	0	6	0	0	0	0	0	0	0
0dacb976ab7e1142eceebfcf0c2729a0	0	0	0	0	0	0	0	0	0	0	0	36	0	0	0
d8b253da31cae9272be8c76108df2c79	0	131	39	51	0	62	0	51	77	0	0	0	0	0	0
d9addab7059c789e95c6341727a7b469	0	0	94	0	24	0	27	34	47	19	74	17	82	0	0
62a8d0fefdc64dc10999e58e26eee875	0	0	0	0	0	0	0	0	0	0	0	542	0	0	0
197f4222e4f91f149da6b6ab5f8db74d	0	27	30	18	17	37	25	28	56	18	0	21	39	17	28
bfdb052c7df976a6070a7f372e5afc6d	0	0	0	0	0	14	0	36	0	0	67	0	0	0	0
bd02a43c614c03cf4f6b88a1c1788a84	0	29	28	43	0	0	0	0	0	0	0	0	0	0	0
e65827fc3531430cc2e68ccb3d6c61ef	10	126	151	30	0	76	0	0	21	0	0	9	0	0	0
d945412d8c4e7ce723efafb4bb7cb7b2	0	29	19	12	0	28	15	30	0	0	15	0	10	0	0
cb9c7e0dfda6eb5622ed229be587c5bd	0	0	0	0	0	0	0	0	0	0	0	0	0	136	103
f891c987096e4a38df50951e53455777	0	0	0	0	0	0	0	0	0	0	0	0	81	124	104
72921af052e7480d27089499baa1bbe2	0	59	11	21	0	41	20	49	32	7	0	12	0	0	0
c0f0cc8a9671d72c3afebd0939c2371f	102	45	49	31	64	27	41	55	9	0	0	0	0	0	0
f992054b0727d663717e4549ebf2e926	0	0	7	2	0	0	0	0	0	0	0	0	0	0	0
0eb2e8e5c34ab7577432231c9066732c	0	0	33	0	21	19	0	0	0	0	0	39	0	0	0
8049098193fa68971bf32540ebbfca8e	0	119	17	82	0	0	0	0	0	0	0	0	0	0	0
8628f96900a5889d7f287e0a839f1d4b	209	24	27	33	23	18	0	0	0	0	0	5	0	0	0
2f79b47bdf8be35dcedfcc08056cf1b8	0	0	0	0	0	0	0	0	0	0	0	0	0	0	0
40a5e8bbeaeee814d78bece5ec7410ec	0	0	11	0	0	8	0	10	22	0	8	8	0	0	0
0a77ff381eb00ab3831e5d8062a3070c	0	0	5	0	0	0	0	9	10	0	10	10	0	0	0
a3dfb3564eba7f13f2ae75a08d2c5780	0	0	14	0	0	0	0	3	0	0	4	25	0	0	15
8e52056ee38420d7e4d8cc2ebdb1e364	0	28	61	0	68	56	0	0	0	0	0	0	94	145	106
2d664c8661f380d0721f46c97b39d3ce	0	21	20	29	19	0	12	0	10	0	0	0	64	73	59
a23f82a1dcaae620b86b986e64bd7bb7	0	0	0	0	0	0	0	0	0	0	0	0	0	0	0
2c9324770b54611a09545a910fb5bc82	0	0	0	0	0	0	0	0	0	0	0	0	0	12	15
94119ab8b4e292e171631376aa714122	0	0	0	0	0	0	0	0	0	0	0	0	0	0	0
6b86e3af0376b7aab0774dafc4c3d1b3	0	12	27	0	65	23	40	66	40	9	17	14	33	51	28
74a8e8627f25ad6fff267bc6a9ad39ce	0	11	44	9	29	21	39	72	42	0	21	31	43	0	12
6bb8e1121bfc41b49d565c901bfe7793	0	0	40	0	21	27	0	23	41	8	31	35	31	43	39
ac46d3865487672e09200c5456c38986	0	0	8	0	0	11	30	22	26	0	11	49	0	0	0
2ac24212883462bbb045a385c4acb61c	0	0	0	0	0	0	0	0	0	0	0	0	0	119	187
0ffbd6ac18a816d91519830b1e1fff8d	0	0	10	0	10	18	10	28	58	6	10	43	11	5	24
dd27a4070300a4e5c0a1025d4ae57005	0	0	69	0	0	0	0	49	67	0	0	79	0	0	0
35b68da71701471e2732fca02ced7b78	0	0	68	0	0	8	0	0	0	0	0	56	54	0	0
d95a629996522d01d4c4f58b9d32450c	0	165	91	10	75	47	71	3	39	18	14	11	0	0	0
78114c356ad802da8c81aae42fd154f7	0	0	0	0	0	0	0	0	0	0	0	0	0	0	34
7dd10abd9ff36906b5bf0207102c3ed6	17	33	29	38	19	10	0	32	22	0	32	0	0	0	0
caf585220f83f63154b28e924e5fc8c8	0	55	6	18	5	0	52	42	5	0	39	12	0	0	0
c3c251cc910ac606fea1ce4552bd6e59	0	0	25	8	0	26	0	22	25	0	0	22	0	0	0
9d9835fa9dfbe6e8388bc70b1644024a	11	34	20	60	0	0	0	0	0	0	0	0	0	0	0
73a31046312e3843acd9c13beb4355f5	0	0	20	20	21	33	16	46	42	0	0	25	0	0	0
b3c9d14128c39674a004cd2c74c4d112	0	31	0	0	36	73	0	34	89	0	0	0	0	36	74
7975930466ac18073d0ad3f0d7b28a0d	0	0	0	10	7	36	11	12	0	0	0	0	0	0	0
f05914ad98b73963c5fd90146098ffa5	0	0	19	0	0	0	0	0	98	48	0	42	56	65	54
abbede62fba336ad66b341af99b79180	44	52	33	43	22	52	6	12	9	0	0	14	0	0	0
c82f10302f9c1d749c1acc64c0b5d50f	0	106	0	48	0	30	0	18	39	0	0	0	0	0	0
130eb635b70341c7977f4a6c072f9e75	0	234	0	0	0	0	0	72	0	0	0	0	0	0	0
d3bc802f6e33e11d952b120d7e1a3434	0	87	48	49	30	0	9	13	0	21	0	0	0	0	0
316890522742ce3da2727eb54769960a	0	0	52	45	0	0	0	0	0	0	0	0	0	0	0
7787cc11e8198df81810267607ead465	48	63	43	46	0	0	6	10	0	0	0	0	0	0	0
897d74445cf19addc4cfff976cb12117	377	41	35	25	0	0	0	0	0	0	0	0	0	0	0
621e7d0f64bb7fb97994fa9f337b3cd1	0	33	22	62	0	0	0	0	0	0	0	0	0	0	0
c526fa27c7fcfd3030b7d8fa2422e0f1	0	0	0	0	0	0	0	20	55	0	0	0	0	106	0
d4fd63a1aa6a041fc3c1cd2e266046db	0	0	71	0	0	62	28	54	98	0	116	100	0	0	0
694cd6d72dcd341a173fde7d75ee067a	14	103	25	46	0	0	0	0	0	0	0	0	0	0	0
b8d854dd223becdc7205fcf7876b1562	306	67	0	36	0	0	0	0	0	0	0	0	0	0	0
b37e627010f9badc573d9e461f706b62	0	13	33	18	12	22	9	11	38	0	11	23	12	0	8
e8afb371ddde732cff8273ac2b213c1a	0	0	0	0	0	0	0	0	0	0	62	0	14	0	0
59d3e698e39d9b816703d3618c5f0790	0	147	0	41	25	67	60	50	36	0	0	0	0	0	0
38dfac5a22b3f2cb3855ea4a13a262a9	0	14	36	14	14	26	18	23	26	0	0	17	0	0	0
cb64571bfb465975e78be7d9d879979b	0	0	18	0	43	27	70	97	81	0	36	65	0	0	0
3af2c6de72a19f825ccf9bde5c145d72	15	20	43	27	101	43	15	38	20	0	37	0	21	19	11
9bfe08c51b7a63c8130c31cf1c4c5665	4	0	12	0	14	0	0	0	12	0	11	50	17	24	25
20692ca6b45c7f72c73215038e80c56e	0	0	0	0	0	0	0	0	0	0	0	0	29	150	74
bc7d0d66162532dc62d352d853d91a57	12	49	105	0	75	32	53	53	14	0	39	11	18	0	0
7f6e4c308f3c998a42d9332e9ca1929c	333	0	0	0	0	0	0	0	0	0	0	0	0	0	0
9bb1f6bce7dfedc12951e62ee0ff2b6f	0	18	33	16	18	0	27	22	27	0	18	14	61	20	16
6b7958854a29714783a20032dbb992d8	0	0	0	25	0	0	0	0	0	0	0	0	0	0	0
418492891d4ce7d0c86902e764a0fc6e	0	62	0	74	0	0	0	0	0	0	0	0	0	0	0
50c05d5c32db6a2e527ba3647198d21f	11	39	0	25	56	38	84	0	0	0	41	22	0	0	0
9220a67cd134bc9946c6bf2efd5677db	102	0	14	0	0	0	6	29	0	0	0	41	0	0	0
9fc73680f5eae68fbc124ea0378f4700	0	0	0	0	0	0	6	0	14	0	0	14	0	0	0
50f77045f7edbc74402290afe3e741fe	0	17	11	8	0	0	0	0	17	0	0	0	0	0	0
2acba250c4746ff617d6615723a04ab7	32	56	0	101	0	0	0	0	0	0	0	0	0	0	0
6216b00b943df6590ed783b1afba1ced	0	0	32	0	0	0	0	0	56	0	0	62	0	0	0
77dbaed012b05b32490815c4e23b9d8e	0	0	0	0	54	86	35	13	53	0	67	93	0	0	0
bf0069e7b02bed84cd4d013eb105a264	0	12	15	0	7	28	11	11	11	0	10	14	0	0	4
6b19046af967ab2c660e84bab1beb0e1	0	0	0	0	0	0	0	26	0	0	42	0	102	95	74
3c724f6d81c42d56de9b10d879769100	0	0	0	0	0	0	0	0	0	0	26	0	94	88	82
eff36eaa24e17ae54474a00e383dff99	29	126	19	38	0	0	0	0	0	0	0	0	0	0	3
5b12f6c924a73e1067d158207a0704a8	0	22	0	0	0	25	45	69	62	13	0	32	0	30	0
565eb788433094300eceacd42ade4899	8	14	0	0	0	0	0	17	0	0	0	67	0	0	0
7f04a8896b5162a0a593ff4d44488139	0	21	0	9	41	34	21	30	83	0	16	64	47	0	0
7f0132b235a20cbeca2fdb4d32541327	0	16	46	0	59	46	0	67	0	0	51	39	0	0	0
0fc6668e46124eb8812015fe484ccba0	0	0	0	0	0	0	0	0	0	0	0	0	72	142	149
156572b928592204f50650c986dd8a9c	10	11	0	5	0	17	0	26	0	0	0	12	0	70	44
7660f79dad42c866bb1be6bff0e050ee	0	35	48	12	52	44	26	44	42	0	20	29	0	0	0
6a52fd73a41454f01538f24f23b67cdf	0	9	22	5	42	17	10	37	19	21	0	33	13	20	0
ea82567ded07f27ba2a9a4089ebcb8b2	0	0	0	0	47	0	0	27	0	15	346	0	68	0	0
49d54342b3df9a8b3d10dd67de9bff4f	4	81	62	78	0	28	31	0	0	0	31	0	0	0	0
16469cc40587771b7602fa59352c70ab	30	12	0	0	0	0	0	0	0	0	6	0	0	0	0
56a5b27594c0be223583ddaab712a627	0	0	0	0	0	0	0	0	0	0	0	0	0	30	38
f57e664888ff4fa5aa742ba28f159828	0	0	0	0	0	0	0	0	0	0	0	0	39	91	145
320b59a40d9b4fda1ab29a677d2d50b3	0	22	41	0	43	26	27	35	29	9	59	32	44	0	0
6895f7121f20bf7e3607caf21753dd16	0	36	83	78	0	0	82	103	0	0	0	0	0	0	0
51eb6f41d62751e7571ec8bf5a3a6b24	0	12	0	24	0	5	0	14	0	0	0	0	0	0	0
cbb64f99eea2ac6651bc44d6b263b0e3	158	61	0	0	60	0	31	0	0	0	54	0	13	18	0
a11df48961955441f615571819b75951	0	110	6	84	0	0	5	14	0	0	0	0	0	0	0
43b70fafd85de7688e4172daccc3e110	0	0	0	0	0	0	0	0	0	0	0	0	0	0	378
10900f7c0dfc455a1412c6d8a5e985ab	42	0	0	0	0	0	0	0	0	0	0	0	0	0	0
cb38fa4204b8f078ded9a296b14549f6	0	0	0	0	0	0	0	0	48	0	0	24	16	25	29
1c3f521b6504f81f7de9aacd3eabe354	0	0	20	0	0	12	17	42	23	0	30	38	0	0	0
f3545bf2bb1f2c97eee5fb3a1e438e58	0	0	0	0	0	0	0	0	0	0	0	0	0	0	35
a5587ffbbdc62297ecdf0d64f7e89499	0	0	0	0	0	21	0	0	50	0	0	0	59	97	124
e8a67c8b9d1bc693f2ef8b81f8b7cdd5	0	0	0	0	0	0	0	0	0	0	0	0	136	81	39
df7d4b78567c3199048f1de2f00fa91b	55	138	0	103	0	0	0	0	0	0	0	0	0	0	0
594af2e82899ee056c94b22e5fc1921f	0	46	38	0	37	0	56	69	31	10	17	18	46	0	0
922781ee91b5c60a29942d4c44b4b50e	0	0	11	0	0	26	0	13	81	0	0	17	27	0	0
8bcea6ef2b253a3c9c361f76e754b86c	0	14	0	35	0	0	33	77	73	0	0	0	0	27	0
29bfe314af2c635787d5cc5b7c938d76	0	0	0	0	0	0	0	0	0	0	0	0	58	0	63
66c7193a25cca4c5ddbb35060b6d4be1	0	62	24	38	0	19	6	12	24	2	0	0	0	0	0
0e5d07028df40888f4e9b33887cf68aa	0	0	0	0	0	0	0	0	21	0	0	0	0	0	0
9f39605a772b6ed84f098b000d744fc1	0	0	14	0	0	22	18	30	28	4	33	9	12	0	17
238202a5af2472f0cf64d65f4ec7af80	0	10	49	0	19	7	14	37	49	0	37	38	0	0	0
9711dc2cd4aadd4cd1ca3e403c68116d	0	0	33	8	38	31	39	77	55	0	21	28	31	19	18
6dbfb17a2d5d8020214c88343b2fb559	0	0	18	23	0	0	0	0	0	0	0	0	0	0	0
d7031fdbfc5246f437c4cbc35094f809	0	11	61	0	21	55	33	41	54	0	16	67	0	9	0
f7ac123e82aaa496372b544ccd3530de	0	0	0	0	0	0	0	0	0	0	0	0	0	0	0
7d7452eaf3f9fb7a40cc5e57841f24a8	0	0	0	0	0	0	0	0	0	0	0	21	0	0	0
a1ef2f3e4094274047a0c9830e5468f8	0	0	55	0	0	26	17	22	34	6	0	16	5	0	12
11f63e800d538ce61113253faf0f0363	0	0	0	0	0	0	0	0	34	0	0	0	0	0	0
189d69aab17df960c4a394a42f224d08	0	0	0	0	42	24	62	101	28	0	27	50	36	0	0
d65ca2b37b754df914956a5636c70bb1	0	28	46	47	56	39	18	43	33	0	38	31	0	0	0
e039facaf8866e11a7138c2b7b2aa772	0	52	11	32	16	10	21	42	0	0	27	0	0	0	0
67c31dd7f329b035001579afcfb27ffb	0	0	0	0	0	10	0	0	39	20	30	12	192	55	49
11df66ef8490946a7e3a0f968531af3c	0	0	0	0	0	0	0	0	0	62	0	0	101	80	0
2c4204d942192dc6e784eaf4aa282b1f	0	44	42	38	7	37	0	7	132	0	0	13	0	0	0
23169a2e0dd728f2ad58a8afed32b84c	0	0	0	0	0	0	8	24	37	0	0	22	0	22	23
180ccebe213f5fe29bbc9ca6a397731d	0	0	0	6	0	28	0	24	47	0	0	33	0	0	0
9c3b66f4dcfe7e6cb2f3b0954913be12	0	26	68	21	32	36	0	0	64	6	27	29	0	0	0
b21b54b4f5476896dceadfaa895defcb	0	9	25	18	7	0	0	11	11	0	11	9	0	0	0
d3667d33caf6ff5467e429b76a469063	0	26	0	22	58	38	0	0	0	0	0	0	0	0	0
e266c46580d316d7a12be5891aa35bf0	0	0	0	0	22	0	26	27	49	0	0	48	0	0	0
02bffce976998cf9da47d7bb0adec149	0	50	0	34	0	20	0	0	80	0	0	0	0	0	25
04989babe8ac4f7d5fd3b1da44dd2b9a	0	0	0	0	0	0	57	107	82	0	45	66	59	0	0
2c4329650862dfdb367eb5f1673f91e8	0	0	79	0	94	28	74	75	0	21	0	28	34	11	0
c44b9cd5b6935c1a85b09362cd359071	0	0	46	0	13	18	0	29	27	0	0	32	25	0	0
a154d0f1e3d79cfb44b00eb688a9e940	0	39	14	40	20	19	0	16	24	0	0	0	0	0	0
38f4d23d9a7a226e30434b48041ac067	0	0	0	0	0	13	7	12	18	0	0	12	0	0	0
0012c347fee566458c74f601346b173a	0	0	0	0	0	0	0	0	50	0	0	22	34	84	81
f36310546a0ad437fe64a347799972cf	0	0	49	0	0	10	5	59	15	6	9	37	0	0	0
140913311265b3c6809ab6e7382ff4b3	0	0	0	0	0	0	0	0	0	0	0	0	21	78	175
d07215b7a5a52fc0434391f7d74ec43c	0	0	0	0	0	0	0	0	0	0	0	0	0	0	0
023b9f1ee52cf3a86f1f02e47cbe02a7	12	6	8	0	0	0	9	10	0	0	5	6	0	0	0
bc0f929b2c5ef2402440e49ea0e902ab	0	61	0	93	0	0	0	0	0	0	0	0	0	0	0
38a50cd7d59c9d1291261458d4893517	0	13	24	16	0	41	9	20	0	0	0	0	0	0	0
02d6158ea0e041839f3ab6479e6e5ff7	0	18	0	0	0	19	16	20	51	12	0	41	52	53	24
20653bebdc2cca1c66194c4c322f024b	0	0	0	0	0	0	0	0	16	0	16	13	0	0	0
816fc9f9a2e98372d2641fad0127fee3	0	0	0	0	0	0	0	0	0	0	0	0	0	0	0
f663f5cb5877b6f7eae887890cae2e06	0	0	154	0	0	0	24	18	0	0	0	0	0	0	0
b447008779c4de37e2c006e57137a416	27	58	0	31	0	0	0	0	0	0	0	0	0	0	0
45486c7ff044bb3d170773a4a28c7ab4	0	15	32	0	13	30	0	0	62	13	0	13	30	27	0
d06e08e29d33322440b958e46eea3800	0	0	0	0	50	0	60	67	59	0	40	35	79	0	0
82d64edb93aa87b9a638caf8034bc917	0	40	0	78	0	0	0	0	0	0	0	0	0	0	0
08510123cf1c41c0f6604c369ab2ac81	0	13	24	0	52	24	57	53	26	10	15	15	58	0	0
d3bcdd615f2dc529a03ab712f779643e	276	0	38	0	0	0	39	40	37	0	0	0	0	0	0
5a158328f8af0c0a07c4fb5871f5e414	0	0	50	0	0	50	0	13	29	11	0	20	0	0	0
92f256fae89de4235007412ca45410e8	9	52	24	67	17	20	0	0	19	0	0	0	0	0	0
ec53e582de199c60a795afe3d119a3c3	0	23	15	22	50	11	0	79	14	0	23	0	0	0	0
83d343c8a965e290cb6862aa6926048e	0	0	27	0	0	27	0	26	49	0	13	45	0	0	16
c6fdd3722c6b41415a35c0c5574c7f7b	0	0	0	0	0	0	0	0	0	0	0	0	0	0	48
9e70b4d1c27b24a59432e054b0075133	0	0	0	0	0	6	0	0	4	0	0	7	0	0	0
a06474ee20776c12af05a4dfc0cea9b6	0	0	72	0	0	19	0	0	47	0	0	33	0	24	35
97fd6d72f1af69487721136d924337e8	0	0	13	29	0	0	0	0	0	0	0	0	25	0	0
634f584853fe2b0f46ccf8b94dc1e7c0	0	0	12	9	0	0	0	27	0	0	0	105	0	82	0
261ae0b151602f137943bf50c75a5433	0	0	28	0	12	0	32	22	25	0	25	21	0	0	0
58cd1c79f9ac93a7483988db770b3bfb	0	0	0	0	0	0	0	0	0	0	0	0	0	128	151
8caebff91f762213491a3e2335e32315	0	0	24	21	0	0	0	42	0	0	0	0	0	0	0
01d87a93d71b79fe327e23e98cf0a228	0	0	0	0	0	0	0	0	27	0	0	0	0	66	0
91fd4e08f930efbe8184b713716d20a8	7	16	16	42	0	8	0	0	9	0	0	14	0	0	0
a84f33544706873889f86eced709987a	0	0	0	0	0	0	0	0	0	0	0	0	0	0	0
851cedd109db3146d60b3eb7977313ce	15	62	30	90	25	20	0	6	0	0	14	0	11	0	0
129936c42fbbc98b7c81197deed6aa34	0	35	0	0	0	79	21	76	0	59	102	52	0	0	0
c34820ee61987a3f8847098cdecc8bc5	0	0	0	0	0	0	0	0	0	0	0	0	0	91	236
3d92698d11221080ce37cf6fb5d4c5ce	0	15	48	0	0	0	0	0	65	0	29	28	21	0	23
984379939c0165a98a30dc9fda5eaf4b	0	0	0	0	0	0	0	0	0	0	0	0	0	0	0
92d2a6731091aa97b6936604e82ae580	0	0	0	0	0	0	0	0	0	0	0	0	0	0	0
6210ba71110e9bddf3f65b32b9a2a27a	0	0	6	0	9	6	0	9	17	5	2	6	3	0	0
4b545e58a088b33ececef2aa634d8eeb	0	0	26	0	0	0	0	0	0	0	0	33	0	0	0
1c4f968b1ab83a3d38b32241322421b7	0	25	27	0	0	0	0	0	42	0	0	0	0	0	66
9a52186f2b61268bea9100f7a758a977	80	83	18	23	46	0	59	30	0	0	37	0	12	0	0
af0cf59d1ef995819892c602cf58dbac	0	34	0	12	18	37	55	70	0	0	0	0	73	0	16
fc54a9cf98be5a2109a4d8a4c7b8ec83	0	0	0	0	0	0	0	0	39	0	0	67	0	0	87
427efd3487e6a2d8815c19308d4510fd	33	46	0	84	0	0	0	14	0	0	0	0	0	0	0
b5f9dcb9da2d97d6551e07cbcda55b11	213	28	47	58	0	0	0	0	0	0	0	0	0	0	0
4d66ee483deffc2e46ce3c5a29abf062	0	0	0	0	0	0	0	0	0	0	0	0	0	0	0
f8977f37d4e13b75aff5b136ab4dca57	0	0	0	0	4	0	0	0	0	7	0	0	0	0	0
d3c926ded23ee624eb3550f2b1961016	0	0	0	0	0	0	0	0	0	0	0	0	0	0	19
7ede301367cae64e9f44a265abbace62	0	48	21	39	51	79	0	0	0	0	0	0	0	0	0
884052507f56863f13accaf9055ce510	0	0	18	0	0	0	0	0	15	0	26	19	0	0	0
aca8a97d5f6afdf2d3f5db00572ec368	8	0	15	9	0	0	0	0	0	0	0	0	0	0	0
bfc82590280d666ca38d2ec2970cb696	0	0	66	0	18	0	0	17	0	0	31	0	100	26	33
5a893fc2bbcef745c56e2e6598cc2b02	0	18	0	0	0	0	0	0	12	0	0	0	8	0	0
f5f77930a773de4cfb8f7857068f872d	0	93	26	58	56	26	0	0	68	0	0	22	0	0	0
1fc62601feade62392d0be7cdba44844	0	0	0	0	0	0	0	0	0	0	0	0	0	0	0
a4cfbcf95d2d2e7d9b1529bf8fac0132	0	0	0	0	37	47	0	0	0	0	0	0	0	0	0
ee94b4fd0ea08136696c5a83f6b8a3ae	0	17	94	22	37	46	0	9	52	0	20	25	0	0	0
2c35a3b6af9c229956ea340863e153a1	0	0	39	0	29	16	15	27	19	0	18	14	24	30	20
4f7ff8ad2184969870904fdaf4bb7ca2	0	0	0	0	0	0	0	0	0	0	0	0	0	59	223
d659ea96437f52a62caef90f5c49ab28	0	0	0	0	0	3	0	0	204	0	0	90	0	0	0
f8a357b6cd5310ae7794af6634061eaf	0	0	0	0	37	44	0	40	51	10	28	13	42	0	0
b29c8389763b5d9b01cef63054a320fb	7	41	18	0	72	16	48	113	23	0	0	0	0	0	0
7fc26507128144056672c2a5e83b3d7e	44	95	27	27	26	29	28	33	34	0	17	0	0	0	0
df50440a61773428a4f1b4d118336dc8	0	0	23	0	0	0	0	18	16	0	0	20	0	0	0
e7da441a22df372da317ba29a23b241b	51	92	18	57	0	0	0	0	0	0	0	0	0	0	0
c4fae501c817b7696b2b7e17e2862b7f	0	0	0	0	58	24	47	66	12	0	38	19	33	25	15
d52c105b9586ddf8b1adf5800d7820db	0	11	0	0	0	0	0	0	0	0	85	39	0	24	0
4de88929c03dbcdd56db71ef736b6e72	0	0	25	0	29	32	23	28	43	0	0	22	0	0	10
6de6acd7a914c88fde30fcd176a0470e	0	0	0	0	0	0	10	34	40	0	48	43	0	0	0
1736a7db7269984e7d21d1418deadfea	0	0	0	0	0	0	0	0	0	0	0	0	0	0	0
eca8b426eb39ea4d0b5f0d5c09145478	0	0	42	10	25	22	0	21	47	0	24	23	10	0	0
6ee67bdce9a9ec19fc113162625eebfe	0	0	11	11	0	0	0	7	0	0	0	0	0	0	0
aff8f665453d4be063ebe947e535cad9	0	0	40	0	14	40	0	37	92	12	22	54	0	0	38
10c113f4c32a7e6414ac8ac0ece3443c	0	19	20	0	69	0	23	33	41	0	61	45	86	0	0
833de2be791c88969d3fb4769f3ac90a	0	0	0	0	0	0	0	0	0	0	0	0	0	0	0
8eda7a5ec53657e419fedb2447190433	0	0	35	0	0	46	0	24	37	0	47	0	91	0	0
757f16c2216cb1839bc8f401f25c96d6	0	0	0	0	0	0	0	0	0	0	0	0	0	254	18
b40e445e1ad7edc719d9c2c850533e7c	0	8	8	15	30	0	0	0	47	0	0	33	0	0	47
78cffabceba2290703209d39c4a5549a	0	0	101	0	0	0	0	90	66	0	0	0	77	34	18
b0744022705b5029a9bdccadcb6add07	0	0	48	2	10	54	11	18	10	3	14	12	7	0	0
32f628b21ec88482a42fc5c6c70934a2	0	0	0	0	0	0	0	0	51	0	0	45	26	105	49
fee8436c86d7a8fd13286912da71dc49	0	106	22	61	9	0	0	0	19	6	0	0	0	0	0
550484a93d9fd6b1a6cb975eac3150a7	0	7	0	0	2	9	0	11	30	0	13	0	0	0	0
d9993041e629bc88fc356db33ef06218	0	0	0	0	0	15	43	32	19	0	0	118	0	0	6
3f280708102f41e83f58f7653ff74581	0	7	0	0	0	0	0	0	0	0	0	0	0	95	51
c8bdb3e4c1a11c47add38a7663ec5bc9	0	0	0	0	0	0	0	0	0	0	0	0	0	0	0
a55835da18b9a78024bb2c328f41b8c8	0	15	0	0	0	0	0	0	0	0	0	0	0	0	0
2e09ee93a5bcd5c927dc6b74458a97d5	0	54	0	0	0	0	0	0	0	0	0	24	0	0	0
741a3bbc7d4b9cf412b97b47c4f4e374	0	0	57	14	0	0	0	0	32	0	28	26	19	0	0
c2f932c842cbcea3ace949a6b3d9b6b1	0	9	15	74	0	19	0	0	0	0	0	0	0	0	0
9b4f3793aec5281579dbe76f2acf4eb1	0	90	34	33	13	18	0	0	27	7	5	0	10	5	0
fcd256b87f1e8d151209bdbaba0a9a9d	34	379	0	0	0	0	0	0	0	0	0	0	0	0	0
06f249e121d0aa52f0a23d83a77224e5	0	0	0	22	0	0	0	0	39	0	0	27	0	0	0
f3956dcb2288f1e790271d18c9172d05	32	98	33	64	0	0	0	0	0	0	0	0	0	0	0
e78ed7bd73980f87068f7acc33cda9ff	0	0	32	0	0	0	65	95	43	0	0	33	53	0	0
3a8d8e74d8950d45bc43c21a3e9f753b	0	0	0	0	0	0	0	0	0	0	0	0	0	0	0
2b43f539410120725c9480375916fac7	0	0	0	0	4	45	8	31	54	0	0	25	0	0	0
2e04eb8cbf83980c94a37dbce44545ca	0	0	0	20	0	0	0	26	0	13	0	0	0	0	0
fc77eb8cfec92132d89e28c65f205cdf	0	0	0	0	0	50	27	0	37	0	0	0	0	0	0
826c1fa033c9fb3878f996046cde86c5	0	34	53	0	42	21	31	14	38	0	16	49	6	18	26
f41371b230fcb976becab4069af0c3cd	28	46	38	38	43	0	44	30	21	0	27	0	0	0	0
7b1b30db35d3a4908d2e548bec39fd4a	0	0	31	0	0	32	23	25	0	0	0	0	0	0	0
9881797667ef0c2437a89f472dd9060f	0	0	0	23	31	16	0	0	0	0	0	0	0	0	21
3b6305629f738981c90acc58aaec9f5c	0	0	0	0	0	0	0	0	0	0	0	0	0	0	0
6aa20aa407a1e0fa53df3312655b22e6	0	87	20	31	0	15	0	0	0	0	0	0	0	6	0
6aaf27df47c6c75f27cc1e1b322996fc	0	0	0	0	0	0	0	0	0	0	0	25	0	0	0
050ddaf4c147915cf8ef00c423e89bc4	0	49	39	0	36	35	0	45	26	0	0	0	0	0	0
802a2c0042c78313c8893df625c2ca6d	0	0	0	0	0	0	0	0	16	0	48	0	37	0	0
855f1942f4deddc6db83fb84c398c233	4	39	27	80	11	10	0	0	0	0	0	0	0	0	0
0258fac9506b6ed708168fcd9e945881	0	0	0	0	0	0	0	0	0	12	0	37	69	38	46
1e26a1c65ca5c758f29c7ef371696373	0	0	0	0	0	0	0	0	0	0	0	0	0	0	0
f6dfa95d10b0ce1198ad841b90847b34	0	0	43	0	18	19	0	11	21	0	12	11	11	10	0
7a62c63cf40b2651ee2cdc4717645e3e	0	0	46	28	28	23	37	50	19	0	29	17	0	0	0
2a41504acdc11a322837069f7b80541d	0	0	0	0	3	0	27	21	18	0	30	14	0	0	0
03820928080809a2d2e0268fe8e09892	204	160	11	0	4	0	0	0	7	0	0	0	0	0	0
590469bc2fcff81e272dfa1fff711084	0	0	0	0	0	0	0	0	0	0	0	0	0	18	86
6894b4b41b3201837a9859bfea9fd469	0	46	4	44	5	6	0	11	6	0	0	0	0	0	0
752eee30b1e2423607db7d00242027c1	0	18	29	28	25	0	0	0	0	0	16	0	0	0	0
09bef8d3e44eedb4f78c0ada0b598162	0	5	22	6	24	10	0	13	13	0	0	0	0	0	17
e3d8effe784171eed3e7f83d05685c68	281	0	0	0	0	0	0	0	0	0	0	0	0	0	14
ba6f96bd2e8c9f5949268b02113f6a51	0	0	0	0	0	0	24	43	0	0	0	28	0	0	0
babfdf5077684707517618de0fcca00f	0	0	15	0	0	0	0	0	0	0	0	37	0	0	0
42f320f74b5be46373082b221539ae5c	130	0	0	0	0	0	0	0	0	0	0	0	0	0	0
6e91cdd1910f00ba013235f60172ed87	34	77	0	43	0	0	0	0	0	0	0	0	0	0	0
7c8f38111a0714eeac8640e8193ee229	0	0	0	0	0	0	0	0	0	0	0	0	0	0	40
66beef47e1d3803bccc7a78adea23129	0	0	25	0	0	14	0	2	41	0	13	27	6	55	72
9f475994a778639167c51d545e14d35b	0	0	0	39	0	0	0	0	23	0	0	0	0	21	0
e7cee25a7e117ff978cede965fa5686e	0	0	0	0	0	0	0	0	0	0	0	0	0	0	0
c7ee29d81762591f83e1d4f082883cdf	0	13	14	22	0	0	0	0	0	0	0	10	0	0	0
b57744bd30af9f7a4d538d0aba27596b	0	0	0	0	0	0	0	0	0	0	0	0	0	0	0
76e12788d513cf8ce23b38e2fb02146a	0	72	0	39	0	11	0	8	0	0	0	0	0	0	0
1ae8c2f44cd4d67ecf47b6a568f86db9	6	62	28	59	8	19	0	5	0	0	0	0	0	0	0
6fd7534d56d3b30f61c8a5ce7743396f	0	42	27	0	50	23	12	45	47	0	23	20	23	0	0
34bb96aa58c825fda5e3386522a3b82b	0	0	0	0	0	0	0	5	0	0	0	0	0	0	0
a1be3c5e58f3bef9f0a6ad9b2de544c3	0	0	46	50	0	0	0	20	0	0	0	0	0	0	0
acc927cd6b25a231df8e8c4d83d82ac3	0	0	0	0	0	0	14	19	0	0	0	0	0	0	0
61a79dc405928da6919ca3d340bca13c	0	34	27	11	0	0	46	21	17	0	20	11	22	0	0
d39d8df1ffc5fa87f02d553f4c2b60ed	0	14	40	0	7	16	9	17	0	0	7	24	13	0	0
c9b9eca53e86755441caf9798e147d17	0	0	47	0	0	0	0	0	125	37	49	59	75	0	0
96004c8a8a78f37390caa949c9f8b16e	25	152	16	69	0	0	0	0	0	0	0	0	0	0	0
36fd30b8e6f7b0a23edcc6e579d7477a	0	0	0	0	0	0	0	0	0	0	0	0	0	0	0
f86849018b361e3d7f9dec9924e05e6d	0	0	157	0	0	89	0	89	0	0	55	0	0	0	0
06d0dc4b2bded1551fbf7a5e0566e467	0	0	0	0	0	0	0	0	0	0	0	0	0	97	110
7a5f6278ec04ad6bfaca69a5541bfd73	0	26	29	0	41	21	64	38	0	0	44	0	56	0	0
bbd000f19a4f24c5845c1e3a81475802	0	0	0	0	0	0	0	0	14	0	0	10	36	21	104
221b38debf8ee18f5de7cd32dd7a3b81	0	0	0	0	0	0	0	0	0	0	0	0	0	0	0
b356825f9c88989e63fe32f163edb78a	0	0	0	0	0	0	0	0	0	0	0	0	0	0	0
e530f81c540af389b51153c055b9db9f	0	54	0	0	23	17	79	62	25	0	59	20	0	0	0
ba2777cfbc4a978f54a78e4c6cae47a9	0	0	75	0	68	0	0	61	0	0	24	0	0	0	0
60d85bd837f29855b621a86dd937c4e6	0	0	0	0	0	0	0	0	66	0	0	35	0	117	81
19259ea60abf1013bddf0d3845cb650e	0	0	0	0	0	36	0	0	69	22	24	42	40	27	35
49cb52979f446a03be0f54d2eb2e5ae0	8	46	39	0	87	42	28	57	19	0	0	0	0	0	0
4a70a8e43687807c8dbefb1962044d4d	0	44	25	0	27	0	22	0	31	7	67	30	44	42	0
2846c054e8faa3455a295c647737068d	0	0	0	0	198	0	81	107	0	0	0	0	0	0	0
057b14fd0bfa579285d9e9e751f12b87	0	0	0	0	0	0	0	0	0	0	0	0	0	0	0
6d2d16f66e33dee02136183ed978ce7b	0	10	25	14	19	0	0	41	0	0	0	0	0	0	0
e2654413f9c542e60c4d93b312f1c797	0	0	0	0	0	0	0	0	47	0	0	10	36	32	65
28a8dd3d1170ec213244ccd3ea0a8cb4	0	0	0	0	0	22	0	0	0	0	0	0	0	0	0
99b425646c123952dcc69a87220d5e37	0	37	31	0	0	16	0	12	14	0	0	9	0	0	0
d3dba9600da911cc4777047a862d7928	4	0	0	0	0	0	0	0	13	0	0	19	0	0	0
f3847cea35185fa9703be57c529538b7	0	0	0	0	104	0	0	36	76	0	32	52	83	0	0
dc315b42f3d98dcf71b337512f756658	0	0	0	0	0	0	0	0	0	0	0	0	0	0	158
84ec1399e8ee3618cc0686f28b89dbcb	0	0	0	0	0	0	0	0	0	0	0	0	0	0	0
8536aec67a06e54d247b53e2eaa9cd0b	0	0	0	0	0	0	0	0	0	0	0	0	0	104	57
2a8da410214e4287ecb2822405072a80	0	0	0	0	0	0	0	0	0	0	0	0	0	0	0
44818e1a5614d69890e0107856522ab0	0	217	30	29	0	12	0	0	0	0	0	0	0	0	0
63b51271d337b0d01fe49dbf243771a4	0	0	112	0	0	39	0	4	62	0	27	16	42	0	11
ce820e0a294468e32d81820963538549	0	0	0	0	0	0	0	0	14	0	13	0	123	0	0
f49fb5714a39e1f960d1e876580c101c	10	0	0	0	0	0	0	0	0	0	0	0	0	0	0
528e25fbe5685efc8f8cd7fadc9e03c7	0	6	22	6	17	10	23	29	17	0	29	20	22	12	19
6dd8b084a6bee91ae00b171e32195276	0	43	43	0	0	0	74	52	0	0	0	0	0	0	0
bc196e5007b5c1bdaacc9faee7abc4bb	0	0	0	0	0	0	0	0	24	0	54	23	39	0	0
5bac9b75367456cfccbeba669589020b	0	0	30	8	36	31	65	68	30	0	22	0	45	0	0
d0b077bcc5715123d31417db2dceb9c0	0	0	0	0	0	0	0	0	0	0	0	0	0	132	73
455d95875b7aee487366673f6b6aba5c	0	62	76	0	0	0	0	12	0	0	0	0	0	0	0
365d4b95f5e278f745dbab015166eee1	0	0	89	0	131	64	0	36	37	0	0	0	0	0	0
67c6d45099589afae671ddb05fa6b90e	0	46	31	23	0	11	4	16	11	0	0	0	0	0	3
bb8bb5d8e7c30d4a3cd9e3000f1ee054	0	0	0	0	0	0	0	0	32	0	53	39	34	0	0
863fc125dfef9c801dff21ef825f67a3	0	0	0	0	0	0	0	0	0	0	0	0	0	35	115
37fadb209b9af9142f34bd2c5a8357e5	0	0	0	142	0	0	0	0	0	0	0	0	0	0	0
e7e2dd84ee4204be45880ff3d47e553d	18	54	23	19	22	23	0	9	0	0	0	0	0	0	0
a6bcd2d9ebf9b28817734b1df6af2342	0	20	0	18	0	0	0	0	0	0	0	0	0	0	0
0ae673aadb35182ce2c316271e4d1985	0	0	253	0	101	7	0	0	15	0	0	0	0	0	0
a25faef2884cd814cb6d352522db62ff	0	0	0	0	0	0	0	0	0	0	0	0	0	0	0
48c6269165f318346bc29602bf941799	0	21	0	9	29	17	18	44	51	0	39	51	0	0	24
20e46057c8224b4162d2c785d9bce76d	0	0	44	10	22	7	0	0	18	0	0	0	22	40	24
ff3aeae048cba65d3faf187313ef5b67	0	0	0	0	0	0	0	14	0	0	0	0	0	0	0
c9d02b284a3bda021281e360e69a217f	0	10	7	14	5	17	0	9	22	0	0	15	0	0	8
b4d0f899deab46b0106820b17a8094ab	22	31	16	76	0	0	0	0	0	0	0	0	0	0	0
73ac3eea203119b87e5e8baf552cf1d6	0	13	0	4	0	0	10	18	54	0	0	11	0	0	0
b5c9e5eea6c6fbd5e9be43a2957e6892	0	0	0	0	0	0	0	0	0	0	0	0	0	135	148
756ceb94083dbe5666145c50a72e2f29	76	36	0	0	42	16	26	22	0	0	0	0	0	0	0
8ba2a6d79daee53c1a4d091c38d447b4	0	0	0	0	0	0	0	0	0	0	0	27	54	0	0
6b6a717a79dbd4c11d2d9125f975122d	0	0	36	0	17	28	25	42	20	0	15	18	0	0	0
01ff5dd58c90b315568748dc84f27ebb	0	0	53	17	33	18	0	24	22	0	0	0	20	0	0
a99dbaefd6866a925a15bdfcb190f1da	17	41	12	47	0	0	0	0	0	0	0	0	0	0	0
0349f340ac3e14da32b1ef089727ac0f	0	0	0	0	76	52	43	81	41	0	0	33	0	0	0
c2f277dd65807c53d67caae04bae3174	0	0	19	4	0	8	0	0	24	0	8	17	0	0	0
78d1a209ab2e3d10bc4a6448cb120750	0	0	14	22	54	27	36	25	23	0	0	18	17	0	0
82ee979a45b04be88bac2be7928d6501	0	0	0	0	0	0	0	30	0	0	0	0	0	0	0
b3148db3d4481cce95710a805bec1b5a	0	50	0	29	0	0	0	0	17	0	0	0	0	0	0
da95339f87e18d40425c00977e75724f	18	57	0	0	0	0	0	0	0	0	0	0	29	0	0
0eac5002e743571426e986a4bcdc0780	0	0	33	0	0	37	0	0	42	0	0	38	64	31	21
21ddfcb6d95510833c91af098d648e35	0	0	0	0	0	36	0	0	111	31	0	50	47	0	0
7445903384b1df7bbb038d14b9a099b3	0	0	0	0	0	0	0	0	0	0	0	0	0	74	115
8cc71cc08c101fdd03a12e6431a88052	0	28	25	11	0	0	15	0	0	0	0	0	0	0	0
6066118dabf3e94c911b2157616a51c7	0	18	0	0	0	0	0	0	0	59	0	0	0	0	0
82b24415dceff2565be42ce9f6942370	0	17	66	14	30	39	37	73	40	0	0	0	0	0	0
3fc4b11727f34c0939c8b80a385eca56	5	55	0	37	0	0	0	0	0	0	0	0	0	0	0
fb14cb9fd7744c9c92dee3eab6705f26	0	0	0	0	0	0	0	0	0	0	0	0	0	0	0
41958219b8819b82f38bd14fd4ab82d6	0	49	0	28	31	0	0	0	17	0	0	0	0	0	0
3c6b296e01e4134acb991b9008243925	0	0	0	0	0	0	0	0	0	0	0	0	0	0	0
4260ae12d0e05608d4a2d42c261086c7	0	0	54	0	19	16	20	47	42	3	30	16	10	0	0
ed54b9815e7cb25e5318017e086bbe01	0	0	21	0	0	0	7	6	36	0	10	0	23	14	25
b4e8080c37d60cd299b12ab7d95ffc64	0	46	53	0	0	36	0	0	0	0	0	0	0	0	0
0897a3ba97d1eb7e48a397dc2dd92e3c	0	0	0	0	0	0	0	0	0	0	0	0	60	0	0
01a32c6813acfaeb008237cabef779d1	0	31	37	0	0	10	0	16	14	0	0	0	0	0	0
a92c1fee96af03fd4c65d8fdf16dbfe5	0	0	4	0	3	35	9	18	12	0	0	10	9	0	0
20839e281cdda8dda117816789cb6144	0	0	20	0	0	0	0	23	69	0	29	31	0	0	0
c4be59371cb613de9c21ed0bb5b3867b	0	0	0	0	0	0	0	0	114	0	0	38	0	0	0
3f0b0108af3848e5b83c520c3fc0da88	27	0	73	0	38	0	39	0	0	0	66	0	90	0	0
eeb49785523d15156f76aab32ec91012	0	0	0	0	2	0	0	5	35	0	0	60	0	0	0
a883287003c751c04ea794666c5a185f	0	3	27	0	26	24	0	0	0	0	0	23	0	0	0
e837bffdd4ff615d60dbfec520baad04	55	95	28	0	0	0	0	0	0	0	0	0	0	0	0
f0e52f553974a0b45b739d061a7f4a08	0	40	10	0	0	16	0	19	11	0	11	0	0	0	5
48c9ee3d90fb6dda36b74a5c570900ef	0	18	12	13	0	0	7	0	0	0	0	0	0	0	0
77b7bcbc9336dcbc4324b2ef053765a8	0	43	0	70	44	33	30	42	17	0	0	0	0	0	0
d18ca8b6be00f2a0562c4c38aa3b8a3e	42	75	21	64	0	0	0	0	0	0	0	0	0	0	0
5b84f9aefbea73054bcb5ebbf3904893	0	0	0	0	0	0	0	0	72	0	0	68	0	61	0
4c6384dd9487f780d9468b6b84841368	0	0	0	8	0	19	0	15	25	0	0	0	0	0	0
492d4b24143b22f6c45a771c1a94486b	0	8	6	0	0	0	0	5	22	8	0	7	4	8	0
9541b4ff0ebd10a590a1f60f6393a210	0	0	0	0	0	0	0	0	0	0	0	0	0	0	0
8b14f74d469ecaf5951d5c9455c4aa6c	19	36	0	53	0	0	0	0	0	0	0	0	0	0	0
0bb4a38aaffc724e761acfb25023d6e2	0	0	33	0	0	0	0	14	0	0	0	0	0	0	0
c8918fcb18e5df30104906e72beb1c38	0	0	0	0	0	0	5	0	10	10	0	20	0	21	0
ff63933f545040f67719e750a1f8df88	0	0	0	0	0	0	10	0	0	0	0	0	0	0	0
5b77363b876a85ad8196acf2437f35a1	0	0	0	0	0	0	0	0	54	0	0	37	0	0	0
04897b86514d3f55b3be6f00248846a0	0	12	0	0	0	0	0	18	0	0	0	0	0	0	0
c7c180e338213ca3b088f3da64dc472e	0	0	0	9	0	0	0	0	0	0	0	0	0	0	0
7b8003f4e9ca0013bf18e85bdedea725	0	0	0	0	0	0	0	0	0	0	0	0	0	0	0
d3ed02a8b65948a07d108f14096f522b	0	0	0	0	0	0	0	0	0	0	0	0	0	0	0
76ce03a82eaf45b00226cb0d00b48cbc	0	0	0	0	0	0	0	0	0	0	0	0	0	0	0
acf07b70a31890325428bba0e3122bac	8	0	0	0	0	0	0	0	0	0	0	0	0	0	0
a8676514a6d71d448f45a4d0343d53de	0	0	0	0	26	0	0	0	159	126	0	0	18	0	0
8e21d64094bc755bf2c44fba1f4bc4fe	0	0	13	0	0	0	0	5	43	0	12	38	0	26	23
2fb7679c8f8846a940c52b6af33ff8b9	0	8	29	6	16	0	32	29	22	0	27	37	0	0	0
73cb72e1f94f31ffc522504aa6a3b2c9	0	44	24	30	5	36	0	7	35	0	0	0	0	0	0
579c572f58456b124d916319005afbce	0	14	0	0	0	12	0	0	35	13	0	53	34	23	0
763b8e619996f3062d095a14e8087225	0	0	0	0	0	0	0	0	21	0	0	0	36	178	0
01904b834e09f6673b070c2fef7776eb	0	6	24	15	0	18	0	4	0	0	12	0	0	0	0
e72f76d8070893e9ae6686f71c25c3e0	0	0	0	0	0	0	0	0	0	0	0	0	0	0	0
a4a1d3cc45d164d420bc56a08efaf987	0	0	27	0	157	43	0	48	8	5	0	20	0	11	0
2c0987786ffa8cbd1f5190377d7b25db	0	0	0	0	0	58	38	0	106	0	0	30	34	0	0
a728156bc444882accc94426a733b707	0	5	5	0	21	20	43	21	38	7	22	18	43	23	15
c1bda7c426bef2ffbe0fa9db80e65bf8	0	0	42	0	24	31	0	13	31	0	0	32	22	0	0
be9539f576ff8390c08c9ecd90145d75	0	0	0	0	0	0	0	0	0	26	0	0	0	0	0
0069750cf186b654138c54c07ab7bc03	0	11	17	0	13	12	0	21	0	0	9	12	11	0	0
4027451114c505852bfe569754039d6c	279	0	11	0	0	30	0	0	24	0	0	0	0	0	0
2cf52fda27c4762a1dd969684981b813	0	0	273	0	0	0	0	0	0	0	0	0	0	7	4
2ba54e354245b2c1a1ecde08bd73b70d	0	0	0	14	17	0	0	0	0	0	0	0	0	0	0
0c2266faa744575e059e4ffc1274152c	0	48	14	25	0	9	0	17	5	0	0	3	0	0	0
926d1045477804927d6b23191af5b89d	15	15	0	50	0	0	0	0	0	0	0	0	0	0	0
3713f2941e39bccdccbb691c2507d685	0	0	0	0	0	0	0	0	86	0	0	156	0	0	0
ddba2637f19984badd7ab765a0b346e4	0	36	48	0	11	18	9	12	45	0	33	23	49	0	0
09058abb6bc6821de2d35db7d4356cc6	39	46	42	25	0	0	0	0	0	0	0	0	0	0	0
83dd03fbccf8f6cfebf8a05561afe96c	0	15	9	0	0	0	0	0	9	0	0	0	0	0	14
7dc6a1f5d20cb072d8f7e2463c909ea9	0	6	24	0	11	12	5	7	36	9	10	9	22	23	22
4443071f3d2c7e2cdab60c6690992cc6	0	10	0	0	0	0	0	0	0	0	0	0	0	0	0
[truncated: 13,406 more rows]

## Sheet: Fig.2a - metabolism
Note: numeric number 1 denotes the presence of specific metabolic capability indicated by blue bar, -1 denotes the absent											MAGs with lower completion and small genome size (e.g. Patescibacteria) were excluded by the Phylophlan3 analysis.
[truncated: 575 more rows]

[truncated: 13 more sheets: Fig.2a - specialisation index, Fig.2b, Fig.3a, Fig.3b, Fig.3c, Fig.3d, Fig.4a, Fig.4b,c, Fig.4d,e, Fig.4f,g, S1, S2, S3]
